# Supplementary material for: N6-methyladenosine RNA methyltransferase CpMTA1 mediates CpAphA mRNA stability through a YTHDF1-dependent m6A modification in the chestnut blight fungus
Source: PLoS Pathog. 2024 Aug 19;20(8):e1012476. doi: 10.1371/journal.ppat.1012476 (PMC11361730; doi:10.1371/journal.ppat.1012476)
Supplement: S1 Data — (XLSX) [file ppat.1012476.s001.xlsx]

## Sheet: Figure 1D
The relative amount of m6A/A in CpMTA1 mutant strains
	PC	NC	KU80	DCpMTA1	DCpMTA1-com	DCpMTA1-com (D158A/W161A)
OD450	3.2228	0.126	0.988	0.342	1.0885	0.4799
OD450	3.407	0.0573	0.8651	0.217	0.8272	0.6109
OD450	3.446	0.0518	0.8516	0.338	0.8918	0.598
			0.139176	0.0348747	0.155402	0.0571396
			0.120578	0.023838	0.114921	0.0826343
			0.117819	0.0421602	0.12374	0.0804608
mean			0.125858	0.0336243	0.131355	0.0734116
std deviation			0.0116163	0.00922488	0.0212878	0.0141337
SEM			0.00670668	0.00532599	0.0122905	0.00816012

## Sheet: Figure 2B
Colony area were measured at day 7 and 14 post-inoculation.
	EP155			KU80			DCpMTA1			DCpMTA1-com			DCpMTA1-com (D158A/W161A)
7d	diameter/cm	area/cm2		diameter/cm	area/cm2		diameter/cm	area/cm2		diameter/cm	area/cm2		diameter/cm	area/cm2
	6.6	34.1946		6.8	36.2984		4.8	18.0864		6.4	32.1536		4.8	18.0864
	6.5	33.1662		6.5	33.1662		4.5	15.8963		6.5	33.1662		4.6	16.6106
	6.4	32.1536		6.6	34.1946		4.5	15.8963		6.6	34.1946		4.9	18.8479
mean		33.1715			34.5531			16.6263			33.1715			17.8483
std deviation		1.02051			1.59655			1.26448			1.02051			1.13747
SEM		0.589192			0.921769			0.73005			0.589192			0.656721
	EP155			KU80			DCpMTA1			DCpMTA1-com			DCpMTA1-com (D158A/W161A)
14d	diameter/cm	area/cm2		diameter/cm	area/cm2		diameter/cm	area/cm2		diameter/cm	area/cm2		diameter/cm	area/cm2
	8.5	56.7163		8.5	56.7163		5.5	23.7462		8.5	56.7163		5.7	25.5047
	8.5	56.7163		8.5	56.7163		5.5	23.7462		8.5	56.7163		5.8	26.4074
	8.5	56.7163		8.5	56.7163		5.5	23.7462		8.5	56.7163		5.5	23.7462
mean		56.7163			56.7163			23.7462			56.7163			25.2194
std deviation		0			0			0			0			1.35331
SEM		0			0			0			0			0.781332

## Sheet: Figure 2C
Sporulation levels of the tested strains
	EP155			KU80			DCpMTA1			DCpMTA1-com			DCpMTA1-com (D158A/W161A)
	106	383	197	237	205	470	0	1	1	243	329	425	5	5	4
	89	405	200	243	218	300	2	1	1	273	270	328	6	4	3
	303	395	294	232	211	246	1	1	1	233	263	341	6	3	3
	483	100	210	217	353	243	2	0	1	222	274	400	3	3	4
	399	141	226	242	234	321	0	0	1	238	287	323	6	1	5
spore	69000000	71200000	56350000	58550000	61050000	79000000	250000	150000	250000	60450000	71150000	90850000	1300000	800000	950000
diameter/cm	8.5	8.5	8.5	8.5	8.5	8.5	6.1	5.74	6	8.5	8.5	8.5	6.1	5.74	6
area/cm2	56.7163	56.7163	56.7163	56.7163	56.7163	56.7163	29.2098	25.8639	28.26	56.7163	56.7163	56.7163	29.2098	25.8639	28.26
spore/cm2	1.21658e+06	1.25537e+06	993542	1.03233e+06	1.07641e+06	1.3929e+06	8558.76	5799.6	8846.43	1.06583e+06	1.25449e+06	1.60183e+06	44505.5	30931.2	33616.4
mean	1.15517e+06			1.16721e+06			7734.93			1.30739e+06			36351
std deviation	141307			196688			1682.21			271888			7188.49
SEM	81583.7			113558			971.222			156974			4150.28

## Sheet: Figure 3A
Cankers were induced using the indicated strains on dormant stems of Chinese chestnut
	EP155				KU80				EP155/CHV1-713				DCpMTA1				DCpMTA1-com				DCpMTA1-com (D158A/W161A)
	length diameter/cm	short diameter/cm	area/cm2		length diameter/cm	short diameter/cm	area/cm2		length diameter/cm	short diameter/cm	area/cm2		length diameter/cm	short diameter/cm	area/cm2		length diameter/cm	short diameter/cm	area/cm2		length diameter/cm	short diameter/cm	area/cm2
	7.2	6.2	35.0424		7.2	5.7	32.2164		0.9	0.9	0.63585		0.9	0.9	0.63585		7.2	5.9	33.3468		0.9	0.9	0.63585
	8.2	5.1	32.8287		7	5.7	31.3215		0.9	0.9	0.63585		0.9	0.9	0.63585		6.4	5.9	29.6416		0.9	0.9	0.63585
	6.1	5.9	28.2522		5.6	6.3	27.6948		0.9	0.9	0.63585		0.9	0.9	0.63585		7.2	5.4	30.5208		0.9	0.9	0.63585
mean			32.0411				30.4109				0.63585				0.63585				31.1697				0.63585
std deviation			3.46297				2.39439				0				0				1.93597				0
SEM			1.99934				1.3824				0				0				1.11773				0

## Sheet: Figure 3B
Cankers were induced using the tested strains on Red Fuji apples
		EP155				KU80				EP155/CHV1-713				DCpMTA1				DCpMTA1-com				DCpMTA1-com (D158A/W161A)
		length diameter/cm	short diameter/cm	area/cm2		length diameter/cm	short diameter/cm	area/cm2		length diameter/cm	short diameter/cm	area/cm2		length diameter/cm	short diameter/cm	area/cm2		length diameter/cm	short diameter/cm	area/cm2		length diameter/cm	short diameter/cm	area/cm2
		4	4.4	13.816		4	4.2	13.188		0.7	0.7	0.38465		1	1	0.785		3.7	4.7	13.6512		1	1	0.785
		3.5	4.3	11.8142		4.2	4.7	15.4959		1	1	0.785		1	1	0.785		4	4.8	15.072		1	1.2	0.942
		4	5.2	16.328		4.5	3.7	13.0703		1	1	0.785		1.2	1	0.942		3.8	4.5	13.4235		1	1	0.785
	mean			13.9861				13.9181				0.65155				0.837333				14.0489				0.837333
	std deviation			2.26168				1.36773				0.231142				0.090644				0.893326				0.090644
	SEM			1.30578				0.789657				0.13345				0.0523333				0.515762				0.0523333

## Sheet: Figure 5B
Confirmation of the expression of 21 randomly selected DEGs by qRT-PCR analysis
	Gene ID
	103236	NAME	CT1	CT2	CT3	RefCT1	RefCT2	RefCT3	2-△△CT1	2-△△CT2	2-△△CT3	Average	Log2(Average)
		KU80	32.17	31.75	30.87	15.15	15.12	15.17
		CpMTA1	35	35	35	13.65	13.67	13.64	0.0334929	0.0339605	0.0332616	0.0335717	-4.8966126964094
	107002	NAME	CT1	CT2	CT3	RefCT1	RefCT2	RefCT3
		KU80	28.31	28.34	28.24	10.75	10.62	10.63
		CpMTA1	29.3	29.55	29.22	10.99	10.96	11	0.624165	0.514057	0.664343	0.600855	-0.734911141233686
	245238	NAME	CT1	CT2	CT3	RefCT1	RefCT2	RefCT3
		KU80	29.52	29.62	29.51	13.71	13.66	13.76
		CpMTA1	31.54	31.88	31.58	13.03	13.02	12.98	0.157127	0.123279	0.147624	0.142677	-2.80917920971561
	296357	NAME	CT1	CT2	CT3	RefCT1	RefCT2	RefCT3
		KU80	29.07	29.19	29.22	10.75	10.62	10.63
		CpMTA1	29.64	29.63	29.66	10.99	10.96	11	0.897095	0.884745	0.890899	0.890913	-0.166643561853154
	347966	NAME	CT1	CT2	CT3	RefCT1	RefCT2	RefCT3	2-△△CT1	2-△△CT2	2-△△CT3
		KU80	28.74	28.75	28.9	10.75	10.62	10.63
		CpMTA1	31.7	31.68	31.73	10.99	10.96	11	0.167241	0.166086	0.164938	0.166088	-2.58997689518649
	351786	NAME	CT1	CT2	CT3	RefCT1	RefCT2	RefCT3
		KU80	29.6	29.54	29.66	15.15	15.12	15.17
		CpMTA1	31.64	31.47	31.42	13.65	13.67	13.64	0.0861702	0.0982999	0.0996721	0.0947141	-3.40027755247933
	351932	NAME	CT1	CT2	CT3	RefCT1	RefCT2	RefCT3
		KU80	27.09	27.1	27.09	10.75	10.62	10.63
		CpMTA1	30.59	30.79	30.6	10.99	10.96	11	0.110849	0.0945137	0.110849	0.105404	-3.24600072560068
	357066	NAME	CT1	CT2	CT3	RefCT1	RefCT2	RefCT3
		KU80	25.24	25.2	25.23	10.75	10.62	10.63
		CpMTA1	29.2	29.61	29.73	10.99	10.96	11	0.0794762	0.0585847	0.0554245	0.0644951	-3.95466651600216
	358133	NAME	CT1	CT2	CT3	RefCT1	RefCT2	RefCT3
		KU80	26.78	26.82	26.77	10.75	10.62	10.63
		CpMTA1	35	35	35	10.99	10.96	11	0.00422549	0.00413853	0.00425488	0.0042063	-7.8932334214033
	39908	NAME	CT1	CT2	CT3	RefCT1	RefCT2	RefCT3
		KU80	30.78	30.61	30.51	13.71	13.73	13.7
		CpMTA1	24.46	24.44	24.63	11.93	11.94	11.97	20.9663	21.4068	19.1597	20.5109	4.35832111054109
	266098	NAME	CT1	CT2	CT3	RefCT1	RefCT2	RefCT3
		KU80	31.07	31	31.1	13.71	13.66	13.76
		CpMTA1	29.49	28.88	28.76	13.03	13.02	12.98	1.8489	2.80241	2.9622	2.53783	1.3435976589555
	276166	NAME	CT1	CT2	CT3	RefCT1	RefCT2	RefCT3
		KU80	30.16	30.14	30.22	13.71	13.66	13.76
		CpMTA1	26.61	26.64	26.61	13.03	13.02	12.98	7.37853	7.17676	7.12719	7.22749	2.8534955435554
	357090	NAME	CT1	CT2	CT3	RefCT1	RefCT2	RefCT3
		KU80	34.01	33.34	33.04	13.71	13.66	13.76
		CpMTA1	21.07	21.07	21.12	13.03	13.02	12.98	3357.88	3334.68	3133.01	3275.19	11.6773624734327
	355921	NAME	CT1	CT2	CT3	RefCT1	RefCT2	RefCT3
		KU80	27.64	27.64	27.7	13.71	13.73	13.7
		CpMTA1	20.89	20.82	20.82	11.93	11.94	11.97	31.7056	33.5134	34.2176	33.1455	5.05074301900542
	323039	NAME	CT1	CT2	CT3	RefCT1	RefCT2	RefCT3
		KU80	29	28.97	28.97	13.71	13.73	13.7
		CpMTA1	25.34	25.31	25.32	11.93	11.94	11.97	3.6217	3.72352	3.7755	3.70691	1.89021516326328
	279251	NAME	CT1	CT2	CT3	RefCT1	RefCT2	RefCT3
		KU80	25.1	25.14	25.12	13.71	13.73	13.7
		CpMTA1	21.02	21.05	21.05	11.93	11.94	11.97	4.9818	4.91321	5.01645	4.97049	2.31338718496354
	76528	NAME	CT1	CT2	CT3	RefCT1	RefCT2	RefCT3
		KU80	29.6	29.77	29.66	13.71	13.73	13.7
		CpMTA1	29.32	29.32	29.36	11.93	11.94	11.97	0.371989	0.374577	0.371989	0.372852	-1.42332562577678
	89402	NAME	CT1	CT2	CT3	RefCT1	RefCT2	RefCT3
		KU80	30.26	30.09	30.16	13.71	13.66	13.76
		CpMTA1	32	32	32.65	13.03	13.02	12.98	0.175556	0.174343	0.108067	0.152655	-2.71165097768123
	99199	NAME	CT1	CT2	CT3	RefCT1	RefCT2	RefCT3
		KU80	32.66	33.19	32.21	13.71	13.66	13.76
		CpMTA1	30.45	30.75	30.56	13.03	13.02	12.98	2.94173	2.37293	2.63293	2.64919	1.40555393826762
	280714	NAME	CT1	CT2	CT3	RefCT1	RefCT2	RefCT3
		KU80	29.52	29.51	29.79	13.71	13.66	13.76
		CpMTA1	31.06	30.9	31.15	13.03	13.02	12.98	0.227931	0.252905	0.206851	0.229229	-2.12513875758617
	287419	NAME	CT1	CT2	CT3	RefCT1	RefCT2	RefCT3
		KU80	32.23	32.38	32.39	13.71	13.66	13.76
		CpMTA1	35	35	35	13.03	13.02	12.98	0.0982999	0.0976209	0.0949514	0.0969574	-3.36650541726985
	gene ID	RNA-qPCR	RNA-seq
	103236	-4.89661	-4.6118
	107002	-0.734911	-1.98932
	245238	-2.80918	-2.73955
	296357	-0.166644	-1.19868
	347966	-2.58998	-2.7
	351786	-3.40028	-2.64273
	351932	-3.246	-1.80564
	357066	-3.95467	-2.53938
	358133	-7.89323	-10.6959
	39908	4.35832	2.16738
	266098	1.3436	1.61146
	276166	2.8535	1.24392
	357090	11.6774	8.07521
	355921	5.05074	1.61582
	323039	1.89022	1.68247
	279251	2.31339	1.19785
	76528	-1.42333	-2.97091
	89402	-2.71165	-3.03834
	99199	1.40555	-1.39981
	280714	-2.12514	-1.24348
	287419	-3.36651	-1.26635

## Sheet: Figure 6D
RIP assay was performed using anti-flag antibody in EP155/3×flag-CpMTA1 strain
experiment			ct	ct	ct		% Input				Average
1	CpAphA	Input	29.65	29.93	28.59
		IP	30.15	30.69	30.6		8.83883	7.3812	3.10341		6.44115
		IgG	33.96	34.69	33		0.630189	0.461325	0.587987		0.559834
			ct	ct	ct	ct	% Input
	β-actin	Input	25.5	25.74	25.1	25
		IP	30.87	30.85	30.97	30.93	0.302259	0.361948	0.213729	0.205023	0.27074
		IgG	30.28	30.13	30.12	30.06	0.454974	0.596195	0.385247	0.374713	0.452782
			ct	ct	ct	ct
2	CpAphA	Input	29.63	29.77	29.9	29.11
		IP	30.43	30.18	30.08		7.17936	9.40779	11.0338		9.20698
		IgG	33.96	34.69	33	34.13	0.621513	0.412898	1.45786	0.385247	0.71938
			ct	ct	ct	ct
	β-actin	Input	24.54	24.5	24.53	24.54
		IP	30.65	30.68	30.95	30.52	0.180974	0.172403	0.145981	0.198039	0.174349
		IgG	30.28	30.13	30.12	30.06	0.233883	0.252413	0.259509	0.272411	0.254554
			ct	ct	ct	ct
3	CpAphA	Input	29.16	29.14	29.05	29.09
		IP		29.66	30.18	30.09		8.71715	5.71145	6.25	6.89286
		IgG	33.96		33	34.13	0.44871		0.808801	0.379943	0.545818
			ct	ct	ct	ct
	β-actin	Input	23.73	23.62	23.67	23.63
		IP	29.77	29.45	29.08		0.189972	0.219738	0.293994		0.234568
		IgG	30.28	30.13	30.12	30.06	0.133402	0.137153	0.142977	0.144973	0.139626
			CpAphA			β-actin
			IP	IgG		IP	IgG
			6.44115	0.559834		0.27074	0.452782
			9.20698	0.71938		0.174349	0.254554
			6.89286	0.545818		0.234568	0.139626
		mean	7.51367	0.608344		0.226552	0.282321
		std deviation	1.48375	0.0964153		0.0486926	0.158414
		SEM	0.856641	0.0556654		0.0281127	0.0914602

## Sheet: Figure 6E
qRT-PCR verification of CpAphA expression in KU80 and ΔCpMTA1
	experiment
		NAME	CT1	CT2	CT3	RefCT1	RefCT2	RefCT3	2-△△CT1	2-△△CT2	2-△△CT3	Average
	1	KU80	19.94	20	19.99	19.71	19.75	19.75
		DCpMTA1	22.02	22.14	22.19	20.71	20.79	20.79	0.476319	0.463294	0.447513	0.462375
		NAME	CT1	CT2	CT3	RefCT1	RefCT2	RefCT3
	2	KU80	19.99	19.97	19.98	19.75	19.75	19.73
		DCpMTA1	22.12	22.1	22.11	20.82	20.83	20.81	0.478525	0.48858	0.478525	0.481877
		NAME	CT1	CT2	CT3	RefCT1	RefCT2	RefCT3
	3	KU80	19.99	19.94	19.87	19.68	19.65	19.63
		DCpMTA1	22.03	22.45	21.9	20.81	20.77	20.73	0.521233	0.378929	0.539614	0.479925
		KU80	DCpMTA1
		1	0.462375
		1	0.481877
		1	0.479925
	mean	1	0.474726
	std deviation	0	0.0107403
	SEM	0	0.00620093

## Sheet: Figure 6G
MeRIP-qPCR analysis of m6A levels of CpAphA
		experiment		ct	ct	ct		Fold Enrichment				average			experiment		ct	ct	ct			Fold Enrichment				average			experiment		ct	ct	ct			Fold Enrichment				average			experiment		ct	ct	ct		Fold Enrichment
peak1	KU80	1	Input	29.54	26.02	27.18							peak2	KU80	1	Input	27.63	27.86	27.58								peak3	KU80	1	Input	34.08	35	33.28								peak4	KU80	1	Input	34.12	33.73	35
			IP	24.21	24.21	24.23		12.6407	19.6983	21.4068		17.9153				IP	27.42	27.01	27.27			2.77022	3.70635	5.65685		4.04448				IP	24.83	26.88	24.86			290.018	72.0037	209.383		190.468				IP	26.9	26.9	27.09		32.2226
			IgG	27.87	28.51	28.65										IgG	28.89	28.9	29.77											IgG	33.01	33.05	32.57											IgG	31.91	31.79	32.28
				ct	ct	ct		Fold Enrichment									ct	ct	ct			Fold Enrichment									ct	ct	ct			Fold Enrichment									ct	ct	ct		Fold Enrichment
		2	Input	29.54	26.02	27.18									2	Input	27.58	27.82	27.5										2	Input	34.08	35	33.28										2	Input	34.12	33.73	35
			IP	24.92	24.84	24.54		7.72749	12.7286	17.2677		12.5746				IP	27.53	27.56	27.28			3.89062	2.9897	2.21914		3.03315				IP	26.68	24.81	26.72			80.4489	302.334	57.68		146.821				IP	26.66	26.56	26.63		38.0546
			IgG	27.87	28.51	28.65										IgG	29.49	29.14	28.43											IgG	33.01	33.05	32.57											IgG	31.91	31.79	32.28
				ct	ct	ct		Fold Enrichment									ct	ct	ct			Fold Enrichment									ct	ct	ct	ct		Fold Enrichment									ct	ct	ct		Fold Enrichment
		3	Input	29.54	26.02	27.18									3	Input	27.83	28.06	27.79										3	Input	34.33	34.08	35	33.28									3	Input	34.12	33.73	35
			IP	25.13	25.15	25.17		6.6807	10.2674	11.1579		9.36869				IP	27.43	26.92	27.59			4.19887	3.55537	2.92817		3.5608				IP	25.62	25.67	25.59	25.58		83.8652	162.017	176.069	127.116	137.267				IP	26.83	26.81	26.82		33.8246
			IgG	27.87	28.51	28.65										IgG	29.5	28.75	29.14											IgG	32.01	33.01	33.05	32.57										IgG	31.91	31.79	32.28
				ct	ct	ct		Fold Enrichment									ct	ct	ct	ct		Fold Enrichment									ct	ct	ct	ct		Fold Enrichment									ct	ct	ct		Fold Enrichment
	DCpMTA1	1	Input	21.82	21.81	21.78								DCpMTA1	1	Input	28.9	29.28	28.09	29.33								DCpMTA1	1	Input	28.08	28.25	28.44	28.09								DCpMTA1	1	Input	31.86	31.77	32.03
			IP	31.74	28.78	31.82		0.0567199	1.17283	0.293209		0.507588				IP	30.01	29.06	29.64	30.14		0.417544	0.795536	0.482968	0.376312	0.51809				IP	35	35	35	35		0.295248	1	1	0.19751	0.62319				IP	35	35	35		1
			IgG	27.6	29.01	30.05										IgG	28.75	28.73	28.59	28.73										IgG	33.24	35	35	32.66										IgG	35	35	35
				ct	ct	ct		Fold Enrichment									ct	ct	ct	ct		Fold Enrichment									ct	ct	ct	ct		Fold Enrichment									ct	ct	ct		Fold Enrichment
		2	Input	21.82	21.81	21.84									2	Input	28.85	28.74	28.89	29.02									2	Input	28.08	28.25	28.44	28.09									2	Input	31.86	31.77	32.03
			IP	27.63	27.69	27.75		0.97942	2.49666	0.281265		1.25245				IP	29.64	28.99	26.84	28.7		0.450625	1.04247	1.07923	0.732043	0.826091				IP	35	35	34.46	32.9		0.295248	1	1.45397	0.846745	0.898991				IP	34.02	35	35		1.97247
			IgG	27.6	29.01	25.92										IgG	28.49	29.05	26.95	28.25										IgG	33.24	35	35	32.66										IgG	35	35	35
				ct	ct	ct		Fold Enrichment									ct	ct	ct			Fold Enrichment									ct	ct	ct	ct		Fold Enrichment									ct	ct	ct		Fold Enrichment
		3	Input	21.82	21.81	21.78									3	Input	28.98	29.15	28.46										3	Input	28.08	28.25	28.44	28.09									3	Input	31.86	31.77	32.03
			IP	35.5	34.28	33.6		0.00418662	0.0259162	0.0853775		0.0384935				IP	29.07	28.87	28.62			0.76313	0.959264	1.12506		0.949151				IP	35	35	35	35		0.295248	1	1	0.19751	0.62319				IP	40	37.78	36.01		0.03125
			IgG	27.6	29.01	30.05										IgG	28.68	28.81	28.79											IgG	33.24	35	35	32.66										IgG	35	35	35
		peak1			peak2				peak3				peak4
		KU80	CpMTA1		KU80	CpMTA1			KU80	CpMTA1			KU80	CpMTA1
		17.9153	0.507588		4.04448	0.51809			190.468	0.62319			32.7926	1
		12.5746	1.25245		3.03315	0.826091			146.821	0.898991			41.9329	1.32416
		9.36869	0.0384935		3.5608	0.949151			137.267	0.62319			36.4671	0.224463
	mean	13.2862	0.59951		3.54614	0.764444			158.185	0.715124			37.0642	0.849539
	std deviation	4.3175	0.612176		0.505821	0.222044			28.363	0.159234			4.59931	0.565075
	SEM	2.49271	0.35344		0.292036	0.128197			16.3754	0.091934			2.65541	0.326246
[truncated: 3 more columns]

## Sheet: Figure 7A
Relative mRNA remaining
			ct	ct	ct	ct					ct	ct	ct	ct
	KU80	0h	23.01	23.02	23.02	22.98	1		CpMTA1	0h	25.06	25.16	25.03	25.16	1
		8h	23.62	23.59	23.53	23.56	0.674785			8h	26.67	26.7	26.69	26.79	0.327598
		24h	24.45	24.45	24.43	24.46	0.368567			24h	30.33	30.7	30.95	30.72	0.0210141
		0h	24.98	24.82	24.89	24.86	1			0h	25.81	25.83	25.78	25.74	1
		8h	25.19	25.12	25.16	25.15	0.830758			8h	26.87	27.11	27.15	27.27	0.403321
		24h	26.12	25.94	25.95	25.91	0.468948			24h	31.56	30.56	31.25	30.6	0.0271576
		0h	24.3	24.19	24.13	24.23	1			0h	26.68	26.74	26.68	26.75	1
		8h	24.5	24.5	24.47	24.47	0.827884			8h	27.91	27.96	27.89	27.98	0.428539
		24h	25.89	25.91	25.93	25.89	0.30939			24h	30.86	30.42	30.06	30.5	0.0744544
			KU80				CpMTA1
			0h	8h	24h		0h	8h	24h
			1	0.674785	0.368567		1	0.327598	0.0210141
			1	0.830758	0.468948		1	0.403321	0.0271576
			1	0.827884	0.30939		1	0.428539	0.0744544
		mean	1	0.777809	0.382302		1	0.386486	0.0408753
		std deviation	0	0.0892328	0.0806607		0	0.0525341	0.0292421
		SEM	0	0.0515186	0.0465695		0	0.0303306	0.0168829

[truncated: 10 more sheets: Figure 7D, Figure 7E, Figure 7F, Figure 8D, Figure 8E, Figure 8F, Figure 9A, Figure 9B, Figure S6, Figure S10]
