# Supplementary material for: N6-methyladenosine RNA methyltransferase CpMTA1 mediates CpAphA mRNA stability through a YTHDF1-dependent m6A modification in the chestnut blight fungus
Source: PLoS Pathog. 2024 Aug 19;20(8):e1012476. doi: 10.1371/journal.ppat.1012476 (PMC11361730; doi:10.1371/journal.ppat.1012476)
Supplement: S1 Table — (XLSX) [file ppat.1012476.s015.xlsx]

## Sheet: KU80_AND_CpMTA1.peaks
S1 Table. All m6A peaks of transcripts identified by m6A -seq
chr	start	end	name	IP-KU80-1_count	IP-KU80-2_count	IP-KU80-3_count	IP-CpMTA1-1_count	IP-CpMTA1-2_count	IP-CpMTA1-3_count	Input-CpMTA1-1_count	Input-CpMTA1-2_count	Input-CpMTA1-3_count	Input-KU80-1_count	Input-KU80-2_count	Input-KU80-3_count	IP-KU80-1_rle	IP-KU80-2_rle	IP-KU80-3_rle	IP-CpMTA1-1_rle	IP-CpMTA1-2_rle	IP-CpMTA1-3_rle	Input-CpMTA1-1_rle	Input-CpMTA1-2_rle	Input-CpMTA1-3_rle	Input-KU80-1_rle	Input-KU80-2_rle	Input-KU80-3_rle	GeneID	strand	gene_start	gene_end	position_annot	transcript_id	gene_type	Symbol	Description	KEGG_A_class	KEGG_B_class	Pathway	K_ID	GO Component	GO Function	GO Process
scaffold_1	162027	162128	MergePeak_17	943	457	1	0	1665	1264	104	125	136	88	84	39	621.789	279.057	0.630809	0.101275	1028.22	897.025	134.083	151.741	167.888	70.2108	75.3912	40.2826	estExt_fgenesh1_pm.C_10031	-	161579	163514	cds,stop_codon	estExt_fgenesh1_pm.C_10031	mRNA	--	KAF3769448.1 hypothetical protein M406DRAFT_343701 [Cryphonectria parasitica EP155]	-	-	-	-	-	GO:0008239//dipeptidyl-peptidase activity;GO:0016787//hydrolase activity	GO:0008152//metabolic process
scaffold_1	175558	175634	MergePeak_18	2090	2125	1522	1822	1127	2561	211	224	196	342	312	156	1378.09	1297.58	960.092	1845.23	695.979	1817.47	272.034	271.919	241.956	272.865	280.024	161.13	estExt_fgenesh1_kg.C_10016	-	175254	176521	cds,stop_codon	estExt_fgenesh1_kg.C_10016	mRNA	ssp-1	KAF3769452.1 peptidyl-prolyl cis-trans isomerase ssp-1 [Cryphonectria parasitica EP155]	-	-	-	-	GO:0005575//cellular_component;GO:0005576//extracellular region;GO:0005622//intracellular;GO:0005623//cell;GO:0005634//nucleus;GO:0005654//nucleoplasm;GO:0005737//cytoplasm;GO:0005739//mitochondrion;GO:0005783//endoplasmic reticulum;GO:0005829//cytosol;GO:0005886//plasma membrane;GO:0005911//cell-cell junction;GO:0009506//plasmodesma;GO:0012505//endomembrane system;GO:0016020//membrane;GO:0016604…	GO:0000993//RNA polymerase II core binding;GO:0001098//basal transcription machinery binding;GO:0001099//basal RNA polymerase II transcription machinery binding;GO:0003674//molecular_function;GO:0003755//peptidyl-prolyl cis-trans isomerase activity;GO:0003774//motor activity;GO:0003824//catalytic activity;GO:0005488//binding;GO:0005515//protein binding;GO:0008013//beta-catenin binding;GO:0016462/…	GO:0000122//negative regulation of transcription from RNA polymerase II promoter;GO:0000413//protein peptidyl-prolyl isomerization;GO:0001558//regulation of cell growth;GO:0001817//regulation of cytokine production;GO:0001818//negative regulation of cytokine production;GO:0001932//regulation of protein phosphorylation;GO:0001933//negative regulation of protein phosphorylation;GO:0001934//positive…
scaffold_1	180457	180533	MergePeak_20	1875	810	0	0	1244	1099	204	230	212	387	300	341	1236.32	494.609	0.0630809	0.101275	768.232	779.929	263.009	279.203	261.707	308.768	269.254	352.214	Crypa1.estExt_fgenesh1_pm.C_10029	-	180034	180884	cds,stop_codon	Crypa1.estExt_fgenesh1_pm.C_10029	mRNA	mrpl38	KAF3769454.1 hypothetical protein M406DRAFT_96431 [Cryphonectria parasitica EP155]	-	-	-	-	GO:0000313//organellar ribosome;GO:0000315//organellar large ribosomal subunit;GO:0005575//cellular_component;GO:0005622//intracellular;GO:0005623//cell;GO:0005737//cytoplasm;GO:0005739//mitochondrion;GO:0005759//mitochondrial matrix;GO:0005761//mitochondrial ribosome;GO:0005762//mitochondrial large ribosomal subunit;GO:0005840//ribosome;GO:0015934//large ribosomal subunit;GO:0022625//cytosolic l…	GO:0003674//molecular_function;GO:0003676//nucleic acid binding;GO:0003723//RNA binding;GO:0003735//structural constituent of ribosome;GO:0005198//structural molecule activity;GO:0005488//binding;GO:0019843//rRNA binding;GO:0070180//large ribosomal subunit rRNA binding;GO:0097159//organic cyclic compound binding;GO:1901363//heterocyclic compound binding	GO:0006412//translation;GO:0006518//peptide metabolic process;GO:0006807//nitrogen compound metabolic process;GO:0008150//biological_process;GO:0008152//metabolic process;GO:0009058//biosynthetic process;GO:0009059//macromolecule biosynthetic process;GO:0009987//cellular process;GO:0010467//gene expression;GO:0019538//protein metabolic process;GO:0032543//mitochondrial translation;GO:0034641//cel…
scaffold_1	259614	259715	MergePeak_27	1230	3	3075	831	2269	0	50	84	84	99	61	125	811.029	1.83188	1939.74	841.597	1401.22	0.0709671	64.4631	101.97	103.695	78.9871	54.7484	129.111	estExt_fgenesh1_kg.C_10026	+	258594	259723	3utr,stop_codon	estExt_fgenesh1_kg.C_10026	mRNA	yngF	KAF3769482.1 ClpP/crotonase [Cryphonectria parasitica EP155]	Metabolism;Metabolism	Global and overview maps;Amino acid metabolism	ko01100//Metabolic pathways;ko00280//Valine, leucine and isoleucine degradation	K05607;K05607	GO:0005575//cellular_component;GO:0005622//intracellular;GO:0005623//cell;GO:0005737//cytoplasm;GO:0005739//mitochondrion;GO:0016507//mitochondrial fatty acid beta-oxidation multienzyme complex;GO:0043226//organelle;GO:0043227//membrane-bounded organelle;GO:0043229//intracellular organelle;GO:0043231//intracellular membrane-bounded organelle;GO:0044424//intracellular part;GO:0044444//cytoplasmic …	GO:0003674//molecular_function;GO:0003676//nucleic acid binding;GO:0003723//RNA binding;GO:0003729//mRNA binding;GO:0003730//mRNA 3'-UTR binding;GO:0003824//catalytic activity;GO:0003857//3-hydroxyacyl-CoA dehydrogenase activity;GO:0003860//3-hydroxyisobutyryl-CoA hydrolase activity;GO:0004165//dodecenoyl-CoA delta-isomerase activity;GO:0004300//enoyl-CoA hydratase activity;GO:0004490//methylglut…	GO:0006082//organic acid metabolic process;GO:0006508//proteolysis;GO:0006520//cellular amino acid metabolic process;GO:0006551//leucine metabolic process;GO:0006552//leucine catabolic process;GO:0006629//lipid metabolic process;GO:0006631//fatty acid metabolic process;GO:0006635//fatty acid beta-oxidation;GO:0006807//nitrogen compound metabolic process;GO:0006950//response to stress;GO:0008150//…
scaffold_1	319672	319773	MergePeak_30	254	0	850	570	0	1200	82	101	70	110	124	51	167.481	0.0610628	536.188	577.269	0.061755	851.606	105.719	122.607	86.4127	87.7635	111.292	52.6772	Crypa1.estExt_fgenesh1_pg.C_10091	+	318789	326399	cds	Crypa1.estExt_fgenesh1_pg.C_10091	mRNA	cut6	KAF3769503.1 hypothetical protein M406DRAFT_104955 [Cryphonectria parasitica EP155]	Metabolism;Metabolism;Metabolism;Metabolism;Metabolism;Metabolism;Metabolism	Global and overview maps;Global and overview maps;Global and overview maps;Carbohydrate metabolism;Carbohydrate metabolism;Lipid metabolism;Biosynthesis of other secondary metabolites	ko01100//Metabolic pathways;ko01110//Biosynthesis of secondary metabolites;ko01212//Fatty acid metabolism;ko00620//Pyruvate metabolism;ko00640//Propanoate metabolism;ko00061//Fatty acid biosynthesis;ko00254//Aflatoxin biosynthesis	K11262;K11262;K11262;K11262;K11262;K11262;K11262	GO:0005575//cellular_component;GO:0005622//intracellular;GO:0005623//cell;GO:0005737//cytoplasm;GO:0005783//endoplasmic reticulum;GO:0005789//endoplasmic reticulum membrane;GO:0005951//carbamoyl-phosphate synthase complex;GO:0009317//acetyl-CoA carboxylase complex;GO:0012505//endomembrane system;GO:0016020//membrane;GO:0031984//organelle subcompartment;GO:0042175//nuclear outer membrane-endoplasm…	GO:0000166//nucleotide binding;GO:0003674//molecular_function;GO:0003824//catalytic activity;GO:0003989//acetyl-CoA carboxylase activity;GO:0004075//biotin carboxylase activity;GO:0004088//carbamoyl-phosphate synthase (glutamine-hydrolyzing) activity;GO:0004149//dihydrolipoyllysine-residue succinyltransferase activity;GO:0004736//pyruvate carboxylase activity;GO:0004738//pyruvate dehydrogenase ac…	GO:0000902//cell morphogenesis;GO:0005975//carbohydrate metabolic process;GO:0005976//polysaccharide metabolic process;GO:0005977//glycogen metabolic process;GO:0006073//cellular glucan metabolic process;GO:0006082//organic acid metabolic process;GO:0006086//acetyl-CoA biosynthetic process from pyruvate;GO:0006091//generation of precursor metabolites and energy;GO:0006094//gluconeogenesis;GO:0006…
scaffold_1	324047	324148	MergePeak_34	218	953	925	0	2179	2124	150	211	206	274	255	163	143.743	581.928	583.499	0.101275	1345.64	1507.34	193.389	256.138	254.3	218.611	228.866	168.361	Crypa1.estExt_fgenesh1_pg.C_10091	+	318789	326399	cds	Crypa1.estExt_fgenesh1_pg.C_10091	mRNA	cut6	KAF3769503.1 hypothetical protein M406DRAFT_104955 [Cryphonectria parasitica EP155]	Metabolism;Metabolism;Metabolism;Metabolism;Metabolism;Metabolism;Metabolism	Global and overview maps;Global and overview maps;Global and overview maps;Carbohydrate metabolism;Carbohydrate metabolism;Lipid metabolism;Biosynthesis of other secondary metabolites	ko01100//Metabolic pathways;ko01110//Biosynthesis of secondary metabolites;ko01212//Fatty acid metabolism;ko00620//Pyruvate metabolism;ko00640//Propanoate metabolism;ko00061//Fatty acid biosynthesis;ko00254//Aflatoxin biosynthesis	K11262;K11262;K11262;K11262;K11262;K11262;K11262	GO:0005575//cellular_component;GO:0005622//intracellular;GO:0005623//cell;GO:0005737//cytoplasm;GO:0005783//endoplasmic reticulum;GO:0005789//endoplasmic reticulum membrane;GO:0005951//carbamoyl-phosphate synthase complex;GO:0009317//acetyl-CoA carboxylase complex;GO:0012505//endomembrane system;GO:0016020//membrane;GO:0031984//organelle subcompartment;GO:0042175//nuclear outer membrane-endoplasm…	GO:0000166//nucleotide binding;GO:0003674//molecular_function;GO:0003824//catalytic activity;GO:0003989//acetyl-CoA carboxylase activity;GO:0004075//biotin carboxylase activity;GO:0004088//carbamoyl-phosphate synthase (glutamine-hydrolyzing) activity;GO:0004149//dihydrolipoyllysine-residue succinyltransferase activity;GO:0004736//pyruvate carboxylase activity;GO:0004738//pyruvate dehydrogenase ac…	GO:0000902//cell morphogenesis;GO:0005975//carbohydrate metabolic process;GO:0005976//polysaccharide metabolic process;GO:0005977//glycogen metabolic process;GO:0006073//cellular glucan metabolic process;GO:0006082//organic acid metabolic process;GO:0006086//acetyl-CoA biosynthetic process from pyruvate;GO:0006091//generation of precursor metabolites and energy;GO:0006094//gluconeogenesis;GO:0006…
scaffold_1	324836	324962	MergePeak_35	1242	3096	2152	3150	599	4961	139	201	179	207	195	143	818.942	1890.5	1357.5	3190.17	369.913	3520.68	179.207	243.999	220.97	165.155	175.015	147.703	Crypa1.estExt_fgenesh1_pg.C_10091	+	318789	326399	cds	Crypa1.estExt_fgenesh1_pg.C_10091	mRNA	cut6	KAF3769503.1 hypothetical protein M406DRAFT_104955 [Cryphonectria parasitica EP155]	Metabolism;Metabolism;Metabolism;Metabolism;Metabolism;Metabolism;Metabolism	Global and overview maps;Global and overview maps;Global and overview maps;Carbohydrate metabolism;Carbohydrate metabolism;Lipid metabolism;Biosynthesis of other secondary metabolites	ko01100//Metabolic pathways;ko01110//Biosynthesis of secondary metabolites;ko01212//Fatty acid metabolism;ko00620//Pyruvate metabolism;ko00640//Propanoate metabolism;ko00061//Fatty acid biosynthesis;ko00254//Aflatoxin biosynthesis	K11262;K11262;K11262;K11262;K11262;K11262;K11262	GO:0005575//cellular_component;GO:0005622//intracellular;GO:0005623//cell;GO:0005737//cytoplasm;GO:0005783//endoplasmic reticulum;GO:0005789//endoplasmic reticulum membrane;GO:0005951//carbamoyl-phosphate synthase complex;GO:0009317//acetyl-CoA carboxylase complex;GO:0012505//endomembrane system;GO:0016020//membrane;GO:0031984//organelle subcompartment;GO:0042175//nuclear outer membrane-endoplasm…	GO:0000166//nucleotide binding;GO:0003674//molecular_function;GO:0003824//catalytic activity;GO:0003989//acetyl-CoA carboxylase activity;GO:0004075//biotin carboxylase activity;GO:0004088//carbamoyl-phosphate synthase (glutamine-hydrolyzing) activity;GO:0004149//dihydrolipoyllysine-residue succinyltransferase activity;GO:0004736//pyruvate carboxylase activity;GO:0004738//pyruvate dehydrogenase ac…	GO:0000902//cell morphogenesis;GO:0005975//carbohydrate metabolic process;GO:0005976//polysaccharide metabolic process;GO:0005977//glycogen metabolic process;GO:0006073//cellular glucan metabolic process;GO:0006082//organic acid metabolic process;GO:0006086//acetyl-CoA biosynthetic process from pyruvate;GO:0006091//generation of precursor metabolites and energy;GO:0006094//gluconeogenesis;GO:0006…
scaffold_1	341122	341273	MergePeak_39	0	0	0	0	0	0	0	0	0	0	0	0	0.0659373	0.0610628	0.0630809	0.101275	0.061755	0.0709671	0.128926	0.121393	0.123447	0.079785	0.0897514	0.103289	estExt_fgenesh1_pm.C_10076	-	341124	344430	3utr,stop_codon	estExt_fgenesh1_pm.C_10076	mRNA	--	KAF3769508.1 hypothetical protein M406DRAFT_343727 [Cryphonectria parasitica EP155]	-	-	-	-	-	-	-
scaffold_1	453232	453308	MergePeak_61	644	722	4	0	626	754	34	49	52	81	48	18	424.636	440.873	2.52324	0.101275	386.586	535.092	43.8349	59.4824	64.1923	64.6258	43.0807	18.592	estExt_Genewise1.C_10307	+	452459	454428	cds	estExt_Genewise1.C_10307	mRNA	ethA	KAF3769538.1 FAD/NAD(P)-binding domain-containing protein [Cryphonectria parasitica EP155]	-	-	-	-	GO:0009331//glycerol-3-phosphate dehydrogenase complex	GO:0003824//catalytic activity;GO:0004148//dihydrolipoyl dehydrogenase activity;GO:0004362//glutathione-disulfide reductase activity;GO:0004368//glycerol-3-phosphate dehydrogenase activity;GO:0004499//N,N-dimethylaniline monooxygenase activity;GO:0004729//oxygen-dependent protoporphyrinogen oxidase activity;GO:0004791//thioredoxin-disulfide reductase activity;GO:0008734//L-aspartate oxidase activ…	GO:0006071//glycerol metabolic process;GO:0006096//glycolytic process;GO:0006099//tricarboxylic acid cycle;GO:0006744//ubiquinone biosynthetic process;GO:0006779//porphyrin-containing compound biosynthetic process;GO:0006790//sulfur compound metabolic process;GO:0006805//xenobiotic metabolic process;GO:0009228//thiamine biosynthetic process;GO:0009273//peptidoglycan-based cell wall biogenesis;GO:…
scaffold_1	454699	455389	MergePeak_62	0	0	0	0	0	0	0	0	0	0	0	0	0.0659373	0.0610628	0.0630809	0.101275	0.061755	0.0709671	0.128926	0.121393	0.123447	0.079785	0.0897514	0.103289	Crypa1.estExt_fgenesh1_kg.C_10050	+	454701	456262	5utr,cds,start_codon	Crypa1.estExt_fgenesh1_kg.C_10050	mRNA	crp-15	KAF3769539.1 hypothetical protein M406DRAFT_100503 [Cryphonectria parasitica EP155]	Genetic Information Processing	Translation	ko03010//Ribosome	K02993	GO:0005575//cellular_component;GO:0005622//intracellular;GO:0005623//cell;GO:0005634//nucleus;GO:0005654//nucleoplasm;GO:0005730//nucleolus;GO:0005737//cytoplasm;GO:0005815//microtubule organizing center;GO:0005829//cytosol;GO:0005840//ribosome;GO:0005856//cytoskeleton;GO:0015630//microtubule cytoskeleton;GO:0015935//small ribosomal subunit;GO:0022626//cytosolic ribosome;GO:0022627//cytosolic sma…	GO:0003674//molecular_function;GO:0003676//nucleic acid binding;GO:0003723//RNA binding;GO:0003729//mRNA binding;GO:0003730//mRNA 3'-UTR binding;GO:0003735//structural constituent of ribosome;GO:0004857//enzyme inhibitor activity;GO:0005198//structural molecule activity;GO:0005488//binding;GO:0005515//protein binding;GO:0019899//enzyme binding;GO:0019900//kinase binding;GO:0019901//protein kinase…	GO:0000184//nuclear-transcribed mRNA catabolic process, nonsense-mediated decay;GO:0000956//nuclear-transcribed mRNA catabolic process;GO:0001838//embryonic epithelial tube formation;GO:0001841//neural tube formation;GO:0001843//neural tube closure;GO:0002009//morphogenesis of an epithelium;GO:0002181//cytoplasmic translation;GO:0002376//immune system process;GO:0002520//immune system development…
scaffold_1	470212	470288	MergePeak_65	802	562	143	0	1433	917	108	65	72	227	154	77	528.817	343.173	90.2057	0.101275	884.949	650.769	139.24	78.9052	88.8816	181.112	138.217	79.5323	estExt_fgenesh1_kg.C_10047	-	469764	471486	3utr,stop_codon	estExt_fgenesh1_kg.C_10047	mRNA	--	KAF3769543.1 hypothetical protein M406DRAFT_354047 [Cryphonectria parasitica EP155]	-	-	-	-	-	-	-
scaffold_1	470412	470664	MergePeak_66	5259	1986	481	693	4654	0	112	80	102	217	216	82	3467.64	1212.71	303.419	701.837	2874.08	0.0709671	144.397	97.1141	125.916	173.133	193.863	84.6967	estExt_fgenesh1_kg.C_10047	-	469764	471486	cds,stop_codon	estExt_fgenesh1_kg.C_10047	mRNA	--	KAF3769543.1 hypothetical protein M406DRAFT_354047 [Cryphonectria parasitica EP155]	-	-	-	-	-	-	-
scaffold_1	503451	503552	MergePeak_72	0	0	0	0	0	0	0	0	0	0	0	0	0.0659373	0.0610628	0.0630809	0.101275	0.061755	0.0709671	0.128926	0.121393	0.123447	0.079785	0.0897514	0.103289	estExt_fgenesh1_kg.C_10050	-	503453	504145	3utr,stop_codon	estExt_fgenesh1_kg.C_10050	mRNA	--	KAF3769558.1 hypothetical protein M406DRAFT_354050 [Cryphonectria parasitica EP155]	-	-	-	-	-	-	-
scaffold_1	565955	566081	MergePeak_80	1043	1442	0	0	2053	737	171	140	196	123	105	36	687.726	880.525	0.0630809	0.101275	1267.83	523.028	220.464	169.95	241.956	98.1355	94.239	37.1839	estExt_fgenesh1_kg.C_10053	-	565582	566880	cds,stop_codon	estExt_fgenesh1_kg.C_10053	mRNA	--	KAF3769577.1 hypothetical protein M406DRAFT_354053 [Cryphonectria parasitica EP155]	-	-	-	-	-	GO:0005515//protein binding;GO:0016034//maleylacetoacetate isomerase activity	GO:0006559//L-phenylalanine catabolic process;GO:0006572//tyrosine catabolic process;GO:0006749//glutathione metabolic process
scaffold_1	589839	590073	MergePeak_83	1367	299	4554	943	4380	22	56	136	125	157	108	271	901.363	182.578	2872.71	955.025	2704.87	15.6128	72.1986	165.094	154.308	125.262	96.9315	279.912	fgenesh1_pg.1_156	-	589391	594912	cds	fgenesh1_pg.1_156	mRNA	rrp5	KAF3769581.1 nucleic acid-binding protein [Cryphonectria parasitica EP155]	-	-	-	-	GO:0000314//organellar small ribosomal subunit;GO:0005575//cellular_component;GO:0005622//intracellular;GO:0005623//cell;GO:0005634//nucleus;GO:0005654//nucleoplasm;GO:0005730//nucleolus;GO:0005737//cytoplasm;GO:0005829//cytosol;GO:0005886//plasma membrane;GO:0016020//membrane;GO:0022627//cytosolic small ribosomal subunit;GO:0030684//preribosome;GO:0030686//90S preribosome;GO:0031974//membrane-en…	GO:0003674//molecular_function;GO:0003676//nucleic acid binding;GO:0003723//RNA binding;GO:0003727//single-stranded RNA binding;GO:0003729//mRNA binding;GO:0003735//structural constituent of ribosome;GO:0004654//polyribonucleotide nucleotidyltransferase activity;GO:0005488//binding;GO:0005515//protein binding;GO:0008134//transcription factor binding;GO:0008187//poly-pyrimidine tract binding;GO:00…	GO:0000027//ribosomal large subunit assembly;GO:0000028//ribosomal small subunit assembly;GO:0000447//endonucleolytic cleavage in ITS1 to separate SSU-rRNA from 5.8S rRNA and LSU-rRNA from tricistronic rRNA transcript (SSU-rRNA, 5.8S rRNA, LSU-rRNA);GO:0000460//maturation of 5.8S rRNA;GO:0000462//maturation of SSU-rRNA from tricistronic rRNA transcript (SSU-rRNA, 5.8S rRNA, LSU-rRNA);GO:0000463//…
scaffold_1	599101	599227	MergePeak_86	521	2227	1	979	378	2075	6	3	7	12	12	5	343.533	1359.87	0.630809	991.484	233.434	1472.57	7.73557	3.64178	8.64127	9.5742	10.7702	5.16443	estExt_fgenesh1_kg.C_10056	+	598753	599604	5utr,start_codon	estExt_fgenesh1_kg.C_10056	mRNA	--	KAF3769583.1 hypothetical protein M406DRAFT_354056 [Cryphonectria parasitica EP155]	-	-	-	-	-	-	-
scaffold_1	610236	610532	MergePeak_88	1209	750	4	7048	12438	11239	999	1717	1567	69	72	58	797.182	457.971	2.52324	7137.87	7681.09	7976	1287.97	2084.31	1934.41	55.0516	64.621	59.9074	estExt_fgenesh1_pm.C_10131	+	609101	614135	cds	estExt_fgenesh1_pm.C_10131	mRNA	atrF	KAF3769587.1 putative ABC transporter [Cryphonectria parasitica EP155]	Environmental Information Processing	Membrane transport	ko02010//ABC transporters	K08712	GO:0005575//cellular_component;GO:0005737//cytoplasm;GO:0005887//integral component of plasma membrane;GO:0009380//excinuclease repair complex;GO:0009898//cytoplasmic side of plasma membrane;GO:0016020//membrane;GO:0016021//integral component of membrane;GO:0043190//ATP-binding cassette (ABC) transporter complex;GO:0055051//ATP-binding cassette (ABC) transporter complex, integrated substrate bind…	GO:0000166//nucleotide binding;GO:0003674//molecular_function;GO:0003677//DNA binding;GO:0003723//RNA binding;GO:0003724//RNA helicase activity;GO:0003924//GTPase activity;GO:0004020//adenylylsulfate kinase activity;GO:0005198//structural molecule activity;GO:0005260//channel-conductance-controlling ATPase activity;GO:0005319//lipid transporter activity;GO:0005524//ATP binding;GO:0005525//GTP bin…	GO:0000910//cytokinesis;GO:0001887//selenium compound metabolic process;GO:0002949//tRNA threonylcarbamoyladenosine modification;GO:0006289//nucleotide-excision repair;GO:0006400//tRNA modification;GO:0006464//cellular protein modification process;GO:0006790//sulfur compound metabolic process;GO:0006810//transport;GO:0006817//phosphate ion transport;GO:0006824//cobalt ion transport;GO:0006869//li…
scaffold_1	611174	611300	MergePeak_90	641	0	920	6164	15786	7382	537	831	764	58	58	41	422.658	0.0610628	580.345	6242.6	9748.65	5238.79	692.333	1008.77	943.133	46.2753	52.0558	42.3484	estExt_fgenesh1_pm.C_10131	+	609101	614135	cds	estExt_fgenesh1_pm.C_10131	mRNA	atrF	KAF3769587.1 putative ABC transporter [Cryphonectria parasitica EP155]	Environmental Information Processing	Membrane transport	ko02010//ABC transporters	K08712	GO:0005575//cellular_component;GO:0005737//cytoplasm;GO:0005887//integral component of plasma membrane;GO:0009380//excinuclease repair complex;GO:0009898//cytoplasmic side of plasma membrane;GO:0016020//membrane;GO:0016021//integral component of membrane;GO:0043190//ATP-binding cassette (ABC) transporter complex;GO:0055051//ATP-binding cassette (ABC) transporter complex, integrated substrate bind…	GO:0000166//nucleotide binding;GO:0003674//molecular_function;GO:0003677//DNA binding;GO:0003723//RNA binding;GO:0003724//RNA helicase activity;GO:0003924//GTPase activity;GO:0004020//adenylylsulfate kinase activity;GO:0005198//structural molecule activity;GO:0005260//channel-conductance-controlling ATPase activity;GO:0005319//lipid transporter activity;GO:0005524//ATP binding;GO:0005525//GTP bin…	GO:0000910//cytokinesis;GO:0001887//selenium compound metabolic process;GO:0002949//tRNA threonylcarbamoyladenosine modification;GO:0006289//nucleotide-excision repair;GO:0006400//tRNA modification;GO:0006464//cellular protein modification process;GO:0006790//sulfur compound metabolic process;GO:0006810//transport;GO:0006817//phosphate ion transport;GO:0006824//cobalt ion transport;GO:0006869//li…
scaffold_1	613003	613129	MergePeak_91	1569	1	285	11210	33879	19719	1534	2751	2741	134	133	98	1034.56	0.610628	179.781	11352.9	20922	13994	1977.73	3339.51	3383.67	106.912	119.369	101.223	estExt_fgenesh1_pm.C_10131	+	609101	614135	cds	estExt_fgenesh1_pm.C_10131	mRNA	atrF	KAF3769587.1 putative ABC transporter [Cryphonectria parasitica EP155]	Environmental Information Processing	Membrane transport	ko02010//ABC transporters	K08712	GO:0005575//cellular_component;GO:0005737//cytoplasm;GO:0005887//integral component of plasma membrane;GO:0009380//excinuclease repair complex;GO:0009898//cytoplasmic side of plasma membrane;GO:0016020//membrane;GO:0016021//integral component of membrane;GO:0043190//ATP-binding cassette (ABC) transporter complex;GO:0055051//ATP-binding cassette (ABC) transporter complex, integrated substrate bind…	GO:0000166//nucleotide binding;GO:0003674//molecular_function;GO:0003677//DNA binding;GO:0003723//RNA binding;GO:0003724//RNA helicase activity;GO:0003924//GTPase activity;GO:0004020//adenylylsulfate kinase activity;GO:0005198//structural molecule activity;GO:0005260//channel-conductance-controlling ATPase activity;GO:0005319//lipid transporter activity;GO:0005524//ATP binding;GO:0005525//GTP bin…	GO:0000910//cytokinesis;GO:0001887//selenium compound metabolic process;GO:0002949//tRNA threonylcarbamoyladenosine modification;GO:0006289//nucleotide-excision repair;GO:0006400//tRNA modification;GO:0006464//cellular protein modification process;GO:0006790//sulfur compound metabolic process;GO:0006810//transport;GO:0006817//phosphate ion transport;GO:0006824//cobalt ion transport;GO:0006869//li…
scaffold_1	634261	634337	MergePeak_96	479	394	654	0	840	581	43	166	142	194	137	188	315.84	240.587	412.549	0.101275	518.742	412.319	55.4382	201.512	175.294	154.783	122.959	194.183	estExt_Genewise1.C_10441	-	633190	637978	cds	estExt_Genewise1.C_10441	mRNA	gdh-1	KAF3769593.1 hypothetical protein M406DRAFT_270537 [Cryphonectria parasitica EP155]	Metabolism;Metabolism;Metabolism;Metabolism;Metabolism	Global and overview maps;Amino acid metabolism;Amino acid metabolism;Energy metabolism;Metabolism of other amino acids	ko01100//Metabolic pathways;ko00250//Alanine, aspartate and glutamate metabolism;ko00220//Arginine biosynthesis;ko00910//Nitrogen metabolism;ko00430//Taurine and hypotaurine metabolism	K15371;K15371;K15371;K15371;K15371	GO:0005575//cellular_component;GO:0005622//intracellular;GO:0005623//cell;GO:0005737//cytoplasm;GO:0005739//mitochondrion;GO:0043226//organelle;GO:0043227//membrane-bounded organelle;GO:0043229//intracellular organelle;GO:0043231//intracellular membrane-bounded organelle;GO:0044424//intracellular part;GO:0044444//cytoplasmic part;GO:0044464//cell part	GO:0003674//molecular_function;GO:0003677//DNA binding;GO:0003824//catalytic activity;GO:0004352//glutamate dehydrogenase (NAD+) activity;GO:0004353//glutamate dehydrogenase [NAD(P)+] activity;GO:0016491//oxidoreductase activity;GO:0016638//oxidoreductase activity, acting on the CH-NH2 group of donors;GO:0016639//oxidoreductase activity, acting on the CH-NH2 group of donors, NAD or NADP as accept…	GO:0006082//organic acid metabolic process;GO:0006103//2-oxoglutarate metabolic process;GO:0006106//fumarate metabolic process;GO:0006520//cellular amino acid metabolic process;GO:0006536//glutamate metabolic process;GO:0006538//glutamate catabolic process;GO:0006807//nitrogen compound metabolic process;GO:0008150//biological_process;GO:0008152//metabolic process;GO:0009056//catabolic process;GO:…
scaffold_1	634936	635062	MergePeak_97	2096	2382	4113	397	2658	5351	103	553	516	712	626	674	1382.05	1454.52	2594.52	402.062	1641.45	3797.45	132.794	671.301	636.985	568.069	561.844	696.166	estExt_Genewise1.C_10441	-	633190	637978	cds	estExt_Genewise1.C_10441	mRNA	gdh-1	KAF3769593.1 hypothetical protein M406DRAFT_270537 [Cryphonectria parasitica EP155]	Metabolism;Metabolism;Metabolism;Metabolism;Metabolism	Global and overview maps;Amino acid metabolism;Amino acid metabolism;Energy metabolism;Metabolism of other amino acids	ko01100//Metabolic pathways;ko00250//Alanine, aspartate and glutamate metabolism;ko00220//Arginine biosynthesis;ko00910//Nitrogen metabolism;ko00430//Taurine and hypotaurine metabolism	K15371;K15371;K15371;K15371;K15371	GO:0005575//cellular_component;GO:0005622//intracellular;GO:0005623//cell;GO:0005737//cytoplasm;GO:0005739//mitochondrion;GO:0043226//organelle;GO:0043227//membrane-bounded organelle;GO:0043229//intracellular organelle;GO:0043231//intracellular membrane-bounded organelle;GO:0044424//intracellular part;GO:0044444//cytoplasmic part;GO:0044464//cell part	GO:0003674//molecular_function;GO:0003677//DNA binding;GO:0003824//catalytic activity;GO:0004352//glutamate dehydrogenase (NAD+) activity;GO:0004353//glutamate dehydrogenase [NAD(P)+] activity;GO:0016491//oxidoreductase activity;GO:0016638//oxidoreductase activity, acting on the CH-NH2 group of donors;GO:0016639//oxidoreductase activity, acting on the CH-NH2 group of donors, NAD or NADP as accept…	GO:0006082//organic acid metabolic process;GO:0006103//2-oxoglutarate metabolic process;GO:0006106//fumarate metabolic process;GO:0006520//cellular amino acid metabolic process;GO:0006536//glutamate metabolic process;GO:0006538//glutamate catabolic process;GO:0006807//nitrogen compound metabolic process;GO:0008150//biological_process;GO:0008152//metabolic process;GO:0009056//catabolic process;GO:…
scaffold_1	636011	636112	MergePeak_98	4653	3784	7596	1	12689	5852	181	603	602	768	776	815	3068.06	2310.62	4791.63	1.01275	7836.09	4153	233.356	731.997	743.149	612.749	696.471	841.803	estExt_Genewise1.C_10441	-	633190	637978	cds	estExt_Genewise1.C_10441	mRNA	gdh-1	KAF3769593.1 hypothetical protein M406DRAFT_270537 [Cryphonectria parasitica EP155]	Metabolism;Metabolism;Metabolism;Metabolism;Metabolism	Global and overview maps;Amino acid metabolism;Amino acid metabolism;Energy metabolism;Metabolism of other amino acids	ko01100//Metabolic pathways;ko00250//Alanine, aspartate and glutamate metabolism;ko00220//Arginine biosynthesis;ko00910//Nitrogen metabolism;ko00430//Taurine and hypotaurine metabolism	K15371;K15371;K15371;K15371;K15371	GO:0005575//cellular_component;GO:0005622//intracellular;GO:0005623//cell;GO:0005737//cytoplasm;GO:0005739//mitochondrion;GO:0043226//organelle;GO:0043227//membrane-bounded organelle;GO:0043229//intracellular organelle;GO:0043231//intracellular membrane-bounded organelle;GO:0044424//intracellular part;GO:0044444//cytoplasmic part;GO:0044464//cell part	GO:0003674//molecular_function;GO:0003677//DNA binding;GO:0003824//catalytic activity;GO:0004352//glutamate dehydrogenase (NAD+) activity;GO:0004353//glutamate dehydrogenase [NAD(P)+] activity;GO:0016491//oxidoreductase activity;GO:0016638//oxidoreductase activity, acting on the CH-NH2 group of donors;GO:0016639//oxidoreductase activity, acting on the CH-NH2 group of donors, NAD or NADP as accept…	GO:0006082//organic acid metabolic process;GO:0006103//2-oxoglutarate metabolic process;GO:0006106//fumarate metabolic process;GO:0006520//cellular amino acid metabolic process;GO:0006536//glutamate metabolic process;GO:0006538//glutamate catabolic process;GO:0006807//nitrogen compound metabolic process;GO:0008150//biological_process;GO:0008152//metabolic process;GO:0009056//catabolic process;GO:…
scaffold_1	698255	698402	MergePeak_104	1617	1623	425	776	3011	1118	153	145	149	270	240	162	1066.21	991.049	268.094	785.895	1859.44	793.413	197.257	176.019	183.936	215.419	215.403	167.328	Crypa1.e_gw1.1.2918.1	-	698232	699550	cds,stop_codon	Crypa1.e_gw1.1.2918.1	mRNA	bimG	KAF3769614.1 hypothetical protein M406DRAFT_34828 [Cryphonectria parasitica EP155]	Cellular Processes;Genetic Information Processing	Cell growth and death;Translation	ko04113//Meiosis - yeast;ko03015//mRNA surveillance pathway	K06269;K06269	GO:0000164//protein phosphatase type 1 complex;GO:0000228//nuclear chromosome;GO:0000775//chromosome, centromeric region;GO:0000776//kinetochore;GO:0000777//condensed chromosome kinetochore;GO:0000778//condensed nuclear chromosome kinetochore;GO:0000779//condensed chromosome, centromeric region;GO:0000780//condensed nuclear chromosome, centromeric region;GO:0000785//chromatin;GO:0000790//nuclear …	GO:0003674//molecular_function;GO:0003824//catalytic activity;GO:0004113//2',3'-cyclic-nucleotide 3'-phosphodiesterase activity;GO:0004721//phosphoprotein phosphatase activity;GO:0004722//protein serine/threonine phosphatase activity;GO:0005488//binding;GO:0008803//bis(5'-nucleosyl)-tetraphosphatase (symmetrical) activity;GO:0016787//hydrolase activity;GO:0016788//hydrolase activity, acting on es…	GO:0000003//reproduction;GO:0000022//mitotic spindle elongation;GO:0000070//mitotic sister chromatid segregation;GO:0000075//cell cycle checkpoint;GO:0000076//DNA replication checkpoint;GO:0000077//DNA damage checkpoint;GO:0000122//negative regulation of transcription from RNA polymerase II promoter;GO:0000226//microtubule cytoskeleton organization;GO:0000278//mitotic cell cycle;GO:0000280//nucle…
scaffold_1	736666	736817	MergePeak_108	2102	1082	0	634	741	0	42	31	41	136	134	31	1386	660.699	0.0630809	642.085	457.605	0.0709671	54.149	37.6317	50.6131	108.508	120.267	32.0195	e_gw1.1.3639.1	+	736169	738795	cds	e_gw1.1.3639.1	mRNA	SPAC926.06c	KAF3769621.1 hypothetical protein M406DRAFT_245482 [Cryphonectria parasitica EP155]	-	-	-	-	-	GO:0005515//protein binding	-
scaffold_1	743263	743497	MergePeak_109	1440	1	2104	0	434	376	81	106	99	235	145	120	949.497	0.610628	1327.22	0.101275	268.017	266.836	104.43	128.676	122.212	187.495	130.14	123.946	estExt_Genewise1Plus.C_10490	+	743215	744732	5utr,cds,start_codon	estExt_Genewise1Plus.C_10490	mRNA	PDX1	KAF3769623.1 hypothetical protein M406DRAFT_284045 [Cryphonectria parasitica EP155]	Metabolism;Metabolism;Metabolism;Metabolism;Metabolism;Metabolism	Global and overview maps;Global and overview maps;Global and overview maps;Carbohydrate metabolism;Carbohydrate metabolism;Carbohydrate metabolism	ko01100//Metabolic pathways;ko01110//Biosynthesis of secondary metabolites;ko01200//Carbon metabolism;ko00010//Glycolysis / Gluconeogenesis;ko00620//Pyruvate metabolism;ko00020//Citrate cycle (TCA cycle)	K00627;K00627;K00627;K00627;K00627;K00627	GO:0005575//cellular_component;GO:0005622//intracellular;GO:0005623//cell;GO:0005737//cytoplasm;GO:0005739//mitochondrion;GO:0005759//mitochondrial matrix;GO:0005967//mitochondrial pyruvate dehydrogenase complex;GO:0031974//membrane-enclosed lumen;GO:0032991//macromolecular complex;GO:0043226//organelle;GO:0043227//membrane-bounded organelle;GO:0043229//intracellular organelle;GO:0043231//intrace…	GO:0003674//molecular_function;GO:0003824//catalytic activity;GO:0004149//dihydrolipoyllysine-residue succinyltransferase activity;GO:0004736//pyruvate carboxylase activity;GO:0004738//pyruvate dehydrogenase activity;GO:0004742//dihydrolipoyllysine-residue acetyltransferase activity;GO:0004847//urea carboxylase activity;GO:0005198//structural molecule activity;GO:0005215//transporter activity;GO:…	GO:0006082//organic acid metabolic process;GO:0006084//acetyl-CoA metabolic process;GO:0006085//acetyl-CoA biosynthetic process;GO:0006086//acetyl-CoA biosynthetic process from pyruvate;GO:0006090//pyruvate metabolic process;GO:0006094//gluconeogenesis;GO:0006099//tricarboxylic acid cycle;GO:0006139//nucleobase-containing compound metabolic process;GO:0006163//purine nucleotide metabolic process;…
scaffold_1	819084	819160	MergePeak_126	816	1582	2163	0	3824	1461	233	361	367	311	318	330	538.049	966.013	1364.44	0.101275	2361.51	1036.83	300.398	438.227	453.049	248.131	285.41	340.853	Crypa1.estExt_Genewise1Plus.C_10451	+	816282	819986	cds	Crypa1.estExt_Genewise1Plus.C_10451	mRNA	lcb2	KAF3771447.1 regulated by circadian rhythms/membrane function [Cryphonectria parasitica EP155]	Metabolism;Cellular Processes;Metabolism	Global and overview maps;Transport and catabolism;Lipid metabolism	ko01100//Metabolic pathways;ko04138//Autophagy - yeast;ko00600//Sphingolipid metabolism	K00654;K00654;K00654	GO:0002178//palmitoyltransferase complex;GO:0005575//cellular_component;GO:0005622//intracellular;GO:0005623//cell;GO:0005737//cytoplasm;GO:0005783//endoplasmic reticulum;GO:0005789//endoplasmic reticulum membrane;GO:0005886//plasma membrane;GO:0012505//endomembrane system;GO:0016020//membrane;GO:0016021//integral component of membrane;GO:0017059//serine C-palmitoyltransferase complex;GO:0031211/…	GO:0003674//molecular_function;GO:0003824//catalytic activity;GO:0003870//5-aminolevulinate synthase activity;GO:0004758//serine C-palmitoyltransferase activity;GO:0005488//binding;GO:0008144//drug binding;GO:0008710//8-amino-7-oxononanoate synthase activity;GO:0008890//glycine C-acetyltransferase activity;GO:0016408//C-acyltransferase activity;GO:0016409//palmitoyltransferase activity;GO:0016454…	GO:0006520//cellular amino acid metabolic process;GO:0006567//threonine catabolic process;GO:0006629//lipid metabolic process;GO:0006643//membrane lipid metabolic process;GO:0006665//sphingolipid metabolic process;GO:0006783//heme biosynthetic process;GO:0006807//nitrogen compound metabolic process;GO:0007275//multicellular organism development;GO:0007444//imaginal disc development;GO:0008150//bi…
scaffold_1	819809	819960	MergePeak_128	2351	1098	849	955	1696	1303	194	390	396	345	283	415	1550.19	670.469	535.557	967.178	1047.37	924.702	250.117	473.431	488.849	275.258	253.997	428.648	Crypa1.estExt_Genewise1Plus.C_10451	+	816282	819986	3utr,stop_codon	Crypa1.estExt_Genewise1Plus.C_10451	mRNA	lcb2	KAF3771447.1 regulated by circadian rhythms/membrane function [Cryphonectria parasitica EP155]	Metabolism;Cellular Processes;Metabolism	Global and overview maps;Transport and catabolism;Lipid metabolism	ko01100//Metabolic pathways;ko04138//Autophagy - yeast;ko00600//Sphingolipid metabolism	K00654;K00654;K00654	GO:0002178//palmitoyltransferase complex;GO:0005575//cellular_component;GO:0005622//intracellular;GO:0005623//cell;GO:0005737//cytoplasm;GO:0005783//endoplasmic reticulum;GO:0005789//endoplasmic reticulum membrane;GO:0005886//plasma membrane;GO:0012505//endomembrane system;GO:0016020//membrane;GO:0016021//integral component of membrane;GO:0017059//serine C-palmitoyltransferase complex;GO:0031211/…	GO:0003674//molecular_function;GO:0003824//catalytic activity;GO:0003870//5-aminolevulinate synthase activity;GO:0004758//serine C-palmitoyltransferase activity;GO:0005488//binding;GO:0008144//drug binding;GO:0008710//8-amino-7-oxononanoate synthase activity;GO:0008890//glycine C-acetyltransferase activity;GO:0016408//C-acyltransferase activity;GO:0016409//palmitoyltransferase activity;GO:0016454…	GO:0006520//cellular amino acid metabolic process;GO:0006567//threonine catabolic process;GO:0006629//lipid metabolic process;GO:0006643//membrane lipid metabolic process;GO:0006665//sphingolipid metabolic process;GO:0006783//heme biosynthetic process;GO:0006807//nitrogen compound metabolic process;GO:0007275//multicellular organism development;GO:0007444//imaginal disc development;GO:0008150//bi…
scaffold_1	871203	871329	MergePeak_134	774	893	690	484	2513	69	97	109	129	143	121	96	510.355	545.291	435.258	490.172	1551.9	48.9673	125.058	132.318	159.246	114.093	108.599	99.1571	Crypa1.estExt_fgenesh1_pm.C_10147	+	868000	872535	cds	Crypa1.estExt_fgenesh1_pm.C_10147	mRNA	snf21	KAF3769655.1 hypothetical protein M406DRAFT_96496 [Cryphonectria parasitica EP155]	-	-	-	-	GO:0000228//nuclear chromosome;GO:0000785//chromatin;GO:0000790//nuclear chromatin;GO:0005575//cellular_component;GO:0005622//intracellular;GO:0005623//cell;GO:0005634//nucleus;GO:0005694//chromosome;GO:0016514//SWI/SNF complex;GO:0016586//RSC complex;GO:0031974//membrane-enclosed lumen;GO:0031981//nuclear lumen;GO:0032991//macromolecular complex;GO:0035060//brahma complex;GO:0043226//organelle;G…	GO:0000166//nucleotide binding;GO:0000182//rDNA binding;GO:0001085//RNA polymerase II transcription factor binding;GO:0001102//RNA polymerase II activating transcription factor binding;GO:0001221//transcription cofactor binding;GO:0001223//transcription coactivator binding;GO:0003674//molecular_function;GO:0003676//nucleic acid binding;GO:0003677//DNA binding;GO:0003682//chromatin binding;GO:0003…	GO:0000003//reproduction;GO:0000086//G2/M transition of mitotic cell cycle;GO:0000122//negative regulation of transcription from RNA polymerase II promoter;GO:0000278//mitotic cell cycle;GO:0000902//cell morphogenesis;GO:0000904//cell morphogenesis involved in differentiation;GO:0002009//morphogenesis of an epithelium;GO:0002165//instar larval or pupal development;GO:0002376//immune system proces…
scaffold_1	898597	898648	MergePeak_142	0	1163	337	532	1239	638	91	91	87	177	163	78	0.0659373	710.16	212.583	538.784	765.145	452.77	117.323	110.467	107.399	141.219	146.295	80.5652	estExt_Genewise1.C_10601	+	897224	900333	cds	estExt_Genewise1.C_10601	mRNA	fzo1	KAF3769661.1 hypothetical protein M406DRAFT_270614 [Cryphonectria parasitica EP155]	-	-	-	-	GO:0005575//cellular_component;GO:0005622//intracellular;GO:0005623//cell;GO:0005737//cytoplasm;GO:0005739//mitochondrion;GO:0005740//mitochondrial envelope;GO:0005741//mitochondrial outer membrane;GO:0016020//membrane;GO:0016021//integral component of membrane;GO:0019867//outer membrane;GO:0031090//organelle membrane;GO:0031224//intrinsic component of membrane;GO:0031300//intrinsic component of …	GO:0000166//nucleotide binding;GO:0001882//nucleoside binding;GO:0001883//purine nucleoside binding;GO:0003674//molecular_function;GO:0003824//catalytic activity;GO:0003924//GTPase activity;GO:0004857//enzyme inhibitor activity;GO:0005488//binding;GO:0005515//protein binding;GO:0005525//GTP binding;GO:0016462//pyrophosphatase activity;GO:0016787//hydrolase activity;GO:0016817//hydrolase activity,…	GO:0002949//tRNA threonylcarbamoyladenosine modification;GO:0006400//tRNA modification;GO:0006996//organelle organization;GO:0007005//mitochondrion organization;GO:0008053//mitochondrial fusion;GO:0008150//biological_process;GO:0009244//lipopolysaccharide core region biosynthetic process;GO:0009987//cellular process;GO:0016043//cellular component organization;GO:0042254//ribosome biogenesis;GO:00…
scaffold_1	899447	899548	MergePeak_143	1748	1548	1377	2077	0	2305	128	102	111	223	209	114	1152.58	945.252	868.624	2103.49	0.061755	1635.79	165.025	123.82	137.026	177.921	187.58	117.749	estExt_Genewise1.C_10601	+	897224	900333	cds	estExt_Genewise1.C_10601	mRNA	fzo1	KAF3769661.1 hypothetical protein M406DRAFT_270614 [Cryphonectria parasitica EP155]	-	-	-	-	GO:0005575//cellular_component;GO:0005622//intracellular;GO:0005623//cell;GO:0005737//cytoplasm;GO:0005739//mitochondrion;GO:0005740//mitochondrial envelope;GO:0005741//mitochondrial outer membrane;GO:0016020//membrane;GO:0016021//integral component of membrane;GO:0019867//outer membrane;GO:0031090//organelle membrane;GO:0031224//intrinsic component of membrane;GO:0031300//intrinsic component of …	GO:0000166//nucleotide binding;GO:0001882//nucleoside binding;GO:0001883//purine nucleoside binding;GO:0003674//molecular_function;GO:0003824//catalytic activity;GO:0003924//GTPase activity;GO:0004857//enzyme inhibitor activity;GO:0005488//binding;GO:0005515//protein binding;GO:0005525//GTP binding;GO:0016462//pyrophosphatase activity;GO:0016787//hydrolase activity;GO:0016817//hydrolase activity,…	GO:0002949//tRNA threonylcarbamoyladenosine modification;GO:0006400//tRNA modification;GO:0006996//organelle organization;GO:0007005//mitochondrion organization;GO:0008053//mitochondrial fusion;GO:0008150//biological_process;GO:0009244//lipopolysaccharide core region biosynthetic process;GO:0009987//cellular process;GO:0016043//cellular component organization;GO:0042254//ribosome biogenesis;GO:00…
scaffold_1	900055	900181	MergePeak_144	313	2209	794	1435	1095	873	99	63	86	139	121	93	206.384	1348.88	500.863	1453.3	676.217	619.543	127.637	76.4773	106.164	110.901	108.599	96.0585	estExt_Genewise1.C_10601	+	897224	900333	3utr,cds,stop_codon	estExt_Genewise1.C_10601	mRNA	fzo1	KAF3769661.1 hypothetical protein M406DRAFT_270614 [Cryphonectria parasitica EP155]	-	-	-	-	GO:0005575//cellular_component;GO:0005622//intracellular;GO:0005623//cell;GO:0005737//cytoplasm;GO:0005739//mitochondrion;GO:0005740//mitochondrial envelope;GO:0005741//mitochondrial outer membrane;GO:0016020//membrane;GO:0016021//integral component of membrane;GO:0019867//outer membrane;GO:0031090//organelle membrane;GO:0031224//intrinsic component of membrane;GO:0031300//intrinsic component of …	GO:0000166//nucleotide binding;GO:0001882//nucleoside binding;GO:0001883//purine nucleoside binding;GO:0003674//molecular_function;GO:0003824//catalytic activity;GO:0003924//GTPase activity;GO:0004857//enzyme inhibitor activity;GO:0005488//binding;GO:0005515//protein binding;GO:0005525//GTP binding;GO:0016462//pyrophosphatase activity;GO:0016787//hydrolase activity;GO:0016817//hydrolase activity,…	GO:0002949//tRNA threonylcarbamoyladenosine modification;GO:0006400//tRNA modification;GO:0006996//organelle organization;GO:0007005//mitochondrion organization;GO:0008053//mitochondrial fusion;GO:0008150//biological_process;GO:0009244//lipopolysaccharide core region biosynthetic process;GO:0009987//cellular process;GO:0016043//cellular component organization;GO:0042254//ribosome biogenesis;GO:00…
scaffold_1	915365	915613	MergePeak_148	2440	5047	2175	1228	1289	0	225	242	198	825	386	469	1608.87	3081.84	1372.01	1243.66	796.022	0.0709671	290.084	293.77	244.424	658.226	346.441	484.424	estExt_fgenesh1_kg.C_10097	+	915342	916478	5utr,cds,start_codon	estExt_fgenesh1_kg.C_10097	mRNA	rpl44	KAF3769666.1 ribosomal protein L28e [Cryphonectria parasitica EP155]	Genetic Information Processing	Translation	ko03010//Ribosome	K02903	GO:0005575//cellular_component;GO:0005622//intracellular;GO:0005623//cell;GO:0005737//cytoplasm;GO:0005829//cytosol;GO:0005840//ribosome;GO:0015934//large ribosomal subunit;GO:0022625//cytosolic large ribosomal subunit;GO:0022626//cytosolic ribosome;GO:0030425//dendrite;GO:0032991//macromolecular complex;GO:0035770//ribonucleoprotein granule;GO:0036464//cytoplasmic ribonucleoprotein granule;GO:00…	GO:0003674//molecular_function;GO:0003735//structural constituent of ribosome;GO:0005198//structural molecule activity	GO:0000184//nuclear-transcribed mRNA catabolic process, nonsense-mediated decay;GO:0000956//nuclear-transcribed mRNA catabolic process;GO:0002181//cytoplasmic translation;GO:0006139//nucleobase-containing compound metabolic process;GO:0006401//RNA catabolic process;GO:0006402//mRNA catabolic process;GO:0006412//translation;GO:0006413//translational initiation;GO:0006518//peptide metabolic process…
scaffold_1	923480	923581	MergePeak_151	1069	252	385	538	681	0	60	68	49	116	111	62	704.87	153.878	242.862	544.86	420.552	0.0709671	77.3557	82.547	60.4889	92.5506	99.6241	64.039	e_gw1.1.2189.1	-	923407	925104	cds,stop_codon	e_gw1.1.2189.1	mRNA	EDC3	KAF3769670.1 YjeF N-terminal domain-like protein [Cryphonectria parasitica EP155]	Genetic Information Processing	Folding, sorting and degradation	ko03018//RNA degradation	K12615	GO:0000932//cytoplasmic mRNA processing body;GO:0005575//cellular_component;GO:0005622//intracellular;GO:0005623//cell;GO:0005634//nucleus;GO:0005737//cytoplasm;GO:0005829//cytosol;GO:0010494//cytoplasmic stress granule;GO:0032991//macromolecular complex;GO:0035770//ribonucleoprotein granule;GO:0036464//cytoplasmic ribonucleoprotein granule;GO:0043226//organelle;GO:0043227//membrane-bounded organ…	GO:0003674//molecular_function;GO:0003676//nucleic acid binding;GO:0003723//RNA binding;GO:0003729//mRNA binding;GO:0003824//catalytic activity;GO:0004518//nuclease activity;GO:0004519//endonuclease activity;GO:0004521//endoribonuclease activity;GO:0004540//ribonuclease activity;GO:0005488//binding;GO:0005515//protein binding;GO:0016787//hydrolase activity;GO:0016788//hydrolase activity, acting o…	GO:0000288//nuclear-transcribed mRNA catabolic process, deadenylation-dependent decay;GO:0000291//nuclear-transcribed mRNA catabolic process, exonucleolytic;GO:0000956//nuclear-transcribed mRNA catabolic process;GO:0006139//nucleobase-containing compound metabolic process;GO:0006401//RNA catabolic process;GO:0006402//mRNA catabolic process;GO:0006725//cellular aromatic compound metabolic process;…
scaffold_1	1018422	1018730	MergePeak_166	0	0	0	0	0	0	0	0	0	0	0	0	0.0659373	0.0610628	0.0630809	0.101275	0.061755	0.0709671	0.128926	0.121393	0.123447	0.079785	0.0897514	0.103289	estExt_fgenesh1_kg.C_10108	-	1018424	1020557	3utr,cds,stop_codon	estExt_fgenesh1_kg.C_10108	mRNA	sed1	KAF3769696.1 subtilisin-like protein [Cryphonectria parasitica EP155]	-	-	-	-	-	GO:0008236//serine-type peptidase activity	GO:0006508//proteolysis;GO:0009306//protein secretion
scaffold_1	1163275	1163401	MergePeak_184	2658	5132	4016	35	2523	378	81	74	66	1076	913	304	1752.61	3133.74	2533.33	35.4463	1558.08	268.256	104.43	89.8305	81.4748	858.486	819.431	313.998	Crypa1.estExt_Genewise1.C_10628	-	1162710	1164411	cds	Crypa1.estExt_Genewise1.C_10628	mRNA	casA	KAF3769738.1 hypothetical protein M406DRAFT_76528 [Cryphonectria parasitica EP155]	-	-	-	-	-	-	-
scaffold_1	1219066	1219267	MergePeak_189	2268	2152	710	1329	4173	3515	217	92	116	115	122	51	1495.46	1314.07	447.875	1345.95	2577.04	2494.49	279.77	111.681	143.198	91.7527	109.497	52.6772	estExt_Genewise1Plus.C_10782	+	1218004	1220664	cds	estExt_Genewise1Plus.C_10782	mRNA	--	KAF3769756.1 hypothetical protein M406DRAFT_284211 [Cryphonectria parasitica EP155]	-	-	-	-	-	GO:0003723//RNA binding;GO:0003724//RNA helicase activity;GO:0004488//methylenetetrahydrofolate dehydrogenase (NADP+) activity;GO:0005524//ATP binding;GO:0042626//ATPase activity, coupled to transmembrane movement of substances	GO:0000910//cytokinesis;GO:0006810//transport;GO:0055114//oxidation-reduction process
scaffold_1	1219966	1220067	MergePeak_190	936	1688	0	1406	1	929	203	143	120	140	124	70	617.173	1030.74	0.0630809	1423.93	0.61755	659.285	261.72	173.591	148.136	111.699	111.292	72.3021	estExt_Genewise1Plus.C_10782	+	1218004	1220664	cds	estExt_Genewise1Plus.C_10782	mRNA	--	KAF3769756.1 hypothetical protein M406DRAFT_284211 [Cryphonectria parasitica EP155]	-	-	-	-	-	GO:0003723//RNA binding;GO:0003724//RNA helicase activity;GO:0004488//methylenetetrahydrofolate dehydrogenase (NADP+) activity;GO:0005524//ATP binding;GO:0042626//ATPase activity, coupled to transmembrane movement of substances	GO:0000910//cytokinesis;GO:0006810//transport;GO:0055114//oxidation-reduction process
scaffold_1	1351273	1351449	MergePeak_201	556	753	37	545	344	145	40	24	33	61	64	33	366.611	459.803	23.3399	551.95	212.437	102.902	51.5705	29.1342	40.7374	48.6688	57.4409	34.0853	Crypa1.e_gw1.1.37.1	+	1348100	1353172	cds	Crypa1.e_gw1.1.37.1	mRNA	SPAC56F8.02	KAF3769804.1 hypothetical protein M406DRAFT_33949 [Cryphonectria parasitica EP155]	-	-	-	-	GO:0005575//cellular_component;GO:0005622//intracellular;GO:0005623//cell;GO:0005737//cytoplasm;GO:0005829//cytosol;GO:0005933//cellular bud;GO:0005935//cellular bud neck;GO:0016020//membrane;GO:0016021//integral component of membrane;GO:0030427//site of polarized growth;GO:0031224//intrinsic component of membrane;GO:0044424//intracellular part;GO:0044425//membrane part;GO:0044444//cytoplasmic pa…	GO:0003674//molecular_function;GO:0003824//catalytic activity;GO:0003987//acetate-CoA ligase activity;GO:0005488//binding;GO:0005515//protein binding;GO:0008756//o-succinylbenzoate-CoA ligase activity;GO:0047473//D-alanine-poly(phosphoribitol) ligase activity;GO:0050218//propionate-CoA ligase activity	GO:0008150//biological_process;GO:0008152//metabolic process;GO:0009234//menaquinone biosynthetic process;GO:0019350//teichoic acid biosynthetic process;GO:0019427//acetyl-CoA biosynthetic process from acetate
scaffold_1	1409721	1409847	MergePeak_212	0	1728	427	1108	0	548	151	82	105	336	264	83	0.0659373	1055.17	269.356	1122.13	0.061755	388.9	194.678	99.5419	129.619	268.078	236.944	85.7296	Crypa1.e_gw1.1.1468.1	-	1409415	1410277	cds	Crypa1.e_gw1.1.1468.1	mRNA	ARL2	KAF3769818.1 Putative ADP-ribosylation factor family protein [Cryphonectria parasitica EP155]	-	-	-	-	GO:0005575//cellular_component;GO:0005622//intracellular;GO:0005623//cell;GO:0005634//nucleus;GO:0005730//nucleolus;GO:0005737//cytoplasm;GO:0005739//mitochondrion;GO:0005740//mitochondrial envelope;GO:0005758//mitochondrial intermembrane space;GO:0005759//mitochondrial matrix;GO:0005794//Golgi apparatus;GO:0005813//centrosome;GO:0005815//microtubule organizing center;GO:0005818//aster;GO:0005819…	GO:0000166//nucleotide binding;GO:0001882//nucleoside binding;GO:0001883//purine nucleoside binding;GO:0003674//molecular_function;GO:0003824//catalytic activity;GO:0003873//6-phosphofructo-2-kinase activity;GO:0003924//GTPase activity;GO:0004857//enzyme inhibitor activity;GO:0005048//signal sequence binding;GO:0005095//GTPase inhibitor activity;GO:0005488//binding;GO:0005515//protein binding;GO:…	GO:0000003//reproduction;GO:0000132//establishment of mitotic spindle orientation;GO:0000226//microtubule cytoskeleton organization;GO:0000278//mitotic cell cycle;GO:0000281//mitotic cytokinesis;GO:0000910//cytokinesis;GO:0001505//regulation of neurotransmitter levels;GO:0002090//regulation of receptor internalization;GO:0002791//regulation of peptide secretion;GO:0003006//developmental process i…
scaffold_1	1435002	1435128	MergePeak_216	1483	1184	1107	978	298	1692	117	134	133	160	163	102	977.85	722.983	698.306	990.471	184.03	1200.76	150.844	162.666	164.184	127.656	146.295	105.354	estExt_Genewise1.C_10936	+	1433694	1436756	cds	estExt_Genewise1.C_10936	mRNA	SPBC543.02c	KAF3769826.1 hypothetical protein M406DRAFT_270806 [Cryphonectria parasitica EP155]	-	-	-	-	GO:0005575//cellular_component;GO:0005622//intracellular;GO:0005623//cell;GO:0005634//nucleus;GO:0005654//nucleoplasm;GO:0005737//cytoplasm;GO:0005829//cytosol;GO:0005856//cytoskeleton;GO:0005951//carbamoyl-phosphate synthase complex;GO:0019867//outer membrane;GO:0031974//membrane-enclosed lumen;GO:0031981//nuclear lumen;GO:0043226//organelle;GO:0043227//membrane-bounded organelle;GO:0043228//non…	GO:0001671//ATPase activator activity;GO:0003674//molecular_function;GO:0004088//carbamoyl-phosphate synthase (glutamine-hydrolyzing) activity;GO:0005198//structural molecule activity;GO:0005215//transporter activity;GO:0005488//binding;GO:0005515//protein binding;GO:0008047//enzyme activator activity;GO:0030234//enzyme regulator activity;GO:0030544//Hsp70 protein binding;GO:0031072//heat shock p…	GO:0006457//protein folding;GO:0006458//'de novo' protein folding;GO:0006461//protein complex assembly;GO:0008150//biological_process;GO:0009220//pyrimidine ribonucleotide biosynthetic process;GO:0009408//response to heat;GO:0009987//cellular process;GO:0015774//polysaccharide transport;GO:0032781//positive regulation of ATPase activity;GO:0042710//biofilm formation;GO:0043085//positive regulatio…
scaffold_1	1438357	1438508	MergePeak_218	1623	821	717	2465	3114	3047	161	154	184	248	229	116	1070.16	501.326	452.29	2496.43	1923.05	2162.37	207.571	186.945	227.142	197.867	205.531	119.815	Crypa1.fgenesh1_pg.C_scaffold_1000386	+	1437574	1439978	cds	Crypa1.fgenesh1_pg.C_scaffold_1000386	mRNA	sec63	KAF3769827.1 hypothetical protein M406DRAFT_66289 [Cryphonectria parasitica EP155]	Genetic Information Processing;Genetic Information Processing	Folding, sorting and degradation;Folding, sorting and degradation	ko04141//Protein processing in endoplasmic reticulum;ko03060//Protein export	K09540;K09540	GO:0005575//cellular_component;GO:0005622//intracellular;GO:0005623//cell;GO:0005634//nucleus;GO:0005635//nuclear envelope;GO:0005637//nuclear inner membrane;GO:0005737//cytoplasm;GO:0005739//mitochondrion;GO:0005783//endoplasmic reticulum;GO:0005789//endoplasmic reticulum membrane;GO:0005791//rough endoplasmic reticulum;GO:0005829//cytosol;GO:0005938//cell cortex;GO:0012505//endomembrane system;…	GO:0003674//molecular_function;GO:0005215//transporter activity;GO:0005488//binding;GO:0005515//protein binding;GO:0008565//protein transporter activity;GO:0030544//Hsp70 protein binding;GO:0031072//heat shock protein binding;GO:0038023//signaling receptor activity;GO:0060089//molecular transducer activity	GO:0001655//urogenital system development;GO:0001889//liver development;GO:0006457//protein folding;GO:0006605//protein targeting;GO:0006612//protein targeting to membrane;GO:0006613//cotranslational protein targeting to membrane;GO:0006614//SRP-dependent cotranslational protein targeting to membrane;GO:0006620//posttranslational protein targeting to membrane;GO:0006807//nitrogen compound metabol…
scaffold_1	1532604	1532755	MergePeak_227	3217	148	577	0	724	453	128	282	287	397	400	197	2121.2	90.3729	363.977	0.101275	447.106	321.481	165.025	342.327	354.292	316.746	359.006	203.479	e_gw1.1.3602.1	-	1531606	1534062	cds	e_gw1.1.3602.1	mRNA	MSG5	KAF3769853.1 hypothetical protein M406DRAFT_248777 [Cryphonectria parasitica EP155]	Environmental Information Processing	Signal transduction	ko04011//MAPK signaling pathway - yeast	K11240	GO:0005575//cellular_component;GO:0005622//intracellular;GO:0005623//cell;GO:0005634//nucleus;GO:0005737//cytoplasm;GO:0043226//organelle;GO:0043227//membrane-bounded organelle;GO:0043229//intracellular organelle;GO:0043231//intracellular membrane-bounded organelle;GO:0044424//intracellular part;GO:0044464//cell part	GO:0003674//molecular_function;GO:0003824//catalytic activity;GO:0004721//phosphoprotein phosphatase activity;GO:0004725//protein tyrosine phosphatase activity;GO:0008138//protein tyrosine/serine/threonine phosphatase activity;GO:0016787//hydrolase activity;GO:0016788//hydrolase activity, acting on ester bonds;GO:0016791//phosphatase activity;GO:0017017//MAP kinase tyrosine/serine/threonine phosp…	GO:0000003//reproduction;GO:0000188//inactivation of MAPK activity;GO:0000200//inactivation of MAPK activity involved in cell wall organization or biogenesis;GO:0000746//conjugation;GO:0000747//conjugation with cellular fusion;GO:0000749//response to pheromone involved in conjugation with cellular fusion;GO:0000754//adaptation of signaling pathway by response to pheromone involved in conjugation …
scaffold_1	1578712	1578917	MergePeak_234	650	1133	0	1526	635	0	181	177	149	306	330	152	428.593	691.841	0.0630809	1545.46	392.144	0.0709671	233.356	214.865	183.936	244.142	296.18	156.999	Crypa1.estExt_fgenesh1_pg.C_10422	+	1578191	1579831	cds	Crypa1.estExt_fgenesh1_pg.C_10422	mRNA	SPCC126.08c	KAF3769865.1 hypothetical protein M406DRAFT_105104 [Cryphonectria parasitica EP155]	Genetic Information Processing	Folding, sorting and degradation	ko04141//Protein processing in endoplasmic reticulum	K10082	GO:0005575//cellular_component;GO:0016020//membrane;GO:0016021//integral component of membrane;GO:0031224//intrinsic component of membrane;GO:0044425//membrane part	GO:0003674//molecular_function;GO:0005488//binding;GO:0030246//carbohydrate binding	GO:0006810//transport;GO:0006888//ER to Golgi vesicle-mediated transport;GO:0008150//biological_process;GO:0016192//vesicle-mediated transport;GO:0046907//intracellular transport;GO:0048193//Golgi vesicle transport;GO:0051179//localization;GO:0051234//establishment of localization;GO:0051641//cellular localization;GO:0051649//establishment of localization in cell
scaffold_1	1579666	1579767	MergePeak_235	4279	2947	4026	4743	4469	5987	318	272	274	568	433	279	2821.46	1799.52	2539.64	4803.48	2759.83	4248.8	409.985	330.188	338.244	453.179	388.624	288.175	Crypa1.estExt_fgenesh1_pg.C_10422	+	1578191	1579831	3utr,stop_codon	Crypa1.estExt_fgenesh1_pg.C_10422	mRNA	SPCC126.08c	KAF3769865.1 hypothetical protein M406DRAFT_105104 [Cryphonectria parasitica EP155]	Genetic Information Processing	Folding, sorting and degradation	ko04141//Protein processing in endoplasmic reticulum	K10082	GO:0005575//cellular_component;GO:0016020//membrane;GO:0016021//integral component of membrane;GO:0031224//intrinsic component of membrane;GO:0044425//membrane part	GO:0003674//molecular_function;GO:0005488//binding;GO:0030246//carbohydrate binding	GO:0006810//transport;GO:0006888//ER to Golgi vesicle-mediated transport;GO:0008150//biological_process;GO:0016192//vesicle-mediated transport;GO:0046907//intracellular transport;GO:0048193//Golgi vesicle transport;GO:0051179//localization;GO:0051234//establishment of localization;GO:0051641//cellular localization;GO:0051649//establishment of localization in cell
scaffold_1	1625233	1625344	MergePeak_237	287	1	1278	187	392	293	63	51	53	98	75	92	189.24	0.610628	806.174	189.385	242.08	207.934	81.2235	61.9102	65.4268	78.1893	67.3136	95.0256	estExt_Genewise1.C_11049	-	1624287	1625344	5utr,start_codon	estExt_Genewise1.C_11049	mRNA	--	KAF3769874.1 hypothetical protein M406DRAFT_270867, partial [Cryphonectria parasitica EP155]	-	-	-	-	-	-	-
scaffold_1	1631346	1631497	MergePeak_238	482	1107	953	0	4041	671	31	49	63	47	41	73	317.818	675.965	601.161	0.101275	2495.52	476.189	39.9671	59.4824	77.7714	37.4989	36.7981	75.4007	estExt_Genewise1Plus.C_11042	-	1631323	1635693	3utr,stop_codon	estExt_Genewise1Plus.C_11042	mRNA	atrD	KAF3769875.1 P-loop containing nucleoside triphosphate hydrolase protein [Cryphonectria parasitica EP155]	Environmental Information Processing	Membrane transport	ko02010//ABC transporters	K05658	GO:0000322//storage vacuole;GO:0000323//lytic vacuole;GO:0000324//fungal-type vacuole;GO:0005575//cellular_component;GO:0005622//intracellular;GO:0005623//cell;GO:0005737//cytoplasm;GO:0005773//vacuole;GO:0005886//plasma membrane;GO:0005887//integral component of plasma membrane;GO:0009380//excinuclease repair complex;GO:0009898//cytoplasmic side of plasma membrane;GO:0016020//membrane;GO:0016021…	GO:0000166//nucleotide binding;GO:0003674//molecular_function;GO:0003723//RNA binding;GO:0003724//RNA helicase activity;GO:0003824//catalytic activity;GO:0003924//GTPase activity;GO:0004020//adenylylsulfate kinase activity;GO:0004140//dephospho-CoA kinase activity;GO:0005215//transporter activity;GO:0005260//channel-conductance-controlling ATPase activity;GO:0005319//lipid transporter activity;GO…	GO:0000910//cytokinesis;GO:0006289//nucleotide-excision repair;GO:0006614//SRP-dependent cotranslational protein targeting to membrane;GO:0006790//sulfur compound metabolic process;GO:0006810//transport;GO:0006817//phosphate ion transport;GO:0006824//cobalt ion transport;GO:0006855//drug transmembrane transport;GO:0006869//lipid transport;GO:0007186//G-protein coupled receptor signaling pathway;G…
scaffold_1	1671067	1671420	MergePeak_245	734	713	0	0	7209	1008	69	65	61	181	132	77	483.98	435.378	0.0630809	0.101275	4451.92	715.349	88.959	78.9052	75.3025	144.411	118.472	79.5323	estExt_fgenesh1_pm.C_10355	+	1670919	1674456	cds,start_codon	estExt_fgenesh1_pm.C_10355	mRNA	set-2	KAF3769882.1 hypothetical protein M406DRAFT_343898 [Cryphonectria parasitica EP155]	Metabolism;Metabolism	Global and overview maps;Amino acid metabolism	ko01100//Metabolic pathways;ko00310//Lysine degradation	K23700;K23700	GO:0000228//nuclear chromosome;GO:0000428//DNA-directed RNA polymerase complex;GO:0000775//chromosome, centromeric region;GO:0000785//chromatin;GO:0000790//nuclear chromatin;GO:0005575//cellular_component;GO:0005622//intracellular;GO:0005623//cell;GO:0005634//nucleus;GO:0005654//nucleoplasm;GO:0005694//chromosome;GO:0005737//cytoplasm;GO:0005829//cytosol;GO:0016591//DNA-directed RNA polymerase II…	GO:0003674//molecular_function;GO:0003676//nucleic acid binding;GO:0003677//DNA binding;GO:0003824//catalytic activity;GO:0005488//binding;GO:0005515//protein binding;GO:0008092//cytoskeletal protein binding;GO:0008168//methyltransferase activity;GO:0008170//N-methyltransferase activity;GO:0008276//protein methyltransferase activity;GO:0008757//S-adenosylmethionine-dependent methyltransferase act…	GO:0000003//reproduction;GO:0000018//regulation of DNA recombination;GO:0000226//microtubule cytoskeleton organization;GO:0000278//mitotic cell cycle;GO:0001501//skeletal system development;GO:0001525//angiogenesis;GO:0001568//blood vessel development;GO:0001570//vasculogenesis;GO:0001701//in utero embryonic development;GO:0001704//formation of primary germ layer;GO:0001706//endoderm formation;GO…
scaffold_1	1676366	1676567	MergePeak_248	0	556	696	548	0	211	83	47	49	182	155	109	0.0659373	339.509	439.043	554.988	0.061755	149.741	107.009	57.0545	60.4889	145.209	139.115	112.585	e_gw1.1.2184.1	+	1675768	1678018	cds	e_gw1.1.2184.1	mRNA	vrtB	KAF3769883.1 acetoacetate-CoA ligase [Cryphonectria parasitica EP155]	Metabolism;Metabolism;Metabolism	Global and overview maps;Amino acid metabolism;Carbohydrate metabolism	ko01100//Metabolic pathways;ko00280//Valine, leucine and isoleucine degradation;ko00650//Butanoate metabolism	K01907;K01907;K01907	-	GO:0003987//acetate-CoA ligase activity;GO:0004043//L-aminoadipate-semialdehyde dehydrogenase activity;GO:0008668//(2,3-dihydroxybenzoyl)adenylate synthase activity;GO:0008756//o-succinylbenzoate-CoA ligase activity;GO:0030729//acetoacetate-CoA ligase activity;GO:0047473//D-alanine-poly(phosphoribitol) ligase activity;GO:0050218//propionate-CoA ligase activity	GO:0009234//menaquinone biosynthetic process;GO:0019287//isopentenyl diphosphate biosynthetic process, mevalonate pathway;GO:0019290//siderophore biosynthetic process;GO:0019350//teichoic acid biosynthetic process;GO:0019427//acetyl-CoA biosynthetic process from acetate;GO:0019878//lysine biosynthetic process via aminoadipic acid
scaffold_1	1680328	1680560	MergePeak_249	1133	1041	951	918	993	1448	128	142	123	201	168	98	747.07	635.664	599.9	929.706	613.227	1027.6	165.025	172.377	151.839	160.368	150.782	101.223	gw1.1.2229.1	-	1678549	1680655	cds,start_codon	gw1.1.2229.1	mRNA	SPAC15A10.06	KAF3769884.1 hypothetical protein M406DRAFT_227332, partial [Cryphonectria parasitica EP155]	-	-	-	-	GO:0000139//Golgi membrane;GO:0000322//storage vacuole;GO:0000323//lytic vacuole;GO:0000324//fungal-type vacuole;GO:0000329//fungal-type vacuole membrane;GO:0005575//cellular_component;GO:0005622//intracellular;GO:0005623//cell;GO:0005737//cytoplasm;GO:0005768//endosome;GO:0005769//early endosome;GO:0005770//late endosome;GO:0005773//vacuole;GO:0005774//vacuolar membrane;GO:0005783//endoplasmic r…	GO:0003674//molecular_function;GO:0005215//transporter activity;GO:0005451//monovalent cation:proton antiporter activity;GO:0008324//cation transmembrane transporter activity;GO:0015075//ion transmembrane transporter activity;GO:0015077//monovalent inorganic cation transmembrane transporter activity;GO:0015078//hydrogen ion transmembrane transporter activity;GO:0015079//potassium ion transmembran…	GO:0006810//transport;GO:0006811//ion transport;GO:0006812//cation transport;GO:0006813//potassium ion transport;GO:0006814//sodium ion transport;GO:0006818//hydrogen transport;GO:0006873//cellular ion homeostasis;GO:0006883//cellular sodium ion homeostasis;GO:0006885//regulation of pH;GO:0007035//vacuolar acidification;GO:0008150//biological_process;GO:0009987//cellular process;GO:0015672//monov…
scaffold_1	1701647	1701823	MergePeak_254	0	0	0	0	0	0	0	0	0	0	0	0	0.0659373	0.0610628	0.0630809	0.101275	0.061755	0.0709671	0.128926	0.121393	0.123447	0.079785	0.0897514	0.103289	Crypa1.estExt_fgenesh1_kg.C_10185	+	1701649	1702344	5utr,start_codon	Crypa1.estExt_fgenesh1_kg.C_10185	mRNA	--	KAF3769889.1 hypothetical protein M406DRAFT_100610 [Cryphonectria parasitica EP155]	-	-	-	-	-	-	-
scaffold_1	1758169	1758270	MergePeak_258	622	2005	546	0	1001	952	51	74	63	185	164	55	410.13	1224.31	344.422	0.101275	618.168	675.607	65.7523	89.8305	77.7714	147.602	147.192	56.8088	estExt_fgenesh1_pg.C_10457	+	1757394	1759326	cds	estExt_fgenesh1_pg.C_10457	mRNA	--	KAF3769902.1 hypothetical protein M406DRAFT_348946 [Cryphonectria parasitica EP155]	-	-	-	-	-	-	-
scaffold_1	1768305	1768406	MergePeak_259	0	0	0	0	0	0	0	0	0	0	0	0	0.0659373	0.0610628	0.0630809	0.101275	0.061755	0.0709671	0.128926	0.121393	0.123447	0.079785	0.0897514	0.103289	Crypa1.e_gw1.1.1605.1	+	1768307	1768680	cds,start_codon	Crypa1.e_gw1.1.1605.1	mRNA	TIM8	KAF3769906.1 hypothetical protein M406DRAFT_35012 [Cryphonectria parasitica EP155]	-	-	-	-	GO:0005575//cellular_component;GO:0005622//intracellular;GO:0005623//cell;GO:0005737//cytoplasm;GO:0005739//mitochondrion;GO:0005740//mitochondrial envelope;GO:0005743//mitochondrial inner membrane;GO:0005744//mitochondrial inner membrane presequence translocase complex;GO:0005758//mitochondrial intermembrane space;GO:0016020//membrane;GO:0016021//integral component of membrane;GO:0019866//organe…	GO:0003674//molecular_function;GO:0005215//transporter activity;GO:0005488//binding;GO:0008320//protein transmembrane transporter activity;GO:0008324//cation transmembrane transporter activity;GO:0008565//protein transporter activity;GO:0015075//ion transmembrane transporter activity;GO:0015318//inorganic solute uptake transmembrane transporter activity;GO:0015399//primary active transmembrane tr…	GO:0006605//protein targeting;GO:0006626//protein targeting to mitochondrion;GO:0006810//transport;GO:0006811//ion transport;GO:0006812//cation transport;GO:0006839//mitochondrial transport;GO:0006886//intracellular protein transport;GO:0006996//organelle organization;GO:0007005//mitochondrion organization;GO:0007006//mitochondrial membrane organization;GO:0007007//inner mitochondrial membrane or…
scaffold_1	1771565	1771857	MergePeak_261	0	0	0	0	0	0	0	0	0	0	0	0	0.0659373	0.0610628	0.0630809	0.101275	0.061755	0.0709671	0.128926	0.121393	0.123447	0.079785	0.0897514	0.103289	fgenesh1_pm.1_381	-	1771567	1773210	cds,stop_codon	fgenesh1_pm.1_381	mRNA	RDH13	KAF3769909.1 NAD(P)-binding protein [Cryphonectria parasitica EP155]	-	-	-	-	-	GO:0004316//3-oxoacyl-[acyl-carrier-protein] reductase (NADPH) activity;GO:0008667//2,3-dihydro-2,3-dihydroxybenzoate dehydrogenase activity;GO:0008678//2-deoxy-D-gluconate 3-dehydrogenase activity;GO:0016491//oxidoreductase activity;GO:0016630//protochlorophyllide reductase activity;GO:0050662//coenzyme binding;GO:0051287//NAD binding	GO:0000272//polysaccharide catabolic process;GO:0006633//fatty acid biosynthetic process;GO:0015995//chlorophyll biosynthetic process;GO:0055114//oxidation-reduction process
scaffold_1	1773681	1773807	MergePeak_263	2264	2656	1	1052	1629	2117	127	167	175	326	305	205	1492.82	1621.83	0.630809	1065.41	1005.99	1502.37	163.736	202.726	216.032	260.099	273.742	211.742	fgenesh1_kg.1_179_4155_1_CCBH_CCBI_EXTA	-	1773433	1775900	cds,stop_codon	fgenesh1_kg.1_179_4155_1_CCBH_CCBI_EXTA	mRNA	UTR4	KAF3769910.1 hypothetical protein M406DRAFT_320099 [Cryphonectria parasitica EP155]	Metabolism;Metabolism	Global and overview maps;Amino acid metabolism	ko01100//Metabolic pathways;ko00270//Cysteine and methionine metabolism	K09880;K09880	GO:0005575//cellular_component;GO:0005622//intracellular;GO:0005623//cell;GO:0005634//nucleus;GO:0005737//cytoplasm;GO:0005829//cytosol;GO:0043226//organelle;GO:0043227//membrane-bounded organelle;GO:0043229//intracellular organelle;GO:0043231//intracellular membrane-bounded organelle;GO:0044424//intracellular part;GO:0044444//cytoplasmic part;GO:0044464//cell part	GO:0000287//magnesium ion binding;GO:0003674//molecular_function;GO:0003824//catalytic activity;GO:0005488//binding;GO:0008967//phosphoglycolate phosphatase activity;GO:0016787//hydrolase activity;GO:0016788//hydrolase activity, acting on ester bonds;GO:0016791//phosphatase activity;GO:0016862//intramolecular oxidoreductase activity, interconverting keto- and enol-groups;GO:0018784//(S)-2-haloaci…	GO:0000096//sulfur amino acid metabolic process;GO:0000097//sulfur amino acid biosynthetic process;GO:0006082//organic acid metabolic process;GO:0006520//cellular amino acid metabolic process;GO:0006555//methionine metabolic process;GO:0006790//sulfur compound metabolic process;GO:0006793//phosphorus metabolic process;GO:0006796//phosphate-containing compound metabolic process;GO:0006805//xenobio…
scaffold_1	1780776	1780902	MergePeak_264	437	287	879	1194	672	1744	182	162	190	563	490	247	288.146	175.25	554.481	1209.23	414.994	1237.67	234.646	196.656	234.549	449.189	439.782	255.123	estExt_Genewise1.C_11129	+	1780653	1784844	5utr	estExt_Genewise1.C_11129	mRNA	ksp1	KAF3769911.1 hypothetical protein M406DRAFT_270917 [Cryphonectria parasitica EP155]	-	-	-	-	GO:0005575//cellular_component;GO:0005622//intracellular;GO:0005623//cell;GO:0005634//nucleus;GO:0005737//cytoplasm;GO:0010494//cytoplasmic stress granule;GO:0032991//macromolecular complex;GO:0035770//ribonucleoprotein granule;GO:0036464//cytoplasmic ribonucleoprotein granule;GO:0043226//organelle;GO:0043227//membrane-bounded organelle;GO:0043228//non-membrane-bounded organelle;GO:0043229//intra…	GO:0000166//nucleotide binding;GO:0003674//molecular_function;GO:0003676//nucleic acid binding;GO:0003723//RNA binding;GO:0003729//mRNA binding;GO:0003824//catalytic activity;GO:0004672//protein kinase activity;GO:0004674//protein serine/threonine kinase activity;GO:0004712//protein serine/threonine/tyrosine kinase activity;GO:0005488//binding;GO:0005524//ATP binding;GO:0008144//drug binding;GO:0…	GO:0001558//regulation of cell growth;GO:0006464//cellular protein modification process;GO:0006468//protein phosphorylation;GO:0006744//ubiquinone biosynthetic process;GO:0006793//phosphorus metabolic process;GO:0006796//phosphate-containing compound metabolic process;GO:0006807//nitrogen compound metabolic process;GO:0007154//cell communication;GO:0007165//signal transduction;GO:0008104//protein…
scaffold_1	1789393	1789519	MergePeak_267	1644	2040	2106	4504	1665	705	224	169	177	302	268	240	1084.01	1245.68	1328.48	4561.43	1028.22	500.318	288.795	205.153	218.501	240.951	240.534	247.893	e_gw1.1.3723.1	+	1787853	1790452	cds	e_gw1.1.3723.1	mRNA	AVT1	KAF3769912.1 hypothetical protein M406DRAFT_245931 [Cryphonectria parasitica EP155]	-	-	-	-	GO:0000322//storage vacuole;GO:0000323//lytic vacuole;GO:0000324//fungal-type vacuole;GO:0000329//fungal-type vacuole membrane;GO:0005575//cellular_component;GO:0005622//intracellular;GO:0005623//cell;GO:0005737//cytoplasm;GO:0005773//vacuole;GO:0005774//vacuolar membrane;GO:0016020//membrane;GO:0016021//integral component of membrane;GO:0031090//organelle membrane;GO:0031224//intrinsic component…	GO:0003674//molecular_function;GO:0005215//transporter activity;GO:0005302//L-tyrosine transmembrane transporter activity;GO:0005342//organic acid transmembrane transporter activity;GO:0008324//cation transmembrane transporter activity;GO:0008509//anion transmembrane transporter activity;GO:0008514//organic anion transmembrane transporter activity;GO:0015075//ion transmembrane transporter activit…	GO:0003333//amino acid transmembrane transport;GO:0006810//transport;GO:0006811//ion transport;GO:0006812//cation transport;GO:0006820//anion transport;GO:0006855//drug transmembrane transport;GO:0006865//amino acid transport;GO:0006868//glutamine transport;GO:0007034//vacuolar transport;GO:0008150//biological_process;GO:0015694//mercury ion transport;GO:0015711//organic anion transport;GO:001580…
scaffold_1	1918069	1918241	MergePeak_282	1754	1	434	0	994	409	28	36	35	33	15	21	1156.54	0.610628	273.771	0.101275	613.845	290.256	36.0993	43.7013	43.2063	26.329	13.4627	21.6906	e_gw1.1.3747.1	-	1916676	1918249	cds,start_codon	e_gw1.1.3747.1	mRNA	atnN	KAF3769947.1 hypothetical protein M406DRAFT_248656, partial [Cryphonectria parasitica EP155]	-	-	-	-	-	GO:0000981//RNA polymerase II transcription factor activity, sequence-specific DNA binding;GO:0008270//zinc ion binding	GO:0006355//regulation of transcription, DNA-templated
scaffold_1	1937094	1937349	MergePeak_287	2879	1927	124	523	1052	1282	196	96	137	337	294	120	1898.34	1176.68	78.2204	529.669	649.663	909.799	252.695	116.537	169.122	268.875	263.869	123.946	estExt_fgenesh1_pg.C_10503	+	1936209	1937526	cds,stop_codon	estExt_fgenesh1_pg.C_10503	mRNA	--	KAF3769953.1 hypothetical protein M406DRAFT_348970 [Cryphonectria parasitica EP155]	-	-	-	-	-	GO:0003676//nucleic acid binding	-
scaffold_1	1951689	1951790	MergePeak_295	2589	2894	3597	443	3834	1739	98	114	132	222	202	244	1707.12	1767.16	2269.02	448.649	2367.69	1234.12	126.348	138.388	162.95	177.123	181.298	252.024	estExt_fgenesh1_pg.C_10507	+	1947778	1952659	cds	estExt_fgenesh1_pg.C_10507	mRNA	ubp12	KAF3769958.1 hypothetical protein M406DRAFT_348971 [Cryphonectria parasitica EP155]	-	-	-	-	GO:0005575//cellular_component;GO:0005622//intracellular;GO:0005623//cell;GO:0005634//nucleus;GO:0005737//cytoplasm;GO:0043226//organelle;GO:0043227//membrane-bounded organelle;GO:0043229//intracellular organelle;GO:0043231//intracellular membrane-bounded organelle;GO:0044424//intracellular part;GO:0044464//cell part	GO:0003674//molecular_function;GO:0003824//catalytic activity;GO:0004843//thiol-dependent ubiquitin-specific protease activity;GO:0008233//peptidase activity;GO:0008234//cysteine-type peptidase activity;GO:0016787//hydrolase activity;GO:0019783//ubiquitin-like protein-specific protease activity;GO:0036459//thiol-dependent ubiquitinyl hydrolase activity;GO:0070011//peptidase activity, acting on L-…	GO:0006464//cellular protein modification process;GO:0006508//proteolysis;GO:0006511//ubiquitin-dependent protein catabolic process;GO:0006807//nitrogen compound metabolic process;GO:0008150//biological_process;GO:0008152//metabolic process;GO:0009056//catabolic process;GO:0009057//macromolecule catabolic process;GO:0009987//cellular process;GO:0016579//protein deubiquitination;GO:0019538//protei…
scaffold_1	1952414	1952659	MergePeak_296	1738	2058	3087	0	2182	1195	129	163	176	282	260	302	1145.99	1256.67	1947.31	0.101275	1347.49	848.057	166.315	197.87	217.266	224.994	233.354	311.932	estExt_fgenesh1_pg.C_10507	+	1947778	1952659	3utr	estExt_fgenesh1_pg.C_10507	mRNA	ubp12	KAF3769958.1 hypothetical protein M406DRAFT_348971 [Cryphonectria parasitica EP155]	-	-	-	-	GO:0005575//cellular_component;GO:0005622//intracellular;GO:0005623//cell;GO:0005634//nucleus;GO:0005737//cytoplasm;GO:0043226//organelle;GO:0043227//membrane-bounded organelle;GO:0043229//intracellular organelle;GO:0043231//intracellular membrane-bounded organelle;GO:0044424//intracellular part;GO:0044464//cell part	GO:0003674//molecular_function;GO:0003824//catalytic activity;GO:0004843//thiol-dependent ubiquitin-specific protease activity;GO:0008233//peptidase activity;GO:0008234//cysteine-type peptidase activity;GO:0016787//hydrolase activity;GO:0019783//ubiquitin-like protein-specific protease activity;GO:0036459//thiol-dependent ubiquitinyl hydrolase activity;GO:0070011//peptidase activity, acting on L-…	GO:0006464//cellular protein modification process;GO:0006508//proteolysis;GO:0006511//ubiquitin-dependent protein catabolic process;GO:0006807//nitrogen compound metabolic process;GO:0008150//biological_process;GO:0008152//metabolic process;GO:0009056//catabolic process;GO:0009057//macromolecule catabolic process;GO:0009987//cellular process;GO:0016579//protein deubiquitination;GO:0019538//protei…
scaffold_1	1966085	1966252	MergePeak_298	2271	4675	0	1272	4529	353	656	568	586	1401	1170	401	1497.44	2854.69	0.0630809	1288.22	2796.88	250.514	845.755	689.51	723.398	1117.79	1050.09	414.188	fgenesh1_kg.1_191_43_1_CCBH_CCBI_EXTA	-	1965912	1968156	3utr,cds,stop_codon	fgenesh1_kg.1_191_43_1_CCBH_CCBI_EXTA	mRNA	CPYA	KAF3769961.1 hypothetical protein M406DRAFT_320111 [Cryphonectria parasitica EP155]	-	-	-	-	GO:0000322//storage vacuole;GO:0000323//lytic vacuole;GO:0000324//fungal-type vacuole;GO:0000328//fungal-type vacuole lumen;GO:0005575//cellular_component;GO:0005576//extracellular region;GO:0005622//intracellular;GO:0005623//cell;GO:0005737//cytoplasm;GO:0005773//vacuole;GO:0005775//vacuolar lumen;GO:0031974//membrane-enclosed lumen;GO:0043226//organelle;GO:0043227//membrane-bounded organelle;GO…	GO:0003674//molecular_function;GO:0003824//catalytic activity;GO:0004180//carboxypeptidase activity;GO:0004185//serine-type carboxypeptidase activity;GO:0008233//peptidase activity;GO:0008236//serine-type peptidase activity;GO:0008238//exopeptidase activity;GO:0016787//hydrolase activity;GO:0017171//serine hydrolase activity;GO:0070008//serine-type exopeptidase activity;GO:0070011//peptidase acti…	GO:0006508//proteolysis;GO:0006518//peptide metabolic process;GO:0006807//nitrogen compound metabolic process;GO:0007039//protein catabolic process in the vacuole;GO:0008150//biological_process;GO:0008152//metabolic process;GO:0009056//catabolic process;GO:0009057//macromolecule catabolic process;GO:0009058//biosynthetic process;GO:0009987//cellular process;GO:0019538//protein metabolic process;G…
scaffold_1	1971060	1971161	MergePeak_300	4340	9064	8229	4072	7689	3068	706	903	784	1747	1507	2363	2861.68	5534.73	5190.93	4123.93	4748.34	2177.27	910.219	1096.18	967.822	1393.84	1352.55	2440.71	estExt_fgenesh1_kg.C_10200	-	1970962	1972048	3utr,stop_codon	estExt_fgenesh1_kg.C_10200	mRNA	RPS18	KAF3769963.1 40S ribosomal protein S18 [Cryphonectria parasitica EP155]	Genetic Information Processing	Translation	ko03010//Ribosome	K02964	GO:0005575//cellular_component;GO:0005622//intracellular;GO:0005623//cell;GO:0005634//nucleus;GO:0005654//nucleoplasm;GO:0005730//nucleolus;GO:0005737//cytoplasm;GO:0005829//cytosol;GO:0005840//ribosome;GO:0015935//small ribosomal subunit;GO:0022626//cytosolic ribosome;GO:0022627//cytosolic small ribosomal subunit;GO:0031974//membrane-enclosed lumen;GO:0031981//nuclear lumen;GO:0032991//macromole…	GO:0003674//molecular_function;GO:0003676//nucleic acid binding;GO:0003723//RNA binding;GO:0003735//structural constituent of ribosome;GO:0005198//structural molecule activity;GO:0005488//binding;GO:0005515//protein binding;GO:0019843//rRNA binding;GO:0019899//enzyme binding;GO:0019900//kinase binding;GO:0019901//protein kinase binding;GO:0097159//organic cyclic compound binding;GO:1901363//heter…	GO:0000184//nuclear-transcribed mRNA catabolic process, nonsense-mediated decay;GO:0000956//nuclear-transcribed mRNA catabolic process;GO:0002181//cytoplasmic translation;GO:0006139//nucleobase-containing compound metabolic process;GO:0006401//RNA catabolic process;GO:0006402//mRNA catabolic process;GO:0006412//translation;GO:0006413//translational initiation;GO:0006518//peptide metabolic process…
scaffold_1	1971798	1972048	MergePeak_301	5962	7334	8803	4825	4006	2341	323	446	391	1328	636	644	3931.18	4478.35	5553.01	4886.53	2473.91	1661.34	416.431	541.411	482.677	1059.54	570.819	665.179	estExt_fgenesh1_kg.C_10200	-	1970962	1972048	5utr,cds,start_codon	estExt_fgenesh1_kg.C_10200	mRNA	RPS18	KAF3769963.1 40S ribosomal protein S18 [Cryphonectria parasitica EP155]	Genetic Information Processing	Translation	ko03010//Ribosome	K02964	GO:0005575//cellular_component;GO:0005622//intracellular;GO:0005623//cell;GO:0005634//nucleus;GO:0005654//nucleoplasm;GO:0005730//nucleolus;GO:0005737//cytoplasm;GO:0005829//cytosol;GO:0005840//ribosome;GO:0015935//small ribosomal subunit;GO:0022626//cytosolic ribosome;GO:0022627//cytosolic small ribosomal subunit;GO:0031974//membrane-enclosed lumen;GO:0031981//nuclear lumen;GO:0032991//macromole…	GO:0003674//molecular_function;GO:0003676//nucleic acid binding;GO:0003723//RNA binding;GO:0003735//structural constituent of ribosome;GO:0005198//structural molecule activity;GO:0005488//binding;GO:0005515//protein binding;GO:0019843//rRNA binding;GO:0019899//enzyme binding;GO:0019900//kinase binding;GO:0019901//protein kinase binding;GO:0097159//organic cyclic compound binding;GO:1901363//heter…	GO:0000184//nuclear-transcribed mRNA catabolic process, nonsense-mediated decay;GO:0000956//nuclear-transcribed mRNA catabolic process;GO:0002181//cytoplasmic translation;GO:0006139//nucleobase-containing compound metabolic process;GO:0006401//RNA catabolic process;GO:0006402//mRNA catabolic process;GO:0006412//translation;GO:0006413//translational initiation;GO:0006518//peptide metabolic process…
scaffold_1	1982949	1983075	MergePeak_304	922	0	304	1624	697	1202	200	124	178	275	240	118	607.942	0.0610628	191.766	1644.71	430.432	853.025	257.852	150.527	219.735	219.409	215.403	121.881	estExt_Genewise1Plus.C_11231	+	1981805	1983599	cds,stop_codon	estExt_Genewise1Plus.C_11231	mRNA	--	KAF3769966.1 concanavalin A-like lectin/glucanase [Cryphonectria parasitica EP155]	Genetic Information Processing	Folding, sorting and degradation	ko04141//Protein processing in endoplasmic reticulum	K10080	GO:0005577//fibrinogen complex;GO:0009317//acetyl-CoA carboxylase complex;GO:0016020//membrane;GO:0016021//integral component of membrane;GO:0016592//mediator complex;GO:0017119//Golgi transport complex;GO:0019028//viral capsid;GO:0019031//viral envelope	GO:0003712//transcription cofactor activity;GO:0003714//transcription corepressor activity;GO:0003989//acetyl-CoA carboxylase activity;GO:0005102//receptor binding;GO:0005198//structural molecule activity;GO:0008565//protein transporter activity	GO:0006357//regulation of transcription from RNA polymerase II promoter;GO:0006633//fatty acid biosynthetic process;GO:0006891//intra-Golgi vesicle-mediated transport;GO:0019069//viral capsid assembly;GO:0030168//platelet activation;GO:0030253//protein secretion by the type I secretion system;GO:0051258//protein polymerization;GO:0070206//protein trimerization
scaffold_1	1983149	1983325	MergePeak_305	429	2204	360	2452	502	1665	245	194	193	390	356	215	282.871	1345.82	227.091	2483.27	310.01	1181.6	315.869	235.502	238.252	311.161	319.515	222.071	estExt_Genewise1Plus.C_11231	+	1981805	1983599	3utr,cds,stop_codon	estExt_Genewise1Plus.C_11231	mRNA	--	KAF3769966.1 concanavalin A-like lectin/glucanase [Cryphonectria parasitica EP155]	Genetic Information Processing	Folding, sorting and degradation	ko04141//Protein processing in endoplasmic reticulum	K10080	GO:0005577//fibrinogen complex;GO:0009317//acetyl-CoA carboxylase complex;GO:0016020//membrane;GO:0016021//integral component of membrane;GO:0016592//mediator complex;GO:0017119//Golgi transport complex;GO:0019028//viral capsid;GO:0019031//viral envelope	GO:0003712//transcription cofactor activity;GO:0003714//transcription corepressor activity;GO:0003989//acetyl-CoA carboxylase activity;GO:0005102//receptor binding;GO:0005198//structural molecule activity;GO:0008565//protein transporter activity	GO:0006357//regulation of transcription from RNA polymerase II promoter;GO:0006633//fatty acid biosynthetic process;GO:0006891//intra-Golgi vesicle-mediated transport;GO:0019069//viral capsid assembly;GO:0030168//platelet activation;GO:0030253//protein secretion by the type I secretion system;GO:0051258//protein polymerization;GO:0070206//protein trimerization
scaffold_1	2000725	2000951	MergePeak_313	2165	1137	1233	1728	3237	1035	391	317	303	284	251	156	1427.54	694.284	777.788	1750.04	1999.01	734.51	504.101	384.815	374.044	226.589	225.276	161.13	fgenesh1_kg.1_206_2779_1_CCBH_CCBI_EXTA	+	1999567	2001136	3utr,cds,stop_codon	fgenesh1_kg.1_206_2779_1_CCBH_CCBI_EXTA	mRNA	oac1	KAF3769973.1 mitochondrial carrier [Cryphonectria parasitica EP155]	-	-	-	-	GO:0005575//cellular_component;GO:0005622//intracellular;GO:0005623//cell;GO:0005737//cytoplasm;GO:0005739//mitochondrion;GO:0005740//mitochondrial envelope;GO:0005743//mitochondrial inner membrane;GO:0016020//membrane;GO:0016021//integral component of membrane;GO:0019866//organelle inner membrane;GO:0031090//organelle membrane;GO:0031224//intrinsic component of membrane;GO:0031966//mitochondrial…	GO:0003674//molecular_function;GO:0005215//transporter activity;GO:0005310//dicarboxylic acid transmembrane transporter activity;GO:0005342//organic acid transmembrane transporter activity;GO:0008509//anion transmembrane transporter activity;GO:0008514//organic anion transmembrane transporter activity;GO:0015075//ion transmembrane transporter activity;GO:0015103//inorganic anion transmembrane tra…	GO:0006810//transport;GO:0006811//ion transport;GO:0006820//anion transport;GO:0006835//dicarboxylic acid transport;GO:0006839//mitochondrial transport;GO:0008150//biological_process;GO:0008272//sulfate transport;GO:0015698//inorganic anion transport;GO:0015709//thiosulfate transport;GO:0015711//organic anion transport;GO:0015718//monocarboxylic acid transport;GO:0015729//oxaloacetate transport;G…
scaffold_1	2080024	2080150	MergePeak_329	3473	4078	15417	2065	2709	4488	364	538	463	598	546	1163	2290	2490.14	9725.19	2091.33	1672.94	3185.01	469.291	653.092	571.558	477.114	490.043	1201.25	estExt_fgenesh1_kg.C_10214	+	2078916	2081343	cds	estExt_fgenesh1_kg.C_10214	mRNA	RIM101	KAF3769997.1 hypothetical protein M406DRAFT_354209 [Cryphonectria parasitica EP155]	-	-	-	-	GO:0005575//cellular_component;GO:0005622//intracellular;GO:0005623//cell;GO:0005634//nucleus;GO:0005737//cytoplasm;GO:0043226//organelle;GO:0043227//membrane-bounded organelle;GO:0043229//intracellular organelle;GO:0043231//intracellular membrane-bounded organelle;GO:0044424//intracellular part;GO:0044464//cell part	GO:0000981//RNA polymerase II transcription factor activity, sequence-specific DNA binding;GO:0000982//transcription factor activity, RNA polymerase II core promoter proximal region sequence-specific binding;GO:0001078//transcriptional repressor activity, RNA polymerase II core promoter proximal region sequence-specific binding;GO:0001227//transcriptional repressor activity, RNA polymerase II tra…	GO:0000003//reproduction;GO:0000122//negative regulation of transcription from RNA polymerase II promoter;GO:0001410//chlamydospore formation;GO:0002643//regulation of tolerance induction;GO:0002645//positive regulation of tolerance induction;GO:0002664//regulation of T cell tolerance induction;GO:0002666//positive regulation of T cell tolerance induction;GO:0002682//regulation of immune system p…
scaffold_1	2084895	2085021	MergePeak_332	3745	1924	2792	323	1436	2542	735	416	523	883	808	269	2469.35	1174.85	1761.22	327.119	886.802	1803.98	947.607	504.993	645.626	704.501	725.192	277.847	estExt_fgenesh1_kg.C_10218	+	2084434	2085504	cds	estExt_fgenesh1_kg.C_10218	mRNA	xanD	KAF3769999.1 hypothetical protein M406DRAFT_354213 [Cryphonectria parasitica EP155]	-	-	-	-	GO:0005575//cellular_component;GO:0016020//membrane;GO:0016021//integral component of membrane;GO:0031224//intrinsic component of membrane;GO:0044425//membrane part	GO:0003674//molecular_function	GO:0008150//biological_process
scaffold_1	2087990	2088208	MergePeak_333	801	1885	1	1386	0	905	172	44	69	197	141	139	528.158	1151.03	0.630809	1403.67	0.061755	642.253	221.753	53.4127	85.1782	157.176	126.55	143.571	estExt_fgenesh1_kg.C_10220	-	2087317	2088796	cds	estExt_fgenesh1_kg.C_10220	mRNA	SPCC594.04c	KAF3770001.1 DUF1295-domain-containing protein [Cryphonectria parasitica EP155]	-	-	-	-	GO:0005575//cellular_component;GO:0005622//intracellular;GO:0005623//cell;GO:0005737//cytoplasm;GO:0005783//endoplasmic reticulum;GO:0005789//endoplasmic reticulum membrane;GO:0012505//endomembrane system;GO:0016020//membrane;GO:0016021//integral component of membrane;GO:0031224//intrinsic component of membrane;GO:0031984//organelle subcompartment;GO:0042175//nuclear outer membrane-endoplasmic re…	GO:0003674//molecular_function;GO:0003824//catalytic activity;GO:0004671//protein C-terminal S-isoprenylcysteine carboxyl O-methyltransferase activity;GO:0016229//steroid dehydrogenase activity;GO:0016491//oxidoreductase activity;GO:0016627//oxidoreductase activity, acting on the CH-CH group of donors	GO:0006481//C-terminal protein methylation;GO:0006629//lipid metabolic process;GO:0008150//biological_process;GO:0008152//metabolic process;GO:0008202//steroid metabolic process;GO:0044238//primary metabolic process;GO:0055114//oxidation-reduction process;GO:0071704//organic substance metabolic process;GO:1901360//organic cyclic compound metabolic process
scaffold_1	2099493	2099569	MergePeak_335	717	818	2	527	624	674	163	170	221	242	165	263	472.771	499.494	1.26162	533.72	385.351	478.319	210.15	206.367	272.817	193.08	148.09	271.649	estExt_Genewise1.C_11336	+	2098376	2100657	cds	estExt_Genewise1.C_11336	mRNA	STB3	KAF3770005.1 hypothetical protein M406DRAFT_271026 [Cryphonectria parasitica EP155]	-	-	-	-	GO:0005575//cellular_component;GO:0005622//intracellular;GO:0005623//cell;GO:0005634//nucleus;GO:0005737//cytoplasm;GO:0043226//organelle;GO:0043227//membrane-bounded organelle;GO:0043229//intracellular organelle;GO:0043231//intracellular membrane-bounded organelle;GO:0044424//intracellular part;GO:0044464//cell part	GO:0003674//molecular_function;GO:0003676//nucleic acid binding;GO:0003677//DNA binding;GO:0005488//binding;GO:0043565//sequence-specific DNA binding;GO:0097159//organic cyclic compound binding;GO:1901363//heterocyclic compound binding	GO:0000429//carbon catabolite regulation of transcription from RNA polymerase II promoter;GO:0000430//regulation of transcription from RNA polymerase II promoter by glucose;GO:0000432//positive regulation of transcription from RNA polymerase II promoter by glucose;GO:0000436//carbon catabolite activation of transcription from RNA polymerase II promoter;GO:0006355//regulation of transcription, DNA…
scaffold_1	2100318	2100394	MergePeak_336	725	1800	1225	1	698	750	131	137	143	177	142	209	478.046	1099.13	772.741	1.01275	431.05	532.254	168.893	166.308	176.529	141.219	127.447	215.873	estExt_Genewise1.C_11336	+	2098376	2100657	3utr	estExt_Genewise1.C_11336	mRNA	STB3	KAF3770005.1 hypothetical protein M406DRAFT_271026 [Cryphonectria parasitica EP155]	-	-	-	-	GO:0005575//cellular_component;GO:0005622//intracellular;GO:0005623//cell;GO:0005634//nucleus;GO:0005737//cytoplasm;GO:0043226//organelle;GO:0043227//membrane-bounded organelle;GO:0043229//intracellular organelle;GO:0043231//intracellular membrane-bounded organelle;GO:0044424//intracellular part;GO:0044464//cell part	GO:0003674//molecular_function;GO:0003676//nucleic acid binding;GO:0003677//DNA binding;GO:0005488//binding;GO:0043565//sequence-specific DNA binding;GO:0097159//organic cyclic compound binding;GO:1901363//heterocyclic compound binding	GO:0000429//carbon catabolite regulation of transcription from RNA polymerase II promoter;GO:0000430//regulation of transcription from RNA polymerase II promoter by glucose;GO:0000432//positive regulation of transcription from RNA polymerase II promoter by glucose;GO:0000436//carbon catabolite activation of transcription from RNA polymerase II promoter;GO:0006355//regulation of transcription, DNA…
scaffold_1	2117209	2117335	MergePeak_338	3119	2832	1251	0	1634	2348	99	71	102	210	187	96	2056.58	1729.3	789.142	0.101275	1009.08	1666.31	127.637	86.1887	125.916	167.548	167.835	99.1571	gw1.1.2803.1	+	2116692	2117666	cds	gw1.1.2803.1	mRNA	--	KAF3770011.1 hypothetical protein M406DRAFT_231144, partial [Cryphonectria parasitica EP155]	-	-	-	-	-	-	-
scaffold_1	2127295	2127446	MergePeak_339	1234	2942	767	1	652	1126	47	30	33	102	89	52	813.667	1796.47	483.831	1.01275	402.643	799.09	60.5953	36.4178	40.7374	81.3807	79.8788	53.7101	estExt_Genewise1Plus.C_11349	+	2124949	2128457	cds	estExt_Genewise1Plus.C_11349	mRNA	--	KAF3770014.1 hypothetical protein M406DRAFT_284522 [Cryphonectria parasitica EP155]	-	-	-	-	-	-	-
scaffold_1	2143743	2143894	MergePeak_345	1380	5363	2156	0	2222	740	97	281	252	353	329	338	909.935	3274.8	1360.02	0.101275	1372.2	525.157	125.058	341.113	311.086	281.641	295.282	349.116	e_gw1.1.598.1	+	2142345	2144060	cds,stop_codon	e_gw1.1.598.1	mRNA	--	KAF3770019.1 hypothetical protein M406DRAFT_248075 [Cryphonectria parasitica EP155]	-	-	-	-	-	GO:0005515//protein binding	-
scaffold_1	2269802	2269956	MergePeak_352	654	0	1417	661	0	2359	86	196	205	77	90	152	431.23	0.0610628	893.857	669.429	0.061755	1674.11	110.876	237.929	253.066	61.4344	80.7763	156.999	estExt_fgenesh1_kg.C_10234	+	2269754	2271664	cds,start_codon	estExt_fgenesh1_kg.C_10234	mRNA	mug80	KAF3770045.1 hypothetical protein M406DRAFT_354229 [Cryphonectria parasitica EP155]	-	-	-	-	-	GO:0019901//protein kinase binding	GO:0000079//regulation of cyclin-dependent protein serine/threonine kinase activity
scaffold_1	2280010	2280061	MergePeak_355	19203	12436	5094	8212	22580	20604	2094	2966	2996	3940	3542	1606	12661.9	7593.77	3213.34	8316.72	13944.3	14622.1	2699.71	3600.5	3698.46	3143.53	3179	1658.82	estExt_fgenesh1_kg.C_10238	+	2278079	2280321	3utr,cds,stop_codon	estExt_fgenesh1_kg.C_10238	mRNA	--	KAF3770048.1 hypothetical protein M406DRAFT_354233 [Cryphonectria parasitica EP155]	-	-	-	-	-	-	-
scaffold_1	2290409	2290535	MergePeak_357	484	3178	4422	1489	5485	2732	224	789	612	225	165	980	319.137	1940.58	2789.44	1507.99	3387.26	1938.82	288.795	957.788	755.494	179.516	148.09	1012.23	estExt_Genewise1Plus.C_11438	+	2288011	2291275	cds	estExt_Genewise1Plus.C_11438	mRNA	hsp98	KAF3770051.1 P-loop containing nucleoside triphosphate hydrolase protein [Cryphonectria parasitica EP155]	Organismal Systems	Aging	ko04213//Longevity regulating pathway - multiple species	K03695	GO:0005575//cellular_component;GO:0005622//intracellular;GO:0005623//cell;GO:0005634//nucleus;GO:0005737//cytoplasm;GO:0005829//cytosol;GO:0009360//DNA polymerase III complex;GO:0009368//endopeptidase Clp complex;GO:0030867//rough endoplasmic reticulum membrane;GO:0031514//motile cilium;GO:0031974//membrane-enclosed lumen;GO:0031981//nuclear lumen;GO:0032991//macromolecular complex;GO:0033104//ty…	GO:0000166//nucleotide binding;GO:0003674//molecular_function;GO:0003677//DNA binding;GO:0003723//RNA binding;GO:0003724//RNA helicase activity;GO:0003824//catalytic activity;GO:0003887//DNA-directed DNA polymerase activity;GO:0003924//GTPase activity;GO:0004176//ATP-dependent peptidase activity;GO:0004385//guanylate kinase activity;GO:0005488//binding;GO:0005515//protein binding;GO:0005524//ATP …	GO:0000302//response to reactive oxygen species;GO:0001302//replicative cell aging;GO:0001306//age-dependent response to oxidative stress;GO:0001315//age-dependent response to reactive oxygen species;GO:0001316//age-dependent response to reactive oxygen species involved in replicative cell aging;GO:0001317//accumulation of oxidatively modified proteins involved in replicative cell aging;GO:000131…
scaffold_1	2327637	2327853	MergePeak_364	0	0	0	0	0	0	0	0	0	0	0	0	0.0659373	0.0610628	0.0630809	0.101275	0.061755	0.0709671	0.128926	0.121393	0.123447	0.079785	0.0897514	0.103289	fgenesh1_pm.1_502	-	2327639	2330159	cds,stop_codon	fgenesh1_pm.1_502	mRNA	ARCN1	KAF3770066.1 hypothetical protein M406DRAFT_335812 [Cryphonectria parasitica EP155]	-	-	-	-	GO:0000139//Golgi membrane;GO:0005575//cellular_component;GO:0005622//intracellular;GO:0005623//cell;GO:0005634//nucleus;GO:0005737//cytoplasm;GO:0005783//endoplasmic reticulum;GO:0005789//endoplasmic reticulum membrane;GO:0005794//Golgi apparatus;GO:0005798//Golgi-associated vesicle;GO:0005829//cytosol;GO:0012505//endomembrane system;GO:0012506//vesicle membrane;GO:0016020//membrane;GO:0030117//…	GO:0003674//molecular_function	GO:0002164//larval development;GO:0002165//instar larval or pupal development;GO:0002168//instar larval development;GO:0002790//peptide secretion;GO:0006810//transport;GO:0006886//intracellular protein transport;GO:0006888//ER to Golgi vesicle-mediated transport;GO:0006890//retrograde vesicle-mediated transport, Golgi to ER;GO:0006891//intra-Golgi vesicle-mediated transport;GO:0006996//organelle …
scaffold_1	2330981	2331107	MergePeak_366	704	1045	2	3443	1	1986	329	206	234	432	402	272	464.199	638.106	1.26162	3486.9	0.61755	1409.41	424.167	250.069	288.865	344.671	360.801	280.945	fgenesh1_pg.1_615	+	2330158	2332692	cds	fgenesh1_pg.1_615	mRNA	--	KAF3770067.1 hypothetical protein M406DRAFT_325539 [Cryphonectria parasitica EP155]	-	-	-	-	-	-	-
scaffold_1	2341113	2341214	MergePeak_368	5458	9460	16528	6085	6541	3822	668	779	730	1434	1172	1692	3598.86	5776.54	10426	6162.59	4039.4	2712.36	861.227	945.648	901.161	1144.12	1051.89	1747.64	Crypa1.estExt_Genewise1Plus.C_11233	-	2340965	2342509	3utr,stop_codon	Crypa1.estExt_Genewise1Plus.C_11233	mRNA	rps3	KAF3770071.1 cytoplasmic ribosomal protein-10 [Cryphonectria parasitica EP155]	Genetic Information Processing	Translation	ko03010//Ribosome	K02985	GO:0000312//plastid small ribosomal subunit;GO:0005575//cellular_component;GO:0005622//intracellular;GO:0005623//cell;GO:0005634//nucleus;GO:0005730//nucleolus;GO:0005737//cytoplasm;GO:0005829//cytosol;GO:0005840//ribosome;GO:0005911//cell-cell junction;GO:0009506//plasmodesma;GO:0015935//small ribosomal subunit;GO:0016020//membrane;GO:0016363//nuclear matrix;GO:0022626//cytosolic ribosome;GO:002…	GO:0000702//oxidized base lesion DNA N-glycosylase activity;GO:0003674//molecular_function;GO:0003676//nucleic acid binding;GO:0003677//DNA binding;GO:0003684//damaged DNA binding;GO:0003723//RNA binding;GO:0003735//structural constituent of ribosome;GO:0003824//catalytic activity;GO:0003906//DNA-(apurinic or apyrimidinic site) lyase activity;GO:0005198//structural molecule activity;GO:0005488//b…	GO:0000054//ribosomal subunit export from nucleus;GO:0000056//ribosomal small subunit export from nucleus;GO:0002181//cytoplasmic translation;GO:0006139//nucleobase-containing compound metabolic process;GO:0006259//DNA metabolic process;GO:0006281//DNA repair;GO:0006403//RNA localization;GO:0006405//RNA export from nucleus;GO:0006407//rRNA export from nucleus;GO:0006412//translation;GO:0006518//p…
scaffold_1	2374740	2374816	MergePeak_372	732	1038	2	1	2709	1366	285	232	191	226	211	119	482.661	633.832	1.26162	1.01275	1672.94	969.411	367.44	281.631	235.783	180.314	189.376	122.914	estExt_Genewise1Plus.C_11494	+	2373804	2375332	cds	estExt_Genewise1Plus.C_11494	mRNA	gtr2	KAF3770083.1 hypothetical protein M406DRAFT_284610 [Cryphonectria parasitica EP155]	-	-	-	-	GO:0000228//nuclear chromosome;GO:0000322//storage vacuole;GO:0000323//lytic vacuole;GO:0000324//fungal-type vacuole;GO:0000329//fungal-type vacuole membrane;GO:0000785//chromatin;GO:0000790//nuclear chromatin;GO:0005575//cellular_component;GO:0005622//intracellular;GO:0005623//cell;GO:0005634//nucleus;GO:0005694//chromosome;GO:0005737//cytoplasm;GO:0005764//lysosome;GO:0005768//endosome;GO:00057…	GO:0000166//nucleotide binding;GO:0001882//nucleoside binding;GO:0001883//purine nucleoside binding;GO:0003674//molecular_function;GO:0003824//catalytic activity;GO:0003924//GTPase activity;GO:0005488//binding;GO:0005515//protein binding;GO:0005525//GTP binding;GO:0016462//pyrophosphatase activity;GO:0016787//hydrolase activity;GO:0016817//hydrolase activity, acting on acid anhydrides;GO:0016818/…	GO:0001101//response to acid chemical;GO:0006355//regulation of transcription, DNA-templated;GO:0006357//regulation of transcription from RNA polymerase II promoter;GO:0006810//transport;GO:0006914//autophagy;GO:0006950//response to stress;GO:0006995//cellular response to nitrogen starvation;GO:0007154//cell communication;GO:0007165//signal transduction;GO:0007264//small GTPase mediated signal tr…
scaffold_1	2382018	2382358	MergePeak_376	4573	3887	2119	75	1848	3144	332	420	400	980	543	298	3015.31	2373.51	1336.68	75.9564	1141.23	2231.21	428.035	509.849	493.787	781.893	487.35	307.8	estExt_fgenesh1_kg.C_10254	+	2381821	2382524	cds,start_codon,stop_codon	estExt_fgenesh1_kg.C_10254	mRNA	--	KAF3770086.1 NADH:ubiquinone oxidoreductase 6.6kD subunit [Cryphonectria parasitica EP155]	-	-	-	-	GO:0005739//mitochondrion	GO:0008137//NADH dehydrogenase (ubiquinone) activity	-
scaffold_1	2404344	2404470	MergePeak_385	506	522	0	0	871	1755	84	77	68	159	148	67	333.643	318.748	0.0630809	0.101275	537.886	1245.47	108.298	93.4723	83.9438	126.858	132.832	69.2034	estExt_Genewise1.C_11535	+	2402232	2407224	cds	estExt_Genewise1.C_11535	mRNA	YAK1	KAF3770091.1 hypothetical protein M406DRAFT_271148 [Cryphonectria parasitica EP155]	-	-	-	-	GO:0005575//cellular_component;GO:0005622//intracellular;GO:0005623//cell;GO:0005634//nucleus;GO:0005737//cytoplasm;GO:0005829//cytosol;GO:0005911//cell-cell junction;GO:0009506//plasmodesma;GO:0030054//cell junction;GO:0043226//organelle;GO:0043227//membrane-bounded organelle;GO:0043229//intracellular organelle;GO:0043231//intracellular membrane-bounded organelle;GO:0044424//intracellular part;G…	GO:0000166//nucleotide binding;GO:0003674//molecular_function;GO:0003824//catalytic activity;GO:0004672//protein kinase activity;GO:0004674//protein serine/threonine kinase activity;GO:0004712//protein serine/threonine/tyrosine kinase activity;GO:0004713//protein tyrosine kinase activity;GO:0005488//binding;GO:0005524//ATP binding;GO:0008144//drug binding;GO:0016301//kinase activity;GO:0016740//t…	GO:0001101//response to acid chemical;GO:0006464//cellular protein modification process;GO:0006468//protein phosphorylation;GO:0006793//phosphorus metabolic process;GO:0006796//phosphate-containing compound metabolic process;GO:0006807//nitrogen compound metabolic process;GO:0006935//chemotaxis;GO:0006950//response to stress;GO:0006970//response to osmotic stress;GO:0006972//hyperosmotic response…
scaffold_1	2405823	2405924	MergePeak_386	547	408	1038	131	403	466	70	74	65	139	120	83	360.677	249.136	654.78	132.67	248.873	330.707	90.2483	89.8305	80.2404	110.901	107.702	85.7296	estExt_Genewise1.C_11535	+	2402232	2407224	3utr	estExt_Genewise1.C_11535	mRNA	YAK1	KAF3770091.1 hypothetical protein M406DRAFT_271148 [Cryphonectria parasitica EP155]	-	-	-	-	GO:0005575//cellular_component;GO:0005622//intracellular;GO:0005623//cell;GO:0005634//nucleus;GO:0005737//cytoplasm;GO:0005829//cytosol;GO:0005911//cell-cell junction;GO:0009506//plasmodesma;GO:0030054//cell junction;GO:0043226//organelle;GO:0043227//membrane-bounded organelle;GO:0043229//intracellular organelle;GO:0043231//intracellular membrane-bounded organelle;GO:0044424//intracellular part;G…	GO:0000166//nucleotide binding;GO:0003674//molecular_function;GO:0003824//catalytic activity;GO:0004672//protein kinase activity;GO:0004674//protein serine/threonine kinase activity;GO:0004712//protein serine/threonine/tyrosine kinase activity;GO:0004713//protein tyrosine kinase activity;GO:0005488//binding;GO:0005524//ATP binding;GO:0008144//drug binding;GO:0016301//kinase activity;GO:0016740//t…	GO:0001101//response to acid chemical;GO:0006464//cellular protein modification process;GO:0006468//protein phosphorylation;GO:0006793//phosphorus metabolic process;GO:0006796//phosphate-containing compound metabolic process;GO:0006807//nitrogen compound metabolic process;GO:0006935//chemotaxis;GO:0006950//response to stress;GO:0006970//response to osmotic stress;GO:0006972//hyperosmotic response…
scaffold_1	2422176	2422312	MergePeak_390	1257	1	871	1242	1813	441	259	212	217	257	190	91	828.832	0.610628	549.435	1257.84	1119.62	312.965	333.919	257.352	267.879	205.047	170.528	93.9927	estExt_Genewise1Plus.C_11532	+	2420010	2422997	cds,stop_codon	estExt_Genewise1Plus.C_11532	mRNA	FRS1	KAF3770095.1 hypothetical protein M406DRAFT_284644 [Cryphonectria parasitica EP155]	Genetic Information Processing	Translation	ko00970//Aminoacyl-tRNA biosynthesis	K01890	GO:0005575//cellular_component;GO:0005622//intracellular;GO:0005623//cell;GO:0005737//cytoplasm;GO:0005829//cytosol;GO:0009328//phenylalanine-tRNA ligase complex;GO:0032991//macromolecular complex;GO:0044424//intracellular part;GO:0044444//cytoplasmic part;GO:0044464//cell part;GO:1902494//catalytic complex	GO:0000049//tRNA binding;GO:0000166//nucleotide binding;GO:0000287//magnesium ion binding;GO:0002161//aminoacyl-tRNA editing activity;GO:0003674//molecular_function;GO:0003676//nucleic acid binding;GO:0003723//RNA binding;GO:0003824//catalytic activity;GO:0004812//aminoacyl-tRNA ligase activity;GO:0004826//phenylalanine-tRNA ligase activity;GO:0005488//binding;GO:0005524//ATP binding;GO:0008144//…	GO:0002181//cytoplasmic translation;GO:0006082//organic acid metabolic process;GO:0006139//nucleobase-containing compound metabolic process;GO:0006399//tRNA metabolic process;GO:0006412//translation;GO:0006418//tRNA aminoacylation for protein translation;GO:0006432//phenylalanyl-tRNA aminoacylation;GO:0006450//regulation of translational fidelity;GO:0006518//peptide metabolic process;GO:0006520//…
scaffold_1	2458148	2458324	MergePeak_394	626	670	2	532	0	585	52	34	38	69	76	26	412.768	409.121	1.26162	538.784	0.061755	415.158	67.0416	41.2735	46.9097	55.0516	68.2111	26.8551	Crypa1.estExt_Genewise1Plus.C_11292	-	2456634	2465258	cds	Crypa1.estExt_Genewise1Plus.C_11292	mRNA	Usp34	KAF3770103.1 hypothetical protein M406DRAFT_86920 [Cryphonectria parasitica EP155]	-	-	-	-	GO:0005575//cellular_component;GO:0005622//intracellular;GO:0005623//cell;GO:0005634//nucleus;GO:0005737//cytoplasm;GO:0005829//cytosol;GO:0043226//organelle;GO:0043227//membrane-bounded organelle;GO:0043229//intracellular organelle;GO:0043231//intracellular membrane-bounded organelle;GO:0044424//intracellular part;GO:0044444//cytoplasmic part;GO:0044464//cell part	GO:0003674//molecular_function;GO:0003824//catalytic activity;GO:0004175//endopeptidase activity;GO:0004197//cysteine-type endopeptidase activity;GO:0004843//thiol-dependent ubiquitin-specific protease activity;GO:0005488//binding;GO:0005515//protein binding;GO:0008233//peptidase activity;GO:0008234//cysteine-type peptidase activity;GO:0016787//hydrolase activity;GO:0019783//ubiquitin-like protei…	GO:0001558//regulation of cell growth;GO:0002682//regulation of immune system process;GO:0002683//negative regulation of immune system process;GO:0002697//regulation of immune effector process;GO:0002700//regulation of production of molecular mediator of immune response;GO:0002759//regulation of antimicrobial humoral response;GO:0002784//regulation of antimicrobial peptide production;GO:0002831//…
scaffold_1	2480051	2480152	MergePeak_399	2137	615	1218	675	1148	778	272	170	161	689	717	101	1409.08	375.536	768.326	683.607	708.948	552.124	350.679	206.367	198.749	549.719	643.518	104.322	Crypa1.estExt_Genewise1Plus.C_11299	-	2476132	2480720	5utr	Crypa1.estExt_Genewise1Plus.C_11299	mRNA	steA	KAF3770108.1 hypothetical protein M406DRAFT_86923 [Cryphonectria parasitica EP155]	Environmental Information Processing	Signal transduction	ko04011//MAPK signaling pathway - yeast	K11215	GO:0005575//cellular_component;GO:0005622//intracellular;GO:0005623//cell;GO:0005634//nucleus;GO:0043226//organelle;GO:0043227//membrane-bounded organelle;GO:0043229//intracellular organelle;GO:0043231//intracellular membrane-bounded organelle;GO:0044424//intracellular part;GO:0044464//cell part	GO:0003674//molecular_function;GO:0003676//nucleic acid binding;GO:0003677//DNA binding;GO:0003700//transcription factor activity, sequence-specific DNA binding;GO:0005488//binding;GO:0043167//ion binding;GO:0043169//cation binding;GO:0043565//sequence-specific DNA binding;GO:0046872//metal ion binding;GO:0061630//ubiquitin protein ligase activity;GO:0097159//organic cyclic compound binding;GO:19…	GO:0000003//reproduction;GO:0000122//negative regulation of transcription from RNA polymerase II promoter;GO:0000909//sporocarp development involved in sexual reproduction;GO:0003006//developmental process involved in reproduction;GO:0006139//nucleobase-containing compound metabolic process;GO:0006351//transcription, DNA-templated;GO:0006355//regulation of transcription, DNA-templated;GO:0006357/…
scaffold_1	2509647	2509823	MergePeak_408	1433	1317	1745	649	1018	1479	176	71	81	427	402	111	944.882	804.197	1100.76	657.276	628.666	1049.6	226.91	86.1887	99.9918	340.682	360.801	114.65	e_gw1.1.1937.1	-	2507125	2511708	cds	e_gw1.1.1937.1	mRNA	BUD4	KAF3770114.1 DUF1709-domain-containing protein [Cryphonectria parasitica EP155]	-	-	-	-	GO:0000142//cellular bud neck contractile ring;GO:0005575//cellular_component;GO:0005618//cell wall;GO:0005621//cellular bud scar;GO:0005622//intracellular;GO:0005623//cell;GO:0005737//cytoplasm;GO:0005826//actomyosin contractile ring;GO:0005856//cytoskeleton;GO:0005933//cellular bud;GO:0005935//cellular bud neck;GO:0005938//cell cortex;GO:0005940//septin ring;GO:0009277//fungal-type cell wall;GO…	GO:0000166//nucleotide binding;GO:0001882//nucleoside binding;GO:0001883//purine nucleoside binding;GO:0003674//molecular_function;GO:0005488//binding;GO:0005515//protein binding;GO:0005525//GTP binding;GO:0005543//phospholipid binding;GO:0005546//phosphatidylinositol-4,5-bisphosphate binding;GO:0008289//lipid binding;GO:0017076//purine nucleotide binding;GO:0019001//guanyl nucleotide binding;GO:…	GO:0000003//reproduction;GO:0000278//mitotic cell cycle;GO:0000281//mitotic cytokinesis;GO:0000282//cellular bud site selection;GO:0000910//cytokinesis;GO:0006996//organelle organization;GO:0007010//cytoskeleton organization;GO:0007049//cell cycle;GO:0007114//cell budding;GO:0007120//axial cellular bud site selection;GO:0007155//cell adhesion;GO:0007163//establishment or maintenance of cell polar…
scaffold_1	2562272	2562373	MergePeak_422	2456	3912	7987	1138	15705	15964	334	1779	1256	1196	966	1287	1619.42	2388.78	5038.27	1152.51	9698.63	11329.2	430.613	2159.57	1550.49	954.228	866.999	1329.33	fgenesh1_kg.1_281_CEST_01_G_02	+	2561974	2562557	3utr,stop_codon	fgenesh1_kg.1_281_CEST_01_G_02	mRNA	--	KAF3770130.1 hypothetical protein M406DRAFT_320201 [Cryphonectria parasitica EP155]	-	-	-	-	GO:0000776//kinetochore;GO:0031262//Ndc80 complex	-	-
scaffold_1	2583077	2583153	MergePeak_424	5293	3478	8607	1368	0	2638	481	672	611	1290	1160	1407	3490.06	2123.76	5429.38	1385.44	0.061755	1872.11	620.135	815.758	754.259	1029.23	1041.12	1453.27	estExt_fgenesh1_kg.C_10285	-	2582276	2583537	cds,start_codon	estExt_fgenesh1_kg.C_10285	mRNA	crp-27	KAF3770140.1 40S ribosomal protein S22-like protein [Cryphonectria parasitica EP155]	Genetic Information Processing	Translation	ko03010//Ribosome	K02957	GO:0005575//cellular_component;GO:0005622//intracellular;GO:0005623//cell;GO:0005634//nucleus;GO:0005654//nucleoplasm;GO:0005737//cytoplasm;GO:0005829//cytosol;GO:0005840//ribosome;GO:0015935//small ribosomal subunit;GO:0022626//cytosolic ribosome;GO:0022627//cytosolic small ribosomal subunit;GO:0031974//membrane-enclosed lumen;GO:0031981//nuclear lumen;GO:0032991//macromolecular complex;GO:00432…	GO:0003674//molecular_function;GO:0003676//nucleic acid binding;GO:0003723//RNA binding;GO:0003735//structural constituent of ribosome;GO:0005198//structural molecule activity;GO:0005488//binding;GO:0019843//rRNA binding;GO:0097159//organic cyclic compound binding;GO:1901363//heterocyclic compound binding	GO:0000184//nuclear-transcribed mRNA catabolic process, nonsense-mediated decay;GO:0000956//nuclear-transcribed mRNA catabolic process;GO:0006139//nucleobase-containing compound metabolic process;GO:0006401//RNA catabolic process;GO:0006402//mRNA catabolic process;GO:0006412//translation;GO:0006413//translational initiation;GO:0006518//peptide metabolic process;GO:0006605//protein targeting;GO:00…
scaffold_1	2583781	2584166	MergePeak_425	0	0	0	0	0	0	0	0	0	0	0	0	0.0659373	0.0610628	0.0630809	0.101275	0.061755	0.0709671	0.128926	0.121393	0.123447	0.079785	0.0897514	0.103289	estExt_fgenesh1_kg.C_10289	+	2583783	2584839	5utr,cds,start_codon	estExt_fgenesh1_kg.C_10289	mRNA	RPS12	KAF3770141.1 40S ribosomal protein S12 [Cryphonectria parasitica EP155]	Genetic Information Processing	Translation	ko03010//Ribosome	K02951	GO:0005575//cellular_component;GO:0005622//intracellular;GO:0005623//cell;GO:0005634//nucleus;GO:0005654//nucleoplasm;GO:0005737//cytoplasm;GO:0005794//Golgi apparatus;GO:0005829//cytosol;GO:0005840//ribosome;GO:0012505//endomembrane system;GO:0015935//small ribosomal subunit;GO:0022626//cytosolic ribosome;GO:0022627//cytosolic small ribosomal subunit;GO:0031974//membrane-enclosed lumen;GO:003198…	GO:0003674//molecular_function;GO:0003735//structural constituent of ribosome;GO:0005198//structural molecule activity	GO:0000184//nuclear-transcribed mRNA catabolic process, nonsense-mediated decay;GO:0000956//nuclear-transcribed mRNA catabolic process;GO:0002181//cytoplasmic translation;GO:0006139//nucleobase-containing compound metabolic process;GO:0006401//RNA catabolic process;GO:0006402//mRNA catabolic process;GO:0006412//translation;GO:0006413//translational initiation;GO:0006518//peptide metabolic process…
scaffold_1	2584684	2584785	MergePeak_426	12308	6917	10253	4634	5322	3835	493	607	575	1150	940	1458	8115.57	4223.71	6467.69	4693.09	3286.6	2721.59	635.606	736.853	709.819	917.527	843.663	1505.95	estExt_fgenesh1_kg.C_10289	+	2583783	2584839	3utr,stop_codon	estExt_fgenesh1_kg.C_10289	mRNA	RPS12	KAF3770141.1 40S ribosomal protein S12 [Cryphonectria parasitica EP155]	Genetic Information Processing	Translation	ko03010//Ribosome	K02951	GO:0005575//cellular_component;GO:0005622//intracellular;GO:0005623//cell;GO:0005634//nucleus;GO:0005654//nucleoplasm;GO:0005737//cytoplasm;GO:0005794//Golgi apparatus;GO:0005829//cytosol;GO:0005840//ribosome;GO:0012505//endomembrane system;GO:0015935//small ribosomal subunit;GO:0022626//cytosolic ribosome;GO:0022627//cytosolic small ribosomal subunit;GO:0031974//membrane-enclosed lumen;GO:003198…	GO:0003674//molecular_function;GO:0003735//structural constituent of ribosome;GO:0005198//structural molecule activity	GO:0000184//nuclear-transcribed mRNA catabolic process, nonsense-mediated decay;GO:0000956//nuclear-transcribed mRNA catabolic process;GO:0002181//cytoplasmic translation;GO:0006139//nucleobase-containing compound metabolic process;GO:0006401//RNA catabolic process;GO:0006402//mRNA catabolic process;GO:0006412//translation;GO:0006413//translational initiation;GO:0006518//peptide metabolic process…
scaffold_1	2589753	2589779	MergePeak_428	32981	33492	4908	707	3795	2933	289	352	311	6536	4978	423	21746.8	20451.2	3096.01	716.016	2343.6	2081.47	372.597	427.302	383.919	5214.75	4467.83	436.911	estExt_fgenesh1_kg.C_10300	+	2589100	2589894	3utr,stop_codon	estExt_fgenesh1_kg.C_10300	mRNA	--	KAF3770143.1 hypothetical protein M406DRAFT_354295 [Cryphonectria parasitica EP155]	-	-	-	-	-	-	-
scaffold_1	2589828	2589894	MergePeak_429	58782	65723	21165	4331	2681	5552	536	604	562	9595	8633	886	38759.3	40132.3	13351.1	4386.23	1655.65	3940.1	691.044	733.211	693.77	7655.37	7748.24	915.138	estExt_fgenesh1_kg.C_10300	+	2589100	2589894	3utr,stop_codon	estExt_fgenesh1_kg.C_10300	mRNA	--	KAF3770143.1 hypothetical protein M406DRAFT_354295 [Cryphonectria parasitica EP155]	-	-	-	-	-	-	-
scaffold_1	2617993	2618202	MergePeak_433	1627	834	0	0	1940	424	175	104	162	513	406	114	1072.8	509.264	0.0630809	0.101275	1198.05	300.901	225.621	126.248	199.984	409.297	364.391	117.749	estExt_Genewise1Plus.C_11667	+	2617945	2619878	cds,start_codon	estExt_Genewise1Plus.C_11667	mRNA	cct8	KAF3770155.1 T-complex protein 1 [Cryphonectria parasitica EP155]	-	-	-	-	GO:0000323//lytic vacuole;GO:0002199//zona pellucida receptor complex;GO:0005575//cellular_component;GO:0005576//extracellular region;GO:0005622//intracellular;GO:0005623//cell;GO:0005634//nucleus;GO:0005654//nucleoplasm;GO:0005737//cytoplasm;GO:0005764//lysosome;GO:0005766//primary lysosome;GO:0005773//vacuole;GO:0005775//vacuolar lumen;GO:0005813//centrosome;GO:0005815//microtubule organizing c…	GO:0000166//nucleotide binding;GO:0003674//molecular_function;GO:0003824//catalytic activity;GO:0005488//binding;GO:0005515//protein binding;GO:0005524//ATP binding;GO:0008144//drug binding;GO:0016462//pyrophosphatase activity;GO:0016787//hydrolase activity;GO:0016817//hydrolase activity, acting on acid anhydrides;GO:0016818//hydrolase activity, acting on acid anhydrides, in phosphorus-containing…	GO:0000003//reproduction;GO:0001775//cell activation;GO:0002252//immune effector process;GO:0002263//cell activation involved in immune response;GO:0002274//myeloid leukocyte activation;GO:0002275//myeloid cell activation involved in immune response;GO:0002283//neutrophil activation involved in immune response;GO:0002366//leukocyte activation involved in immune response;GO:0002376//immune system …
scaffold_1	2687969	2688207	MergePeak_439	5551	4300	6621	2570	1882	514	498	659	594	2089	1109	1163	3660.18	2625.7	4176.59	2602.77	1162.23	364.771	642.052	799.977	733.273	1666.71	995.343	1201.25	estExt_fgenesh1_kg.C_10315	+	2687946	2689019	5utr,cds,start_codon	estExt_fgenesh1_kg.C_10315	mRNA	crp-74	KAF3770173.1 60S ribosomal protein L10A [Cryphonectria parasitica EP155]	Genetic Information Processing	Translation	ko03010//Ribosome	K02865	GO:0000311//plastid large ribosomal subunit;GO:0005575//cellular_component;GO:0005622//intracellular;GO:0005623//cell;GO:0005634//nucleus;GO:0005737//cytoplasm;GO:0005829//cytosol;GO:0005840//ribosome;GO:0005844//polysome;GO:0015934//large ribosomal subunit;GO:0016021//integral component of membrane;GO:0022625//cytosolic large ribosomal subunit;GO:0022626//cytosolic ribosome;GO:0032991//macromole…	GO:0003674//molecular_function;GO:0003676//nucleic acid binding;GO:0003723//RNA binding;GO:0003735//structural constituent of ribosome;GO:0005198//structural molecule activity;GO:0005488//binding;GO:0097159//organic cyclic compound binding;GO:1901363//heterocyclic compound binding	GO:0000184//nuclear-transcribed mRNA catabolic process, nonsense-mediated decay;GO:0000470//maturation of LSU-rRNA;GO:0000956//nuclear-transcribed mRNA catabolic process;GO:0002181//cytoplasmic translation;GO:0006139//nucleobase-containing compound metabolic process;GO:0006364//rRNA processing;GO:0006396//RNA processing;GO:0006401//RNA catabolic process;GO:0006402//mRNA catabolic process;GO:00064…
scaffold_1	2702827	2702953	MergePeak_441	0	0	0	0	0	0	0	0	0	0	0	0	0.0659373	0.0610628	0.0630809	0.101275	0.061755	0.0709671	0.128926	0.121393	0.123447	0.079785	0.0897514	0.103289	estExt_fgenesh1_kg.C_10319	-	2702829	2704456	3utr,stop_codon	estExt_fgenesh1_kg.C_10319	mRNA	--	KAF3770177.1 hypothetical protein M406DRAFT_354312 [Cryphonectria parasitica EP155]	-	-	-	-	GO:0005575//cellular_component;GO:0005634//nucleus;GO:0005737//cytoplasm;GO:0016020//membrane;GO:0030867//rough endoplasmic reticulum membrane	GO:0003677//DNA binding;GO:0003924//GTPase activity;GO:0005524//ATP binding;GO:0005525//GTP binding;GO:0019843//rRNA binding;GO:0043022//ribosome binding;GO:0051539//4 iron, 4 sulfur cluster binding	GO:0008150//biological_process;GO:0023041//neuronal signal transduction;GO:0042254//ribosome biogenesis;GO:0051186//cofactor metabolic process
scaffold_1	2706154	2706302	MergePeak_444	1195	1663	7802	0	5393	2568	195	294	293	190	173	589	787.951	1015.47	4921.57	0.101275	3330.45	1822.44	251.406	356.894	361.699	151.591	155.27	608.37	fgenesh1_kg.1_320_0_0_CCBI1204.b1_CCBH_CCBI_EXTA	-	2705606	2706302	5utr,cds,start_codon	fgenesh1_kg.1_320_0_0_CCBI1204.b1_CCBH_CCBI_EXTA	mRNA	--	KAF3770179.1 hypothetical protein M406DRAFT_320240 [Cryphonectria parasitica EP155]	-	-	-	-	-	-	-
scaffold_1	2707623	2707888	MergePeak_445	569	1521	3985	798	751	3517	93	208	160	171	141	374	375.183	928.765	2513.78	808.176	463.78	2495.91	119.901	252.497	197.515	136.432	126.55	386.3	estExt_fgenesh1_kg.C_10321	+	2707600	2709318	5utr,cds,start_codon	estExt_fgenesh1_kg.C_10321	mRNA	--	KAF3770180.1 actin-like ATPase domain-containing protein, partial [Cryphonectria parasitica EP155]	-	-	-	-	-	GO:0003700//transcription factor activity, sequence-specific DNA binding;GO:0005515//protein binding;GO:0005524//ATP binding;GO:0016887//ATPase activity;GO:0051082//unfolded protein binding;GO:0097351//toxin-antitoxin pair type II binding	GO:0001558//regulation of cell growth;GO:0006457//protein folding;GO:0006950//response to stress;GO:0008360//regulation of cell shape
scaffold_1	2709841	2710225	MergePeak_447	11875	5885	43557	9374	16068	13077	1083	2467	2295	1378	1231	4750	7830.06	3593.55	27476.2	9493.54	9922.8	9280.37	1396.27	2994.76	2833.1	1099.44	1104.84	4906.21	estExt_fgenesh1_kg.C_10323	+	2709585	2710411	cds,stop_codon	estExt_fgenesh1_kg.C_10323	mRNA	--	KAF3770181.1 hypothetical protein M406DRAFT_354316 [Cryphonectria parasitica EP155]	-	-	-	-	-	GO:0005524//ATP binding;GO:0016887//ATPase activity	-
scaffold_1	2710349	2710411	MergePeak_448	0	1656	4333	1516	1183	1959	148	398	296	267	238	803	0.0659373	1011.2	2733.3	1535.33	730.562	1390.25	190.811	483.143	365.402	213.026	213.608	829.408	estExt_fgenesh1_kg.C_10323	+	2709585	2710411	3utr,stop_codon	estExt_fgenesh1_kg.C_10323	mRNA	--	KAF3770181.1 hypothetical protein M406DRAFT_354316 [Cryphonectria parasitica EP155]	-	-	-	-	-	GO:0005524//ATP binding;GO:0016887//ATPase activity	-
scaffold_1	2737927	2738078	MergePeak_450	415	1618	118	1145	1880	369	87	84	82	137	140	81	273.64	987.996	74.4355	1159.6	1160.99	261.869	112.166	101.97	101.226	109.305	125.652	83.6638	Crypa1.estExt_fgenesh1_pm.C_10499	-	2737829	2739837	cds,stop_codon	Crypa1.estExt_fgenesh1_pm.C_10499	mRNA	--	KAF3770188.1 hypothetical protein M406DRAFT_96711 [Cryphonectria parasitica EP155]	-	-	-	-	-	-	-
scaffold_1	2826287	2826363	MergePeak_456	1478	1981	4917	802	4090	1647	273	343	393	454	366	450	974.554	1209.65	3101.69	812.227	2525.78	1168.83	351.968	416.377	485.146	362.224	328.49	464.799	estExt_fgenesh1_pm.C_10606	-	2826014	2828456	3utr,stop_codon	estExt_fgenesh1_pm.C_10606	mRNA	VTS1	KAF3770209.1 protein VTS1 [Cryphonectria parasitica EP155]	-	-	-	-	GO:0000932//cytoplasmic mRNA processing body;GO:0005575//cellular_component;GO:0005622//intracellular;GO:0005623//cell;GO:0005634//nucleus;GO:0005737//cytoplasm;GO:0005829//cytosol;GO:0032991//macromolecular complex;GO:0035770//ribonucleoprotein granule;GO:0036464//cytoplasmic ribonucleoprotein granule;GO:0043226//organelle;GO:0043227//membrane-bounded organelle;GO:0043228//non-membrane-bounded o…	GO:0000166//nucleotide binding;GO:0000900//translation repressor activity, nucleic acid binding;GO:0003674//molecular_function;GO:0003676//nucleic acid binding;GO:0003677//DNA binding;GO:0003723//RNA binding;GO:0003729//mRNA binding;GO:0003730//mRNA 3'-UTR binding;GO:0005488//binding;GO:0005515//protein binding;GO:0008092//cytoskeletal protein binding;GO:0017022//myosin binding;GO:0030371//transl…	GO:0000288//nuclear-transcribed mRNA catabolic process, deadenylation-dependent decay;GO:0000289//nuclear-transcribed mRNA poly(A) tail shortening;GO:0000956//nuclear-transcribed mRNA catabolic process;GO:0006139//nucleobase-containing compound metabolic process;GO:0006355//regulation of transcription, DNA-templated;GO:0006401//RNA catabolic process;GO:0006402//mRNA catabolic process;GO:0006403//…
scaffold_1	2833027	2833251	MergePeak_458	2695	0	2975	1480	3709	857	141	116	126	192	179	80	1777.01	0.0610628	1876.66	1498.87	2290.49	608.188	181.786	140.815	155.543	153.187	160.655	82.6309	fgenesh1_pg.1_741	-	2833004	2834294	cds,stop_codon	fgenesh1_pg.1_741	mRNA	ANT1	KAF3770211.1 mitochondrial carrier [Cryphonectria parasitica EP155]	-	-	-	-	GO:0005575//cellular_component;GO:0005622//intracellular;GO:0005623//cell;GO:0005737//cytoplasm;GO:0005739//mitochondrion;GO:0005740//mitochondrial envelope;GO:0005743//mitochondrial inner membrane;GO:0005777//peroxisome;GO:0005778//peroxisomal membrane;GO:0005779//integral component of peroxisomal membrane;GO:0016020//membrane;GO:0016021//integral component of membrane;GO:0019866//organelle inne…	GO:0000295//adenine nucleotide transmembrane transporter activity;GO:0003674//molecular_function;GO:0005215//transporter activity;GO:0015215//nucleotide transmembrane transporter activity;GO:0015216//purine nucleotide transmembrane transporter activity;GO:0015605//organophosphate ester transmembrane transporter activity;GO:0015932//nucleobase-containing compound transmembrane transporter activity…	GO:0006082//organic acid metabolic process;GO:0006629//lipid metabolic process;GO:0006631//fatty acid metabolic process;GO:0006635//fatty acid beta-oxidation;GO:0006810//transport;GO:0006811//ion transport;GO:0006820//anion transport;GO:0006839//mitochondrial transport;GO:0006862//nucleotide transport;GO:0006996//organelle organization;GO:0007031//peroxisome organization;GO:0008150//biological_pr…
scaffold_1	2856326	2856452	MergePeak_462	746	440	3	1152	1	1407	83	117	109	204	141	52	491.892	268.676	1.89243	1166.69	0.61755	998.508	107.009	142.029	134.557	162.761	126.55	53.7101	estExt_fgenesh1_pm.C_10611	-	2855178	2856456	5utr,start_codon	estExt_fgenesh1_pm.C_10611	mRNA	VPS21	KAF3770215.1 Rab5-like protein ypt51 [Cryphonectria parasitica EP155]	Cellular Processes;Cellular Processes	Transport and catabolism;Transport and catabolism	ko04144//Endocytosis;ko04145//Phagosome	K07889;K07889	GO:0005575//cellular_component;GO:0005622//intracellular;GO:0005623//cell;GO:0005737//cytoplasm;GO:0005739//mitochondrion;GO:0005740//mitochondrial envelope;GO:0005741//mitochondrial outer membrane;GO:0005768//endosome;GO:0005769//early endosome;GO:0005770//late endosome;GO:0005829//cytosol;GO:0005886//plasma membrane;GO:0005938//cell cortex;GO:0010008//endosome membrane;GO:0012505//endomembrane …	GO:0000166//nucleotide binding;GO:0001882//nucleoside binding;GO:0001883//purine nucleoside binding;GO:0003674//molecular_function;GO:0003824//catalytic activity;GO:0003924//GTPase activity;GO:0005488//binding;GO:0005515//protein binding;GO:0005525//GTP binding;GO:0008757//S-adenosylmethionine-dependent methyltransferase activity;GO:0016462//pyrophosphatase activity;GO:0016787//hydrolase activity…	GO:0000003//reproduction;GO:0000011//vacuole inheritance;GO:0000902//cell morphogenesis;GO:0000904//cell morphogenesis involved in differentiation;GO:0001667//ameboidal-type cell migration;GO:0001700//embryonic development via the syncytial blastoderm;GO:0002009//morphogenesis of an epithelium;GO:0002064//epithelial cell development;GO:0002065//columnar/cuboidal epithelial cell differentiation;GO…
scaffold_1	2862735	2862886	MergePeak_463	494	1936	1	674	0	495	65	59	74	161	168	36	325.73	1182.18	0.630809	682.595	0.061755	351.287	83.802	71.6216	91.3506	128.454	150.782	37.1839	e_gw1.1.163.1	-	2862462	2864747	cds	e_gw1.1.163.1	mRNA	SPAC1327.01c	KAF3770217.1 hypothetical protein M406DRAFT_248587, partial [Cryphonectria parasitica EP155]	-	-	-	-	-	GO:0000981//RNA polymerase II transcription factor activity, sequence-specific DNA binding;GO:0003677//DNA binding;GO:0008270//zinc ion binding	GO:0006351//transcription, DNA-templated;GO:0006355//regulation of transcription, DNA-templated
scaffold_1	2900449	2900650	MergePeak_467	1070	1161	1	0	4298	1656	200	193	168	405	387	186	705.529	708.939	0.630809	0.101275	2654.23	1175.22	257.852	234.288	207.39	323.129	347.338	192.117	Crypa1.estExt_Genewise1Plus.C_11511	+	2896678	2900705	3utr,cds,stop_codon	Crypa1.estExt_Genewise1Plus.C_11511	mRNA	pik1	KAF3770224.1 hypothetical protein M406DRAFT_87030 [Cryphonectria parasitica EP155]	Metabolism;Metabolism;Environmental Information Processing	Global and overview maps;Carbohydrate metabolism;Signal transduction	ko01100//Metabolic pathways;ko00562//Inositol phosphate metabolism;ko04070//Phosphatidylinositol signaling system	K19801;K19801;K19801	GO:0000139//Golgi membrane;GO:0005575//cellular_component;GO:0005622//intracellular;GO:0005623//cell;GO:0005634//nucleus;GO:0005737//cytoplasm;GO:0005739//mitochondrion;GO:0005740//mitochondrial envelope;GO:0005741//mitochondrial outer membrane;GO:0005768//endosome;GO:0005783//endoplasmic reticulum;GO:0005789//endoplasmic reticulum membrane;GO:0005791//rough endoplasmic reticulum;GO:0005794//Golg…	GO:0000166//nucleotide binding;GO:0003674//molecular_function;GO:0003824//catalytic activity;GO:0004430//1-phosphatidylinositol 4-kinase activity;GO:0005488//binding;GO:0005515//protein binding;GO:0005524//ATP binding;GO:0008144//drug binding;GO:0016301//kinase activity;GO:0016709//oxidoreductase activity, acting on paired donors, with incorporation or reduction of molecular oxygen, NAD(P)H as on…	GO:0000003//reproduction;GO:0000212//meiotic spindle organization;GO:0000226//microtubule cytoskeleton organization;GO:0000280//nuclear division;GO:0000910//cytokinesis;GO:0000916//actomyosin contractile ring contraction;GO:0006629//lipid metabolic process;GO:0006644//phospholipid metabolic process;GO:0006650//glycerophospholipid metabolic process;GO:0006661//phosphatidylinositol biosynthetic pro…
scaffold_1	2908522	2908648	MergePeak_469	1476	2249	0	265	3265	542	70	54	68	125	109	56	973.235	1373.3	0.0630809	268.379	2016.3	384.642	90.2483	65.552	83.9438	99.7312	97.8291	57.8417	Crypa1.e_gw1.1.200.1	-	2907912	2910670	cds	Crypa1.e_gw1.1.200.1	mRNA	NUP82	KAF3770227.1 hypothetical protein M406DRAFT_35678 [Cryphonectria parasitica EP155]	-	-	-	-	GO:0005876//spindle microtubule;GO:0042729//DASH complex	-	GO:0008608//attachment of spindle microtubules to kinetochore
scaffold_1	2912094	2912284	MergePeak_470	793	2736	2106	1062	391	1581	60	36	33	129	61	58	522.883	1670.68	1328.48	1075.54	241.462	1121.99	77.3557	43.7013	40.7374	102.923	54.7484	59.9074	fgenesh1_kg.1_339_CLS_3419_singleton_CP155-003D03	+	2911971	2912319	5utr,cds,start_codon,stop_codon	fgenesh1_kg.1_339_CLS_3419_singleton_CP155-003D03	mRNA	--	-	-	-	-	-	-	-	-
scaffold_1	2965618	2965769	MergePeak_478	415	3176	1	311	0	1607	90	67	75	224	139	33	273.64	1939.35	0.630809	314.966	0.061755	1140.44	116.034	81.333	92.585	178.718	124.754	34.0853	estExt_Genewise1Plus.C_11861	-	2964358	2965857	5utr,cds,start_codon	estExt_Genewise1Plus.C_11861	mRNA	CBR1	KAF3770241.1 NADH-cytochrome b5 reductase 1 [Cryphonectria parasitica EP155]	Metabolism	Carbohydrate metabolism	ko00520//Amino sugar and nucleotide sugar metabolism	K00326	GO:0005575//cellular_component;GO:0005618//cell wall;GO:0005622//intracellular;GO:0005623//cell;GO:0005634//nucleus;GO:0005737//cytoplasm;GO:0005739//mitochondrion;GO:0005740//mitochondrial envelope;GO:0005741//mitochondrial outer membrane;GO:0005783//endoplasmic reticulum;GO:0005789//endoplasmic reticulum membrane;GO:0005886//plasma membrane;GO:0009505//plant-type cell wall;GO:0012505//endomembr…	GO:0000166//nucleotide binding;GO:0003674//molecular_function;GO:0003824//catalytic activity;GO:0004128//cytochrome-b5 reductase activity, acting on NAD(P)H;GO:0005488//binding;GO:0009055//electron carrier activity;GO:0016002//sulfite reductase activity;GO:0016491//oxidoreductase activity;GO:0016651//oxidoreductase activity, acting on NAD(P)H;GO:0016653//oxidoreductase activity, acting on NAD(P)H…	GO:0002097//tRNA wobble base modification;GO:0002098//tRNA wobble uridine modification;GO:0006091//generation of precursor metabolites and energy;GO:0006139//nucleobase-containing compound metabolic process;GO:0006396//RNA processing;GO:0006399//tRNA metabolic process;GO:0006400//tRNA modification;GO:0006725//cellular aromatic compound metabolic process;GO:0006790//sulfur compound metabolic proce…
scaffold_1	3003635	3003736	MergePeak_486	242	0	1264	1095	0	1440	7	8	9	9	5	13	159.568	0.0610628	797.343	1108.96	0.061755	1021.93	9.02483	9.71141	11.1102	7.18065	4.48757	13.4275	Crypa1.estExt_fgenesh1_kg.C_10384	-	3003187	3003885	cds,start_codon	Crypa1.estExt_fgenesh1_kg.C_10384	mRNA	--	KAF3770251.1 hypothetical protein M406DRAFT_100779 [Cryphonectria parasitica EP155]	-	-	-	-	-	-	-
scaffold_1	3066887	3066963	MergePeak_497	3193	1990	2167	0	1196	3793	277	190	241	621	528	279	2105.38	1215.15	1366.96	0.101275	738.59	2691.78	357.125	230.646	297.507	495.465	473.888	288.175	estExt_fgenesh1_kg.C_10363	+	3065784	3067166	3utr,stop_codon	estExt_fgenesh1_kg.C_10363	mRNA	--	KAF3770273.1 hypothetical protein M406DRAFT_354352 [Cryphonectria parasitica EP155]	-	-	-	-	GO:0016021//integral component of membrane	GO:0003723//RNA binding;GO:0009982//pseudouridine synthase activity	GO:0001522//pseudouridine synthesis;GO:0009451//RNA modification
scaffold_1	3072991	3073192	MergePeak_503	9043	10864	36996	5648	22050	9747	373	586	551	439	416	1842	5962.71	6633.86	23337.4	5720.02	13617	6917.17	480.895	711.361	680.191	350.256	373.366	1902.58	Crypa1.estExt_fgenesh1_pm.C_10558	+	3071701	3074162	cds	Crypa1.estExt_fgenesh1_pm.C_10558	mRNA	amyS	KAF3770275.1 family 13 glycoside hydrolase [Cryphonectria parasitica EP155]	Metabolism;Metabolism;Metabolism	Global and overview maps;Global and overview maps;Carbohydrate metabolism	ko01100//Metabolic pathways;ko01110//Biosynthesis of secondary metabolites;ko00500//Starch and sucrose metabolism	K01176;K01176;K01176	-	GO:0003674//molecular_function;GO:0003824//catalytic activity;GO:0004553//hydrolase activity, hydrolyzing O-glycosyl compounds;GO:0004556//alpha-amylase activity;GO:0005488//binding;GO:0005509//calcium ion binding;GO:0008788//alpha,alpha-phosphotrehalase activity;GO:0016160//amylase activity;GO:0016787//hydrolase activity;GO:0016798//hydrolase activity, acting on glycosyl bonds;GO:0043167//ion bi…	GO:0005975//carbohydrate metabolic process;GO:0005991//trehalose metabolic process;GO:0005992//trehalose biosynthetic process;GO:0008150//biological_process;GO:0008152//metabolic process;GO:0009250//glucan biosynthetic process;GO:0044238//primary metabolic process;GO:0071704//organic substance metabolic process
scaffold_1	3073709	3073935	MergePeak_504	1187	943	13740	969	811	2436	313	571	499	440	349	1802	782.676	575.822	8667.32	981.356	500.833	1728.76	403.539	693.152	615.999	351.054	313.232	1861.26	Crypa1.estExt_fgenesh1_pm.C_10558	+	3071701	3074162	cds	Crypa1.estExt_fgenesh1_pm.C_10558	mRNA	amyS	KAF3770275.1 family 13 glycoside hydrolase [Cryphonectria parasitica EP155]	Metabolism;Metabolism;Metabolism	Global and overview maps;Global and overview maps;Carbohydrate metabolism	ko01100//Metabolic pathways;ko01110//Biosynthesis of secondary metabolites;ko00500//Starch and sucrose metabolism	K01176;K01176;K01176	-	GO:0003674//molecular_function;GO:0003824//catalytic activity;GO:0004553//hydrolase activity, hydrolyzing O-glycosyl compounds;GO:0004556//alpha-amylase activity;GO:0005488//binding;GO:0005509//calcium ion binding;GO:0008788//alpha,alpha-phosphotrehalase activity;GO:0016160//amylase activity;GO:0016787//hydrolase activity;GO:0016798//hydrolase activity, acting on glycosyl bonds;GO:0043167//ion bi…	GO:0005975//carbohydrate metabolic process;GO:0005991//trehalose metabolic process;GO:0005992//trehalose biosynthetic process;GO:0008150//biological_process;GO:0008152//metabolic process;GO:0009250//glucan biosynthetic process;GO:0044238//primary metabolic process;GO:0071704//organic substance metabolic process
scaffold_1	3086534	3086685	MergePeak_505	2464	1101	10218	2756	4949	2361	324	541	475	300	294	1932	1624.7	672.301	6445.61	2791.14	3056.26	1675.53	417.721	656.734	586.372	239.355	263.869	1995.54	estExt_Genewise1.C_11967	-	3085961	3088222	3utr,stop_codon	estExt_Genewise1.C_11967	mRNA	CON7	KAF3770279.1 hypothetical protein M406DRAFT_271395 [Cryphonectria parasitica EP155]	-	-	-	-	-	-	-
scaffold_1	3118739	3118865	MergePeak_507	1853	1187	4831	3745	253	2013	230	278	269	358	251	371	1221.82	724.815	3047.44	3792.76	156.24	1428.57	296.53	337.471	332.072	285.63	225.276	383.201	estExt_Genewise1.C_11974	+	3118716	3120261	5utr,start_codon	estExt_Genewise1.C_11974	mRNA	uaZ	KAF3770283.1 uricase [Cryphonectria parasitica EP155]	Metabolism;Metabolism;Metabolism	Global and overview maps;Nucleotide metabolism;Biosynthesis of other secondary metabolites	ko01100//Metabolic pathways;ko00230//Purine metabolism;ko00232//Caffeine metabolism	K00365;K00365;K00365	GO:0005575//cellular_component;GO:0005576//extracellular region;GO:0005622//intracellular;GO:0005623//cell;GO:0005737//cytoplasm;GO:0005777//peroxisome;GO:0005782//peroxisomal matrix;GO:0005829//cytosol;GO:0031907//microbody lumen;GO:0031974//membrane-enclosed lumen;GO:0042579//microbody;GO:0043226//organelle;GO:0043227//membrane-bounded organelle;GO:0043229//intracellular organelle;GO:0043231//i…	GO:0003674//molecular_function;GO:0003677//DNA binding;GO:0003824//catalytic activity;GO:0004846//urate oxidase activity;GO:0016491//oxidoreductase activity;GO:0016661//oxidoreductase activity, acting on other nitrogenous compounds as donors;GO:0016663//oxidoreductase activity, acting on other nitrogenous compounds as donors, oxygen as acceptor	GO:0000255//allantoin metabolic process;GO:0006082//organic acid metabolic process;GO:0006139//nucleobase-containing compound metabolic process;GO:0006144//purine nucleobase metabolic process;GO:0006145//purine nucleobase catabolic process;GO:0006310//DNA recombination;GO:0006725//cellular aromatic compound metabolic process;GO:0006807//nitrogen compound metabolic process;GO:0006996//organelle or…
scaffold_1	3146151	3146292	MergePeak_513	760	1235	2307	726	3336	2805	115	125	105	110	80	177	501.124	754.125	1455.28	735.258	2060.15	1990.63	148.265	151.741	129.619	87.7635	71.8011	182.821	fgenesh1_kg.1_389_3098_1_CCBH_CCBI_EXTA	+	3145100	3146292	3utr,stop_codon	fgenesh1_kg.1_389_3098_1_CCBH_CCBI_EXTA	mRNA	--	KAF3770291.1 hypothetical protein M406DRAFT_320309 [Cryphonectria parasitica EP155]	-	-	-	-	-	-	-
scaffold_1	3147095	3147196	MergePeak_514	413	1638	0	761	1	629	149	72	82	181	195	73	272.321	1000.21	0.0630809	770.704	0.61755	446.383	192.1	87.4027	101.226	144.411	175.015	75.4007	e_gw1.1.2871.1	+	3146922	3147950	cds,start_codon	e_gw1.1.2871.1	mRNA	RRI1	KAF3770292.1 COP9 signalosome complex subunit 5 [Cryphonectria parasitica EP155]	-	-	-	-	GO:0000785//chromatin;GO:0005575//cellular_component;GO:0005622//intracellular;GO:0005623//cell;GO:0005634//nucleus;GO:0005654//nucleoplasm;GO:0005667//transcription factor complex;GO:0005694//chromosome;GO:0005737//cytoplasm;GO:0005829//cytosol;GO:0005852//eukaryotic translation initiation factor 3 complex;GO:0008021//synaptic vesicle;GO:0008180//COP9 signalosome;GO:0012505//endomembrane system;…	GO:0003674//molecular_function;GO:0003676//nucleic acid binding;GO:0003712//transcription cofactor activity;GO:0003713//transcription coactivator activity;GO:0003723//RNA binding;GO:0003743//translation initiation factor activity;GO:0003824//catalytic activity;GO:0004175//endopeptidase activity;GO:0004222//metalloendopeptidase activity;GO:0004843//thiol-dependent ubiquitin-specific protease activ…	GO:0000003//reproduction;GO:0000338//protein deneddylation;GO:0000578//embryonic axis specification;GO:0000715//nucleotide-excision repair, DNA damage recognition;GO:0000749//response to pheromone involved in conjugation with cellular fusion;GO:0000754//adaptation of signaling pathway by response to pheromone involved in conjugation with cellular fusion;GO:0000902//cell morphogenesis;GO:0000904//…
scaffold_1	3154258	3154359	MergePeak_516	825	1200	560	1430	1520	2013	179	153	169	329	295	140	543.983	732.754	353.253	1448.24	938.676	1428.57	230.778	185.731	208.625	262.493	264.767	144.604	estExt_fgenesh1_kg.C_10389	+	3153078	3154989	cds	estExt_fgenesh1_kg.C_10389	mRNA	xdj1	KAF3770294.1 DnaJ-domain-containing protein [Cryphonectria parasitica EP155]	Genetic Information Processing	Folding, sorting and degradation	ko04141//Protein processing in endoplasmic reticulum	K09503	GO:0005575//cellular_component;GO:0005622//intracellular;GO:0005623//cell;GO:0005634//nucleus;GO:0005737//cytoplasm;GO:0005739//mitochondrion;GO:0005740//mitochondrial envelope;GO:0005741//mitochondrial outer membrane;GO:0005783//endoplasmic reticulum;GO:0005789//endoplasmic reticulum membrane;GO:0012505//endomembrane system;GO:0016020//membrane;GO:0016021//integral component of membrane;GO:00198…	GO:0001671//ATPase activator activity;GO:0003674//molecular_function;GO:0005488//binding;GO:0005515//protein binding;GO:0008047//enzyme activator activity;GO:0016151//nickel cation binding;GO:0030234//enzyme regulator activity;GO:0030544//Hsp70 protein binding;GO:0031072//heat shock protein binding;GO:0043167//ion binding;GO:0043169//cation binding;GO:0046872//metal ion binding;GO:0051082//unfold…	GO:0006457//protein folding;GO:0006605//protein targeting;GO:0006626//protein targeting to mitochondrion;GO:0006810//transport;GO:0006839//mitochondrial transport;GO:0006886//intracellular protein transport;GO:0006996//organelle organization;GO:0007005//mitochondrion organization;GO:0008104//protein localization;GO:0008150//biological_process;GO:0009408//response to heat;GO:0009987//cellular proc…
scaffold_1	3159452	3159503	MergePeak_520	1152	1012	3044	622	1788	1152	135	179	196	226	225	507	759.598	617.955	1920.18	629.932	1104.18	817.541	174.05	217.293	241.956	180.314	201.941	523.674	estExt_Genewise1Plus.C_11999	+	3157667	3159879	cds,stop_codon	estExt_Genewise1Plus.C_11999	mRNA	CYS4	KAF3770296.1 cystathionine beta-synthase [Cryphonectria parasitica EP155]	Metabolism;Metabolism;Metabolism;Metabolism;Metabolism	Global and overview maps;Global and overview maps;Global and overview maps;Amino acid metabolism;Amino acid metabolism	ko01100//Metabolic pathways;ko01110//Biosynthesis of secondary metabolites;ko01230//Biosynthesis of amino acids;ko00260//Glycine, serine and threonine metabolism;ko00270//Cysteine and methionine metabolism	K01697;K01697;K01697;K01697;K01697	GO:0005575//cellular_component;GO:0005622//intracellular;GO:0005623//cell;GO:0005634//nucleus;GO:0005737//cytoplasm;GO:0005739//mitochondrion;GO:0005829//cytosol;GO:0010494//cytoplasmic stress granule;GO:0032991//macromolecular complex;GO:0035770//ribonucleoprotein granule;GO:0036464//cytoplasmic ribonucleoprotein granule;GO:0043226//organelle;GO:0043227//membrane-bounded organelle;GO:0043228//no…	GO:0003674//molecular_function;GO:0003676//nucleic acid binding;GO:0003723//RNA binding;GO:0003729//mRNA binding;GO:0003824//catalytic activity;GO:0004122//cystathionine beta-synthase activity;GO:0004124//cysteine synthase activity;GO:0004794//L-threonine ammonia-lyase activity;GO:0005488//binding;GO:0005515//protein binding;GO:0008144//drug binding;GO:0008660//1-aminocyclopropane-1-carboxylate d…	GO:0000003//reproduction;GO:0000096//sulfur amino acid metabolic process;GO:0000097//sulfur amino acid biosynthetic process;GO:0000098//sulfur amino acid catabolic process;GO:0001101//response to acid chemical;GO:0001501//skeletal system development;GO:0001503//ossification;GO:0001666//response to hypoxia;GO:0001932//regulation of protein phosphorylation;GO:0001958//endochondral ossification;GO:0…
scaffold_1	3208659	3208760	MergePeak_527	1109	3497	4148	208	1510	1748	158	246	273	404	393	520	731.245	2135.37	2616.6	210.652	932.501	1240.51	203.703	298.626	337.01	322.331	352.723	537.101	estExt_Genewise1.C_12055	+	3206711	3209809	cds	estExt_Genewise1.C_12055	mRNA	pi066	KAF3770310.1 hypothetical protein M406DRAFT_271449 [Cryphonectria parasitica EP155]	-	-	-	-	GO:0005575//cellular_component;GO:0005623//cell;GO:0005886//plasma membrane;GO:0005887//integral component of plasma membrane;GO:0016020//membrane;GO:0016021//integral component of membrane;GO:0031224//intrinsic component of membrane;GO:0031226//intrinsic component of plasma membrane;GO:0044425//membrane part;GO:0044459//plasma membrane part;GO:0044464//cell part;GO:0071944//cell periphery	GO:0003674//molecular_function;GO:0005215//transporter activity;GO:0008324//cation transmembrane transporter activity;GO:0015075//ion transmembrane transporter activity;GO:0015087//cobalt ion transmembrane transporter activity;GO:0015095//magnesium ion transmembrane transporter activity;GO:0015318//inorganic solute uptake transmembrane transporter activity;GO:0022857//transmembrane transporter ac…	GO:0006810//transport;GO:0006811//ion transport;GO:0006812//cation transport;GO:0006824//cobalt ion transport;GO:0008150//biological_process;GO:0010035//response to inorganic substance;GO:0010038//response to metal ion;GO:0010045//response to nickel cation;GO:0015693//magnesium ion transport;GO:0030001//metal ion transport;GO:0034220//ion transmembrane transport;GO:0042221//response to chemical;G…
scaffold_1	3208834	3208995	MergePeak_528	334	1105	1202	0	2045	1157	113	165	157	235	224	276	220.231	674.744	758.233	0.101275	1262.89	821.09	145.687	200.298	193.811	187.495	201.043	285.077	estExt_Genewise1.C_12055	+	3206711	3209809	cds	estExt_Genewise1.C_12055	mRNA	pi066	KAF3770310.1 hypothetical protein M406DRAFT_271449 [Cryphonectria parasitica EP155]	-	-	-	-	GO:0005575//cellular_component;GO:0005623//cell;GO:0005886//plasma membrane;GO:0005887//integral component of plasma membrane;GO:0016020//membrane;GO:0016021//integral component of membrane;GO:0031224//intrinsic component of membrane;GO:0031226//intrinsic component of plasma membrane;GO:0044425//membrane part;GO:0044459//plasma membrane part;GO:0044464//cell part;GO:0071944//cell periphery	GO:0003674//molecular_function;GO:0005215//transporter activity;GO:0008324//cation transmembrane transporter activity;GO:0015075//ion transmembrane transporter activity;GO:0015087//cobalt ion transmembrane transporter activity;GO:0015095//magnesium ion transmembrane transporter activity;GO:0015318//inorganic solute uptake transmembrane transporter activity;GO:0022857//transmembrane transporter ac…	GO:0006810//transport;GO:0006811//ion transport;GO:0006812//cation transport;GO:0006824//cobalt ion transport;GO:0008150//biological_process;GO:0010035//response to inorganic substance;GO:0010038//response to metal ion;GO:0010045//response to nickel cation;GO:0015693//magnesium ion transport;GO:0030001//metal ion transport;GO:0034220//ion transmembrane transport;GO:0042221//response to chemical;G…
scaffold_1	3232126	3232352	MergePeak_531	0	0	0	0	0	0	0	0	0	0	0	0	0.0659373	0.0610628	0.0630809	0.101275	0.061755	0.0709671	0.128926	0.121393	0.123447	0.079785	0.0897514	0.103289	estExt_fgenesh1_kg.C_10401	-	3232128	3233153	3utr,cds,stop_codon	estExt_fgenesh1_kg.C_10401	mRNA	adi1	KAF3770314.1 Acireductone dioxygenase [Cryphonectria parasitica EP155]	Metabolism;Metabolism	Global and overview maps;Amino acid metabolism	ko01100//Metabolic pathways;ko00270//Cysteine and methionine metabolism	K08967;K08967	GO:0005575//cellular_component;GO:0005622//intracellular;GO:0005623//cell;GO:0005634//nucleus;GO:0005737//cytoplasm;GO:0005829//cytosol;GO:0005886//plasma membrane;GO:0016020//membrane;GO:0043226//organelle;GO:0043227//membrane-bounded organelle;GO:0043229//intracellular organelle;GO:0043231//intracellular membrane-bounded organelle;GO:0044424//intracellular part;GO:0044444//cytoplasmic part;GO:0…	GO:0003674//molecular_function;GO:0003824//catalytic activity;GO:0005488//binding;GO:0005506//iron ion binding;GO:0010308//acireductone dioxygenase (Ni2+-requiring) activity;GO:0010309//acireductone dioxygenase [iron(II)-requiring] activity;GO:0016491//oxidoreductase activity;GO:0016701//oxidoreductase activity, acting on single donors with incorporation of molecular oxygen;GO:0016702//oxidoreduc…	GO:0000096//sulfur amino acid metabolic process;GO:0000097//sulfur amino acid biosynthetic process;GO:0006082//organic acid metabolic process;GO:0006355//regulation of transcription, DNA-templated;GO:0006520//cellular amino acid metabolic process;GO:0006555//methionine metabolic process;GO:0006790//sulfur compound metabolic process;GO:0006807//nitrogen compound metabolic process;GO:0008150//biolo…
scaffold_1	3236477	3236628	MergePeak_532	0	0	0	0	0	0	0	0	0	0	0	0	0.0659373	0.0610628	0.0630809	0.101275	0.061755	0.0709671	0.128926	0.121393	0.123447	0.079785	0.0897514	0.103289	estExt_Genewise1Plus.C_12052	+	3236479	3238815	5utr,start_codon	estExt_Genewise1Plus.C_12052	mRNA	VRG4	KAF3770316.1 hypothetical protein M406DRAFT_284942 [Cryphonectria parasitica EP155]	-	-	-	-	GO:0016020//membrane;GO:0016021//integral component of membrane	-	GO:0055085//transmembrane transport
scaffold_1	3238394	3238495	MergePeak_534	435	0	1041	551	949	0	130	259	259	337	328	193	286.827	0.0610628	656.673	558.026	586.055	0.0709671	167.604	314.407	319.727	268.875	294.385	199.347	estExt_Genewise1Plus.C_12052	+	3236479	3238815	3utr,stop_codon	estExt_Genewise1Plus.C_12052	mRNA	VRG4	KAF3770316.1 hypothetical protein M406DRAFT_284942 [Cryphonectria parasitica EP155]	-	-	-	-	GO:0016020//membrane;GO:0016021//integral component of membrane	-	GO:0055085//transmembrane transport
scaffold_1	3282162	3282263	MergePeak_537	800	500	1577	843	695	708	57	91	121	99	87	135	527.499	305.314	994.786	853.75	429.197	502.447	73.4879	110.467	149.371	78.9871	78.0837	139.44	estExt_Genewise1Plus.C_12079	+	3279946	3282464	3utr,stop_codon	estExt_Genewise1Plus.C_12079	mRNA	--	KAF3770328.1 hypothetical protein M406DRAFT_284956 [Cryphonectria parasitica EP155]	-	-	-	-	GO:0009376//HslUV protease complex	GO:0004176//ATP-dependent peptidase activity;GO:0004298//threonine-type endopeptidase activity	GO:0006508//proteolysis
scaffold_1	3352194	3352295	MergePeak_545	495	599	692	0	610	844	74	52	62	144	123	59	326.39	365.766	436.52	0.101275	376.706	598.963	95.4053	63.1241	76.537	114.89	110.394	60.9403	estExt_fgenesh1_pg.C_10857	-	3350621	3354744	cds	estExt_fgenesh1_pg.C_10857	mRNA	LOS1	KAF3770344.1 hypothetical protein M406DRAFT_349162 [Cryphonectria parasitica EP155]	Genetic Information Processing	Translation	ko03013//RNA transport	K14288	GO:0005575//cellular_component;GO:0005622//intracellular;GO:0005623//cell;GO:0005634//nucleus;GO:0005635//nuclear envelope;GO:0005643//nuclear pore;GO:0005654//nucleoplasm;GO:0005737//cytoplasm;GO:0005739//mitochondrion;GO:0005829//cytosol;GO:0012505//endomembrane system;GO:0016020//membrane;GO:0016021//integral component of membrane;GO:0016363//nuclear matrix;GO:0031224//intrinsic component of m…	GO:0000049//tRNA binding;GO:0000166//nucleotide binding;GO:0001882//nucleoside binding;GO:0001883//purine nucleoside binding;GO:0003674//molecular_function;GO:0003676//nucleic acid binding;GO:0003723//RNA binding;GO:0005488//binding;GO:0005515//protein binding;GO:0005525//GTP binding;GO:0008536//Ran GTPase binding;GO:0017016//Ras GTPase binding;GO:0017076//purine nucleotide binding;GO:0019001//gu…	GO:0006139//nucleobase-containing compound metabolic process;GO:0006396//RNA processing;GO:0006399//tRNA metabolic process;GO:0006403//RNA localization;GO:0006405//RNA export from nucleus;GO:0006409//tRNA export from nucleus;GO:0006611//protein export from nucleus;GO:0006725//cellular aromatic compound metabolic process;GO:0006807//nitrogen compound metabolic process;GO:0006810//transport;GO:0006…
scaffold_1	3361821	3361997	MergePeak_548	1205	415	300	440	2064	0	47	38	54	91	54	25	794.545	253.411	189.243	445.611	1274.62	0.0709671	60.5953	46.1292	66.6612	72.6043	48.4658	25.8222	Crypa1.e_gw1.1.2058.1	-	3361648	3363738	cds,stop_codon	Crypa1.e_gw1.1.2058.1	mRNA	--	KAF3770347.1 hypothetical protein M406DRAFT_34482 [Cryphonectria parasitica EP155]	-	-	-	-	-	-	-
scaffold_1	3371731	3371782	MergePeak_552	1580	1709	288	682	3959	1106	318	295	298	425	346	257	1041.81	1043.56	181.673	690.697	2444.88	784.897	409.985	358.108	367.871	339.086	310.54	265.452	fgenesh1_kg.1_418_1536_1_CCBH_CCBI_EXTA	-	3371008	3372897	cds	fgenesh1_kg.1_418_1536_1_CCBH_CCBI_EXTA	mRNA	PDA1	KAF3770350.1 hypothetical protein M406DRAFT_320338 [Cryphonectria parasitica EP155]	Metabolism;Metabolism;Metabolism;Metabolism;Metabolism;Metabolism	Global and overview maps;Global and overview maps;Global and overview maps;Carbohydrate metabolism;Carbohydrate metabolism;Carbohydrate metabolism	ko01100//Metabolic pathways;ko01110//Biosynthesis of secondary metabolites;ko01200//Carbon metabolism;ko00010//Glycolysis / Gluconeogenesis;ko00620//Pyruvate metabolism;ko00020//Citrate cycle (TCA cycle)	K00161;K00161;K00161;K00161;K00161;K00161	GO:0005575//cellular_component;GO:0005622//intracellular;GO:0005623//cell;GO:0005634//nucleus;GO:0005730//nucleolus;GO:0005737//cytoplasm;GO:0005739//mitochondrion;GO:0005759//mitochondrial matrix;GO:0005967//mitochondrial pyruvate dehydrogenase complex;GO:0009295//nucleoid;GO:0031974//membrane-enclosed lumen;GO:0031981//nuclear lumen;GO:0032991//macromolecular complex;GO:0042645//mitochondrial n…	GO:0003674//molecular_function;GO:0003824//catalytic activity;GO:0004591//oxoglutarate dehydrogenase (succinyl-transferring) activity;GO:0004738//pyruvate dehydrogenase activity;GO:0004739//pyruvate dehydrogenase (acetyl-transferring) activity;GO:0008661//1-deoxy-D-xylulose-5-phosphate synthase activity;GO:0016491//oxidoreductase activity;GO:0016620//oxidoreductase activity, acting on the aldehyd…	GO:0005975//carbohydrate metabolic process;GO:0005996//monosaccharide metabolic process;GO:0006006//glucose metabolic process;GO:0006082//organic acid metabolic process;GO:0006084//acetyl-CoA metabolic process;GO:0006085//acetyl-CoA biosynthetic process;GO:0006086//acetyl-CoA biosynthetic process from pyruvate;GO:0006090//pyruvate metabolic process;GO:0006091//generation of precursor metabolites …
scaffold_1	3417180	3417336	MergePeak_563	755	1568	1465	967	650	1027	179	138	150	252	274	148	497.827	957.465	924.136	979.331	401.408	728.833	230.778	167.522	185.17	201.058	245.919	152.867	estExt_Genewise1Plus.C_12154	+	3414415	3418031	cds	estExt_Genewise1Plus.C_12154	mRNA	--	KAF3770360.1 hypothetical protein M406DRAFT_285000 [Cryphonectria parasitica EP155]	-	-	-	-	GO:0005575//cellular_component;GO:0005622//intracellular;GO:0005623//cell;GO:0005634//nucleus;GO:0005635//nuclear envelope;GO:0005643//nuclear pore;GO:0005737//cytoplasm;GO:0012505//endomembrane system;GO:0016020//membrane;GO:0016021//integral component of membrane;GO:0031090//organelle membrane;GO:0031224//intrinsic component of membrane;GO:0031965//nuclear membrane;GO:0031967//organelle envelop…	GO:0000166//nucleotide binding;GO:0001882//nucleoside binding;GO:0001883//purine nucleoside binding;GO:0003674//molecular_function;GO:0005048//signal sequence binding;GO:0005215//transporter activity;GO:0005488//binding;GO:0005515//protein binding;GO:0005525//GTP binding;GO:0008139//nuclear localization sequence binding;GO:0008565//protein transporter activity;GO:0017076//purine nucleotide bindin…	GO:0006606//protein import into nucleus;GO:0006810//transport;GO:0006886//intracellular protein transport;GO:0006913//nucleocytoplasmic transport;GO:0008104//protein localization;GO:0008150//biological_process;GO:0008361//regulation of cell size;GO:0009987//cellular process;GO:0015031//protein transport;GO:0015833//peptide transport;GO:0016043//cellular component organization;GO:0017038//protein …
scaffold_1	3422586	3422812	MergePeak_565	1774	3474	549	1	1844	1472	52	95	67	210	150	134	1169.73	2121.32	346.314	1.01275	1138.76	1044.64	67.0416	115.323	82.7093	167.548	134.627	138.407	Crypa1.fgenesh1_kg.C_scaffold_1000460	+	3422438	3422845	3utr,cds,start_codon,stop_codon	Crypa1.fgenesh1_kg.C_scaffold_1000460	mRNA	--	KAF3770363.1 hypothetical protein M406DRAFT_53875 [Cryphonectria parasitica EP155]	-	-	-	-	-	-	-
scaffold_1	3449209	3449335	MergePeak_573	1222	1553	0	994	0	885	94	71	61	158	146	72	805.754	948.305	0.0630809	1006.68	0.061755	628.059	121.191	86.1887	75.3025	126.06	131.037	74.3678	Crypa1.estExt_Genewise1.C_11838	-	3449061	3450934	cds,stop_codon	Crypa1.estExt_Genewise1.C_11838	mRNA	SMP3	KAF3770372.1 family 22 glycosyltransferase [Cryphonectria parasitica EP155]	Metabolism	Glycan biosynthesis and metabolism	ko00563//Glycosylphosphatidylinositol(GPI)-anchor biosynthesis	K08098	GO:0005575//cellular_component;GO:0005622//intracellular;GO:0005623//cell;GO:0005737//cytoplasm;GO:0005783//endoplasmic reticulum;GO:0005789//endoplasmic reticulum membrane;GO:0012505//endomembrane system;GO:0016020//membrane;GO:0016021//integral component of membrane;GO:0030176//integral component of endoplasmic reticulum membrane;GO:0031224//intrinsic component of membrane;GO:0031227//intrinsic…	GO:0000026//alpha-1,2-mannosyltransferase activity;GO:0000030//mannosyltransferase activity;GO:0003674//molecular_function;GO:0003824//catalytic activity;GO:0004584//dolichyl-phosphate-mannose-glycolipid alpha-mannosyltransferase activity;GO:0016740//transferase activity;GO:0016757//transferase activity, transferring glycosyl groups;GO:0016758//transferase activity, transferring hexosyl groups	GO:0006276//plasmid maintenance;GO:0006464//cellular protein modification process;GO:0006497//protein lipidation;GO:0006505//GPI anchor metabolic process;GO:0006506//GPI anchor biosynthetic process;GO:0006629//lipid metabolic process;GO:0006643//membrane lipid metabolic process;GO:0006644//phospholipid metabolic process;GO:0006650//glycerophospholipid metabolic process;GO:0006661//phosphatidylino…
scaffold_1	3452222	3452920	MergePeak_574	1397	3303	468	4821	8983	5460	338	313	328	682	503	263	921.144	2016.9	295.219	4882.48	5547.45	3874.81	435.77	379.959	404.905	544.134	451.45	271.649	estExt_fgenesh1_kg.C_10428	+	3452174	3453681	5utr,cds,start_codon	estExt_fgenesh1_kg.C_10428	mRNA	scon-3	KAF3770373.1 hypothetical protein M406DRAFT_354415 [Cryphonectria parasitica EP155]	Cellular Processes;Genetic Information Processing;Genetic Information Processing	Cell growth and death;Folding, sorting and degradation;Folding, sorting and degradation	ko04111//Cell cycle - yeast;ko04141//Protein processing in endoplasmic reticulum;ko04120//Ubiquitin mediated proteolysis	K03094;K03094;K03094	GO:0000151//ubiquitin ligase complex;GO:0000152//nuclear ubiquitin ligase complex;GO:0000775//chromosome, centromeric region;GO:0000776//kinetochore;GO:0000777//condensed chromosome kinetochore;GO:0000779//condensed chromosome, centromeric region;GO:0000793//condensed chromosome;GO:0005575//cellular_component;GO:0005622//intracellular;GO:0005623//cell;GO:0005634//nucleus;GO:0005654//nucleoplasm;G…	GO:0003674//molecular_function;GO:0003676//nucleic acid binding;GO:0003677//DNA binding;GO:0003688//DNA replication origin binding;GO:0003690//double-stranded DNA binding;GO:0003824//catalytic activity;GO:0004842//ubiquitin-protein transferase activity;GO:0005488//binding;GO:0005515//protein binding;GO:0008013//beta-catenin binding;GO:0016740//transferase activity;GO:0019787//ubiquitin-like prote…	GO:0000018//regulation of DNA recombination;GO:0000082//G1/S transition of mitotic cell cycle;GO:0000086//G2/M transition of mitotic cell cycle;GO:0000165//MAPK cascade;GO:0000209//protein polyubiquitination;GO:0000278//mitotic cell cycle;GO:0000280//nuclear division;GO:0000921//septin ring assembly;GO:0006325//chromatin organization;GO:0006417//regulation of translation;GO:0006464//cellular prot…
scaffold_1	3453244	3453345	MergePeak_575	6236	7515	4149	6418	6123	8809	896	718	707	1632	1346	668	4111.85	4588.87	2617.23	6499.84	3781.26	6251.5	1155.18	871.599	872.768	1302.09	1208.05	689.968	estExt_fgenesh1_kg.C_10428	+	3452174	3453681	cds,stop_codon	estExt_fgenesh1_kg.C_10428	mRNA	scon-3	KAF3770373.1 hypothetical protein M406DRAFT_354415 [Cryphonectria parasitica EP155]	Cellular Processes;Genetic Information Processing;Genetic Information Processing	Cell growth and death;Folding, sorting and degradation;Folding, sorting and degradation	ko04111//Cell cycle - yeast;ko04141//Protein processing in endoplasmic reticulum;ko04120//Ubiquitin mediated proteolysis	K03094;K03094;K03094	GO:0000151//ubiquitin ligase complex;GO:0000152//nuclear ubiquitin ligase complex;GO:0000775//chromosome, centromeric region;GO:0000776//kinetochore;GO:0000777//condensed chromosome kinetochore;GO:0000779//condensed chromosome, centromeric region;GO:0000793//condensed chromosome;GO:0005575//cellular_component;GO:0005622//intracellular;GO:0005623//cell;GO:0005634//nucleus;GO:0005654//nucleoplasm;G…	GO:0003674//molecular_function;GO:0003676//nucleic acid binding;GO:0003677//DNA binding;GO:0003688//DNA replication origin binding;GO:0003690//double-stranded DNA binding;GO:0003824//catalytic activity;GO:0004842//ubiquitin-protein transferase activity;GO:0005488//binding;GO:0005515//protein binding;GO:0008013//beta-catenin binding;GO:0016740//transferase activity;GO:0019787//ubiquitin-like prote…	GO:0000018//regulation of DNA recombination;GO:0000082//G1/S transition of mitotic cell cycle;GO:0000086//G2/M transition of mitotic cell cycle;GO:0000165//MAPK cascade;GO:0000209//protein polyubiquitination;GO:0000278//mitotic cell cycle;GO:0000280//nuclear division;GO:0000921//septin ring assembly;GO:0006325//chromatin organization;GO:0006417//regulation of translation;GO:0006464//cellular prot…
scaffold_1	3497843	3497919	MergePeak_580	627	859	0	298	1	626	146	76	97	259	201	55	413.427	524.529	0.0630809	301.8	0.61755	444.254	188.232	92.2584	119.743	206.643	180.4	56.8088	fgenesh1_kg.1_436_760_1_CCBH_CCBI_EXTA	+	3497770	3499764	5utr,start_codon	fgenesh1_kg.1_436_760_1_CCBH_CCBI_EXTA	mRNA	CLAH10	KAF3770386.1 aldehyde dehydrogenase [Cryphonectria parasitica EP155]	Metabolism;Metabolism;Metabolism;Metabolism;Metabolism;Metabolism;Metabolism	Global and overview maps;Global and overview maps;Carbohydrate metabolism;Amino acid metabolism;Amino acid metabolism;Metabolism of other amino acids;Amino acid metabolism	ko01100//Metabolic pathways;ko01110//Biosynthesis of secondary metabolites;ko00010//Glycolysis / Gluconeogenesis;ko00350//Tyrosine metabolism;ko00360//Phenylalanine metabolism;ko00410//beta-Alanine metabolism;ko00340//Histidine metabolism	K00129;K00129;K00129;K00129;K00129;K00129;K00129	-	GO:0003674//molecular_function;GO:0003824//catalytic activity;GO:0003842//1-pyrroline-5-carboxylate dehydrogenase activity;GO:0004028//3-chloroallyl aldehyde dehydrogenase activity;GO:0004350//glutamate-5-semialdehyde dehydrogenase activity;GO:0004491//methylmalonate-semialdehyde dehydrogenase (acylating) activity;GO:0004777//succinate-semialdehyde dehydrogenase (NAD+) activity;GO:0008802//betain…	GO:0001505//regulation of neurotransmitter levels;GO:0006081//cellular aldehyde metabolic process;GO:0006082//organic acid metabolic process;GO:0006520//cellular amino acid metabolic process;GO:0006527//arginine catabolic process;GO:0006561//proline biosynthetic process;GO:0006562//proline catabolic process;GO:0006574//valine catabolic process;GO:0006576//cellular biogenic amine metabolic process…
scaffold_1	3530778	3530929	MergePeak_586	570	1845	815	1723	3793	84	138	99	100	388	298	161	375.843	1126.61	514.11	1744.97	2342.37	59.6124	177.918	120.179	123.447	309.566	267.459	166.295	fgenesh1_kg.1_441_72_3_CCBH_CCBI_EXTA	+	3530755	3533325	5utr,start_codon	fgenesh1_kg.1_441_72_3_CCBH_CCBI_EXTA	mRNA	ado1	KAF3770395.1 hypothetical protein M406DRAFT_320361 [Cryphonectria parasitica EP155]	Metabolism;Metabolism	Global and overview maps;Nucleotide metabolism	ko01100//Metabolic pathways;ko00230//Purine metabolism	K00856;K00856	GO:0005575//cellular_component;GO:0005622//intracellular;GO:0005623//cell;GO:0005634//nucleus;GO:0005654//nucleoplasm;GO:0005737//cytoplasm;GO:0005829//cytosol;GO:0031974//membrane-enclosed lumen;GO:0031981//nuclear lumen;GO:0043226//organelle;GO:0043227//membrane-bounded organelle;GO:0043229//intracellular organelle;GO:0043231//intracellular membrane-bounded organelle;GO:0043233//organelle lumen…	GO:0000166//nucleotide binding;GO:0003674//molecular_function;GO:0003824//catalytic activity;GO:0004001//adenosine kinase activity;GO:0004747//ribokinase activity;GO:0005488//binding;GO:0005515//protein binding;GO:0005524//ATP binding;GO:0008144//drug binding;GO:0008662//1-phosphofructokinase activity;GO:0008902//hydroxymethylpyrimidine kinase activity;GO:0008972//phosphomethylpyrimidine kinase a…	GO:0002682//regulation of immune system process;GO:0002684//positive regulation of immune system process;GO:0002694//regulation of leukocyte activation;GO:0002696//positive regulation of leukocyte activation;GO:0006139//nucleobase-containing compound metabolic process;GO:0006144//purine nucleobase metabolic process;GO:0006163//purine nucleotide metabolic process;GO:0006164//purine nucleotide bios…
scaffold_1	3556971	3557072	MergePeak_591	4440	2497	2352	1716	1951	1573	455	409	449	980	866	701	2927.62	1524.74	1483.66	1737.88	1204.84	1116.31	586.614	496.496	554.276	781.893	777.247	724.054	estExt_fgenesh1_kg.C_10447	-	3556425	3558986	3utr,stop_codon	estExt_fgenesh1_kg.C_10447	mRNA	SU2	KAF3770404.1 hypothetical protein M406DRAFT_354434 [Cryphonectria parasitica EP155]	Genetic Information Processing	Translation	ko03015//mRNA surveillance pathway	K03265	GO:0005575//cellular_component;GO:0005622//intracellular;GO:0005623//cell;GO:0005737//cytoplasm;GO:0005829//cytosol;GO:0010494//cytoplasmic stress granule;GO:0018444//translation release factor complex;GO:0032991//macromolecular complex;GO:0035770//ribonucleoprotein granule;GO:0036464//cytoplasmic ribonucleoprotein granule;GO:0043226//organelle;GO:0043228//non-membrane-bounded organelle;GO:004322…	GO:0003674//molecular_function;GO:0003676//nucleic acid binding;GO:0003723//RNA binding;GO:0003729//mRNA binding;GO:0003747//translation release factor activity;GO:0005488//binding;GO:0005515//protein binding;GO:0008022//protein C-terminus binding;GO:0008079//translation termination factor activity;GO:0008135//translation factor activity, RNA binding;GO:0016149//translation release factor activit…	GO:0000184//nuclear-transcribed mRNA catabolic process, nonsense-mediated decay;GO:0000956//nuclear-transcribed mRNA catabolic process;GO:0002181//cytoplasmic translation;GO:0002184//cytoplasmic translational termination;GO:0006139//nucleobase-containing compound metabolic process;GO:0006351//transcription, DNA-templated;GO:0006353//DNA-templated transcription, termination;GO:0006401//RNA catabol…
scaffold_1	3612049	3612125	MergePeak_599	2559	1124	2871	3130	4911	3233	591	594	535	672	630	248	1687.34	686.346	1811.05	3169.91	3032.79	2294.37	761.954	721.072	660.44	536.155	565.434	256.156	Crypa1.estExt_Genewise1.C_11924	-	3610926	3614015	cds	Crypa1.estExt_Genewise1.C_11924	mRNA	cdc48	AJB29968.1 CDC48-like protein [Cryphonectria parasitica]	Genetic Information Processing	Folding, sorting and degradation	ko04141//Protein processing in endoplasmic reticulum	K13525	GO:0000151//ubiquitin ligase complex;GO:0000153//cytoplasmic ubiquitin ligase complex;GO:0000228//nuclear chromosome;GO:0000323//lytic vacuole;GO:0000502//proteasome complex;GO:0000785//chromatin;GO:0000790//nuclear chromatin;GO:0000835//ER ubiquitin ligase complex;GO:0000836//Hrd1p ubiquitin ligase complex;GO:0000837//Doa10p ubiquitin ligase complex;GO:0000839//Hrd1p ubiquitin ligase ERAD-L comp…	GO:0000166//nucleotide binding;GO:0002020//protease binding;GO:0003674//molecular_function;GO:0003677//DNA binding;GO:0003678//DNA helicase activity;GO:0003688//DNA replication origin binding;GO:0003723//RNA binding;GO:0003724//RNA helicase activity;GO:0003743//translation initiation factor activity;GO:0003824//catalytic activity;GO:0003887//DNA-directed DNA polymerase activity;GO:0003899//DNA-di…	GO:0000003//reproduction;GO:0000070//mitotic sister chromatid segregation;GO:0000226//microtubule cytoskeleton organization;GO:0000278//mitotic cell cycle;GO:0000280//nuclear division;GO:0000731//DNA synthesis involved in DNA repair;GO:0000819//sister chromatid segregation;GO:0000902//cell morphogenesis;GO:0000904//cell morphogenesis involved in differentiation;GO:0001775//cell activation;GO:0002…
scaffold_1	3616668	3616769	MergePeak_602	1507	2735	289	0	2633	2229	144	168	168	296	294	132	993.675	1670.07	182.304	0.101275	1626.01	1581.86	185.654	203.94	207.39	236.164	263.869	136.341	estExt_Genewise1Plus.C_12290	+	3616045	3617983	cds,start_codon	estExt_Genewise1Plus.C_12290	mRNA	CHS7	KAF3770414.1 hypothetical protein M406DRAFT_285082 [Cryphonectria parasitica EP155]	-	-	-	-	GO:0005575//cellular_component;GO:0005622//intracellular;GO:0005623//cell;GO:0005628//prospore membrane;GO:0005737//cytoplasm;GO:0005783//endoplasmic reticulum;GO:0005789//endoplasmic reticulum membrane;GO:0005933//cellular bud;GO:0005934//cellular bud tip;GO:0005935//cellular bud neck;GO:0012505//endomembrane system;GO:0016020//membrane;GO:0016021//integral component of membrane;GO:0030427//site…	GO:0003674//molecular_function;GO:0005488//binding;GO:0005515//protein binding;GO:0051082//unfolded protein binding	GO:0000128//flocculation;GO:0000271//polysaccharide biosynthetic process;GO:0005975//carbohydrate metabolic process;GO:0005976//polysaccharide metabolic process;GO:0006022//aminoglycan metabolic process;GO:0006023//aminoglycan biosynthetic process;GO:0006030//chitin metabolic process;GO:0006031//chitin biosynthetic process;GO:0006037//cell wall chitin metabolic process;GO:0006038//cell wall chiti…
scaffold_1	3639681	3639857	MergePeak_608	4453	3538	3993	519	3065	700	285	183	183	721	617	164	2936.19	2160.4	2518.82	525.618	1892.79	496.77	367.44	222.148	225.907	575.25	553.766	169.393	estExt_fgenesh1_pm.C_10780	-	3638570	3643903	cds	estExt_fgenesh1_pm.C_10780	mRNA	vsp-1	KAF3770421.1 hypothetical protein M406DRAFT_344168 [Cryphonectria parasitica EP155]	-	-	-	-	GO:0000313//organellar ribosome;GO:0000315//organellar large ribosomal subunit;GO:0000407//pre-autophagosomal structure;GO:0005575//cellular_component;GO:0005622//intracellular;GO:0005623//cell;GO:0005634//nucleus;GO:0005737//cytoplasm;GO:0005739//mitochondrion;GO:0005740//mitochondrial envelope;GO:0005743//mitochondrial inner membrane;GO:0005759//mitochondrial matrix;GO:0005761//mitochondrial ri…	GO:0003674//molecular_function;GO:0003735//structural constituent of ribosome;GO:0005198//structural molecule activity;GO:0005488//binding;GO:0005515//protein binding;GO:0005543//phospholipid binding;GO:0008289//lipid binding;GO:0032266//phosphatidylinositol-3-phosphate binding;GO:0035091//phosphatidylinositol binding;GO:0042802//identical protein binding;GO:0043167//ion binding;GO:0043168//anion…	GO:0000002//mitochondrial genome maintenance;GO:0006412//translation;GO:0006414//translational elongation;GO:0006415//translational termination;GO:0006518//peptide metabolic process;GO:0006605//protein targeting;GO:0006623//protein targeting to vacuole;GO:0006807//nitrogen compound metabolic process;GO:0006810//transport;GO:0006886//intracellular protein transport;GO:0006897//endocytosis;GO:00069…
scaffold_1	3763749	3763825	MergePeak_625	2104	2618	1504	70	3044	2034	542	716	693	966	1021	483	1387.32	1598.62	948.737	70.8926	1879.82	1443.47	698.78	869.171	855.486	770.723	916.362	498.884	Crypa1.estExt_fgenesh1_pg.C_10946	+	3762057	3764403	3utr,stop_codon	Crypa1.estExt_fgenesh1_pg.C_10946	mRNA	GB-1	O14435.1 RecName: Full=Guanine nucleotide-binding protein subunit beta [Cryphonectria parasitica]	Environmental Information Processing	Signal transduction	ko04011//MAPK signaling pathway - yeast	K04536	GO:0005575//cellular_component;GO:0005622//intracellular;GO:0005623//cell;GO:0005834//heterotrimeric G-protein complex;GO:0005886//plasma membrane;GO:0005937//mating projection;GO:0009898//cytoplasmic side of plasma membrane;GO:0016020//membrane;GO:0019897//extrinsic component of plasma membrane;GO:0019898//extrinsic component of membrane;GO:0031234//extrinsic component of cytoplasmic side of pla…	GO:0003674//molecular_function;GO:0005198//structural molecule activity;GO:0005488//binding;GO:0005515//protein binding;GO:0030159//receptor signaling complex scaffold activity;GO:0031682//G-protein gamma-subunit binding;GO:0032947//protein complex scaffold	GO:0000132//establishment of mitotic spindle orientation;GO:0000187//activation of MAPK activity;GO:0000226//microtubule cytoskeleton organization;GO:0000278//mitotic cell cycle;GO:0000429//carbon catabolite regulation of transcription from RNA polymerase II promoter;GO:0000430//regulation of transcription from RNA polymerase II promoter by glucose;GO:0000433//negative regulation of transcription…
scaffold_1	3785230	3785481	MergePeak_632	8224	10789	6397	4617	13050	13750	396	361	374	698	660	437	5422.69	6588.06	4035.29	4675.87	8059.03	9757.98	510.548	438.227	461.691	556.899	592.359	451.372	estExt_Genewise1.C_12400	+	3784019	3785801	3utr,stop_codon	estExt_Genewise1.C_12400	mRNA	tfg3	KAF3770453.1 hypothetical protein M406DRAFT_271653 [Cryphonectria parasitica EP155]	Genetic Information Processing	Transcription	ko03022//Basal transcription factors	K03140	GO:0000123//histone acetyltransferase complex;GO:0000228//nuclear chromosome;GO:0000428//DNA-directed RNA polymerase complex;GO:0000785//chromatin;GO:0000790//nuclear chromatin;GO:0005575//cellular_component;GO:0005622//intracellular;GO:0005623//cell;GO:0005634//nucleus;GO:0005654//nucleoplasm;GO:0005667//transcription factor complex;GO:0005669//transcription factor TFIID complex;GO:0005674//tran…	GO:0000988//transcription factor activity, protein binding;GO:0000990//transcription factor activity, core RNA polymerase binding;GO:0000991//transcription factor activity, core RNA polymerase II binding;GO:0003674//molecular_function;GO:0005488//binding;GO:0005515//protein binding;GO:0008134//transcription factor binding;GO:0017025//TBP-class protein binding	GO:0001109//promoter clearance during DNA-templated transcription;GO:0001111//promoter clearance from RNA polymerase II promoter;GO:0001173//DNA-templated transcriptional start site selection;GO:0001174//transcriptional start site selection at RNA polymerase II promoter;GO:0006139//nucleobase-containing compound metabolic process;GO:0006325//chromatin organization;GO:0006338//chromatin remodeling…
scaffold_1	3826378	3826629	MergePeak_638	5232	9617	2226	1249	7482	8867	173	401	345	578	396	363	3449.84	5872.41	1404.18	1264.93	4620.51	6292.66	223.042	486.784	425.891	461.157	355.416	374.938	estExt_fgenesh1_kg.C_10473	+	3826355	3827835	5utr,start_codon	estExt_fgenesh1_kg.C_10473	mRNA	--	KAF3770464.1 hypothetical protein M406DRAFT_354460, partial [Cryphonectria parasitica EP155]	-	-	-	-	-	-	-
scaffold_1	3827445	3827521	MergePeak_639	2568	2295	2911	451	3562	3633	191	397	411	502	406	392	1693.27	1401.39	1836.29	456.751	2199.71	2578.24	246.249	481.929	507.366	400.521	364.391	404.892	estExt_fgenesh1_kg.C_10473	+	3826355	3827835	cds	estExt_fgenesh1_kg.C_10473	mRNA	--	KAF3770464.1 hypothetical protein M406DRAFT_354460, partial [Cryphonectria parasitica EP155]	-	-	-	-	-	-	-
scaffold_1	3899989	3900165	MergePeak_645	571	1641	625	302	479	0	95	111	128	150	114	91	376.502	1002.04	394.256	305.851	295.807	0.0709671	122.48	134.746	158.012	119.677	102.317	93.9927	fgenesh1_pm.1_833	+	3898241	3900754	cds	fgenesh1_pm.1_833	mRNA	SSL2	KAF3770474.1 DNA repair helicase RAD25 [Cryphonectria parasitica EP155]	Genetic Information Processing;Genetic Information Processing	Replication and repair;Transcription	ko03420//Nucleotide excision repair;ko03022//Basal transcription factors	K10843;K10843	GO:0000109//nucleotide-excision repair complex;GO:0000112//nucleotide-excision repair factor 3 complex;GO:0000428//DNA-directed RNA polymerase complex;GO:0000439//core TFIIH complex;GO:0005575//cellular_component;GO:0005622//intracellular;GO:0005623//cell;GO:0005634//nucleus;GO:0005654//nucleoplasm;GO:0005667//transcription factor complex;GO:0005669//transcription factor TFIID complex;GO:0005675/…	GO:0000166//nucleotide binding;GO:0000988//transcription factor activity, protein binding;GO:0000990//transcription factor activity, core RNA polymerase binding;GO:0000991//transcription factor activity, core RNA polymerase II binding;GO:0003674//molecular_function;GO:0003676//nucleic acid binding;GO:0003677//DNA binding;GO:0003678//DNA helicase activity;GO:0003684//damaged DNA binding;GO:0003824…	GO:0000018//regulation of DNA recombination;GO:0000019//regulation of mitotic recombination;GO:0000717//nucleotide-excision repair, DNA duplex unwinding;GO:0001109//promoter clearance during DNA-templated transcription;GO:0001111//promoter clearance from RNA polymerase II promoter;GO:0001112//DNA-templated transcriptional open complex formation;GO:0001113//transcriptional open complex formation a…
scaffold_1	3905163	3905364	MergePeak_646	1872	2273	2509	572	5374	59	174	131	179	479	505	353	1234.35	1387.96	1582.7	579.294	3318.71	41.8706	224.331	159.024	220.97	382.17	453.245	364.609	e_gw1.1.2081.1	+	3903694	3906498	cds	e_gw1.1.2081.1	mRNA	TRK2	KAF3770475.1 hypothetical protein M406DRAFT_247336 [Cryphonectria parasitica EP155]	-	-	-	-	GO:0005575//cellular_component;GO:0005623//cell;GO:0005785//signal recognition particle receptor complex;GO:0005886//plasma membrane;GO:0005887//integral component of plasma membrane;GO:0016020//membrane;GO:0016021//integral component of membrane;GO:0031224//intrinsic component of membrane;GO:0031226//intrinsic component of plasma membrane;GO:0044425//membrane part;GO:0044459//plasma membrane par…	GO:0003674//molecular_function;GO:0003924//GTPase activity;GO:0005047//signal recognition particle binding;GO:0005215//transporter activity;GO:0005525//GTP binding;GO:0008324//cation transmembrane transporter activity;GO:0015075//ion transmembrane transporter activity;GO:0015077//monovalent inorganic cation transmembrane transporter activity;GO:0015079//potassium ion transmembrane transporter act…	GO:0006810//transport;GO:0006811//ion transport;GO:0006812//cation transport;GO:0006813//potassium ion transport;GO:0006814//sodium ion transport;GO:0006873//cellular ion homeostasis;GO:0006875//cellular metal ion homeostasis;GO:0006886//intracellular protein transport;GO:0006950//response to stress;GO:0006970//response to osmotic stress;GO:0008150//biological_process;GO:0009628//response to abio…
scaffold_1	3967628	3967779	MergePeak_657	724	450	992	2065	1901	2350	471	518	488	313	243	77	477.386	274.783	625.763	2091.33	1173.96	1667.73	607.242	628.814	602.42	249.727	218.096	79.5323	e_gw1.1.4228.1	-	3967480	3969254	cds,stop_codon	e_gw1.1.4228.1	mRNA	GBU1	KAF3770497.1 Arginase/deacetylase [Cryphonectria parasitica EP155]	Metabolism;Metabolism	Global and overview maps;Amino acid metabolism	ko01100//Metabolic pathways;ko00330//Arginine and proline metabolism	K01480;K01480	-	GO:0003674//molecular_function;GO:0003824//catalytic activity;GO:0004053//arginase activity;GO:0005488//binding;GO:0008783//agmatinase activity;GO:0016787//hydrolase activity;GO:0016810//hydrolase activity, acting on carbon-nitrogen (but not peptide) bonds;GO:0016813//hydrolase activity, acting on carbon-nitrogen (but not peptide) bonds, in linear amidines;GO:0030145//manganese ion binding;GO:004…	GO:0006082//organic acid metabolic process;GO:0006520//cellular amino acid metabolic process;GO:0006525//arginine metabolic process;GO:0006527//arginine catabolic process;GO:0006807//nitrogen compound metabolic process;GO:0008150//biological_process;GO:0008152//metabolic process;GO:0008295//spermidine biosynthetic process;GO:0009056//catabolic process;GO:0009063//cellular amino acid catabolic pro…
scaffold_1	3988115	3988357	MergePeak_659	7700	9252	5238	2998	4715	5681	506	640	607	1831	1033	787	5077.17	5649.53	3304.18	3036.23	2911.75	4031.64	652.366	776.913	749.322	1460.86	927.132	812.882	Crypa1.estExt_Genewise1.C_12094	-	3987347	3988479	cds,start_codon	Crypa1.estExt_Genewise1.C_12094	mRNA	FGRRES_02523	KAF3771446.1 hypothetical protein M406DRAFT_77315 [Cryphonectria parasitica EP155]	-	-	-	-	GO:0005575//cellular_component;GO:0005576//extracellular region;GO:0005622//intracellular;GO:0005623//cell;GO:0005634//nucleus;GO:0005737//cytoplasm;GO:0005739//mitochondrion;GO:0005829//cytosol;GO:0005840//ribosome;GO:0005856//cytoskeleton;GO:0005874//microtubule;GO:0010494//cytoplasmic stress granule;GO:0015630//microtubule cytoskeleton;GO:0031012//extracellular matrix;GO:0032991//macromolecula…	GO:0003674//molecular_function;GO:0005488//binding;GO:0005509//calcium ion binding;GO:0005515//protein binding;GO:0008017//microtubule binding;GO:0008092//cytoskeletal protein binding;GO:0015631//tubulin binding;GO:0043167//ion binding;GO:0043169//cation binding;GO:0046872//metal ion binding	GO:0000003//reproduction;GO:0000909//sporocarp development involved in sexual reproduction;GO:0002181//cytoplasmic translation;GO:0003006//developmental process involved in reproduction;GO:0006412//translation;GO:0006518//peptide metabolic process;GO:0006807//nitrogen compound metabolic process;GO:0006950//response to stress;GO:0006970//response to osmotic stress;GO:0006979//response to oxidative…
scaffold_1	4005671	4005847	MergePeak_661	0	0	0	0	0	0	0	0	0	0	0	0	0.0659373	0.0610628	0.0630809	0.101275	0.061755	0.0709671	0.128926	0.121393	0.123447	0.079785	0.0897514	0.103289	estExt_fgenesh1_kg.C_10496	+	4005673	4006551	5utr,cds,start_codon	estExt_fgenesh1_kg.C_10496	mRNA	ARB_05157	APB03372.1 LM83 [Cryphonectria parasitica]	-	-	-	-	GO:0005575//cellular_component;GO:0005576//extracellular region;GO:0005615//extracellular space;GO:0005622//intracellular;GO:0005623//cell;GO:0005737//cytoplasm;GO:0005787//signal peptidase complex;GO:0016021//integral component of membrane;GO:0044421//extracellular region part;GO:0044424//intracellular part;GO:0044464//cell part	GO:0000150//recombinase activity;GO:0003674//molecular_function;GO:0003677//DNA binding;GO:0003796//lysozyme activity;GO:0003824//catalytic activity;GO:0004553//hydrolase activity, hydrolyzing O-glycosyl compounds;GO:0004568//chitinase activity;GO:0005488//binding;GO:0005515//protein binding;GO:0008061//chitin binding;GO:0008144//drug binding;GO:0016787//hydrolase activity;GO:0016798//hydrolase a…	GO:0000272//polysaccharide catabolic process;GO:0001817//regulation of cytokine production;GO:0001819//positive regulation of cytokine production;GO:0002376//immune system process;GO:0002532//production of molecular mediator involved in inflammatory response;GO:0002791//regulation of peptide secretion;GO:0002793//positive regulation of peptide secretion;GO:0005975//carbohydrate metabolic process;…
scaffold_1	4006421	4006522	MergePeak_662	10557	22687	13468	5605	12331	2927	397	664	540	1972	1788	923	6961	13853.3	8495.74	5676.47	7615.01	2077.21	511.837	806.047	666.612	1573.36	1604.76	953.355	estExt_fgenesh1_kg.C_10496	+	4005673	4006551	3utr,stop_codon	estExt_fgenesh1_kg.C_10496	mRNA	ARB_05157	APB03372.1 LM83 [Cryphonectria parasitica]	-	-	-	-	GO:0005575//cellular_component;GO:0005576//extracellular region;GO:0005615//extracellular space;GO:0005622//intracellular;GO:0005623//cell;GO:0005737//cytoplasm;GO:0005787//signal peptidase complex;GO:0016021//integral component of membrane;GO:0044421//extracellular region part;GO:0044424//intracellular part;GO:0044464//cell part	GO:0000150//recombinase activity;GO:0003674//molecular_function;GO:0003677//DNA binding;GO:0003796//lysozyme activity;GO:0003824//catalytic activity;GO:0004553//hydrolase activity, hydrolyzing O-glycosyl compounds;GO:0004568//chitinase activity;GO:0005488//binding;GO:0005515//protein binding;GO:0008061//chitin binding;GO:0008144//drug binding;GO:0016787//hydrolase activity;GO:0016798//hydrolase a…	GO:0000272//polysaccharide catabolic process;GO:0001817//regulation of cytokine production;GO:0001819//positive regulation of cytokine production;GO:0002376//immune system process;GO:0002532//production of molecular mediator involved in inflammatory response;GO:0002791//regulation of peptide secretion;GO:0002793//positive regulation of peptide secretion;GO:0005975//carbohydrate metabolic process;…
scaffold_1	4020469	4020645	MergePeak_666	2870	657	0	1231	1155	1152	76	68	67	158	99	81	1892.4	401.183	0.0630809	1246.7	713.27	817.541	97.9839	82.547	82.7093	126.06	88.8539	83.6638	estExt_fgenesh1_pg.C_11014	+	4018920	4020794	3utr	estExt_fgenesh1_pg.C_11014	mRNA	--	KAF3770508.1 hypothetical protein M406DRAFT_349263 [Cryphonectria parasitica EP155]	-	-	-	-	GO:0005765//lysosomal membrane;GO:0005887//integral component of plasma membrane	-	-
scaffold_1	4031331	4031507	MergePeak_670	1283	1577	0	100	902	566	152	87	90	157	177	55	845.976	962.96	0.0630809	101.275	557.03	401.674	195.968	105.612	111.102	125.262	158.86	56.8088	Crypa1.fgenesh1_pg.C_scaffold_1001007	-	4028908	4032650	cds	Crypa1.fgenesh1_pg.C_scaffold_1001007	mRNA	lys2	KAF3770510.1 hypothetical protein M406DRAFT_66910 [Cryphonectria parasitica EP155]	Metabolism;Metabolism;Metabolism;Metabolism	Global and overview maps;Global and overview maps;Global and overview maps;Amino acid metabolism	ko01100//Metabolic pathways;ko01110//Biosynthesis of secondary metabolites;ko01230//Biosynthesis of amino acids;ko00300//Lysine biosynthesis	K00143;K00143;K00143;K00143	GO:0005575//cellular_component;GO:0005622//intracellular;GO:0005623//cell;GO:0005737//cytoplasm;GO:0044424//intracellular part;GO:0044464//cell part	GO:0003674//molecular_function;GO:0003824//catalytic activity;GO:0003854//3-beta-hydroxy-delta5-steroid dehydrogenase activity;GO:0003978//UDP-glucose 4-epimerase activity;GO:0003987//acetate-CoA ligase activity;GO:0004043//L-aminoadipate-semialdehyde dehydrogenase activity;GO:0005488//binding;GO:0008668//(2,3-dihydroxybenzoyl)adenylate synthase activity;GO:0008712//ADP-glyceromanno-heptose 6-epi…	GO:0005975//carbohydrate metabolic process;GO:0006012//galactose metabolic process;GO:0006082//organic acid metabolic process;GO:0006520//cellular amino acid metabolic process;GO:0006553//lysine metabolic process;GO:0006694//steroid biosynthetic process;GO:0006807//nitrogen compound metabolic process;GO:0008150//biological_process;GO:0008152//metabolic process;GO:0008652//cellular amino acid bios…
scaffold_1	4057966	4058204	MergePeak_677	727	268	1	0	2259	686	66	59	58	185	135	83	479.364	163.648	0.630809	0.101275	1395.05	486.835	85.0913	71.6216	71.5991	147.602	121.164	85.7296	estExt_Genewise1Plus.C_12546	-	4056490	4058328	cds,start_codon	estExt_Genewise1Plus.C_12546	mRNA	--	KAF3770520.1 DUF1682-domain-containing protein [Cryphonectria parasitica EP155]	-	-	-	-	GO:0005575//cellular_component;GO:0005622//intracellular;GO:0005623//cell;GO:0005737//cytoplasm;GO:0005783//endoplasmic reticulum;GO:0005789//endoplasmic reticulum membrane;GO:0005791//rough endoplasmic reticulum;GO:0012505//endomembrane system;GO:0016020//membrane;GO:0016021//integral component of membrane;GO:0031224//intrinsic component of membrane;GO:0031984//organelle subcompartment;GO:004217…	GO:0003674//molecular_function;GO:0005488//binding;GO:0005509//calcium ion binding;GO:0005515//protein binding;GO:0043167//ion binding;GO:0043169//cation binding;GO:0046872//metal ion binding	GO:0006508//proteolysis;GO:0006511//ubiquitin-dependent protein catabolic process;GO:0006807//nitrogen compound metabolic process;GO:0006950//response to stress;GO:0006983//ER overload response;GO:0006984//ER-nucleus signaling pathway;GO:0006996//organelle organization;GO:0007029//endoplasmic reticulum organization;GO:0007154//cell communication;GO:0007165//signal transduction;GO:0007275//multice…
scaffold_1	4092061	4092384	MergePeak_681	0	0	0	0	0	0	0	0	0	0	0	0	0.0659373	0.0610628	0.0630809	0.101275	0.061755	0.0709671	0.128926	0.121393	0.123447	0.079785	0.0897514	0.103289	estExt_Genewise1Plus.C_12573	+	4092063	4093314	5utr,cds,start_codon	estExt_Genewise1Plus.C_12573	mRNA	At5g45920	KAF3770531.1 SGNH hydrolase [Cryphonectria parasitica EP155]	-	-	-	-	-	GO:0003674//molecular_function;GO:0003824//catalytic activity;GO:0016787//hydrolase activity;GO:0016788//hydrolase activity, acting on ester bonds	GO:0006629//lipid metabolic process;GO:0008150//biological_process;GO:0008152//metabolic process;GO:0009056//catabolic process;GO:0016042//lipid catabolic process;GO:0044238//primary metabolic process;GO:0071704//organic substance metabolic process;GO:1901575//organic substance catabolic process
scaffold_1	4158506	4158657	MergePeak_696	1392	0	790	721	1912	1288	164	118	134	165	137	122	917.847	0.0610628	498.339	730.194	1180.76	914.057	211.439	143.243	165.419	131.645	122.959	126.012	fgenesh1_pg.1_1068	+	4158258	4159727	cds	fgenesh1_pg.1_1068	mRNA	--	KAF3770552.1 hypothetical protein M406DRAFT_325992 [Cryphonectria parasitica EP155]	-	-	-	-	GO:0000775//chromosome, centromeric region	GO:0003677//DNA binding;GO:0003682//chromatin binding	-
scaffold_1	4210968	4211119	MergePeak_702	0	0	0	0	0	0	0	0	0	0	0	0	0.0659373	0.0610628	0.0630809	0.101275	0.061755	0.0709671	0.128926	0.121393	0.123447	0.079785	0.0897514	0.103289	estExt_fgenesh1_pg.C_11067	-	4210970	4212458	3utr,stop_codon	estExt_fgenesh1_pg.C_11067	mRNA	--	KAF3770565.1 hypothetical protein M406DRAFT_349292 [Cryphonectria parasitica EP155]	-	-	-	-	-	-	-
scaffold_1	4247731	4247832	MergePeak_713	2254	621	1	1135	1347	1181	108	61	69	176	149	79	1486.23	379.2	0.630809	1149.47	831.84	838.122	139.24	74.0495	85.1782	140.422	133.73	81.5981	Crypa1.estExt_fgenesh1_pg.C_11056	+	4245024	4248331	cds	Crypa1.estExt_fgenesh1_pg.C_11056	mRNA	vps18	KAF3771453.1 hypothetical protein M406DRAFT_105432 [Cryphonectria parasitica EP155]	Cellular Processes	Transport and catabolism	ko04138//Autophagy - yeast	K20181	GO:0000306//extrinsic component of vacuolar membrane;GO:0000322//storage vacuole;GO:0000323//lytic vacuole;GO:0000324//fungal-type vacuole;GO:0000329//fungal-type vacuole membrane;GO:0005575//cellular_component;GO:0005622//intracellular;GO:0005623//cell;GO:0005737//cytoplasm;GO:0005764//lysosome;GO:0005765//lysosomal membrane;GO:0005768//endosome;GO:0005769//early endosome;GO:0005770//late endoso…	GO:0000149//SNARE binding;GO:0003674//molecular_function;GO:0003779//actin binding;GO:0003824//catalytic activity;GO:0004842//ubiquitin-protein transferase activity;GO:0005488//binding;GO:0005515//protein binding;GO:0008092//cytoskeletal protein binding;GO:0008270//zinc ion binding;GO:0016740//transferase activity;GO:0019787//ubiquitin-like protein transferase activity;GO:0019905//syntaxin bindin…	GO:0000003//reproduction;GO:0001667//ameboidal-type cell migration;GO:0001845//phagolysosome assembly;GO:0002064//epithelial cell development;GO:0002065//columnar/cuboidal epithelial cell differentiation;GO:0002066//columnar/cuboidal epithelial cell development;GO:0002791//regulation of peptide secretion;GO:0002793//positive regulation of peptide secretion;GO:0003006//developmental process involv…
scaffold_1	4256546	4256647	MergePeak_714	1539	944	563	535	2244	427	204	141	138	385	340	203	1014.78	576.433	355.146	541.822	1385.78	303.03	263.009	171.164	170.356	307.172	305.155	209.676	Crypa1.estExt_fgenesh1_pm.C_10773	-	4256423	4258517	3utr	Crypa1.estExt_fgenesh1_pm.C_10773	mRNA	Pa2g4	KAF3770573.1 hypothetical protein M406DRAFT_96877 [Cryphonectria parasitica EP155]	-	-	-	-	GO:0005575//cellular_component;GO:0005622//intracellular;GO:0005623//cell;GO:0005634//nucleus;GO:0005730//nucleolus;GO:0005737//cytoplasm;GO:0031974//membrane-enclosed lumen;GO:0031981//nuclear lumen;GO:0032991//macromolecular complex;GO:0043226//organelle;GO:0043227//membrane-bounded organelle;GO:0043228//non-membrane-bounded organelle;GO:0043229//intracellular organelle;GO:0043231//intracellula…	GO:0003674//molecular_function;GO:0003676//nucleic acid binding;GO:0003677//DNA binding;GO:0003700//transcription factor activity, sequence-specific DNA binding;GO:0003723//RNA binding;GO:0003824//catalytic activity;GO:0004518//nuclease activity;GO:0005488//binding;GO:0005515//protein binding;GO:0016787//hydrolase activity;GO:0016788//hydrolase activity, acting on ester bonds;GO:0019899//enzyme b…	GO:0006139//nucleobase-containing compound metabolic process;GO:0006351//transcription, DNA-templated;GO:0006355//regulation of transcription, DNA-templated;GO:0006364//rRNA processing;GO:0006396//RNA processing;GO:0006417//regulation of translation;GO:0006464//cellular protein modification process;GO:0006725//cellular aromatic compound metabolic process;GO:0006807//nitrogen compound metabolic pr…
scaffold_1	4352715	4352866	MergePeak_730	888	2056	2790	720	2407	461	358	364	314	587	524	278	585.523	1255.45	1759.96	729.181	1486.44	327.159	461.556	441.869	387.623	468.338	470.298	287.143	estExt_Genewise1.C_12740	-	4349717	4354167	cds	estExt_Genewise1.C_12740	mRNA	ADR1	KAF3770589.1 hypothetical protein M406DRAFT_271854 [Cryphonectria parasitica EP155]	-	-	-	-	-	GO:0003677//DNA binding;GO:0008270//zinc ion binding	GO:0006351//transcription, DNA-templated
scaffold_1	4407329	4407580	MergePeak_736	1228	1	2491	664	4148	2341	109	109	117	126	140	94	809.71	0.610628	1571.35	672.467	2561.6	1661.34	140.529	132.318	144.433	100.529	125.652	97.0914	estExt_fgenesh1_pm.C_10930	-	4405351	4409039	cds	estExt_fgenesh1_pm.C_10930	mRNA	SPAC3H5.08c	KAF3770605.1 WD40 repeat-like protein [Cryphonectria parasitica EP155]	-	-	-	-	GO:0005575//cellular_component;GO:0005622//intracellular;GO:0005623//cell;GO:0005737//cytoplasm;GO:0005768//endosome;GO:0005794//Golgi apparatus;GO:0005802//trans-Golgi network;GO:0005829//cytosol;GO:0005856//cytoskeleton;GO:0005874//microtubule;GO:0010008//endosome membrane;GO:0012505//endomembrane system;GO:0015630//microtubule cytoskeleton;GO:0016020//membrane;GO:0031090//organelle membrane;GO…	GO:0003674//molecular_function;GO:0005488//binding;GO:0005515//protein binding;GO:0017016//Ras GTPase binding;GO:0017137//Rab GTPase binding;GO:0019899//enzyme binding;GO:0031267//small GTPase binding;GO:0051020//GTPase binding	GO:0008150//biological_process;GO:0030334//regulation of cell migration;GO:0032879//regulation of localization;GO:0040012//regulation of locomotion;GO:0050789//regulation of biological process;GO:0050794//regulation of cellular process;GO:0051270//regulation of cellular component movement;GO:0065007//biological regulation;GO:2000145//regulation of cell motility
scaffold_1	4662646	4662843	MergePeak_744	99	975	868	884	2238	373	127	139	149	231	207	100	65.2779	595.362	547.542	895.273	1382.08	264.707	163.736	168.736	183.936	184.303	185.785	103.289	fgenesh1_pm.1_952	+	4660738	4663166	cds	fgenesh1_pm.1_952	mRNA	usp30	KAF3770641.1 cysteine proteinase [Cryphonectria parasitica EP155]	-	-	-	-	GO:0005575//cellular_component;GO:0005622//intracellular;GO:0005623//cell;GO:0005737//cytoplasm;GO:0005783//endoplasmic reticulum;GO:0012505//endomembrane system;GO:0043226//organelle;GO:0043227//membrane-bounded organelle;GO:0043229//intracellular organelle;GO:0043231//intracellular membrane-bounded organelle;GO:0044424//intracellular part;GO:0044444//cytoplasmic part;GO:0044464//cell part	GO:0003674//molecular_function;GO:0003824//catalytic activity;GO:0004843//thiol-dependent ubiquitin-specific protease activity;GO:0008233//peptidase activity;GO:0008234//cysteine-type peptidase activity;GO:0016787//hydrolase activity;GO:0019783//ubiquitin-like protein-specific protease activity;GO:0036459//thiol-dependent ubiquitinyl hydrolase activity;GO:0070011//peptidase activity, acting on L-…	GO:0006464//cellular protein modification process;GO:0006508//proteolysis;GO:0006511//ubiquitin-dependent protein catabolic process;GO:0006807//nitrogen compound metabolic process;GO:0008150//biological_process;GO:0008152//metabolic process;GO:0009056//catabolic process;GO:0009057//macromolecule catabolic process;GO:0009987//cellular process;GO:0016579//protein deubiquitination;GO:0019538//protei…
scaffold_1	4718510	4718661	MergePeak_749	3086	1971	2352	774	1784	3304	213	371	329	605	481	768	2034.83	1203.55	1483.66	783.87	1101.71	2344.75	274.613	450.367	406.14	482.699	431.704	793.257	Crypa1.estExt_Genewise1.C_12352	+	4717450	4718971	cds,stop_codon	Crypa1.estExt_Genewise1.C_12352	mRNA	nop-1	KAF3770656.1 regulated by circadian rhythms/rRNA modification [Cryphonectria parasitica EP155]	Genetic Information Processing	Translation	ko03008//Ribosome biogenesis in eukaryotes	K14563	GO:0001650//fibrillar center;GO:0001651//dense fibrillar component;GO:0001652//granular component;GO:0005575//cellular_component;GO:0005622//intracellular;GO:0005623//cell;GO:0005634//nucleus;GO:0005654//nucleoplasm;GO:0005694//chromosome;GO:0005730//nucleolus;GO:0005732//small nucleolar ribonucleoprotein complex;GO:0015030//Cajal body;GO:0016604//nuclear body;GO:0030532//small nuclear ribonucleo…	GO:0001085//RNA polymerase II transcription factor binding;GO:0001091//RNA polymerase II basal transcription factor binding;GO:0001094//TFIID-class transcription factor binding;GO:0001098//basal transcription machinery binding;GO:0001099//basal RNA polymerase II transcription machinery binding;GO:0003674//molecular_function;GO:0003676//nucleic acid binding;GO:0003723//RNA binding;GO:0003729//mRNA…	GO:0000154//rRNA modification;GO:0000494//box C/D snoRNA 3'-end processing;GO:0001510//RNA methylation;GO:0006139//nucleobase-containing compound metabolic process;GO:0006325//chromatin organization;GO:0006355//regulation of transcription, DNA-templated;GO:0006356//regulation of transcription from RNA polymerase I promoter;GO:0006364//rRNA processing;GO:0006396//RNA processing;GO:0006399//tRNA me…
scaffold_1	4805958	4806109	MergePeak_760	0	0	0	0	0	0	0	0	0	0	0	0	0.0659373	0.0610628	0.0630809	0.101275	0.061755	0.0709671	0.128926	0.121393	0.123447	0.079785	0.0897514	0.103289	estExt_fgenesh1_kg.C_10545	+	4804825	4805990	3utr	estExt_fgenesh1_kg.C_10545	mRNA	VPS68	KAF3770673.1 UPF0220-domain-containing protein [Cryphonectria parasitica EP155]	-	-	-	-	GO:0000322//storage vacuole;GO:0000323//lytic vacuole;GO:0000324//fungal-type vacuole;GO:0000329//fungal-type vacuole membrane;GO:0005575//cellular_component;GO:0005622//intracellular;GO:0005623//cell;GO:0005737//cytoplasm;GO:0005739//mitochondrion;GO:0005768//endosome;GO:0005773//vacuole;GO:0005774//vacuolar membrane;GO:0010008//endosome membrane;GO:0012505//endomembrane system;GO:0016020//membr…	GO:0003674//molecular_function	GO:0006605//protein targeting;GO:0006623//protein targeting to vacuole;GO:0006810//transport;GO:0006886//intracellular protein transport;GO:0007034//vacuolar transport;GO:0008104//protein localization;GO:0008150//biological_process;GO:0015031//protein transport;GO:0015833//peptide transport;GO:0016192//vesicle-mediated transport;GO:0016197//endosomal transport;GO:0032509//endosome transport via m…
scaffold_1	4805958	4806109	MergePeak_760	0	0	0	0	0	0	0	0	0	0	0	0	0.0659373	0.0610628	0.0630809	0.101275	0.061755	0.0709671	0.128926	0.121393	0.123447	0.079785	0.0897514	0.103289	estExt_fgenesh1_kg.C_10546	-	4805960	4807453	3utr,stop_codon	estExt_fgenesh1_kg.C_10546	mRNA	FPPS	KAF3770674.1 farnesyl pyrophosphate synthetase [Cryphonectria parasitica EP155]	Metabolism;Metabolism;Metabolism	Global and overview maps;Global and overview maps;Metabolism of terpenoids and polyketides	ko01100//Metabolic pathways;ko01110//Biosynthesis of secondary metabolites;ko00900//Terpenoid backbone biosynthesis	K00787;K00787;K00787	GO:0005575//cellular_component;GO:0005622//intracellular;GO:0005623//cell;GO:0005634//nucleus;GO:0005654//nucleoplasm;GO:0005737//cytoplasm;GO:0005739//mitochondrion;GO:0005759//mitochondrial matrix;GO:0005777//peroxisome;GO:0005783//endoplasmic reticulum;GO:0005829//cytosol;GO:0012505//endomembrane system;GO:0031974//membrane-enclosed lumen;GO:0031981//nuclear lumen;GO:0042579//microbody;GO:0043…	GO:0000010//trans-hexaprenyltranstransferase activity;GO:0003674//molecular_function;GO:0003824//catalytic activity;GO:0004161//dimethylallyltranstransferase activity;GO:0004311//farnesyltranstransferase activity;GO:0004337//geranyltranstransferase activity;GO:0004659//prenyltransferase activity;GO:0005488//binding;GO:0016740//transferase activity;GO:0016765//transferase activity, transferring al…	GO:0000003//reproduction;GO:0001558//regulation of cell growth;GO:0006066//alcohol metabolic process;GO:0006629//lipid metabolic process;GO:0006644//phospholipid metabolic process;GO:0006694//steroid biosynthetic process;GO:0006695//cholesterol biosynthetic process;GO:0006696//ergosterol biosynthetic process;GO:0006720//isoprenoid metabolic process;GO:0006721//terpenoid metabolic process;GO:00067…
scaffold_1	4824992	4825143	MergePeak_765	2576	5626	3961	2147	9644	3252	584	723	663	365	241	428	1698.55	3435.39	2498.64	2174.38	5955.65	2307.85	752.929	877.668	818.452	291.215	216.301	442.076	estExt_fgenesh1_kg.C_10550	+	4824944	4826433	5utr,start_codon	estExt_fgenesh1_kg.C_10550	mRNA	--	KAF3770678.1 hypothetical protein M406DRAFT_354528 [Cryphonectria parasitica EP155]	-	-	-	-	-	-	-
scaffold_1	4866173	4866401	MergePeak_774	0	0	0	0	0	0	0	0	0	0	0	0	0.0659373	0.0610628	0.0630809	0.101275	0.061755	0.0709671	0.128926	0.121393	0.123447	0.079785	0.0897514	0.103289	e_gw1.1.1830.1	+	4866175	4866640	cds,start_codon	e_gw1.1.1830.1	mRNA	--	KAF3770691.1 hypothetical protein M406DRAFT_248932 [Cryphonectria parasitica EP155]	Metabolism;Metabolism	Global and overview maps;Energy metabolism	ko01100//Metabolic pathways;ko00190//Oxidative phosphorylation	K03938;K03938	GO:0005739//mitochondrion;GO:0005758//mitochondrial intermembrane space;GO:0045277//respiratory chain complex IV	GO:0005507//copper ion binding;GO:0016531//copper chaperone activity	-
scaffold_1	4879729	4879805	MergePeak_779	1855	369	0	0	1103	638	125	185	180	256	176	297	1223.14	225.322	0.0630809	0.101275	681.158	452.77	161.158	224.576	222.204	204.25	157.963	306.767	estExt_Genewise1Plus.C_12931	+	4878240	4879886	3utr,cds,stop_codon	estExt_Genewise1Plus.C_12931	mRNA	MTP9	KAF3770695.1 hypothetical protein M406DRAFT_285436 [Cryphonectria parasitica EP155]	-	-	-	-	GO:0016020//membrane;GO:0016021//integral component of membrane	GO:0008324//cation transmembrane transporter activity;GO:0015562//efflux transmembrane transporter activity	GO:0006812//cation transport;GO:0055085//transmembrane transport
scaffold_1	4884173	4884324	MergePeak_780	0	0	0	0	0	0	0	0	0	0	0	0	0.0659373	0.0610628	0.0630809	0.101275	0.061755	0.0709671	0.128926	0.121393	0.123447	0.079785	0.0897514	0.103289	Crypa1.estExt_fgenesh1_kg.C_10598	-	4884175	4885696	3utr	Crypa1.estExt_fgenesh1_kg.C_10598	mRNA	yop-1	KAF3771448.1 putative Yop1 [Cryphonectria parasitica EP155]	-	-	-	-	GO:0000139//Golgi membrane;GO:0005575//cellular_component;GO:0005622//intracellular;GO:0005623//cell;GO:0005634//nucleus;GO:0005635//nuclear envelope;GO:0005737//cytoplasm;GO:0005783//endoplasmic reticulum;GO:0005789//endoplasmic reticulum membrane;GO:0005794//Golgi apparatus;GO:0005933//cellular bud;GO:0005934//cellular bud tip;GO:0005938//cell cortex;GO:0012505//endomembrane system;GO:0016020//…	GO:0003674//molecular_function;GO:0005488//binding;GO:0005515//protein binding	GO:0006810//transport;GO:0006950//response to stress;GO:0006996//organelle organization;GO:0006997//nucleus organization;GO:0006999//nuclear pore organization;GO:0007029//endoplasmic reticulum organization;GO:0007031//peroxisome organization;GO:0007049//cell cycle;GO:0008150//biological_process;GO:0009987//cellular process;GO:0010256//endomembrane system organization;GO:0016043//cellular componen…
scaffold_1	4932816	4932892	MergePeak_784	877	0	724	1378	0	953	9	4	7	6	7	2	578.27	0.0610628	456.706	1395.57	0.061755	676.317	11.6034	4.8557	8.64127	4.7871	6.2826	2.06577	estExt_Genewise1.C_13001	+	4928061	4932924	3utr	estExt_Genewise1.C_13001	mRNA	SPAC144.05	KAF3770709.1 hypothetical protein M406DRAFT_271973 [Cryphonectria parasitica EP155]	-	-	-	-	GO:0000109//nucleotide-excision repair complex;GO:0000228//nuclear chromosome;GO:0000785//chromatin;GO:0000790//nuclear chromatin;GO:0005575//cellular_component;GO:0005622//intracellular;GO:0005623//cell;GO:0005634//nucleus;GO:0005680//anaphase-promoting complex;GO:0005694//chromosome;GO:0005737//cytoplasm;GO:0005739//mitochondrion;GO:0031974//membrane-enclosed lumen;GO:0031981//nuclear lumen;GO:…	GO:0000166//nucleotide binding;GO:0003674//molecular_function;GO:0003723//RNA binding;GO:0003743//translation initiation factor activity;GO:0003824//catalytic activity;GO:0004386//helicase activity;GO:0004842//ubiquitin-protein transferase activity;GO:0005488//binding;GO:0005524//ATP binding;GO:0008094//DNA-dependent ATPase activity;GO:0008144//drug binding;GO:0008270//zinc ion binding;GO:0016462…	GO:0000724//double-strand break repair via homologous recombination;GO:0000725//recombinational repair;GO:0000726//non-recombinational repair;GO:0006139//nucleobase-containing compound metabolic process;GO:0006259//DNA metabolic process;GO:0006281//DNA repair;GO:0006289//nucleotide-excision repair;GO:0006302//double-strand break repair;GO:0006303//double-strand break repair via nonhomologous end …
scaffold_1	4953818	4954062	MergePeak_786	230	1	2164	187	3367	1440	73	118	123	60	65	158	151.656	0.610628	1365.07	189.385	2079.29	1021.93	94.1161	143.243	151.839	47.871	58.3384	163.196	estExt_fgenesh1_kg.C_10561	-	4953495	4954117	5utr,start_codon	estExt_fgenesh1_kg.C_10561	mRNA	--	KAF3770714.1 hypothetical protein M406DRAFT_354539 [Cryphonectria parasitica EP155]	-	-	-	-	-	-	-
scaffold_1	4986321	4986447	MergePeak_789	2579	2998	962	1050	937	1702	93	137	68	267	157	222	1700.52	1830.66	606.839	1063.39	578.645	1207.86	119.901	166.308	83.9438	213.026	140.91	229.301	fgenesh1_kg.1_566_1382_1_CCBH_CCBI_EXTA	-	4985672	4986458	5utr,cds,start_codon	fgenesh1_kg.1_566_1382_1_CCBH_CCBI_EXTA	mRNA	rps-28	KAF3770724.1 40S ribosomal protein S28, partial [Cryphonectria parasitica EP155]	Genetic Information Processing	Translation	ko03010//Ribosome	K02979	GO:0005575//cellular_component;GO:0005622//intracellular;GO:0005623//cell;GO:0005634//nucleus;GO:0005654//nucleoplasm;GO:0005737//cytoplasm;GO:0005783//endoplasmic reticulum;GO:0005789//endoplasmic reticulum membrane;GO:0005791//rough endoplasmic reticulum;GO:0005829//cytosol;GO:0005840//ribosome;GO:0005844//polysome;GO:0012505//endomembrane system;GO:0015935//small ribosomal subunit;GO:0016020//…	GO:0003674//molecular_function;GO:0003676//nucleic acid binding;GO:0003723//RNA binding;GO:0003735//structural constituent of ribosome;GO:0005198//structural molecule activity;GO:0005488//binding;GO:0097159//organic cyclic compound binding;GO:1901363//heterocyclic compound binding	GO:0000028//ribosomal small subunit assembly;GO:0000184//nuclear-transcribed mRNA catabolic process, nonsense-mediated decay;GO:0000956//nuclear-transcribed mRNA catabolic process;GO:0002181//cytoplasmic translation;GO:0006139//nucleobase-containing compound metabolic process;GO:0006364//rRNA processing;GO:0006396//RNA processing;GO:0006401//RNA catabolic process;GO:0006402//mRNA catabolic proces…
scaffold_1	5012493	5012594	MergePeak_793	218	1223	3638	400	704	0	50	31	43	104	50	39	143.743	746.798	2294.88	405.101	434.755	0.0709671	64.4631	37.6317	53.0821	82.9764	44.8757	40.2826	Crypa1.estExt_fgenesh1_kg.C_10608	+	5012445	5014873	5utr,start_codon	Crypa1.estExt_fgenesh1_kg.C_10608	mRNA	kapA	KAF3770732.1 regulated by circadian rhythms/regulation of mitotic cell cycle [Cryphonectria parasitica EP155]	-	-	-	-	GO:0000176//nuclear exosome (RNase complex);GO:0000178//exosome (RNase complex);GO:0000221//vacuolar proton-transporting V-type ATPase, V1 domain;GO:0005575//cellular_component;GO:0005622//intracellular;GO:0005623//cell;GO:0005634//nucleus;GO:0005635//nuclear envelope;GO:0005643//nuclear pore;GO:0005654//nucleoplasm;GO:0005737//cytoplasm;GO:0005829//cytosol;GO:0012505//endomembrane system;GO:0016…	GO:0003674//molecular_function;GO:0005048//signal sequence binding;GO:0005215//transporter activity;GO:0005488//binding;GO:0005515//protein binding;GO:0008139//nuclear localization sequence binding;GO:0008565//protein transporter activity;GO:0019904//protein domain specific binding;GO:0033218//amide binding;GO:0042277//peptide binding;GO:0061608//nuclear import signal receptor activity	GO:0000003//reproduction;GO:0006605//protein targeting;GO:0006606//protein import into nucleus;GO:0006607//NLS-bearing protein import into nucleus;GO:0006612//protein targeting to membrane;GO:0006810//transport;GO:0006886//intracellular protein transport;GO:0006913//nucleocytoplasmic transport;GO:0007276//gamete generation;GO:0007283//spermatogenesis;GO:0008104//protein localization;GO:0008150//b…
scaffold_1	5060690	5060841	MergePeak_803	2823	701	1613	0	1424	481	275	215	241	442	357	142	1861.41	428.05	1017.5	0.101275	879.391	341.352	354.547	260.994	297.507	352.65	320.413	146.67	estExt_fgenesh1_pm.C_11028	-	5060592	5061471	3utr,stop_codon	estExt_fgenesh1_pm.C_11028	mRNA	ubc7	KAF3770745.1 ubiquitin-conjugating enzyme [Cryphonectria parasitica EP155]	Genetic Information Processing;Genetic Information Processing	Folding, sorting and degradation;Folding, sorting and degradation	ko04141//Protein processing in endoplasmic reticulum;ko04120//Ubiquitin mediated proteolysis	K04555;K04555	GO:0000151//ubiquitin ligase complex;GO:0000153//cytoplasmic ubiquitin ligase complex;GO:0000835//ER ubiquitin ligase complex;GO:0000836//Hrd1p ubiquitin ligase complex;GO:0000837//Doa10p ubiquitin ligase complex;GO:0000839//Hrd1p ubiquitin ligase ERAD-L complex;GO:0005575//cellular_component;GO:0005622//intracellular;GO:0005623//cell;GO:0005737//cytoplasm;GO:0005783//endoplasmic reticulum;GO:000…	GO:0000166//nucleotide binding;GO:0003674//molecular_function;GO:0003824//catalytic activity;GO:0004842//ubiquitin-protein transferase activity;GO:0005488//binding;GO:0005515//protein binding;GO:0005524//ATP binding;GO:0008144//drug binding;GO:0016740//transferase activity;GO:0017076//purine nucleotide binding;GO:0019787//ubiquitin-like protein transferase activity;GO:0019899//enzyme binding;GO:0…	GO:0000209//protein polyubiquitination;GO:0006325//chromatin organization;GO:0006333//chromatin assembly or disassembly;GO:0006342//chromatin silencing;GO:0006355//regulation of transcription, DNA-templated;GO:0006464//cellular protein modification process;GO:0006486//protein glycosylation;GO:0006487//protein N-linked glycosylation;GO:0006508//proteolysis;GO:0006511//ubiquitin-dependent protein c…
scaffold_1	5060865	5060966	MergePeak_804	1285	0	172	1172	806	325	102	69	84	177	144	40	847.295	0.0610628	108.499	1186.95	497.745	230.643	131.505	83.7609	103.695	141.219	129.242	41.3155	estExt_fgenesh1_pm.C_11028	-	5060592	5061471	3utr,cds,stop_codon	estExt_fgenesh1_pm.C_11028	mRNA	ubc7	KAF3770745.1 ubiquitin-conjugating enzyme [Cryphonectria parasitica EP155]	Genetic Information Processing;Genetic Information Processing	Folding, sorting and degradation;Folding, sorting and degradation	ko04141//Protein processing in endoplasmic reticulum;ko04120//Ubiquitin mediated proteolysis	K04555;K04555	GO:0000151//ubiquitin ligase complex;GO:0000153//cytoplasmic ubiquitin ligase complex;GO:0000835//ER ubiquitin ligase complex;GO:0000836//Hrd1p ubiquitin ligase complex;GO:0000837//Doa10p ubiquitin ligase complex;GO:0000839//Hrd1p ubiquitin ligase ERAD-L complex;GO:0005575//cellular_component;GO:0005622//intracellular;GO:0005623//cell;GO:0005737//cytoplasm;GO:0005783//endoplasmic reticulum;GO:000…	GO:0000166//nucleotide binding;GO:0003674//molecular_function;GO:0003824//catalytic activity;GO:0004842//ubiquitin-protein transferase activity;GO:0005488//binding;GO:0005515//protein binding;GO:0005524//ATP binding;GO:0008144//drug binding;GO:0016740//transferase activity;GO:0017076//purine nucleotide binding;GO:0019787//ubiquitin-like protein transferase activity;GO:0019899//enzyme binding;GO:0…	GO:0000209//protein polyubiquitination;GO:0006325//chromatin organization;GO:0006333//chromatin assembly or disassembly;GO:0006342//chromatin silencing;GO:0006355//regulation of transcription, DNA-templated;GO:0006464//cellular protein modification process;GO:0006486//protein glycosylation;GO:0006487//protein N-linked glycosylation;GO:0006508//proteolysis;GO:0006511//ubiquitin-dependent protein c…
scaffold_1	5110442	5110543	MergePeak_814	682	2081	2588	0	2463	3198	100	280	209	141	161	246	449.693	1270.72	1632.53	0.101275	1521.03	2269.53	128.926	339.899	258.004	112.497	144.5	254.09	fgenesh1_pm.1_1050	+	5109896	5111945	cds	fgenesh1_pm.1_1050	mRNA	malA	KAF3770761.1 hypothetical protein M406DRAFT_336360 [Cryphonectria parasitica EP155]	Metabolism;Metabolism;Metabolism	Global and overview maps;Global and overview maps;Carbohydrate metabolism	ko01100//Metabolic pathways;ko01200//Carbon metabolism;ko00620//Pyruvate metabolism	K00029;K00029;K00029	GO:0005575//cellular_component;GO:0005622//intracellular;GO:0005623//cell;GO:0005737//cytoplasm;GO:0005739//mitochondrion;GO:0043226//organelle;GO:0043227//membrane-bounded organelle;GO:0043229//intracellular organelle;GO:0043231//intracellular membrane-bounded organelle;GO:0044424//intracellular part;GO:0044444//cytoplasmic part;GO:0044464//cell part	GO:0000166//nucleotide binding;GO:0003674//molecular_function;GO:0003824//catalytic activity;GO:0004470//malic enzyme activity;GO:0004471//malate dehydrogenase (decarboxylating) (NAD+) activity;GO:0004473//malate dehydrogenase (decarboxylating) (NADP+) activity;GO:0005198//structural molecule activity;GO:0005488//binding;GO:0008712//ADP-glyceromanno-heptose 6-epimerase activity;GO:0008948//oxaloa…	GO:0006082//organic acid metabolic process;GO:0006090//pyruvate metabolic process;GO:0006108//malate metabolic process;GO:0008150//biological_process;GO:0008152//metabolic process;GO:0009244//lipopolysaccharide core region biosynthetic process;GO:0009987//cellular process;GO:0019752//carboxylic acid metabolic process;GO:0032787//monocarboxylic acid metabolic process;GO:0043436//oxoacid metabolic …
scaffold_1	5132785	5133011	MergePeak_817	4751	6321	759	1428	2710	5152	413	408	445	431	345	75	3132.68	3859.78	478.784	1446.21	1673.56	3656.23	532.465	495.282	549.338	343.873	309.642	77.4665	estExt_fgenesh1_kg.C_10577	+	5131990	5133410	cds	estExt_fgenesh1_kg.C_10577	mRNA	atrD	KAF3770765.1 PLP-dependent transferase [Cryphonectria parasitica EP155]	-	-	-	-	GO:0005575//cellular_component;GO:0005622//intracellular;GO:0005623//cell;GO:0005634//nucleus;GO:0005737//cytoplasm;GO:0043226//organelle;GO:0043227//membrane-bounded organelle;GO:0043229//intracellular organelle;GO:0043231//intracellular membrane-bounded organelle;GO:0044424//intracellular part;GO:0044464//cell part	GO:0003674//molecular_function;GO:0003824//catalytic activity;GO:0004400//histidinol-phosphate transaminase activity;GO:0005488//binding;GO:0008144//drug binding;GO:0008483//transaminase activity;GO:0008793//aromatic-amino-acid:2-oxoglutarate aminotransferase activity;GO:0009016//succinyldiaminopimelate transaminase activity;GO:0016212//kynurenine-oxoglutarate transaminase activity;GO:0016740//tr…	GO:0000096//sulfur amino acid metabolic process;GO:0000097//sulfur amino acid biosynthetic process;GO:0000105//histidine biosynthetic process;GO:0006082//organic acid metabolic process;GO:0006520//cellular amino acid metabolic process;GO:0006555//methionine metabolic process;GO:0006725//cellular aromatic compound metabolic process;GO:0006790//sulfur compound metabolic process;GO:0006807//nitrogen…
scaffold_1	5133285	5133410	MergePeak_819	455	0	3214	1315	1148	2860	202	233	260	184	145	66	300.015	0.0610628	2027.42	1331.77	708.948	2029.66	260.431	282.845	320.961	146.804	130.14	68.1705	estExt_fgenesh1_kg.C_10577	+	5131990	5133410	3utr,stop_codon	estExt_fgenesh1_kg.C_10577	mRNA	atrD	KAF3770765.1 PLP-dependent transferase [Cryphonectria parasitica EP155]	-	-	-	-	GO:0005575//cellular_component;GO:0005622//intracellular;GO:0005623//cell;GO:0005634//nucleus;GO:0005737//cytoplasm;GO:0043226//organelle;GO:0043227//membrane-bounded organelle;GO:0043229//intracellular organelle;GO:0043231//intracellular membrane-bounded organelle;GO:0044424//intracellular part;GO:0044464//cell part	GO:0003674//molecular_function;GO:0003824//catalytic activity;GO:0004400//histidinol-phosphate transaminase activity;GO:0005488//binding;GO:0008144//drug binding;GO:0008483//transaminase activity;GO:0008793//aromatic-amino-acid:2-oxoglutarate aminotransferase activity;GO:0009016//succinyldiaminopimelate transaminase activity;GO:0016212//kynurenine-oxoglutarate transaminase activity;GO:0016740//tr…	GO:0000096//sulfur amino acid metabolic process;GO:0000097//sulfur amino acid biosynthetic process;GO:0000105//histidine biosynthetic process;GO:0006082//organic acid metabolic process;GO:0006520//cellular amino acid metabolic process;GO:0006555//methionine metabolic process;GO:0006725//cellular aromatic compound metabolic process;GO:0006790//sulfur compound metabolic process;GO:0006807//nitrogen…
scaffold_1	5182191	5182342	MergePeak_825	2898	1758	507	1938	1975	2713	312	310	303	531	559	147	1910.86	1073.48	319.82	1962.71	1219.66	1925.34	402.25	376.317	374.044	423.658	501.711	151.834	estExt_Genewise1Plus.C_13141	+	5181515	5183777	cds	estExt_Genewise1Plus.C_13141	mRNA	yanF	KAF3770782.1 FAD-binding domain-containing protein [Cryphonectria parasitica EP155]	-	-	-	-	-	GO:0008891//glycolate oxidase activity;GO:0016491//oxidoreductase activity;GO:0050660//flavin adenine dinucleotide binding	GO:0005975//carbohydrate metabolic process;GO:0055114//oxidation-reduction process
scaffold_1	5233236	5233536	MergePeak_840	5628	8293	11634	4687	7913	5323	295	472	370	1252	668	989	3710.95	5063.94	7338.84	4746.77	4886.67	3777.58	380.332	572.973	456.753	998.908	599.54	1021.53	fgenesh1_kg.1_590_CEST_27_A_06	-	5232784	5233577	5utr,cds,start_codon,stop_codon	fgenesh1_kg.1_590_CEST_27_A_06	mRNA	RPS29	KAF3770797.1 ribosomal protein S14 [Cryphonectria parasitica EP155]	Genetic Information Processing	Translation	ko03010//Ribosome	K02980	GO:0005575//cellular_component;GO:0005622//intracellular;GO:0005623//cell;GO:0005634//nucleus;GO:0005654//nucleoplasm;GO:0005737//cytoplasm;GO:0005783//endoplasmic reticulum;GO:0005789//endoplasmic reticulum membrane;GO:0005791//rough endoplasmic reticulum;GO:0005829//cytosol;GO:0005840//ribosome;GO:0005844//polysome;GO:0012505//endomembrane system;GO:0015935//small ribosomal subunit;GO:0016020//…	GO:0003674//molecular_function;GO:0003677//DNA binding;GO:0003735//structural constituent of ribosome;GO:0005198//structural molecule activity;GO:0005488//binding;GO:0008270//zinc ion binding;GO:0043167//ion binding;GO:0043169//cation binding;GO:0046872//metal ion binding;GO:0046914//transition metal ion binding	GO:0000184//nuclear-transcribed mRNA catabolic process, nonsense-mediated decay;GO:0000956//nuclear-transcribed mRNA catabolic process;GO:0002181//cytoplasmic translation;GO:0006139//nucleobase-containing compound metabolic process;GO:0006281//DNA repair;GO:0006310//DNA recombination;GO:0006401//RNA catabolic process;GO:0006402//mRNA catabolic process;GO:0006412//translation;GO:0006413//translati…
scaffold_1	5255987	5256188	MergePeak_848	0	1097	1053	915	1117	674	87	157	159	121	125	345	0.0659373	669.859	664.242	926.668	689.804	478.319	112.166	190.586	196.28	96.5398	112.189	356.346	e_gw1.1.392.1	+	5255255	5257607	cds	e_gw1.1.392.1	mRNA	--	KAF3770804.1 hypothetical protein M406DRAFT_245744 [Cryphonectria parasitica EP155]	-	-	-	-	GO:0005672//transcription factor TFIIA complex;GO:0019031//viral envelope	GO:0000981//RNA polymerase II transcription factor activity, sequence-specific DNA binding;GO:0005506//iron ion binding;GO:0008270//zinc ion binding;GO:0016491//oxidoreductase activity	GO:0006355//regulation of transcription, DNA-templated;GO:0006367//transcription initiation from RNA polymerase II promoter;GO:0008610//lipid biosynthetic process;GO:0019068//virion assembly;GO:0055114//oxidation-reduction process
scaffold_1	5287852	5287978	MergePeak_852	926	3054	1	1268	1789	908	344	161	169	353	345	84	610.58	1864.86	0.630809	1284.17	1104.8	644.382	443.506	195.442	208.625	281.641	309.642	86.7625	estExt_fgenesh1_pm.C_11073	+	5287654	5289829	cds,start_codon	estExt_fgenesh1_pm.C_11073	mRNA	rar1	KAF3770816.1 methionyl-tRNA synthetase [Cryphonectria parasitica EP155]	Metabolism;Genetic Information Processing;Metabolism	Global and overview maps;Translation;Metabolism of other amino acids	ko01100//Metabolic pathways;ko00970//Aminoacyl-tRNA biosynthesis;ko00450//Selenocompound metabolism	K01874;K01874;K01874	GO:0005575//cellular_component;GO:0005622//intracellular;GO:0005623//cell;GO:0005634//nucleus;GO:0005730//nucleolus;GO:0005737//cytoplasm;GO:0005829//cytosol;GO:0016020//membrane;GO:0016021//integral component of membrane;GO:0017101//aminoacyl-tRNA synthetase multienzyme complex;GO:0017102//methionyl glutamyl tRNA synthetase complex;GO:0031224//intrinsic component of membrane;GO:0031974//membrane…	GO:0000049//tRNA binding;GO:0000166//nucleotide binding;GO:0003674//molecular_function;GO:0003676//nucleic acid binding;GO:0003723//RNA binding;GO:0003824//catalytic activity;GO:0004812//aminoacyl-tRNA ligase activity;GO:0004823//leucine-tRNA ligase activity;GO:0004825//methionine-tRNA ligase activity;GO:0004832//valine-tRNA ligase activity;GO:0005488//binding;GO:0005524//ATP binding;GO:0008144//…	GO:0002181//cytoplasmic translation;GO:0006082//organic acid metabolic process;GO:0006139//nucleobase-containing compound metabolic process;GO:0006351//transcription, DNA-templated;GO:0006355//regulation of transcription, DNA-templated;GO:0006356//regulation of transcription from RNA polymerase I promoter;GO:0006399//tRNA metabolic process;GO:0006412//translation;GO:0006418//tRNA aminoacylation f…
scaffold_1	5324699	5324875	MergePeak_857	1112	1408	1063	1187	1394	1426	210	847	659	439	382	646	733.223	859.764	670.55	1202.14	860.865	1011.99	270.745	1028.2	813.514	350.256	342.85	667.245	estExt_fgenesh1_kg.C_10602	+	5323955	5325816	cds	estExt_fgenesh1_kg.C_10602	mRNA	--	KAF3770825.1 hypothetical protein M406DRAFT_354579 [Cryphonectria parasitica EP155]	-	-	-	-	GO:0016020//membrane	-	-
scaffold_1	5358211	5358362	MergePeak_860	0	1618	427	438	1184	788	77	175	135	237	208	47	0.0659373	987.996	269.356	443.585	731.179	559.221	99.2731	212.437	166.653	189.09	186.683	48.5457	e_gw1.1.3629.1	+	5355717	5358451	cds,stop_codon	e_gw1.1.3629.1	mRNA	--	KAF3770831.1 hypothetical protein M406DRAFT_246141 [Cryphonectria parasitica EP155]	-	-	-	-	-	GO:0000981//RNA polymerase II transcription factor activity, sequence-specific DNA binding;GO:0008270//zinc ion binding	GO:0006355//regulation of transcription, DNA-templated
scaffold_1	5456466	5456637	MergePeak_877	3567	4461	7990	33167	1318	12556	7072	135	1278	955	444	1133	2351.98	2724.01	5040.17	33589.9	813.931	8910.63	9117.66	163.88	1577.65	761.947	398.496	1170.26	Crypa1.estExt_fgenesh1_kg.C_10653	+	5456368	5457014	cds,start_codon,stop_codon	Crypa1.estExt_fgenesh1_kg.C_10653	mRNA	--	KAF3770857.1 hypothetical protein M406DRAFT_101014 [Cryphonectria parasitica EP155]	-	-	-	-	-	-	-
scaffold_1	5499398	5499599	MergePeak_882	1432	3	8708	338	9481	2172	48	236	176	54	40	437	944.222	1.83188	5493.09	342.31	5854.99	1541.41	61.8845	286.487	217.266	43.0839	35.9006	451.372	estExt_Genewise1Plus.C_13317	+	5495691	5500145	3utr,stop_codon	estExt_Genewise1Plus.C_13317	mRNA	FAR11	KAF3770864.1 hypothetical protein M406DRAFT_285656 [Cryphonectria parasitica EP155]	-	-	-	-	GO:0000138//Golgi trans cisterna;GO:0005575//cellular_component;GO:0005622//intracellular;GO:0005623//cell;GO:0005634//nucleus;GO:0005635//nuclear envelope;GO:0005737//cytoplasm;GO:0005783//endoplasmic reticulum;GO:0005794//Golgi apparatus;GO:0005795//Golgi stack;GO:0005815//microtubule organizing center;GO:0005816//spindle pole body;GO:0005829//cytosol;GO:0005856//cytoskeleton;GO:0012505//endome…	GO:0003674//molecular_function	GO:0000075//cell cycle checkpoint;GO:0000077//DNA damage checkpoint;GO:0000226//microtubule cytoskeleton organization;GO:0000278//mitotic cell cycle;GO:0000320//re-entry into mitotic cell cycle;GO:0000321//re-entry into mitotic cell cycle after pheromone arrest;GO:0000749//response to pheromone involved in conjugation with cellular fusion;GO:0000754//adaptation of signaling pathway by response to…
scaffold_1	5508963	5509189	MergePeak_884	0	0	0	0	0	0	0	0	0	0	0	0	0.0659373	0.0610628	0.0630809	0.101275	0.061755	0.0709671	0.128926	0.121393	0.123447	0.079785	0.0897514	0.103289	estExt_fgenesh1_kg.C_10630	+	5508965	5512237	5utr,start_codon	estExt_fgenesh1_kg.C_10630	mRNA	nta1	KAF3770866.1 hypothetical protein M406DRAFT_354607 [Cryphonectria parasitica EP155]	-	-	-	-	GO:0005575//cellular_component;GO:0005622//intracellular;GO:0005623//cell;GO:0005737//cytoplasm;GO:0005739//mitochondrion;GO:0016021//integral component of membrane;GO:0043226//organelle;GO:0043227//membrane-bounded organelle;GO:0043229//intracellular organelle;GO:0043231//intracellular membrane-bounded organelle;GO:0044424//intracellular part;GO:0044444//cytoplasmic part;GO:0044464//cell part	GO:0003674//molecular_function;GO:0003824//catalytic activity;GO:0008418//protein-N-terminal asparagine amidohydrolase activity;GO:0016410//N-acyltransferase activity;GO:0016787//hydrolase activity;GO:0016810//hydrolase activity, acting on carbon-nitrogen (but not peptide) bonds;GO:0016811//hydrolase activity, acting on carbon-nitrogen (but not peptide) bonds, in linear amides;GO:0050126//N-carba…	GO:0006464//cellular protein modification process;GO:0006497//protein lipidation;GO:0006807//nitrogen compound metabolic process;GO:0008150//biological_process;GO:0008152//metabolic process;GO:0009056//catabolic process;GO:0009057//macromolecule catabolic process;GO:0009446//putrescine biosynthetic process;GO:0009987//cellular process;GO:0019538//protein metabolic process;GO:0030163//protein cata…
scaffold_1	5557074	5557200	MergePeak_895	302	340	0	0	1758	807	64	117	101	109	116	27	199.131	207.613	0.0630809	0.101275	1085.65	572.705	82.5127	142.029	124.681	86.9656	104.112	27.8879	e_gw1.1.2064.1	-	5555879	5558830	cds	e_gw1.1.2064.1	mRNA	sec59	KAF3770882.1 hypothetical protein M406DRAFT_244768 [Cryphonectria parasitica EP155]	-	-	-	-	-	-	-
scaffold_1	5562628	5562704	MergePeak_897	5910	9902	485	3419	12331	11077	686	676	675	1092	862	133	3896.9	6046.44	305.943	3462.6	7615.01	7861.03	884.433	820.614	833.265	871.252	773.657	137.374	fgenesh1_pg.1_1377	+	5562430	5564008	cds,start_codon	fgenesh1_pg.1_1377	mRNA	--	KAF3770883.1 hypothetical protein M406DRAFT_326301 [Cryphonectria parasitica EP155]	-	-	-	-	-	-	-
scaffold_1	5580931	5581057	MergePeak_902	1964	2436	2349	1026	2217	350	222	182	181	416	405	280	1295.01	1487.49	1481.77	1039.08	1369.11	248.385	286.216	220.935	223.439	331.906	363.493	289.208	e_gw1.1.335.1	+	5579383	5581755	cds	e_gw1.1.335.1	mRNA	avt3	KAF3770890.1 hypothetical protein M406DRAFT_246204 [Cryphonectria parasitica EP155]	Cellular Processes	Transport and catabolism	ko04138//Autophagy - yeast	K14209	GO:0000322//storage vacuole;GO:0000323//lytic vacuole;GO:0000324//fungal-type vacuole;GO:0000329//fungal-type vacuole membrane;GO:0000428//DNA-directed RNA polymerase complex;GO:0005575//cellular_component;GO:0005622//intracellular;GO:0005623//cell;GO:0005634//nucleus;GO:0005654//nucleoplasm;GO:0005665//DNA-directed RNA polymerase II, core complex;GO:0005737//cytoplasm;GO:0005768//endosome;GO:000…	GO:0001055//RNA polymerase II activity;GO:0003674//molecular_function;GO:0003676//nucleic acid binding;GO:0003677//DNA binding;GO:0003779//actin binding;GO:0003824//catalytic activity;GO:0003899//DNA-directed RNA polymerase activity;GO:0005215//transporter activity;GO:0005290//L-histidine transmembrane transporter activity;GO:0005302//L-tyrosine transmembrane transporter activity;GO:0005342//orga…	GO:0003333//amino acid transmembrane transport;GO:0006139//nucleobase-containing compound metabolic process;GO:0006351//transcription, DNA-templated;GO:0006366//transcription from RNA polymerase II promoter;GO:0006725//cellular aromatic compound metabolic process;GO:0006807//nitrogen compound metabolic process;GO:0006810//transport;GO:0006811//ion transport;GO:0006812//cation transport;GO:0006820…
scaffold_1	5581656	5581755	MergePeak_903	3277	3021	4834	2072	1126	1	122	162	127	289	245	236	2160.77	1844.71	3049.33	2098.42	695.362	0.709671	157.29	196.656	156.777	230.579	219.891	243.761	e_gw1.1.335.1	+	5579383	5581755	cds,stop_codon	e_gw1.1.335.1	mRNA	avt3	KAF3770890.1 hypothetical protein M406DRAFT_246204 [Cryphonectria parasitica EP155]	Cellular Processes	Transport and catabolism	ko04138//Autophagy - yeast	K14209	GO:0000322//storage vacuole;GO:0000323//lytic vacuole;GO:0000324//fungal-type vacuole;GO:0000329//fungal-type vacuole membrane;GO:0000428//DNA-directed RNA polymerase complex;GO:0005575//cellular_component;GO:0005622//intracellular;GO:0005623//cell;GO:0005634//nucleus;GO:0005654//nucleoplasm;GO:0005665//DNA-directed RNA polymerase II, core complex;GO:0005737//cytoplasm;GO:0005768//endosome;GO:000…	GO:0001055//RNA polymerase II activity;GO:0003674//molecular_function;GO:0003676//nucleic acid binding;GO:0003677//DNA binding;GO:0003779//actin binding;GO:0003824//catalytic activity;GO:0003899//DNA-directed RNA polymerase activity;GO:0005215//transporter activity;GO:0005290//L-histidine transmembrane transporter activity;GO:0005302//L-tyrosine transmembrane transporter activity;GO:0005342//orga…	GO:0003333//amino acid transmembrane transport;GO:0006139//nucleobase-containing compound metabolic process;GO:0006351//transcription, DNA-templated;GO:0006366//transcription from RNA polymerase II promoter;GO:0006725//cellular aromatic compound metabolic process;GO:0006807//nitrogen compound metabolic process;GO:0006810//transport;GO:0006811//ion transport;GO:0006812//cation transport;GO:0006820…
scaffold_1	5621804	5621955	MergePeak_909	2613	3488	451	4671	2806	1456	314	277	264	531	468	318	1722.94	2129.87	284.495	4730.56	1732.85	1033.28	404.828	336.257	325.899	423.658	420.037	328.458	Crypa1.estExt_Genewise1Plus.C_12833	+	5619385	5622203	cds,stop_codon	Crypa1.estExt_Genewise1Plus.C_12833	mRNA	STE24	KAF3770907.1 hypothetical protein M406DRAFT_87697 [Cryphonectria parasitica EP155]	Metabolism;Metabolism	Global and overview maps;Metabolism of terpenoids and polyketides	ko01110//Biosynthesis of secondary metabolites;ko00900//Terpenoid backbone biosynthesis	K06013;K06013	GO:0005575//cellular_component;GO:0005622//intracellular;GO:0005623//cell;GO:0005634//nucleus;GO:0005635//nuclear envelope;GO:0005637//nuclear inner membrane;GO:0005737//cytoplasm;GO:0005739//mitochondrion;GO:0005740//mitochondrial envelope;GO:0005741//mitochondrial outer membrane;GO:0005773//vacuole;GO:0005783//endoplasmic reticulum;GO:0005789//endoplasmic reticulum membrane;GO:0012505//endomemb…	GO:0003674//molecular_function;GO:0003824//catalytic activity;GO:0004175//endopeptidase activity;GO:0004222//metalloendopeptidase activity;GO:0005488//binding;GO:0008233//peptidase activity;GO:0008237//metallopeptidase activity;GO:0016787//hydrolase activity;GO:0043167//ion binding;GO:0043169//cation binding;GO:0046872//metal ion binding;GO:0070011//peptidase activity, acting on L-amino acid pept…	GO:0006508//proteolysis;GO:0006807//nitrogen compound metabolic process;GO:0007323//peptide pheromone maturation;GO:0008150//biological_process;GO:0008152//metabolic process;GO:0009987//cellular process;GO:0010033//response to organic substance;GO:0010467//gene expression;GO:0016485//protein processing;GO:0019236//response to pheromone;GO:0019538//protein metabolic process;GO:0031136//positive re…
scaffold_1	5624973	5625074	MergePeak_910	1934	1182	849	789	1481	1276	188	78	78	362	322	182	1275.23	721.762	535.557	799.061	914.592	905.541	242.381	94.6862	96.2884	288.822	289	187.985	Crypa1.fgenesh1_pg.C_scaffold_1001364	-	5623839	5626969	cds	Crypa1.fgenesh1_pg.C_scaffold_1001364	mRNA	bglF	KAF3770909.1 family 3 glycoside hydrolase [Cryphonectria parasitica EP155]	Metabolism;Metabolism;Metabolism;Metabolism	Global and overview maps;Global and overview maps;Carbohydrate metabolism;Metabolism of other amino acids	ko01100//Metabolic pathways;ko01110//Biosynthesis of secondary metabolites;ko00500//Starch and sucrose metabolism;ko00460//Cyanoamino acid metabolism	K01188;K01188;K01188;K01188	GO:0005575//cellular_component;GO:0005576//extracellular region	GO:0003674//molecular_function;GO:0003824//catalytic activity;GO:0004553//hydrolase activity, hydrolyzing O-glycosyl compounds;GO:0008422//beta-glucosidase activity;GO:0015926//glucosidase activity;GO:0016787//hydrolase activity;GO:0016798//hydrolase activity, acting on glycosyl bonds	GO:0000272//polysaccharide catabolic process;GO:0005975//carbohydrate metabolic process;GO:0005976//polysaccharide metabolic process;GO:0006073//cellular glucan metabolic process;GO:0008150//biological_process;GO:0008152//metabolic process;GO:0009056//catabolic process;GO:0009057//macromolecule catabolic process;GO:0009251//glucan catabolic process;GO:0009987//cellular process;GO:0016052//carbohy…
scaffold_1	5631477	5631628	MergePeak_911	272	0	295	837	1	1516	98	84	73	168	178	200	179.35	0.0610628	186.089	847.673	0.61755	1075.86	126.348	101.97	90.1161	134.039	159.758	206.577	estExt_Genewise1.C_13465	+	5630859	5632603	cds	estExt_Genewise1.C_13465	mRNA	mdlA	KAF3770910.1 alpha/beta-hydrolase [Cryphonectria parasitica EP155]	-	-	-	-	-	-	GO:0006629//lipid metabolic process;GO:0016042//lipid catabolic process
scaffold_1	5644307	5644433	MergePeak_914	702	0	577	1970	1451	244	228	226	254	197	157	47	462.88	0.0610628	363.977	1995.12	896.065	173.16	293.952	274.347	313.555	157.176	140.91	48.5457	e_gw1.1.890.1	-	5644209	5645552	cds,stop_codon	e_gw1.1.890.1	mRNA	sirJ	KAF3770915.1 hypothetical protein M406DRAFT_248070 [Cryphonectria parasitica EP155]	-	-	-	-	-	GO:0003674//molecular_function;GO:0003824//catalytic activity;GO:0004177//aminopeptidase activity;GO:0005488//binding;GO:0008233//peptidase activity;GO:0008235//metalloexopeptidase activity;GO:0008237//metallopeptidase activity;GO:0008238//exopeptidase activity;GO:0016787//hydrolase activity;GO:0016805//dipeptidase activity;GO:0043167//ion binding;GO:0043169//cation binding;GO:0046872//metal ion …	GO:0006508//proteolysis;GO:0006807//nitrogen compound metabolic process;GO:0008150//biological_process;GO:0008152//metabolic process;GO:0019538//protein metabolic process;GO:0043170//macromolecule metabolic process;GO:0044238//primary metabolic process;GO:0071704//organic substance metabolic process;GO:1901564//organonitrogen compound metabolic process
scaffold_1	5689336	5689412	MergePeak_922	258	753	0	0	732	335	107	114	111	184	152	98	170.118	459.803	0.0630809	0.101275	452.047	237.74	137.951	138.388	137.026	146.804	136.422	101.223	estExt_Genewise1.C_13503	-	5689113	5692315	3utr,stop_codon	estExt_Genewise1.C_13503	mRNA	TRF1	KAF3770928.1 hypothetical protein M406DRAFT_272252 [Cryphonectria parasitica EP155]	-	-	-	-	-	GO:0000981//RNA polymerase II transcription factor activity, sequence-specific DNA binding;GO:0003677//DNA binding;GO:0008270//zinc ion binding	GO:0006351//transcription, DNA-templated;GO:0006355//regulation of transcription, DNA-templated
scaffold_1	5693666	5693792	MergePeak_924	3410	1042	875	0	967	431	145	138	147	209	184	576	2248.46	636.274	551.958	0.101275	597.171	305.868	186.943	167.522	181.467	166.751	165.143	594.943	estExt_fgenesh1_pg.C_11396	-	5693518	5696757	3utr,stop_codon	estExt_fgenesh1_pg.C_11396	mRNA	--	KAF3770929.1 cysteine proteinase [Cryphonectria parasitica EP155]	-	-	-	-	-	GO:0004843//thiol-dependent ubiquitin-specific protease activity	GO:0016579//protein deubiquitination
scaffold_1	5694541	5694692	MergePeak_926	754	3035	951	754	1017	493	117	113	121	139	112	228	497.167	1853.26	599.9	763.615	628.049	349.868	150.844	137.174	149.371	110.901	100.522	235.498	estExt_fgenesh1_pg.C_11396	-	5693518	5696757	cds	estExt_fgenesh1_pg.C_11396	mRNA	--	KAF3770929.1 cysteine proteinase [Cryphonectria parasitica EP155]	-	-	-	-	-	GO:0004843//thiol-dependent ubiquitin-specific protease activity	GO:0016579//protein deubiquitination
scaffold_1	5735696	5736009	MergePeak_934	0	0	0	0	0	0	0	0	0	0	0	0	0.0659373	0.0610628	0.0630809	0.101275	0.061755	0.0709671	0.128926	0.121393	0.123447	0.079785	0.0897514	0.103289	estExt_Genewise1Plus.C_13501	+	5735698	5736462	5utr,cds,start_codon	estExt_Genewise1Plus.C_13501	mRNA	smd2	KAF3770942.1 Sm-like ribonucleoprotein [Cryphonectria parasitica EP155]	Genetic Information Processing	Transcription	ko03040//Spliceosome	K11096	GO:0000974//Prp19 complex;GO:0005575//cellular_component;GO:0005622//intracellular;GO:0005623//cell;GO:0005634//nucleus;GO:0005654//nucleoplasm;GO:0005681//spliceosomal complex;GO:0005682//U5 snRNP;GO:0005684//U2-type spliceosomal complex;GO:0005685//U1 snRNP;GO:0005686//U2 snRNP;GO:0005687//U4 snRNP;GO:0005689//U12-type spliceosomal complex;GO:0005737//cytoplasm;GO:0005829//cytosol;GO:0030532//s…	GO:0003674//molecular_function;GO:0003676//nucleic acid binding;GO:0003723//RNA binding;GO:0005488//binding;GO:0005515//protein binding;GO:0097159//organic cyclic compound binding;GO:1901363//heterocyclic compound binding	GO:0000245//spliceosomal complex assembly;GO:0000375//RNA splicing, via transesterification reactions;GO:0000377//RNA splicing, via transesterification reactions with bulged adenosine as nucleophile;GO:0000387//spliceosomal snRNP assembly;GO:0000395//mRNA 5'-splice site recognition;GO:0000398//mRNA splicing, via spliceosome;GO:0006139//nucleobase-containing compound metabolic process;GO:0006355//…
scaffold_1	5749516	5749642	MergePeak_937	417	0	1122	558	684	438	100	75	98	171	156	218	274.959	0.0610628	707.768	565.115	422.404	310.836	128.926	91.0444	120.978	136.432	140.012	225.169	Crypa1.estExt_fgenesh1_kg.C_10699	+	5748643	5749711	3utr	Crypa1.estExt_fgenesh1_kg.C_10699	mRNA	--	KAF3770947.1 hypothetical protein M406DRAFT_101052 [Cryphonectria parasitica EP155]	-	-	-	-	-	-	-
scaffold_1	5845564	5845764	MergePeak_961	674	1759	619	970	0	491	131	92	89	399	254	113	444.418	1074.09	390.471	982.369	0.061755	348.449	168.893	111.681	109.868	318.342	227.969	116.716	Crypa1.estExt_fgenesh1_pg.C_11404	-	5843873	5845917	cds,start_codon	Crypa1.estExt_fgenesh1_pg.C_11404	mRNA	spn4	KAF3770977.1 hypothetical protein M406DRAFT_105584 [Cryphonectria parasitica EP155]	-	-	-	-	GO:0000144//cellular bud neck septin ring;GO:0000399//cellular bud neck septin structure;GO:0005575//cellular_component;GO:0005618//cell wall;GO:0005621//cellular bud scar;GO:0005622//intracellular;GO:0005623//cell;GO:0005628//prospore membrane;GO:0005737//cytoplasm;GO:0005826//actomyosin contractile ring;GO:0005856//cytoskeleton;GO:0005886//plasma membrane;GO:0005933//cellular bud;GO:0005935//ce…	GO:0000166//nucleotide binding;GO:0001882//nucleoside binding;GO:0001883//purine nucleoside binding;GO:0003674//molecular_function;GO:0003723//RNA binding;GO:0003724//RNA helicase activity;GO:0003824//catalytic activity;GO:0003924//GTPase activity;GO:0005198//structural molecule activity;GO:0005488//binding;GO:0005515//protein binding;GO:0005524//ATP binding;GO:0005525//GTP binding;GO:0005543//ph…	GO:0000278//mitotic cell cycle;GO:0000281//mitotic cytokinesis;GO:0000910//cytokinesis;GO:0000921//septin ring assembly;GO:0001932//regulation of protein phosphorylation;GO:0001934//positive regulation of protein phosphorylation;GO:0006355//regulation of transcription, DNA-templated;GO:0006412//translation;GO:0006576//cellular biogenic amine metabolic process;GO:0006810//transport;GO:0006996//org…
scaffold_1	5845788	5845889	MergePeak_962	3249	1414	290	574	1	686	80	65	60	193	110	79	2142.3	863.428	182.935	581.32	0.61755	486.835	103.141	78.9052	74.068	153.985	98.7266	81.5981	Crypa1.estExt_fgenesh1_pg.C_11404	-	5843873	5845917	5utr,start_codon	Crypa1.estExt_fgenesh1_pg.C_11404	mRNA	spn4	KAF3770977.1 hypothetical protein M406DRAFT_105584 [Cryphonectria parasitica EP155]	-	-	-	-	GO:0000144//cellular bud neck septin ring;GO:0000399//cellular bud neck septin structure;GO:0005575//cellular_component;GO:0005618//cell wall;GO:0005621//cellular bud scar;GO:0005622//intracellular;GO:0005623//cell;GO:0005628//prospore membrane;GO:0005737//cytoplasm;GO:0005826//actomyosin contractile ring;GO:0005856//cytoskeleton;GO:0005886//plasma membrane;GO:0005933//cellular bud;GO:0005935//ce…	GO:0000166//nucleotide binding;GO:0001882//nucleoside binding;GO:0001883//purine nucleoside binding;GO:0003674//molecular_function;GO:0003723//RNA binding;GO:0003724//RNA helicase activity;GO:0003824//catalytic activity;GO:0003924//GTPase activity;GO:0005198//structural molecule activity;GO:0005488//binding;GO:0005515//protein binding;GO:0005524//ATP binding;GO:0005525//GTP binding;GO:0005543//ph…	GO:0000278//mitotic cell cycle;GO:0000281//mitotic cytokinesis;GO:0000910//cytokinesis;GO:0000921//septin ring assembly;GO:0001932//regulation of protein phosphorylation;GO:0001934//positive regulation of protein phosphorylation;GO:0006355//regulation of transcription, DNA-templated;GO:0006412//translation;GO:0006576//cellular biogenic amine metabolic process;GO:0006810//transport;GO:0006996//org…
scaffold_1	5860186	5860287	MergePeak_965	504	500	0	204	0	365	26	17	15	22	27	20	332.324	305.314	0.0630809	206.601	0.061755	259.03	33.5208	20.6367	18.517	17.5527	24.2329	20.6577	e_gw1.1.4777.1	+	5859538	5860305	cds,stop_codon	e_gw1.1.4777.1	mRNA	--	KAF3770982.1 hypothetical protein M406DRAFT_246754, partial [Cryphonectria parasitica EP155]	-	-	-	-	-	-	-
scaffold_1	5880765	5880841	MergePeak_975	3118	3786	268	2722	658	2777	301	240	222	557	533	197	2055.93	2311.84	169.057	2756.71	406.348	1970.76	388.068	291.342	274.052	444.402	478.375	203.479	e_gw1.1.3871.1	+	5879525	5881429	cds	e_gw1.1.3871.1	mRNA	cna-1	KAF3770989.1 Metallo-dependent phosphatase [Cryphonectria parasitica EP155]	-	-	-	-	GO:0005575//cellular_component;GO:0005622//intracellular;GO:0005623//cell;GO:0005634//nucleus;GO:0005737//cytoplasm;GO:0005826//actomyosin contractile ring;GO:0005856//cytoskeleton;GO:0005929//cilium;GO:0005938//cell cortex;GO:0005955//calcineurin complex;GO:0008287//protein serine/threonine phosphatase complex;GO:0015629//actin cytoskeleton;GO:0019867//outer membrane;GO:0030424//axon;GO:0030425/…	GO:0003674//molecular_function;GO:0003824//catalytic activity;GO:0004113//2',3'-cyclic-nucleotide 3'-phosphodiesterase activity;GO:0004721//phosphoprotein phosphatase activity;GO:0004722//protein serine/threonine phosphatase activity;GO:0004723//calcium-dependent protein serine/threonine phosphatase activity;GO:0005488//binding;GO:0005509//calcium ion binding;GO:0005515//protein binding;GO:000551…	GO:0000003//reproduction;GO:0000082//G1/S transition of mitotic cell cycle;GO:0000278//mitotic cell cycle;GO:0002119//nematode larval development;GO:0002164//larval development;GO:0003006//developmental process involved in reproduction;GO:0003008//system process;GO:0006139//nucleobase-containing compound metabolic process;GO:0006464//cellular protein modification process;GO:0006470//protein depho…
scaffold_1	5892878	5893004	MergePeak_977	1370	577	3192	738	2044	675	7	2	1	19	7	16	903.341	352.332	2013.54	747.411	1262.27	479.028	9.02483	2.42785	1.23447	15.1591	6.2826	16.5262	fgenesh1_kg.1_680_1174_0_CCBI392.g1_CCBH_CCBI_EXTA	-	5892680	5893384	cds,stop_codon	fgenesh1_kg.1_680_1174_0_CCBI392.g1_CCBH_CCBI_EXTA	mRNA	rtn4ip1	KAF3770994.1 hypothetical protein M406DRAFT_320600 [Cryphonectria parasitica EP155]	-	-	-	-	-	GO:0016655//oxidoreductase activity, acting on NAD(P)H, quinone or similar compound as acceptor	GO:0008152//metabolic process;GO:0055114//oxidation-reduction process
scaffold_1	5925228	5925379	MergePeak_984	1765	1276	1	2462	433	660	23	51	45	63	49	22	1163.79	779.161	0.630809	2493.39	267.399	468.383	29.653	61.9102	55.551	50.2645	43.9782	22.7235	estExt_fgenesh1_kg.C_10689	+	5925130	5926274	5utr,cds,start_codon	estExt_fgenesh1_kg.C_10689	mRNA	--	KAF3771004.1 hypothetical protein M406DRAFT_354666 [Cryphonectria parasitica EP155]	-	-	-	-	-	-	-
scaffold_1	5925914	5926065	MergePeak_985	212	1598	1031	1929	797	2730	179	319	301	392	366	187	139.787	975.783	650.364	1953.6	492.188	1937.4	230.778	387.242	371.575	312.757	328.49	193.15	estExt_fgenesh1_kg.C_10689	+	5925130	5926274	3utr,stop_codon	estExt_fgenesh1_kg.C_10689	mRNA	--	KAF3771004.1 hypothetical protein M406DRAFT_354666 [Cryphonectria parasitica EP155]	-	-	-	-	-	-	-
scaffold_1	5926139	5926215	MergePeak_986	1996	1	3093	158	903	1252	97	162	145	204	197	127	1316.11	0.610628	1951.09	160.015	557.648	888.509	125.058	196.656	178.998	162.761	176.81	131.177	estExt_fgenesh1_kg.C_10689	+	5925130	5926274	3utr	estExt_fgenesh1_kg.C_10689	mRNA	--	KAF3771004.1 hypothetical protein M406DRAFT_354666 [Cryphonectria parasitica EP155]	-	-	-	-	-	-	-
scaffold_1	5929917	5930018	MergePeak_987	467	0	602	1043	0	1616	55	43	21	82	61	26	307.927	0.0610628	379.747	1056.3	0.061755	1146.83	70.9094	52.1988	25.9238	65.4237	54.7484	26.8551	e_gw1.1.4199.1	+	5928949	5930079	cds,stop_codon	e_gw1.1.4199.1	mRNA	CYC2	KAF3771006.1 hypothetical protein M406DRAFT_246582 [Cryphonectria parasitica EP155]	-	-	-	-	GO:0005575//cellular_component;GO:0005622//intracellular;GO:0005623//cell;GO:0005737//cytoplasm;GO:0005739//mitochondrion;GO:0005740//mitochondrial envelope;GO:0005741//mitochondrial outer membrane;GO:0005743//mitochondrial inner membrane;GO:0016020//membrane;GO:0016021//integral component of membrane;GO:0019866//organelle inner membrane;GO:0019867//outer membrane;GO:0019898//extrinsic component …	GO:0003674//molecular_function;GO:0003824//catalytic activity;GO:0004128//cytochrome-b5 reductase activity, acting on NAD(P)H;GO:0009055//electron carrier activity;GO:0016002//sulfite reductase activity;GO:0016491//oxidoreductase activity;GO:0016651//oxidoreductase activity, acting on NAD(P)H;GO:0016653//oxidoreductase activity, acting on NAD(P)H, heme protein as acceptor;GO:0016655//oxidoreducta…	GO:0006464//cellular protein modification process;GO:0006790//sulfur compound metabolic process;GO:0006807//nitrogen compound metabolic process;GO:0006814//sodium ion transport;GO:0006996//organelle organization;GO:0007005//mitochondrion organization;GO:0007006//mitochondrial membrane organization;GO:0008150//biological_process;GO:0008152//metabolic process;GO:0009987//cellular process;GO:0010124…
scaffold_1	6015307	6015558	MergePeak_1006	696	1135	1241	1996	4101	3566	35	53	46	96	49	91	458.924	693.063	782.834	2021.45	2532.57	2530.69	45.1241	64.3381	56.7855	76.5936	43.9782	93.9927	Crypa1.estExt_fgenesh1_kg.C_10741	-	6014784	6015595	5utr	Crypa1.estExt_fgenesh1_kg.C_10741	mRNA	--	KAF3771030.1 hypothetical protein M406DRAFT_101088 [Cryphonectria parasitica EP155]	-	-	-	-	-	-	-
scaffold_1	6051369	6051495	MergePeak_1007	572	609	0	0	389	468	82	45	36	123	141	46	377.161	371.872	0.0630809	0.101275	240.227	332.126	105.719	54.6267	44.4408	98.1355	126.55	47.5128	estExt_Genewise1Plus.C_13734	-	6050396	6052521	cds	estExt_Genewise1Plus.C_13734	mRNA	CLPTM1	KAF3771041.1 cleft lip and palate transmembrane 1 [Cryphonectria parasitica EP155]	-	-	-	-	GO:0005575//cellular_component;GO:0005623//cell;GO:0005886//plasma membrane;GO:0005887//integral component of plasma membrane;GO:0009897//external side of plasma membrane;GO:0009986//cell surface;GO:0016020//membrane;GO:0016021//integral component of membrane;GO:0031224//intrinsic component of membrane;GO:0031226//intrinsic component of plasma membrane;GO:0044425//membrane part;GO:0044459//plasma…	GO:0003674//molecular_function	GO:0002682//regulation of immune system process;GO:0002694//regulation of leukocyte activation;GO:0007275//multicellular organism development;GO:0008150//biological_process;GO:0009987//cellular process;GO:0030154//cell differentiation;GO:0032501//multicellular organismal process;GO:0032502//developmental process;GO:0033081//regulation of T cell differentiation in thymus;GO:0045580//regulation of …
scaffold_1	6116933	6117084	MergePeak_1026	0	0	0	0	0	0	0	0	0	0	0	0	0.0659373	0.0610628	0.0630809	0.101275	0.061755	0.0709671	0.128926	0.121393	0.123447	0.079785	0.0897514	0.103289	estExt_fgenesh1_pg.C_11522	+	6116935	6117789	cds,start_codon	estExt_fgenesh1_pg.C_11522	mRNA	--	KAF3771064.1 hypothetical protein M406DRAFT_349531 [Cryphonectria parasitica EP155]	-	-	-	-	-	-	-
scaffold_1	6160840	6160991	MergePeak_1031	169	1685	1864	0	1322	3336	17	12	13	38	23	12	111.434	1028.91	1175.83	0.101275	816.401	2367.46	21.9174	14.5671	16.0481	30.3183	20.6428	12.3946	estExt_Genewise1.C_13863	+	6160817	6162657	5utr,cds,start_codon	estExt_Genewise1.C_13863	mRNA	taf6	KAF3771078.1 DUF1546-domain-containing protein [Cryphonectria parasitica EP155]	Genetic Information Processing	Transcription	ko03022//Basal transcription factors	K03131	GO:0000123//histone acetyltransferase complex;GO:0000124//SAGA complex;GO:0000228//nuclear chromosome;GO:0000428//DNA-directed RNA polymerase complex;GO:0000785//chromatin;GO:0000790//nuclear chromatin;GO:0005575//cellular_component;GO:0005622//intracellular;GO:0005623//cell;GO:0005634//nucleus;GO:0005654//nucleoplasm;GO:0005667//transcription factor complex;GO:0005669//transcription factor TFIID…	GO:0001085//RNA polymerase II transcription factor binding;GO:0001102//RNA polymerase II activating transcription factor binding;GO:0003674//molecular_function;GO:0003676//nucleic acid binding;GO:0003677//DNA binding;GO:0003682//chromatin binding;GO:0003700//transcription factor activity, sequence-specific DNA binding;GO:0005102//receptor binding;GO:0005198//structural molecule activity;GO:000548…	GO:0006139//nucleobase-containing compound metabolic process;GO:0006325//chromatin organization;GO:0006338//chromatin remodeling;GO:0006351//transcription, DNA-templated;GO:0006352//DNA-templated transcription, initiation;GO:0006355//regulation of transcription, DNA-templated;GO:0006357//regulation of transcription from RNA polymerase II promoter;GO:0006366//transcription from RNA polymerase II p…
scaffold_1	6163921	6164022	MergePeak_1033	0	0	0	0	0	0	0	0	0	0	0	0	0.0659373	0.0610628	0.0630809	0.101275	0.061755	0.0709671	0.128926	0.121393	0.123447	0.079785	0.0897514	0.103289	estExt_Genewise1Plus.C_13827	-	6162986	6164109	5utr,cds,start_codon	estExt_Genewise1Plus.C_13827	mRNA	sdh3	KAF3771079.1 cytochrome b560 subunit of succinate dehydrogenase [Cryphonectria parasitica EP155]	Metabolism;Metabolism;Metabolism;Metabolism;Metabolism	Global and overview maps;Global and overview maps;Global and overview maps;Energy metabolism;Carbohydrate metabolism	ko01100//Metabolic pathways;ko01110//Biosynthesis of secondary metabolites;ko01200//Carbon metabolism;ko00190//Oxidative phosphorylation;ko00020//Citrate cycle (TCA cycle)	K00236;K00236;K00236;K00236;K00236	GO:0005575//cellular_component;GO:0005622//intracellular;GO:0005623//cell;GO:0005737//cytoplasm;GO:0005739//mitochondrion;GO:0005740//mitochondrial envelope;GO:0005743//mitochondrial inner membrane;GO:0005746//mitochondrial respiratory chain;GO:0005749//mitochondrial respiratory chain complex II, succinate dehydrogenase complex (ubiquinone);GO:0016020//membrane;GO:0016021//integral component of m…	GO:0000104//succinate dehydrogenase activity;GO:0003674//molecular_function;GO:0003824//catalytic activity;GO:0005488//binding;GO:0008177//succinate dehydrogenase (ubiquinone) activity;GO:0009055//electron carrier activity;GO:0016491//oxidoreductase activity;GO:0016627//oxidoreductase activity, acting on the CH-CH group of donors;GO:0016635//oxidoreductase activity, acting on the CH-CH group of d…	GO:0002376//immune system process;GO:0006082//organic acid metabolic process;GO:0006091//generation of precursor metabolites and energy;GO:0006099//tricarboxylic acid cycle;GO:0006101//citrate metabolic process;GO:0006105//succinate metabolic process;GO:0006119//oxidative phosphorylation;GO:0006121//mitochondrial electron transport, succinate to ubiquinone;GO:0006139//nucleobase-containing compou…
scaffold_1	6281390	6281616	MergePeak_1048	4249	6432	1388	2184	4251	3021	140	132	135	307	280	177	2801.68	3927.56	875.563	2211.85	2625.21	2143.92	180.497	160.238	166.653	244.94	251.304	182.821	Crypa1.estExt_fgenesh1_pg.C_11532	+	6281117	6283229	cds,start_codon	Crypa1.estExt_fgenesh1_pg.C_11532	mRNA	amd1	KAF3771120.1 adenosylmethionine decarboxylase activity protein [Cryphonectria parasitica EP155]	Metabolism;Metabolism;Metabolism	Global and overview maps;Amino acid metabolism;Amino acid metabolism	ko01100//Metabolic pathways;ko00270//Cysteine and methionine metabolism;ko00330//Arginine and proline metabolism	K01611;K01611;K01611	GO:0005575//cellular_component;GO:0005622//intracellular;GO:0005623//cell;GO:0005634//nucleus;GO:0005737//cytoplasm;GO:0005829//cytosol;GO:0043226//organelle;GO:0043227//membrane-bounded organelle;GO:0043229//intracellular organelle;GO:0043231//intracellular membrane-bounded organelle;GO:0044424//intracellular part;GO:0044444//cytoplasmic part;GO:0044464//cell part	GO:0003674//molecular_function;GO:0003824//catalytic activity;GO:0004014//adenosylmethionine decarboxylase activity;GO:0005488//binding;GO:0016829//lyase activity;GO:0016830//carbon-carbon lyase activity;GO:0016831//carboxy-lyase activity;GO:0019808//polyamine binding;GO:0019810//putrescine binding;GO:0043167//ion binding;GO:0043169//cation binding;GO:0070405//ammonium ion binding	GO:0006082//organic acid metabolic process;GO:0006139//nucleobase-containing compound metabolic process;GO:0006557//S-adenosylmethioninamine biosynthetic process;GO:0006575//cellular modified amino acid metabolic process;GO:0006576//cellular biogenic amine metabolic process;GO:0006595//polyamine metabolic process;GO:0006596//polyamine biosynthetic process;GO:0006597//spermine biosynthetic process…
scaffold_1	6313222	6313525	MergePeak_1053	272	379	0	0	730	615	31	23	36	73	90	30	179.35	231.428	0.0630809	0.101275	450.812	436.448	39.9671	27.9203	44.4408	58.243	80.7763	30.9866	estExt_fgenesh1_pm.C_11312	-	6311899	6313676	cds,start_codon	estExt_fgenesh1_pm.C_11312	mRNA	SPCC757.13	KAF3771126.1 MFS general substrate transporter [Cryphonectria parasitica EP155]	-	-	-	-	-	GO:0022857//transmembrane transporter activity	GO:0055085//transmembrane transport
scaffold_1	6368524	6368714	MergePeak_1061	209	815	845	488	522	1566	111	65	78	14	23	49	137.809	497.662	533.034	494.223	322.361	1111.35	143.108	78.9052	96.2884	11.1699	20.6428	50.6115	estExt_Genewise1.C_13991	+	6366892	6370689	cds	estExt_Genewise1.C_13991	mRNA	PMA1	KAF3771141.1 plasma membrane H+-ATPase [Cryphonectria parasitica EP155]	Metabolism;Metabolism	Global and overview maps;Energy metabolism	ko01100//Metabolic pathways;ko00190//Oxidative phosphorylation	K01535;K01535	GO:0031004//potassium ion-transporting ATPase complex	GO:0004008//copper-exporting ATPase activity;GO:0004647//phosphoserine phosphatase activity;GO:0005375//copper ion transmembrane transporter activity;GO:0005388//calcium-transporting ATPase activity;GO:0008556//potassium-transporting ATPase activity;GO:0008967//phosphoglycolate phosphatase activity;GO:0015434//cadmium-transporting ATPase activity;GO:0015444//magnesium-importing ATPase activity;GO…	GO:0006545//glycine biosynthetic process;GO:0006564//L-serine biosynthetic process;GO:0006813//potassium ion transport;GO:0006816//calcium ion transport;GO:0006825//copper ion transport;GO:0008152//metabolic process;GO:0015691//cadmium ion transport;GO:0015693//magnesium ion transport;GO:0030001//metal ion transport
scaffold_1	6369395	6369471	MergePeak_1063	0	823	683	942	1	1284	291	177	226	43	35	135	0.0659373	502.547	430.843	954.012	0.61755	911.218	375.175	214.865	278.99	34.3075	31.413	139.44	estExt_Genewise1.C_13991	+	6366892	6370689	cds	estExt_Genewise1.C_13991	mRNA	PMA1	KAF3771141.1 plasma membrane H+-ATPase [Cryphonectria parasitica EP155]	Metabolism;Metabolism	Global and overview maps;Energy metabolism	ko01100//Metabolic pathways;ko00190//Oxidative phosphorylation	K01535;K01535	GO:0031004//potassium ion-transporting ATPase complex	GO:0004008//copper-exporting ATPase activity;GO:0004647//phosphoserine phosphatase activity;GO:0005375//copper ion transmembrane transporter activity;GO:0005388//calcium-transporting ATPase activity;GO:0008556//potassium-transporting ATPase activity;GO:0008967//phosphoglycolate phosphatase activity;GO:0015434//cadmium-transporting ATPase activity;GO:0015444//magnesium-importing ATPase activity;GO…	GO:0006545//glycine biosynthetic process;GO:0006564//L-serine biosynthetic process;GO:0006813//potassium ion transport;GO:0006816//calcium ion transport;GO:0006825//copper ion transport;GO:0008152//metabolic process;GO:0015691//cadmium ion transport;GO:0015693//magnesium ion transport;GO:0030001//metal ion transport
scaffold_1	6381949	6382125	MergePeak_1065	0	429	880	651	0	507	25	55	45	174	164	168	0.0659373	261.959	555.112	659.301	0.061755	359.803	32.2315	66.7659	55.551	138.826	147.192	173.525	Crypa1.e_gw1.1.966.1	-	6381751	6382983	cds,stop_codon	Crypa1.e_gw1.1.966.1	mRNA	pgaA	AAB36616.1 endopolygalacturonase [Cryphonectria parasitica]	Metabolism;Metabolism	Global and overview maps;Carbohydrate metabolism	ko01100//Metabolic pathways;ko00040//Pentose and glucuronate interconversions	K01184;K01184	-	GO:0004650//polygalacturonase activity	GO:0005975//carbohydrate metabolic process
scaffold_1	6451218	6451618	MergePeak_1069	1768	0	2433	1528	2149	1431	203	306	288	212	237	689	1165.77	0.0610628	1534.76	1547.48	1327.12	1015.54	261.72	371.461	355.527	169.144	212.711	711.659	estExt_Genewise1Plus.C_14009	-	6449950	6452510	cds	estExt_Genewise1Plus.C_14009	mRNA	mtr	KAF3771166.1 hypothetical protein M406DRAFT_286042 [Cryphonectria parasitica EP155]	-	-	-	-	-	-	-
scaffold_1	6468513	6468614	MergePeak_1071	1137	1025	1	366	1518	1104	73	79	62	189	247	46	749.707	625.894	0.630809	370.667	937.441	783.477	94.1161	95.9001	76.537	150.794	221.686	47.5128	e_gw1.1.3585.1	-	6467434	6470562	cds	e_gw1.1.3585.1	mRNA	--	KAF3771172.1 hypothetical protein M406DRAFT_247894, partial [Cryphonectria parasitica EP155]	-	-	-	-	GO:0005575//cellular_component	GO:0003674//molecular_function	GO:0008150//biological_process
scaffold_1	6468988	6469089	MergePeak_1072	2795	365	887	2010	621	689	105	98	101	280	247	84	1842.95	222.879	559.528	2035.63	383.499	488.964	135.372	118.965	124.681	223.398	221.686	86.7625	e_gw1.1.3585.1	-	6467434	6470562	cds	e_gw1.1.3585.1	mRNA	--	KAF3771172.1 hypothetical protein M406DRAFT_247894, partial [Cryphonectria parasitica EP155]	-	-	-	-	GO:0005575//cellular_component	GO:0003674//molecular_function	GO:0008150//biological_process
scaffold_1	6490716	6490817	MergePeak_1078	4635	12299	8974	7284	2353	3161	617	520	507	1616	1499	766	3056.19	7510.11	5660.88	7376.88	1453.1	2243.27	795.474	631.241	625.875	1289.33	1345.37	791.191	Crypa1.fgenesh1_kg.C_scaffold_1000793	-	6490593	6491439	3utr,cds,stop_codon	Crypa1.fgenesh1_kg.C_scaffold_1000793	mRNA	CSA	KAF3771179.1 hypothetical protein M406DRAFT_54208 [Cryphonectria parasitica EP155]	-	-	-	-	-	-	-
scaffold_1	6514901	6515077	MergePeak_1083	1206	1011	809	1857	1724	338	267	193	164	287	200	117	795.204	617.345	510.325	1880.68	1064.66	239.869	344.233	234.288	202.453	228.983	179.503	120.848	Crypa1.fgenesh1_pm.C_scaffold_1001162	-	6513653	6515565	cds	Crypa1.fgenesh1_pm.C_scaffold_1001162	mRNA	SPAC17G8.06c	KAF3771188.1 hypothetical protein M406DRAFT_59925 [Cryphonectria parasitica EP155]	Metabolism;Metabolism;Metabolism;Metabolism;Metabolism;Metabolism	Global and overview maps;Global and overview maps;Global and overview maps;Global and overview maps;Metabolism of cofactors and vitamins;Amino acid metabolism	ko01100//Metabolic pathways;ko01110//Biosynthesis of secondary metabolites;ko01230//Biosynthesis of amino acids;ko01210//2-Oxocarboxylic acid metabolism;ko00770//Pantothenate and CoA biosynthesis;ko00290//Valine, leucine and isoleucine biosynthesis	K01687;K01687;K01687;K01687;K01687;K01687	GO:0005575//cellular_component;GO:0005622//intracellular;GO:0005623//cell;GO:0005737//cytoplasm;GO:0005739//mitochondrion;GO:0043226//organelle;GO:0043227//membrane-bounded organelle;GO:0043229//intracellular organelle;GO:0043231//intracellular membrane-bounded organelle;GO:0044424//intracellular part;GO:0044444//cytoplasmic part;GO:0044464//cell part	GO:0003674//molecular_function;GO:0003824//catalytic activity;GO:0004160//dihydroxy-acid dehydratase activity;GO:0004456//phosphogluconate dehydratase activity;GO:0005488//binding;GO:0016829//lyase activity;GO:0016835//carbon-oxygen lyase activity;GO:0016836//hydro-lyase activity;GO:0043167//ion binding;GO:0043169//cation binding;GO:0046872//metal ion binding;GO:0048037//cofactor binding;GO:00515…	GO:0006082//organic acid metabolic process;GO:0006520//cellular amino acid metabolic process;GO:0006549//isoleucine metabolic process;GO:0006551//leucine metabolic process;GO:0006573//valine metabolic process;GO:0006807//nitrogen compound metabolic process;GO:0008150//biological_process;GO:0008152//metabolic process;GO:0008652//cellular amino acid biosynthetic process;GO:0009058//biosynthetic pro…
scaffold_1	6596020	6596141	MergePeak_1090	1324	1142	2722	2632	6356	1805	112	150	136	74	59	111	873.01	697.337	1717.06	2665.56	3925.15	1280.96	144.397	182.089	167.888	59.0409	52.9533	114.65	Crypa1.estExt_Genewise1Plus.C_13417	-	6593191	6596141	5utr	Crypa1.estExt_Genewise1Plus.C_13417	mRNA	MOD-E	KAF3771211.1 regulated by circadian rhythms/ telomer maintenance [Cryphonectria parasitica EP155]	Genetic Information Processing	Folding, sorting and degradation	ko04141//Protein processing in endoplasmic reticulum	K04079	GO:0005575//cellular_component;GO:0005618//cell wall;GO:0005622//intracellular;GO:0005623//cell;GO:0005737//cytoplasm;GO:0005739//mitochondrion;GO:0005829//cytosol;GO:0005886//plasma membrane;GO:0009277//fungal-type cell wall;GO:0009331//glycerol-3-phosphate dehydrogenase complex;GO:0009986//cell surface;GO:0016020//membrane;GO:0030312//external encapsulating structure;GO:0030428//cell septum;GO:…	GO:0000166//nucleotide binding;GO:0003674//molecular_function;GO:0003824//catalytic activity;GO:0004368//glycerol-3-phosphate dehydrogenase activity;GO:0005488//binding;GO:0005515//protein binding;GO:0005524//ATP binding;GO:0008144//drug binding;GO:0016462//pyrophosphatase activity;GO:0016787//hydrolase activity;GO:0016817//hydrolase activity, acting on acid anhydrides;GO:0016818//hydrolase activ…	GO:0006071//glycerol metabolic process;GO:0006457//protein folding;GO:0006458//'de novo' protein folding;GO:0006950//response to stress;GO:0007154//cell communication;GO:0007165//signal transduction;GO:0008150//biological_process;GO:0009266//response to temperature stimulus;GO:0009405//pathogenesis;GO:0009408//response to heat;GO:0009628//response to abiotic stimulus;GO:0009719//response to endog…
scaffold_1	6656873	6656999	MergePeak_1101	1492	1691	5	363	2216	3091	24	99	69	79	76	36	983.785	1032.57	3.15405	367.629	1368.49	2193.59	30.9423	120.179	85.1782	63.0301	68.2111	37.1839	estExt_Genewise1Plus.C_14124	+	6654675	6660255	cds	estExt_Genewise1Plus.C_14124	mRNA	tsc2	KAF3771230.1 hypothetical protein M406DRAFT_286113 [Cryphonectria parasitica EP155]	-	-	-	-	GO:0000323//lytic vacuole;GO:0005575//cellular_component;GO:0005622//intracellular;GO:0005623//cell;GO:0005634//nucleus;GO:0005737//cytoplasm;GO:0005764//lysosome;GO:0005773//vacuole;GO:0005794//Golgi apparatus;GO:0005829//cytosol;GO:0005856//cytoskeleton;GO:0005886//plasma membrane;GO:0005901//caveola;GO:0012505//endomembrane system;GO:0016020//membrane;GO:0030424//axon;GO:0030425//dendrite;GO:0…	GO:0003674//molecular_function;GO:0005096//GTPase activator activity;GO:0005488//binding;GO:0005515//protein binding;GO:0008047//enzyme activator activity;GO:0019899//enzyme binding;GO:0019900//kinase binding;GO:0019901//protein kinase binding;GO:0019902//phosphatase binding;GO:0030234//enzyme regulator activity;GO:0030695//GTPase regulator activity;GO:0031072//heat shock protein binding;GO:00312…	GO:0000003//reproduction;GO:0001558//regulation of cell growth;GO:0001666//response to hypoxia;GO:0001838//embryonic epithelial tube formation;GO:0001841//neural tube formation;GO:0001843//neural tube closure;GO:0001932//regulation of protein phosphorylation;GO:0001933//negative regulation of protein phosphorylation;GO:0001934//positive regulation of protein phosphorylation;GO:0001936//regulation…
scaffold_1	6688485	6688636	MergePeak_1105	1000	1098	2381	1821	3683	989	215	190	149	448	359	172	659.373	670.469	1501.96	1844.22	2274.44	701.865	277.191	230.646	183.936	357.437	322.208	177.657	estExt_fgenesh1_pm.C_11395	+	6686432	6689367	cds	estExt_fgenesh1_pm.C_11395	mRNA	vps1	KAF3771234.1 hypothetical protein M406DRAFT_344538 [Cryphonectria parasitica EP155]	-	-	-	-	GO:0000322//storage vacuole;GO:0000323//lytic vacuole;GO:0000324//fungal-type vacuole;GO:0000329//fungal-type vacuole membrane;GO:0000331//contractile vacuole;GO:0005575//cellular_component;GO:0005622//intracellular;GO:0005623//cell;GO:0005737//cytoplasm;GO:0005739//mitochondrion;GO:0005740//mitochondrial envelope;GO:0005741//mitochondrial outer membrane;GO:0005768//endosome;GO:0005770//late endo…	GO:0000166//nucleotide binding;GO:0001882//nucleoside binding;GO:0001883//purine nucleoside binding;GO:0003674//molecular_function;GO:0003774//motor activity;GO:0003824//catalytic activity;GO:0003924//GTPase activity;GO:0005488//binding;GO:0005515//protein binding;GO:0005525//GTP binding;GO:0008017//microtubule binding;GO:0008092//cytoskeletal protein binding;GO:0015631//tubulin binding;GO:001646…	GO:0000003//reproduction;GO:0000266//mitochondrial fission;GO:0003373//dynamin polymerization involved in membrane fission;GO:0003374//dynamin polymerization involved in mitochondrial fission;GO:0006605//protein targeting;GO:0006623//protein targeting to vacuole;GO:0006810//transport;GO:0006886//intracellular protein transport;GO:0006897//endocytosis;GO:0006909//phagocytosis;GO:0006950//response …
scaffold_1	6731795	6732380	MergePeak_1115	0	0	0	0	0	0	0	0	0	0	0	0	0.0659373	0.0610628	0.0630809	0.101275	0.061755	0.0709671	0.128926	0.121393	0.123447	0.079785	0.0897514	0.103289	Crypa1.estExt_Genewise1Plus.C_13499	+	6731797	6734197	5utr,cds,start_codon	Crypa1.estExt_Genewise1Plus.C_13499	mRNA	ACT	KAF3771249.1 regulated by circadian rhythms/ vacuole inheritance [Cryphonectria parasitica EP155]	-	-	-	-	GO:0000123//histone acetyltransferase complex;GO:0000142//cellular bud neck contractile ring;GO:0000228//nuclear chromosome;GO:0000785//chromatin;GO:0000790//nuclear chromatin;GO:0000812//Swr1 complex;GO:0001411//hyphal tip;GO:0005575//cellular_component;GO:0005622//intracellular;GO:0005623//cell;GO:0005628//prospore membrane;GO:0005634//nucleus;GO:0005654//nucleoplasm;GO:0005694//chromosome;GO:0…	GO:0000166//nucleotide binding;GO:0003674//molecular_function;GO:0003824//catalytic activity;GO:0004402//histone acetyltransferase activity;GO:0005198//structural molecule activity;GO:0005200//structural constituent of cytoskeleton;GO:0005488//binding;GO:0005515//protein binding;GO:0005524//ATP binding;GO:0008080//N-acetyltransferase activity;GO:0008144//drug binding;GO:0016407//acetyltransferase…	GO:0000001//mitochondrion inheritance;GO:0000003//reproduction;GO:0000011//vacuole inheritance;GO:0000132//establishment of mitotic spindle orientation;GO:0000226//microtubule cytoskeleton organization;GO:0000278//mitotic cell cycle;GO:0000281//mitotic cytokinesis;GO:0000910//cytokinesis;GO:0000912//assembly of actomyosin apparatus involved in cytokinesis;GO:0000915//actomyosin contractile ring a…
scaffold_1	6733112	6733188	MergePeak_1116	15734	17437	11678	10074	16972	11406	2051	1485	1578	3852	3500	1431	10374.6	10647.5	7366.59	10202.5	10481.1	8094.51	2644.28	1802.68	1947.99	3073.32	3141.3	1478.06	Crypa1.estExt_Genewise1Plus.C_13499	+	6731797	6734197	cds	Crypa1.estExt_Genewise1Plus.C_13499	mRNA	ACT	KAF3771249.1 regulated by circadian rhythms/ vacuole inheritance [Cryphonectria parasitica EP155]	-	-	-	-	GO:0000123//histone acetyltransferase complex;GO:0000142//cellular bud neck contractile ring;GO:0000228//nuclear chromosome;GO:0000785//chromatin;GO:0000790//nuclear chromatin;GO:0000812//Swr1 complex;GO:0001411//hyphal tip;GO:0005575//cellular_component;GO:0005622//intracellular;GO:0005623//cell;GO:0005628//prospore membrane;GO:0005634//nucleus;GO:0005654//nucleoplasm;GO:0005694//chromosome;GO:0…	GO:0000166//nucleotide binding;GO:0003674//molecular_function;GO:0003824//catalytic activity;GO:0004402//histone acetyltransferase activity;GO:0005198//structural molecule activity;GO:0005200//structural constituent of cytoskeleton;GO:0005488//binding;GO:0005515//protein binding;GO:0005524//ATP binding;GO:0008080//N-acetyltransferase activity;GO:0008144//drug binding;GO:0016407//acetyltransferase…	GO:0000001//mitochondrion inheritance;GO:0000003//reproduction;GO:0000011//vacuole inheritance;GO:0000132//establishment of mitotic spindle orientation;GO:0000226//microtubule cytoskeleton organization;GO:0000278//mitotic cell cycle;GO:0000281//mitotic cytokinesis;GO:0000910//cytokinesis;GO:0000912//assembly of actomyosin apparatus involved in cytokinesis;GO:0000915//actomyosin contractile ring a…
scaffold_1	6785887	6786038	MergePeak_1122	904	1685	1264	1001	3474	1213	197	220	226	243	271	133	596.073	1028.91	797.343	1013.76	2145.37	860.831	253.985	267.064	278.99	193.878	243.226	137.374	Crypa1.estExt_fgenesh1_pg.C_11654	+	6784568	6787455	cds	Crypa1.estExt_fgenesh1_pg.C_11654	mRNA	cbc1	KAF3771260.1 hypothetical protein M406DRAFT_105700 [Cryphonectria parasitica EP155]	Genetic Information Processing;Genetic Information Processing;Genetic Information Processing	Translation;Transcription;Translation	ko03013//RNA transport;ko03040//Spliceosome;ko03015//mRNA surveillance pathway	K12882;K12882;K12882	GO:0000243//commitment complex;GO:0005575//cellular_component;GO:0005622//intracellular;GO:0005623//cell;GO:0005634//nucleus;GO:0005654//nucleoplasm;GO:0005681//spliceosomal complex;GO:0005684//U2-type spliceosomal complex;GO:0005737//cytoplasm;GO:0005739//mitochondrion;GO:0005829//cytosol;GO:0005844//polysome;GO:0005845//mRNA cap binding complex;GO:0005846//nuclear cap binding complex;GO:0031974…	GO:0000339//RNA cap binding;GO:0000340//RNA 7-methylguanosine cap binding;GO:0003674//molecular_function;GO:0003676//nucleic acid binding;GO:0003723//RNA binding;GO:0003729//mRNA binding;GO:0005488//binding;GO:0005515//protein binding;GO:0097159//organic cyclic compound binding;GO:1901363//heterocyclic compound binding	GO:0000003//reproduction;GO:0000184//nuclear-transcribed mRNA catabolic process, nonsense-mediated decay;GO:0000245//spliceosomal complex assembly;GO:0000375//RNA splicing, via transesterification reactions;GO:0000377//RNA splicing, via transesterification reactions with bulged adenosine as nucleophile;GO:0000394//RNA splicing, via endonucleolytic cleavage and ligation;GO:0000398//mRNA splicing, …
scaffold_1	6799289	6799365	MergePeak_1127	852	234	1384	1	776	483	216	184	222	437	419	209	561.786	142.887	873.04	1.01275	479.219	342.771	278.48	223.362	274.052	348.66	376.058	215.873	e_gw1.1.1535.1	-	6798941	6799773	cds	e_gw1.1.1535.1	mRNA	CDC34	KAF3771264.1 hypothetical protein M406DRAFT_245566 [Cryphonectria parasitica EP155]	Genetic Information Processing	Folding, sorting and degradation	ko04120//Ubiquitin mediated proteolysis	K02207	GO:0000151//ubiquitin ligase complex;GO:0005575//cellular_component;GO:0005622//intracellular;GO:0005623//cell;GO:0005634//nucleus;GO:0005737//cytoplasm;GO:0019005//SCF ubiquitin ligase complex;GO:0031461//cullin-RING ubiquitin ligase complex;GO:0032991//macromolecular complex;GO:0043226//organelle;GO:0043227//membrane-bounded organelle;GO:0043229//intracellular organelle;GO:0043231//intracellula…	GO:0000166//nucleotide binding;GO:0003674//molecular_function;GO:0003824//catalytic activity;GO:0004842//ubiquitin-protein transferase activity;GO:0005488//binding;GO:0005515//protein binding;GO:0005524//ATP binding;GO:0008144//drug binding;GO:0016740//transferase activity;GO:0017076//purine nucleotide binding;GO:0019787//ubiquitin-like protein transferase activity;GO:0019899//enzyme binding;GO:0…	GO:0000082//G1/S transition of mitotic cell cycle;GO:0000086//G2/M transition of mitotic cell cycle;GO:0000209//protein polyubiquitination;GO:0000278//mitotic cell cycle;GO:0006139//nucleobase-containing compound metabolic process;GO:0006259//DNA metabolic process;GO:0006260//DNA replication;GO:0006464//cellular protein modification process;GO:0006508//proteolysis;GO:0006511//ubiquitin-dependent …
scaffold_1	6884156	6884221	MergePeak_1145	13086	15374	12183	4406	6250	5170	382	544	454	1270	1068	570	8628.56	9387.79	7685.15	4462.18	3859.69	3669	492.498	660.376	560.448	1013.27	958.545	588.745	Crypa1.estExt_Genewise1.C_13585	+	6883098	6884221	3utr,cds,stop_codon	Crypa1.estExt_Genewise1.C_13585	mRNA	ndk1	KAF3771288.1 hypothetical protein M406DRAFT_78037 [Cryphonectria parasitica EP155]	Metabolism;Metabolism;Metabolism;Metabolism	Global and overview maps;Global and overview maps;Nucleotide metabolism;Nucleotide metabolism	ko01100//Metabolic pathways;ko01110//Biosynthesis of secondary metabolites;ko00230//Purine metabolism;ko00240//Pyrimidine metabolism	K00940;K00940;K00940;K00940	GO:0005575//cellular_component;GO:0005576//extracellular region;GO:0005622//intracellular;GO:0005623//cell;GO:0005634//nucleus;GO:0005737//cytoplasm;GO:0005739//mitochondrion;GO:0005740//mitochondrial envelope;GO:0005758//mitochondrial intermembrane space;GO:0005829//cytosol;GO:0005856//cytoskeleton;GO:0005874//microtubule;GO:0005880//nuclear microtubule;GO:0015630//microtubule cytoskeleton;GO:00…	GO:0000166//nucleotide binding;GO:0000287//magnesium ion binding;GO:0001882//nucleoside binding;GO:0001883//purine nucleoside binding;GO:0003674//molecular_function;GO:0003824//catalytic activity;GO:0004550//nucleoside diphosphate kinase activity;GO:0005488//binding;GO:0005515//protein binding;GO:0005524//ATP binding;GO:0005525//GTP binding;GO:0008017//microtubule binding;GO:0008092//cytoskeletal…	GO:0000278//mitotic cell cycle;GO:0001667//ameboidal-type cell migration;GO:0001932//regulation of protein phosphorylation;GO:0001934//positive regulation of protein phosphorylation;GO:0002009//morphogenesis of an epithelium;GO:0006139//nucleobase-containing compound metabolic process;GO:0006163//purine nucleotide metabolic process;GO:0006164//purine nucleotide biosynthetic process;GO:0006165//nu…
scaffold_1	6895194	6895548	MergePeak_1146	0	0	0	0	0	0	0	0	0	0	0	0	0.0659373	0.0610628	0.0630809	0.101275	0.061755	0.0709671	0.128926	0.121393	0.123447	0.079785	0.0897514	0.103289	estExt_fgenesh1_kg.C_10795	+	6895196	6896138	5utr,cds,start_codon	estExt_fgenesh1_kg.C_10795	mRNA	--	KAF3771292.1 hypothetical protein M406DRAFT_354766 [Cryphonectria parasitica EP155]	-	-	-	-	-	-	-
scaffold_1	6903135	6903286	MergePeak_1151	1504	639	1357	946	0	980	45	62	38	121	114	66	991.697	390.191	856.008	958.063	0.061755	695.478	58.0168	75.2634	46.9097	96.5398	102.317	68.1705	estExt_Genewise1Plus.C_14289	-	6899891	6904558	cds	estExt_Genewise1Plus.C_14289	mRNA	acrB	KAF3771294.1 hypothetical protein M406DRAFT_286207 [Cryphonectria parasitica EP155]	-	-	-	-	GO:0000775//chromosome, centromeric region;GO:0005576//extracellular region;GO:0005634//nucleus	GO:0005134//interleukin-2 receptor binding;GO:0005524//ATP binding;GO:0008083//growth factor activity;GO:0016773//phosphotransferase activity, alcohol group as acceptor	GO:0000278//mitotic cell cycle;GO:0006955//immune response;GO:0007059//chromosome segregation;GO:0016260//selenocysteine biosynthetic process;GO:0030261//chromosome condensation
scaffold_1	6911322	6911398	MergePeak_1152	688	1182	943	811	742	0	172	128	122	309	319	181	453.649	721.762	594.853	821.342	458.222	0.0709671	221.753	155.383	150.605	246.536	286.307	186.953	estExt_fgenesh1_pm.C_11442	-	6910624	6914342	cds,stop_codon	estExt_fgenesh1_pm.C_11442	mRNA	ccr4	KAF3771295.1 hypothetical protein M406DRAFT_344569 [Cryphonectria parasitica EP155]	Genetic Information Processing	Folding, sorting and degradation	ko03018//RNA degradation	K12603	GO:0000428//DNA-directed RNA polymerase complex;GO:0000932//cytoplasmic mRNA processing body;GO:0005575//cellular_component;GO:0005622//intracellular;GO:0005623//cell;GO:0005634//nucleus;GO:0005654//nucleoplasm;GO:0005737//cytoplasm;GO:0008023//transcription elongation factor complex;GO:0016591//DNA-directed RNA polymerase II, holoenzyme;GO:0016593//Cdc73/Paf1 complex;GO:0030014//CCR4-NOT complex…	GO:0000175//3'-5'-exoribonuclease activity;GO:0003674//molecular_function;GO:0003676//nucleic acid binding;GO:0003723//RNA binding;GO:0003824//catalytic activity;GO:0004518//nuclease activity;GO:0004527//exonuclease activity;GO:0004532//exoribonuclease activity;GO:0004535//poly(A)-specific ribonuclease activity;GO:0004540//ribonuclease activity;GO:0005488//binding;GO:0005515//protein binding;GO:0…	GO:0000003//reproduction;GO:0000075//cell cycle checkpoint;GO:0000076//DNA replication checkpoint;GO:0000288//nuclear-transcribed mRNA catabolic process, deadenylation-dependent decay;GO:0000289//nuclear-transcribed mRNA poly(A) tail shortening;GO:0000956//nuclear-transcribed mRNA catabolic process;GO:0003006//developmental process involved in reproduction;GO:0006139//nucleobase-containing compou…
scaffold_1	6911522	6911648	MergePeak_1153	1348	2062	2177	93	6587	2495	152	108	132	260	252	142	888.835	1259.11	1373.27	94.1859	4067.8	1770.63	195.968	131.104	162.95	207.441	226.174	146.67	estExt_fgenesh1_pm.C_11442	-	6910624	6914342	cds	estExt_fgenesh1_pm.C_11442	mRNA	ccr4	KAF3771295.1 hypothetical protein M406DRAFT_344569 [Cryphonectria parasitica EP155]	Genetic Information Processing	Folding, sorting and degradation	ko03018//RNA degradation	K12603	GO:0000428//DNA-directed RNA polymerase complex;GO:0000932//cytoplasmic mRNA processing body;GO:0005575//cellular_component;GO:0005622//intracellular;GO:0005623//cell;GO:0005634//nucleus;GO:0005654//nucleoplasm;GO:0005737//cytoplasm;GO:0008023//transcription elongation factor complex;GO:0016591//DNA-directed RNA polymerase II, holoenzyme;GO:0016593//Cdc73/Paf1 complex;GO:0030014//CCR4-NOT complex…	GO:0000175//3'-5'-exoribonuclease activity;GO:0003674//molecular_function;GO:0003676//nucleic acid binding;GO:0003723//RNA binding;GO:0003824//catalytic activity;GO:0004518//nuclease activity;GO:0004527//exonuclease activity;GO:0004532//exoribonuclease activity;GO:0004535//poly(A)-specific ribonuclease activity;GO:0004540//ribonuclease activity;GO:0005488//binding;GO:0005515//protein binding;GO:0…	GO:0000003//reproduction;GO:0000075//cell cycle checkpoint;GO:0000076//DNA replication checkpoint;GO:0000288//nuclear-transcribed mRNA catabolic process, deadenylation-dependent decay;GO:0000289//nuclear-transcribed mRNA poly(A) tail shortening;GO:0000956//nuclear-transcribed mRNA catabolic process;GO:0003006//developmental process involved in reproduction;GO:0006139//nucleobase-containing compou…
scaffold_1	7031188	7031264	MergePeak_1167	0	0	0	0	0	0	0	0	0	0	0	0	0.0659373	0.0610628	0.0630809	0.101275	0.061755	0.0709671	0.128926	0.121393	0.123447	0.079785	0.0897514	0.103289	estExt_fgenesh1_kg.C_10845	-	7031190	7032503	3utr,stop_codon	estExt_fgenesh1_kg.C_10845	mRNA	--	KAF3771331.1 hypothetical protein M406DRAFT_354816 [Cryphonectria parasitica EP155]	-	-	-	-	-	-	-
scaffold_1	7068887	7069013	MergePeak_1170	739	2593	1509	862	0	574	129	100	122	290	205	198	487.277	1583.36	951.891	872.992	0.061755	407.351	166.315	121.393	150.605	231.376	183.99	204.512	estExt_fgenesh1_pm.C_11476	-	7067928	7069725	cds	estExt_fgenesh1_pm.C_11476	mRNA	FAL1	KAF3771339.1 eukaryotic initiation factor 4A-12 [Cryphonectria parasitica EP155]	Genetic Information Processing;Genetic Information Processing;Genetic Information Processing	Translation;Transcription;Translation	ko03013//RNA transport;ko03040//Spliceosome;ko03015//mRNA surveillance pathway	K13025;K13025;K13025	GO:0005575//cellular_component;GO:0005622//intracellular;GO:0005623//cell;GO:0005634//nucleus;GO:0005654//nucleoplasm;GO:0005658//alpha DNA polymerase:primase complex;GO:0005681//spliceosomal complex;GO:0005730//nucleolus;GO:0005737//cytoplasm;GO:0005829//cytosol;GO:0009380//excinuclease repair complex;GO:0010494//cytoplasmic stress granule;GO:0016281//eukaryotic translation initiation factor 4F …	GO:0000166//nucleotide binding;GO:0003674//molecular_function;GO:0003676//nucleic acid binding;GO:0003677//DNA binding;GO:0003678//DNA helicase activity;GO:0003688//DNA replication origin binding;GO:0003690//double-stranded DNA binding;GO:0003723//RNA binding;GO:0003724//RNA helicase activity;GO:0003727//single-stranded RNA binding;GO:0003729//mRNA binding;GO:0003743//translation initiation facto…	GO:0000003//reproduction;GO:0000184//nuclear-transcribed mRNA catabolic process, nonsense-mediated decay;GO:0000375//RNA splicing, via transesterification reactions;GO:0000377//RNA splicing, via transesterification reactions with bulged adenosine as nucleophile;GO:0000381//regulation of alternative mRNA splicing, via spliceosome;GO:0000398//mRNA splicing, via spliceosome;GO:0000462//maturation of…
scaffold_1	7087445	7087546	MergePeak_1174	991	0	1084	0	939	606	64	56	41	152	111	175	653.439	0.0610628	683.797	0.101275	579.88	430.061	82.5127	67.9799	50.6131	121.273	99.6241	180.755	estExt_Genewise1.C_14459	+	7080984	7087733	3utr	estExt_Genewise1.C_14459	mRNA	lid2	KAF3771344.1 hypothetical protein M406DRAFT_272779 [Cryphonectria parasitica EP155]	-	-	-	-	GO:0000118//histone deacetylase complex;GO:0000228//nuclear chromosome;GO:0000775//chromosome, centromeric region;GO:0000785//chromatin;GO:0000790//nuclear chromatin;GO:0000792//heterochromatin;GO:0005575//cellular_component;GO:0005622//intracellular;GO:0005623//cell;GO:0005634//nucleus;GO:0005654//nucleoplasm;GO:0005694//chromosome;GO:0005720//nuclear heterochromatin;GO:0005721//pericentric hete…	GO:0003674//molecular_function;GO:0003676//nucleic acid binding;GO:0003677//DNA binding;GO:0003824//catalytic activity;GO:0005488//binding;GO:0005515//protein binding;GO:0008270//zinc ion binding;GO:0016491//oxidoreductase activity;GO:0016705//oxidoreductase activity, acting on paired donors, with incorporation or reduction of molecular oxygen;GO:0016706//oxidoreductase activity, acting on paired…	GO:0000003//reproduction;GO:0000122//negative regulation of transcription from RNA polymerase II promoter;GO:0000183//chromatin silencing at rDNA;GO:0002164//larval development;GO:0003006//developmental process involved in reproduction;GO:0006139//nucleobase-containing compound metabolic process;GO:0006323//DNA packaging;GO:0006325//chromatin organization;GO:0006333//chromatin assembly or disasse…
scaffold_1	7138193	7138294	MergePeak_1182	2941	2289	1497	0	1575	280	55	56	31	197	192	164	1939.22	1397.73	944.322	0.101275	972.642	198.708	70.9094	67.9799	38.2685	157.176	172.323	169.393	estExt_Genewise1.C_14498	+	7132861	7138664	3utr,cds,stop_codon	estExt_Genewise1.C_14498	mRNA	--	KAF3771362.1 hypothetical protein M406DRAFT_272793 [Cryphonectria parasitica EP155]	-	-	-	-	-	-	-
scaffold_1	7156590	7156711	MergePeak_1185	1593	1406	0	1	1081	1082	72	51	45	67	68	16	1050.38	858.543	0.0630809	1.01275	667.572	767.864	92.8268	61.9102	55.551	53.4559	61.031	16.5262	gw1.1.2712.1	+	7155706	7156711	cds,stop_codon	gw1.1.2712.1	mRNA	--	KAF3771368.1 hypothetical protein M406DRAFT_230562, partial [Cryphonectria parasitica EP155]	-	-	-	-	GO:0016020//membrane	GO:0015087//cobalt ion transmembrane transporter activity;GO:0015095//magnesium ion transmembrane transporter activity;GO:0046873//metal ion transmembrane transporter activity	GO:0006824//cobalt ion transport;GO:0015693//magnesium ion transport;GO:0030001//metal ion transport;GO:0055085//transmembrane transport
scaffold_1	7199636	7199762	MergePeak_1188	25558	21649	20208	2062	11956	16848	1445	1757	1765	3200	2690	3475	16852.3	13219.5	12747.4	2088.29	7383.43	11956.5	1862.98	2132.87	2178.83	2553.12	2414.31	3589.28	estExt_fgenesh1_kg.C_10870	+	7199363	7200136	3utr,stop_codon	estExt_fgenesh1_kg.C_10870	mRNA	--	-	-	-	-	-	-	-	-
scaffold_10	78031	78082	MergePeak_1203	371	376	728	614	3097	1221	58	412	294	98	100	405	244.627	229.596	459.229	621.83	1912.55	866.509	74.7772	500.137	362.933	78.1893	89.7514	418.319	e_gw1.10.654.1	-	77183	79541	cds	e_gw1.10.654.1	mRNA	--	KAF3760138.1 hypothetical protein M406DRAFT_269446 [Cryphonectria parasitica EP155]	-	-	-	-	-	-	-
scaffold_10	111223	111324	MergePeak_1204	1430	785	1341	948	703	0	123	75	84	218	188	77	942.904	479.343	845.915	960.089	434.138	0.0709671	158.579	91.0444	103.695	173.931	168.733	79.5323	e_gw1.10.718.1	+	110141	111616	cds	e_gw1.10.718.1	mRNA	HAT2	KAF3760142.1 histone acetyltransferase type B subunit 2 [Cryphonectria parasitica EP155]	-	-	-	-	GO:0000118//histone deacetylase complex;GO:0000123//histone acetyltransferase complex;GO:0000228//nuclear chromosome;GO:0000781//chromosome, telomeric region;GO:0000785//chromatin;GO:0000790//nuclear chromatin;GO:0005575//cellular_component;GO:0005622//intracellular;GO:0005623//cell;GO:0005634//nucleus;GO:0005654//nucleoplasm;GO:0005667//transcription factor complex;GO:0005694//chromosome;GO:0005…	GO:0003674//molecular_function;GO:0003824//catalytic activity;GO:0004402//histone acetyltransferase activity;GO:0005488//binding;GO:0005515//protein binding;GO:0008080//N-acetyltransferase activity;GO:0016407//acetyltransferase activity;GO:0016410//N-acyltransferase activity;GO:0016740//transferase activity;GO:0016746//transferase activity, transferring acyl groups;GO:0016747//transferase activit…	GO:0000003//reproduction;GO:0000122//negative regulation of transcription from RNA polymerase II promoter;GO:0000278//mitotic cell cycle;GO:0000281//mitotic cytokinesis;GO:0000302//response to reactive oxygen species;GO:0000910//cytokinesis;GO:0001558//regulation of cell growth;GO:0002064//epithelial cell development;GO:0002065//columnar/cuboidal epithelial cell differentiation;GO:0002066//column…
scaffold_10	134947	135073	MergePeak_1208	3398	6659	4027	2999	8267	2674	259	264	247	647	599	243	2240.55	4066.17	2540.27	3037.24	5105.29	1897.66	333.919	320.476	304.913	516.209	537.611	250.991	estExt_Genewise1Plus.C_100054	+	133589	135837	cds	estExt_Genewise1Plus.C_100054	mRNA	SPAC17H9.04c	KAF3760148.1 hypothetical protein M406DRAFT_296790 [Cryphonectria parasitica EP155]	-	-	-	-	GO:0005575//cellular_component;GO:0005622//intracellular;GO:0005623//cell;GO:0005737//cytoplasm;GO:0009360//DNA polymerase III complex;GO:0010494//cytoplasmic stress granule;GO:0032991//macromolecular complex;GO:0035770//ribonucleoprotein granule;GO:0036464//cytoplasmic ribonucleoprotein granule;GO:0043226//organelle;GO:0043228//non-membrane-bounded organelle;GO:0043229//intracellular organelle;G…	GO:0003674//molecular_function;GO:0003676//nucleic acid binding;GO:0003723//RNA binding;GO:0003887//DNA-directed DNA polymerase activity;GO:0004527//exonuclease activity;GO:0005488//binding;GO:0008026//ATP-dependent helicase activity;GO:0043167//ion binding;GO:0043169//cation binding;GO:0046872//metal ion binding;GO:0097159//organic cyclic compound binding;GO:1901363//heterocyclic compound binding	GO:0006260//DNA replication;GO:0008150//biological_process
scaffold_10	180390	180466	MergePeak_1217	0	0	0	0	0	0	0	0	0	0	0	0	0.0659373	0.0610628	0.0630809	0.101275	0.061755	0.0709671	0.128926	0.121393	0.123447	0.079785	0.0897514	0.103289	estExt_Genewise1Plus.C_100081	-	180392	183488	3utr	estExt_Genewise1Plus.C_100081	mRNA	samB	KAF3760161.1 hypothetical protein M406DRAFT_296802 [Cryphonectria parasitica EP155]	-	-	-	-	GO:0005575//cellular_component;GO:0005622//intracellular;GO:0005623//cell;GO:0005737//cytoplasm;GO:0032991//macromolecular complex;GO:0044424//intracellular part;GO:0044464//cell part;GO:1902494//catalytic complex;GO:1990234//transferase complex;GO:1990304//MUB1-RAD6-UBR2 ubiquitin ligase complex	GO:0003674//molecular_function;GO:0005488//binding;GO:0043167//ion binding;GO:0043169//cation binding;GO:0046872//metal ion binding	GO:0000003//reproduction;GO:0003006//developmental process involved in reproduction;GO:0007049//cell cycle;GO:0007163//establishment or maintenance of cell polarity;GO:0008150//biological_process;GO:0009653//anatomical structure morphogenesis;GO:0009987//cellular process;GO:0019953//sexual reproduction;GO:0022402//cell cycle process;GO:0022414//reproductive process;GO:0030154//cell differentiatio…
scaffold_10	223251	223377	MergePeak_1224	1121	1453	1504	0	3308	2428	57	179	158	227	192	185	739.157	887.242	948.737	0.101275	2042.86	1723.08	73.4879	217.293	195.046	181.112	172.323	191.084	Crypa1.gw1.13.55.1	+	222753	224636	cds	Crypa1.gw1.13.55.1	mRNA	SPAC2E1P5.05	KAF3760175.1 hypothetical protein M406DRAFT_13398, partial [Cryphonectria parasitica EP155]	-	-	-	-	GO:0005575//cellular_component;GO:0005622//intracellular;GO:0005623//cell;GO:0005634//nucleus;GO:0005654//nucleoplasm;GO:0005730//nucleolus;GO:0005732//small nucleolar ribonucleoprotein complex;GO:0030684//preribosome;GO:0030686//90S preribosome;GO:0031428//box C/D snoRNP complex;GO:0031974//membrane-enclosed lumen;GO:0031981//nuclear lumen;GO:0032040//small-subunit processome;GO:0032991//macromo…	GO:0003674//molecular_function;GO:0003676//nucleic acid binding;GO:0003723//RNA binding;GO:0005488//binding;GO:0005515//protein binding;GO:0030515//snoRNA binding;GO:0034511//U3 snoRNA binding;GO:0097159//organic cyclic compound binding;GO:1901363//heterocyclic compound binding	GO:0000154//rRNA modification;GO:0006139//nucleobase-containing compound metabolic process;GO:0006364//rRNA processing;GO:0006396//RNA processing;GO:0006725//cellular aromatic compound metabolic process;GO:0006807//nitrogen compound metabolic process;GO:0008150//biological_process;GO:0008152//metabolic process;GO:0009451//RNA modification;GO:0009987//cellular process;GO:0010467//gene expression;G…
scaffold_10	262202	262461	MergePeak_1231	1603	3012	2195	1063	448	3364	127	233	176	265	162	257	1056.98	1839.21	1384.63	1076.56	276.662	2387.33	163.736	282.845	217.266	211.43	145.397	265.452	Crypa1.fgenesh1_kg.C_scaffold_13000068	-	261040	262469	5utr,cds,start_codon	Crypa1.fgenesh1_kg.C_scaffold_13000068	mRNA	CMD1	XP_013426777.1 EF-hand [Aureobasidium namibiae CBS 147.97]	Environmental Information Processing	Signal transduction	ko04070//Phosphatidylinositol signaling system	K02183	GO:0000131//incipient cellular bud site;GO:0001411//hyphal tip;GO:0005575//cellular_component;GO:0005622//intracellular;GO:0005623//cell;GO:0005737//cytoplasm;GO:0005815//microtubule organizing center;GO:0005816//spindle pole body;GO:0005823//central plaque of spindle pole body;GO:0005856//cytoskeleton;GO:0005933//cellular bud;GO:0005934//cellular bud tip;GO:0005935//cellular bud neck;GO:0005937/…	GO:0003674//molecular_function;GO:0004553//hydrolase activity, hydrolyzing O-glycosyl compounds;GO:0005488//binding;GO:0005509//calcium ion binding;GO:0005515//protein binding;GO:0005524//ATP binding;GO:0009378//four-way junction helicase activity;GO:0015159//polysaccharide transmembrane transporter activity;GO:0019899//enzyme binding;GO:0019900//kinase binding;GO:0019901//protein kinase binding;…	GO:0000003//reproduction;GO:0000226//microtubule cytoskeleton organization;GO:0000272//polysaccharide catabolic process;GO:0000741//karyogamy;GO:0000742//karyogamy involved in conjugation with cellular fusion;GO:0000746//conjugation;GO:0000747//conjugation with cellular fusion;GO:0006281//DNA repair;GO:0006310//DNA recombination;GO:0006352//DNA-templated transcription, initiation;GO:0006606//prot…
scaffold_10	285377	285478	MergePeak_1242	1640	1264	1181	582	1185	1235	105	59	86	262	243	141	1081.37	771.834	744.986	589.422	731.797	876.444	135.372	71.6216	106.164	209.037	218.096	145.637	estExt_fgenesh1_kg.C_100039	-	284754	286217	3utr,stop_codon	estExt_fgenesh1_kg.C_100039	mRNA	trf-2	KAF3760193.1 hypothetical protein M406DRAFT_358535 [Cryphonectria parasitica EP155]	-	-	-	-	GO:0000228//nuclear chromosome;GO:0000775//chromosome, centromeric region;GO:0000776//kinetochore;GO:0000781//chromosome, telomeric region;GO:0000784//nuclear chromosome, telomeric region;GO:0000785//chromatin;GO:0000790//nuclear chromatin;GO:0000792//heterochromatin;GO:0005575//cellular_component;GO:0005622//intracellular;GO:0005623//cell;GO:0005634//nucleus;GO:0005654//nucleoplasm;GO:0005694//c…	GO:0000182//rDNA binding;GO:0000988//transcription factor activity, protein binding;GO:0000990//transcription factor activity, core RNA polymerase binding;GO:0000991//transcription factor activity, core RNA polymerase II binding;GO:0000993//RNA polymerase II core binding;GO:0001098//basal transcription machinery binding;GO:0001099//basal RNA polymerase II transcription machinery binding;GO:000118…	GO:0000122//negative regulation of transcription from RNA polymerase II promoter;GO:0000375//RNA splicing, via transesterification reactions;GO:0000377//RNA splicing, via transesterification reactions with bulged adenosine as nucleophile;GO:0000398//mRNA splicing, via spliceosome;GO:0006139//nucleobase-containing compound metabolic process;GO:0006282//regulation of DNA repair;GO:0006325//chromati…
scaffold_10	327069	327295	MergePeak_1248	643	1982	4356	373	699	0	26	38	25	60	42	53	423.977	1210.26	2747.81	377.756	431.668	0.0709671	33.5208	46.1292	30.8617	47.871	37.6956	54.743	fgenesh1_kg.10_44_185_2_CCBH_CCBI_EXTA	+	326121	327751	3utr	fgenesh1_kg.10_44_185_2_CCBH_CCBI_EXTA	mRNA	gpe-1	KAF3760206.1 hypothetical protein M406DRAFT_324719 [Cryphonectria parasitica EP155]	-	-	-	-	GO:0000228//nuclear chromosome;GO:0000408//EKC/KEOPS complex;GO:0000785//chromatin;GO:0000790//nuclear chromatin;GO:0005575//cellular_component;GO:0005622//intracellular;GO:0005623//cell;GO:0005634//nucleus;GO:0005654//nucleoplasm;GO:0005694//chromosome;GO:0005737//cytoplasm;GO:0005886//plasma membrane;GO:0016020//membrane;GO:0016604//nuclear body;GO:0016607//nuclear speck;GO:0031974//membrane-en…	GO:0003674//molecular_function;GO:0003676//nucleic acid binding;GO:0003677//DNA binding;GO:0003682//chromatin binding;GO:0003824//catalytic activity;GO:0003998//acylphosphatase activity;GO:0005488//binding;GO:0016740//transferase activity;GO:0016746//transferase activity, transferring acyl groups;GO:0016747//transferase activity, transferring acyl groups other than amino-acyl groups;GO:0031490//c…	GO:0000722//telomere maintenance via recombination;GO:0000723//telomere maintenance;GO:0002949//tRNA threonylcarbamoyladenosine modification;GO:0006139//nucleobase-containing compound metabolic process;GO:0006259//DNA metabolic process;GO:0006310//DNA recombination;GO:0006312//mitotic recombination;GO:0006351//transcription, DNA-templated;GO:0006355//regulation of transcription, DNA-templated;GO:…
scaffold_10	336643	337098	MergePeak_1252	2598	2434	1313	244	5113	3673	95	79	74	143	99	116	1713.05	1486.27	828.253	247.111	3157.53	2606.62	122.48	95.9001	91.3506	114.093	88.8539	119.815	fgenesh1_kg.10_48_1741_1_CCBH_CCBI_EXTA	-	336470	338376	3utr,stop_codon	fgenesh1_kg.10_48_1741_1_CCBH_CCBI_EXTA	mRNA	cfa	KAF3760210.1 hypothetical protein M406DRAFT_324723 [Cryphonectria parasitica EP155]	-	-	-	-	GO:0005575//cellular_component;GO:0005737//cytoplasm	GO:0004719//protein-L-isoaspartate (D-aspartate) O-methyltransferase activity;GO:0008168//methyltransferase activity;GO:0008170//N-methyltransferase activity;GO:0008171//O-methyltransferase activity;GO:0008176//tRNA (guanine-N7-)-methyltransferase activity;GO:0008276//protein methyltransferase activity;GO:0008649//rRNA methyltransferase activity;GO:0008689//3-demethylubiquinone-9 3-O-methyltransf…	GO:0006364//rRNA processing;GO:0006400//tRNA modification;GO:0006412//translation;GO:0006744//ubiquinone biosynthetic process;GO:0008152//metabolic process;GO:0008299//isoprenoid biosynthetic process;GO:0009086//methionine biosynthetic process;GO:0009102//biotin biosynthetic process;GO:0009234//menaquinone biosynthetic process;GO:0015995//chlorophyll biosynthetic process;GO:0018364//peptidyl-glut…
scaffold_10	349524	349675	MergePeak_1255	8603	4676	3624	2131	1464	2480	143	84	111	493	519	103	5672.59	2855.3	2286.05	2158.17	904.093	1759.99	184.364	101.97	137.026	393.34	465.81	106.387	Crypa1.estExt_Genewise1.C_130165	-	346461	352190	cds	Crypa1.estExt_Genewise1.C_130165	mRNA	MYO2	KAF3760213.1 hypothetical protein M406DRAFT_85656 [Cryphonectria parasitica EP155]	-	-	-	-	GO:0000131//incipient cellular bud site;GO:0000322//storage vacuole;GO:0000323//lytic vacuole;GO:0000324//fungal-type vacuole;GO:0000329//fungal-type vacuole membrane;GO:0005575//cellular_component;GO:0005622//intracellular;GO:0005623//cell;GO:0005737//cytoplasm;GO:0005773//vacuole;GO:0005774//vacuolar membrane;GO:0005856//cytoskeleton;GO:0005884//actin filament;GO:0005933//cellular bud;GO:000593…	GO:0000146//microfilament motor activity;GO:0000166//nucleotide binding;GO:0003674//molecular_function;GO:0003700//transcription factor activity, sequence-specific DNA binding;GO:0003774//motor activity;GO:0003777//microtubule motor activity;GO:0003779//actin binding;GO:0003824//catalytic activity;GO:0005488//binding;GO:0005515//protein binding;GO:0005516//calmodulin binding;GO:0005524//ATP bindi…	GO:0000001//mitochondrion inheritance;GO:0000003//reproduction;GO:0000011//vacuole inheritance;GO:0000132//establishment of mitotic spindle orientation;GO:0000226//microtubule cytoskeleton organization;GO:0000278//mitotic cell cycle;GO:0000281//mitotic cytokinesis;GO:0000902//cell morphogenesis;GO:0000910//cytokinesis;GO:0006355//regulation of transcription, DNA-templated;GO:0006810//transport;GO…
scaffold_10	381104	381506	MergePeak_1264	1238	4806	1178	722	3696	689	330	278	301	414	341	125	816.304	2934.68	743.093	731.207	2282.47	488.964	425.456	337.471	371.575	330.31	306.052	129.111	estExt_Genewise1Plus.C_100259	+	378682	382282	cds	estExt_Genewise1Plus.C_100259	mRNA	urg1	KAF3760222.1 putative GTP cyclohydrolase II [Cryphonectria parasitica EP155]	-	-	-	-	-	GO:0003935//GTP cyclohydrolase II activity	GO:0009231//riboflavin biosynthetic process
scaffold_10	481176	481302	MergePeak_1278	770	467	2563	1	3910	1983	276	439	374	729	608	1034	507.717	285.163	1616.76	1.01275	2414.62	1407.28	355.836	532.913	461.691	581.633	545.689	1068	estExt_Genewise1.C_100300	-	481128	482485	3utr,stop_codon	estExt_Genewise1.C_100300	mRNA	rpl-12	KAF3760241.1 hypothetical protein M406DRAFT_283349 [Cryphonectria parasitica EP155]	Genetic Information Processing	Translation	ko03010//Ribosome	K02870	GO:0000315//organellar large ribosomal subunit;GO:0005575//cellular_component;GO:0005622//intracellular;GO:0005623//cell;GO:0005737//cytoplasm;GO:0005829//cytosol;GO:0005840//ribosome;GO:0015934//large ribosomal subunit;GO:0022625//cytosolic large ribosomal subunit;GO:0022626//cytosolic ribosome;GO:0032991//macromolecular complex;GO:0043226//organelle;GO:0043228//non-membrane-bounded organelle;GO…	GO:0003674//molecular_function;GO:0003676//nucleic acid binding;GO:0003723//RNA binding;GO:0003735//structural constituent of ribosome;GO:0005198//structural molecule activity;GO:0005488//binding;GO:0019843//rRNA binding;GO:0097159//organic cyclic compound binding;GO:1901363//heterocyclic compound binding	GO:0000027//ribosomal large subunit assembly;GO:0000184//nuclear-transcribed mRNA catabolic process, nonsense-mediated decay;GO:0000381//regulation of alternative mRNA splicing, via spliceosome;GO:0000956//nuclear-transcribed mRNA catabolic process;GO:0002181//cytoplasmic translation;GO:0006139//nucleobase-containing compound metabolic process;GO:0006401//RNA catabolic process;GO:0006402//mRNA ca…
scaffold_10	483138	483389	MergePeak_1280	0	0	0	0	0	0	0	0	0	0	0	0	0.0659373	0.0610628	0.0630809	0.101275	0.061755	0.0709671	0.128926	0.121393	0.123447	0.079785	0.0897514	0.103289	estExt_Genewise1Plus.C_100301	-	483140	486057	3utr,cds,stop_codon	estExt_Genewise1Plus.C_100301	mRNA	SEC23	KAF3760242.1 hypothetical protein M406DRAFT_296975 [Cryphonectria parasitica EP155]	Genetic Information Processing	Folding, sorting and degradation	ko04141//Protein processing in endoplasmic reticulum	K14006	GO:0000139//Golgi membrane;GO:0005575//cellular_component;GO:0005622//intracellular;GO:0005623//cell;GO:0005737//cytoplasm;GO:0005783//endoplasmic reticulum;GO:0005789//endoplasmic reticulum membrane;GO:0005794//Golgi apparatus;GO:0005795//Golgi stack;GO:0005798//Golgi-associated vesicle;GO:0012505//endomembrane system;GO:0012506//vesicle membrane;GO:0012507//ER to Golgi transport vesicle membran…	GO:0003674//molecular_function;GO:0005096//GTPase activator activity;GO:0005488//binding;GO:0008047//enzyme activator activity;GO:0008270//zinc ion binding;GO:0030234//enzyme regulator activity;GO:0030695//GTPase regulator activity;GO:0043167//ion binding;GO:0043169//cation binding;GO:0046872//metal ion binding;GO:0046914//transition metal ion binding;GO:0060589//nucleoside-triphosphatase regulat…	GO:0002164//larval development;GO:0002165//instar larval or pupal development;GO:0002168//instar larval development;GO:0003002//regionalization;GO:0003330//regulation of extracellular matrix constituent secretion;GO:0003331//positive regulation of extracellular matrix constituent secretion;GO:0003400//regulation of COPII vesicle coating;GO:0006508//proteolysis;GO:0006511//ubiquitin-dependent prot…
scaffold_10	593098	593199	MergePeak_1287	1687	3185	1067	1226	4317	5358	376	227	266	538	507	197	1112.36	1944.85	673.074	1241.63	2665.96	3802.42	484.762	275.561	328.368	429.243	455.04	203.479	estExt_fgenesh1_kg.C_100074	+	592950	594974	5utr,start_codon	estExt_fgenesh1_kg.C_100074	mRNA	gdh	KAF3760264.1 NADP-specific glutamate dehydrogenase [Cryphonectria parasitica EP155]	Metabolism;Metabolism;Metabolism;Metabolism	Global and overview maps;Amino acid metabolism;Amino acid metabolism;Energy metabolism	ko01100//Metabolic pathways;ko00250//Alanine, aspartate and glutamate metabolism;ko00220//Arginine biosynthesis;ko00910//Nitrogen metabolism	K00262;K00262;K00262;K00262	GO:0005575//cellular_component;GO:0005576//extracellular region;GO:0005622//intracellular;GO:0005623//cell;GO:0005634//nucleus;GO:0005737//cytoplasm;GO:0005739//mitochondrion;GO:0005829//cytosol;GO:0043226//organelle;GO:0043227//membrane-bounded organelle;GO:0043229//intracellular organelle;GO:0043231//intracellular membrane-bounded organelle;GO:0044424//intracellular part;GO:0044444//cytoplasmic…	GO:0003674//molecular_function;GO:0003824//catalytic activity;GO:0004353//glutamate dehydrogenase [NAD(P)+] activity;GO:0004354//glutamate dehydrogenase (NADP+) activity;GO:0016491//oxidoreductase activity;GO:0016638//oxidoreductase activity, acting on the CH-NH2 group of donors;GO:0016639//oxidoreductase activity, acting on the CH-NH2 group of donors, NAD or NADP as acceptor	GO:0001505//regulation of neurotransmitter levels;GO:0006082//organic acid metabolic process;GO:0006520//cellular amino acid metabolic process;GO:0006536//glutamate metabolic process;GO:0006537//glutamate biosynthetic process;GO:0006541//glutamine metabolic process;GO:0006807//nitrogen compound metabolic process;GO:0008150//biological_process;GO:0008152//metabolic process;GO:0008652//cellular ami…
scaffold_10	594037	594113	MergePeak_1288	2151	1262	1082	4441	6358	2981	970	612	633	928	738	219	1418.31	770.612	682.536	4497.63	3926.38	2115.53	1250.58	742.923	781.418	740.405	662.366	226.202	estExt_fgenesh1_kg.C_100074	+	592950	594974	cds	estExt_fgenesh1_kg.C_100074	mRNA	gdh	KAF3760264.1 NADP-specific glutamate dehydrogenase [Cryphonectria parasitica EP155]	Metabolism;Metabolism;Metabolism;Metabolism	Global and overview maps;Amino acid metabolism;Amino acid metabolism;Energy metabolism	ko01100//Metabolic pathways;ko00250//Alanine, aspartate and glutamate metabolism;ko00220//Arginine biosynthesis;ko00910//Nitrogen metabolism	K00262;K00262;K00262;K00262	GO:0005575//cellular_component;GO:0005576//extracellular region;GO:0005622//intracellular;GO:0005623//cell;GO:0005634//nucleus;GO:0005737//cytoplasm;GO:0005739//mitochondrion;GO:0005829//cytosol;GO:0043226//organelle;GO:0043227//membrane-bounded organelle;GO:0043229//intracellular organelle;GO:0043231//intracellular membrane-bounded organelle;GO:0044424//intracellular part;GO:0044444//cytoplasmic…	GO:0003674//molecular_function;GO:0003824//catalytic activity;GO:0004353//glutamate dehydrogenase [NAD(P)+] activity;GO:0004354//glutamate dehydrogenase (NADP+) activity;GO:0016491//oxidoreductase activity;GO:0016638//oxidoreductase activity, acting on the CH-NH2 group of donors;GO:0016639//oxidoreductase activity, acting on the CH-NH2 group of donors, NAD or NADP as acceptor	GO:0001505//regulation of neurotransmitter levels;GO:0006082//organic acid metabolic process;GO:0006520//cellular amino acid metabolic process;GO:0006536//glutamate metabolic process;GO:0006537//glutamate biosynthetic process;GO:0006541//glutamine metabolic process;GO:0006807//nitrogen compound metabolic process;GO:0008150//biological_process;GO:0008152//metabolic process;GO:0008652//cellular ami…
scaffold_10	599772	599873	MergePeak_1289	246	2488	946	3343	1887	626	184	141	139	367	306	90	162.206	1519.24	596.746	3385.63	1165.32	444.254	237.224	171.164	171.591	292.811	274.639	92.9598	gw1.10.15.1	-	599136	603464	cds	gw1.10.15.1	mRNA	SSD1	KAF3760266.1 hypothetical protein M406DRAFT_215561, partial [Cryphonectria parasitica EP155]	-	-	-	-	GO:0000178//exosome (RNase complex);GO:0000932//cytoplasmic mRNA processing body;GO:0005575//cellular_component;GO:0005622//intracellular;GO:0005623//cell;GO:0005634//nucleus;GO:0005737//cytoplasm;GO:0005844//polysome;GO:0005933//cellular bud;GO:0005935//cellular bud neck;GO:0010494//cytoplasmic stress granule;GO:0030427//site of polarized growth;GO:0032991//macromolecular complex;GO:0035770//rib…	GO:0000175//3'-5'-exoribonuclease activity;GO:0000287//magnesium ion binding;GO:0000900//translation repressor activity, nucleic acid binding;GO:0003674//molecular_function;GO:0003676//nucleic acid binding;GO:0003723//RNA binding;GO:0003727//single-stranded RNA binding;GO:0003729//mRNA binding;GO:0003730//mRNA 3'-UTR binding;GO:0003824//catalytic activity;GO:0004518//nuclease activity;GO:0004527/…	GO:0000070//mitotic sister chromatid segregation;GO:0000278//mitotic cell cycle;GO:0000280//nuclear division;GO:0000291//nuclear-transcribed mRNA catabolic process, exonucleolytic;GO:0000819//sister chromatid segregation;GO:0000956//nuclear-transcribed mRNA catabolic process;GO:0006139//nucleobase-containing compound metabolic process;GO:0006364//rRNA processing;GO:0006396//RNA processing;GO:0006…
scaffold_10	601031	601232	MergePeak_1291	3267	6073	1712	2099	3030	3505	287	214	250	566	572	163	2154.17	3708.34	1079.95	2125.77	1871.18	2487.4	370.018	259.78	308.617	451.583	513.378	168.361	gw1.10.15.1	-	599136	603464	cds	gw1.10.15.1	mRNA	SSD1	KAF3760266.1 hypothetical protein M406DRAFT_215561, partial [Cryphonectria parasitica EP155]	-	-	-	-	GO:0000178//exosome (RNase complex);GO:0000932//cytoplasmic mRNA processing body;GO:0005575//cellular_component;GO:0005622//intracellular;GO:0005623//cell;GO:0005634//nucleus;GO:0005737//cytoplasm;GO:0005844//polysome;GO:0005933//cellular bud;GO:0005935//cellular bud neck;GO:0010494//cytoplasmic stress granule;GO:0030427//site of polarized growth;GO:0032991//macromolecular complex;GO:0035770//rib…	GO:0000175//3'-5'-exoribonuclease activity;GO:0000287//magnesium ion binding;GO:0000900//translation repressor activity, nucleic acid binding;GO:0003674//molecular_function;GO:0003676//nucleic acid binding;GO:0003723//RNA binding;GO:0003727//single-stranded RNA binding;GO:0003729//mRNA binding;GO:0003730//mRNA 3'-UTR binding;GO:0003824//catalytic activity;GO:0004518//nuclease activity;GO:0004527/…	GO:0000070//mitotic sister chromatid segregation;GO:0000278//mitotic cell cycle;GO:0000280//nuclear division;GO:0000291//nuclear-transcribed mRNA catabolic process, exonucleolytic;GO:0000819//sister chromatid segregation;GO:0000956//nuclear-transcribed mRNA catabolic process;GO:0006139//nucleobase-containing compound metabolic process;GO:0006364//rRNA processing;GO:0006396//RNA processing;GO:0006…
scaffold_10	601331	601432	MergePeak_1292	5069	6829	1396	1383	3772	2406	348	237	262	636	616	135	3342.36	4169.98	880.61	1400.64	2329.4	1707.47	448.663	287.7	323.43	507.432	552.869	139.44	gw1.10.15.1	-	599136	603464	cds	gw1.10.15.1	mRNA	SSD1	KAF3760266.1 hypothetical protein M406DRAFT_215561, partial [Cryphonectria parasitica EP155]	-	-	-	-	GO:0000178//exosome (RNase complex);GO:0000932//cytoplasmic mRNA processing body;GO:0005575//cellular_component;GO:0005622//intracellular;GO:0005623//cell;GO:0005634//nucleus;GO:0005737//cytoplasm;GO:0005844//polysome;GO:0005933//cellular bud;GO:0005935//cellular bud neck;GO:0010494//cytoplasmic stress granule;GO:0030427//site of polarized growth;GO:0032991//macromolecular complex;GO:0035770//rib…	GO:0000175//3'-5'-exoribonuclease activity;GO:0000287//magnesium ion binding;GO:0000900//translation repressor activity, nucleic acid binding;GO:0003674//molecular_function;GO:0003676//nucleic acid binding;GO:0003723//RNA binding;GO:0003727//single-stranded RNA binding;GO:0003729//mRNA binding;GO:0003730//mRNA 3'-UTR binding;GO:0003824//catalytic activity;GO:0004518//nuclease activity;GO:0004527/…	GO:0000070//mitotic sister chromatid segregation;GO:0000278//mitotic cell cycle;GO:0000280//nuclear division;GO:0000291//nuclear-transcribed mRNA catabolic process, exonucleolytic;GO:0000819//sister chromatid segregation;GO:0000956//nuclear-transcribed mRNA catabolic process;GO:0006139//nucleobase-containing compound metabolic process;GO:0006364//rRNA processing;GO:0006396//RNA processing;GO:0006…
scaffold_10	628305	628531	MergePeak_1301	1690	2750	0	389	1471	0	97	38	44	147	117	35	1114.34	1679.23	0.0630809	393.96	908.416	0.0709671	125.058	46.1292	54.3166	117.284	105.009	36.151	estExt_Genewise1.C_100394	+	628207	631675	5utr	estExt_Genewise1.C_100394	mRNA	YLR345W	KAF3760277.1 hypothetical protein M406DRAFT_283395 [Cryphonectria parasitica EP155]	Metabolism	Carbohydrate metabolism	ko00051//Fructose and mannose metabolism	K19030	GO:0005575//cellular_component;GO:0005622//intracellular;GO:0005623//cell;GO:0005737//cytoplasm;GO:0044424//intracellular part;GO:0044464//cell part	GO:0000166//nucleotide binding;GO:0003674//molecular_function;GO:0003824//catalytic activity;GO:0003873//6-phosphofructo-2-kinase activity;GO:0004331//fructose-2,6-bisphosphate 2-phosphatase activity;GO:0005488//binding;GO:0005524//ATP binding;GO:0008144//drug binding;GO:0008443//phosphofructokinase activity;GO:0016301//kinase activity;GO:0016740//transferase activity;GO:0016772//transferase acti…	GO:0005975//carbohydrate metabolic process;GO:0005996//monosaccharide metabolic process;GO:0006000//fructose metabolic process;GO:0006003//fructose 2,6-bisphosphate metabolic process;GO:0006109//regulation of carbohydrate metabolic process;GO:0006110//regulation of glycolytic process;GO:0006140//regulation of nucleotide metabolic process;GO:0006793//phosphorus metabolic process;GO:0006796//phosph…
scaffold_10	916780	916831	MergePeak_1321	0	0	0	0	0	0	0	0	0	0	0	0	0.0659373	0.0610628	0.0630809	0.101275	0.061755	0.0709671	0.128926	0.121393	0.123447	0.079785	0.0897514	0.103289	estExt_fgenesh1_kg.C_100098	-	916782	918160	3utr,stop_codon	estExt_fgenesh1_kg.C_100098	mRNA	amt1	KAF3760323.1 ammonium transporter [Cryphonectria parasitica EP155]	-	-	-	-	GO:0016020//membrane	GO:0008519//ammonium transmembrane transporter activity	GO:0015696//ammonium transport
scaffold_10	951683	951809	MergePeak_1328	1450	1734	1359	332	1760	1083	168	158	150	316	255	155	956.091	1058.83	857.27	336.234	1086.89	768.574	216.596	191.8	185.17	252.121	228.866	160.097	fgenesh1_kg.10_102_2990_1_CCBH_CCBI_EXTA	-	950635	951905	5utr,start_codon	fgenesh1_kg.10_102_2990_1_CCBH_CCBI_EXTA	mRNA	--	KAF3760332.1 hypothetical protein M406DRAFT_324777 [Cryphonectria parasitica EP155]	-	-	-	-	GO:0005575//cellular_component;GO:0005622//intracellular;GO:0005623//cell;GO:0005737//cytoplasm;GO:0005783//endoplasmic reticulum;GO:0005789//endoplasmic reticulum membrane;GO:0005791//rough endoplasmic reticulum;GO:0012505//endomembrane system;GO:0016020//membrane;GO:0030867//rough endoplasmic reticulum membrane;GO:0031090//organelle membrane;GO:0031205//endoplasmic reticulum Sec complex;GO:0031…	GO:0005515//protein binding	GO:0006605//protein targeting;GO:0006612//protein targeting to membrane;GO:0006620//posttranslational protein targeting to membrane;GO:0006810//transport;GO:0006886//intracellular protein transport;GO:0008104//protein localization;GO:0008150//biological_process;GO:0015031//protein transport;GO:0015833//peptide transport;GO:0033036//macromolecule localization;GO:0033365//protein localization to or…
scaffold_10	996715	996816	MergePeak_1333	232	1	390	370	0	703	31	46	41	79	63	39	152.975	0.610628	246.016	374.718	0.061755	498.899	39.9671	55.8406	50.6131	63.0301	56.5434	40.2826	estExt_Genewise1.C_100577	-	996617	998515	3utr,cds,stop_codon	estExt_Genewise1.C_100577	mRNA	ELP3	KAF3760348.1 putative histone acetyltransferase [Cryphonectria parasitica EP155]	-	-	-	-	GO:0000123//histone acetyltransferase complex;GO:0000228//nuclear chromosome;GO:0000785//chromatin;GO:0000790//nuclear chromatin;GO:0000791//euchromatin;GO:0005575//cellular_component;GO:0005622//intracellular;GO:0005623//cell;GO:0005634//nucleus;GO:0005654//nucleoplasm;GO:0005694//chromosome;GO:0005719//nuclear euchromatin;GO:0005730//nucleolus;GO:0005737//cytoplasm;GO:0005829//cytosol;GO:000802…	GO:0000993//RNA polymerase II core binding;GO:0001098//basal transcription machinery binding;GO:0001099//basal RNA polymerase II transcription machinery binding;GO:0003674//molecular_function;GO:0003824//catalytic activity;GO:0004402//histone acetyltransferase activity;GO:0005488//binding;GO:0005515//protein binding;GO:0008080//N-acetyltransferase activity;GO:0008607//phosphorylase kinase regulat…	GO:0000003//reproduction;GO:0000902//cell morphogenesis;GO:0000904//cell morphogenesis involved in differentiation;GO:0001764//neuron migration;GO:0001932//regulation of protein phosphorylation;GO:0002097//tRNA wobble base modification;GO:0002098//tRNA wobble uridine modification;GO:0002119//nematode larval development;GO:0002164//larval development;GO:0002165//instar larval or pupal development;…
scaffold_10	1005079	1005155	MergePeak_1338	2412	3010	2048	2455	3645	4734	401	326	370	505	464	260	1590.41	1837.99	1291.9	2486.31	2250.97	3359.58	516.994	395.74	456.753	402.914	416.447	268.551	Crypa1.estExt_Genewise1Plus.C_160122	+	1003386	1005266	cds,stop_codon	Crypa1.estExt_Genewise1Plus.C_160122	mRNA	mts2	KAF3760351.1 hypothetical protein M406DRAFT_96190 [Cryphonectria parasitica EP155]	Genetic Information Processing	Folding, sorting and degradation	ko03050//Proteasome	K03062	GO:0000228//nuclear chromosome;GO:0000502//proteasome complex;GO:0000785//chromatin;GO:0000790//nuclear chromatin;GO:0005575//cellular_component;GO:0005622//intracellular;GO:0005623//cell;GO:0005634//nucleus;GO:0005654//nucleoplasm;GO:0005694//chromosome;GO:0005737//cytoplasm;GO:0005829//cytosol;GO:0005838//proteasome regulatory particle;GO:0008540//proteasome regulatory particle, base subcomplex…	GO:0000166//nucleotide binding;GO:0003674//molecular_function;GO:0003677//DNA binding;GO:0003678//DNA helicase activity;GO:0003688//DNA replication origin binding;GO:0003723//RNA binding;GO:0003724//RNA helicase activity;GO:0003824//catalytic activity;GO:0004176//ATP-dependent peptidase activity;GO:0004222//metalloendopeptidase activity;GO:0004252//serine-type endopeptidase activity;GO:0005488//b…	GO:0006139//nucleobase-containing compound metabolic process;GO:0006270//DNA replication initiation;GO:0006275//regulation of DNA replication;GO:0006281//DNA repair;GO:0006310//DNA recombination;GO:0006355//regulation of transcription, DNA-templated;GO:0006357//regulation of transcription from RNA polymerase II promoter;GO:0006401//RNA catabolic process;GO:0006457//protein folding;GO:0006464//cel…
scaffold_10	1008628	1008835	MergePeak_1341	143	755	770	844	1000	232	20	33	39	31	35	79	94.2904	461.024	485.723	854.762	617.55	164.644	25.7852	40.0596	48.1442	24.7333	31.413	81.5981	estExt_Genewise1Plus.C_100586	+	1007367	1011077	cds	estExt_Genewise1Plus.C_100586	mRNA	atp1a1	KAF3760352.1 calcium ATPase [Cryphonectria parasitica EP155]	-	-	-	-	GO:0031004//potassium ion-transporting ATPase complex	GO:0004008//copper-exporting ATPase activity;GO:0004647//phosphoserine phosphatase activity;GO:0005375//copper ion transmembrane transporter activity;GO:0005388//calcium-transporting ATPase activity;GO:0008556//potassium-transporting ATPase activity;GO:0008967//phosphoglycolate phosphatase activity;GO:0015434//cadmium-transporting ATPase activity;GO:0015444//magnesium-importing ATPase activity;GO…	GO:0006545//glycine biosynthetic process;GO:0006564//L-serine biosynthetic process;GO:0006813//potassium ion transport;GO:0006816//calcium ion transport;GO:0006825//copper ion transport;GO:0008152//metabolic process;GO:0015691//cadmium ion transport;GO:0015693//magnesium ion transport;GO:0030001//metal ion transport
scaffold_10	1021401	1021627	MergePeak_1345	1691	964	74	3	2157	1765	104	126	132	138	119	161	1115	588.645	46.6799	3.03826	1332.06	1252.57	134.083	152.955	162.95	110.103	106.804	166.295	estExt_fgenesh1_pm.C_100179	+	1019928	1021801	3utr,stop_codon	estExt_fgenesh1_pm.C_100179	mRNA	AIM18	KAF3760355.1 hypothetical protein M406DRAFT_348589 [Cryphonectria parasitica EP155]	-	-	-	-	-	GO:0016872//intramolecular lyase activity	-
scaffold_10	1027061	1027609	MergePeak_1346	1426	3195	5656	0	1786	1546	159	173	149	370	304	316	940.266	1950.96	3567.86	0.101275	1102.94	1097.15	204.993	210.009	183.936	295.204	272.844	326.392	estExt_fgenesh1_kg.C_100121	+	1026988	1029075	5utr,cds,start_codon	estExt_fgenesh1_kg.C_100121	mRNA	crp-46	KAF3760357.1 hypothetical protein M406DRAFT_358614 [Cryphonectria parasitica EP155]	Genetic Information Processing	Translation	ko03010//Ribosome	K02872	GO:0000315//organellar large ribosomal subunit;GO:0005575//cellular_component;GO:0005622//intracellular;GO:0005623//cell;GO:0005737//cytoplasm;GO:0005829//cytosol;GO:0005840//ribosome;GO:0015934//large ribosomal subunit;GO:0022625//cytosolic large ribosomal subunit;GO:0022626//cytosolic ribosome;GO:0032991//macromolecular complex;GO:0043226//organelle;GO:0043228//non-membrane-bounded organelle;GO…	GO:0003674//molecular_function;GO:0003676//nucleic acid binding;GO:0003723//RNA binding;GO:0003729//mRNA binding;GO:0003735//structural constituent of ribosome;GO:0005198//structural molecule activity;GO:0005488//binding;GO:0016491//oxidoreductase activity;GO:0097159//organic cyclic compound binding;GO:1901363//heterocyclic compound binding	GO:0000184//nuclear-transcribed mRNA catabolic process, nonsense-mediated decay;GO:0000956//nuclear-transcribed mRNA catabolic process;GO:0002181//cytoplasmic translation;GO:0002376//immune system process;GO:0006139//nucleobase-containing compound metabolic process;GO:0006401//RNA catabolic process;GO:0006402//mRNA catabolic process;GO:0006412//translation;GO:0006413//translational initiation;GO:…
scaffold_10	1028830	1029006	MergePeak_1347	3667	4318	9831	2424	8085	2469	285	398	358	765	603	938	2417.92	2636.69	6201.49	2454.91	4992.89	1752.18	367.44	483.143	441.939	610.355	541.201	968.848	estExt_fgenesh1_kg.C_100121	+	1026988	1029075	3utr	estExt_fgenesh1_kg.C_100121	mRNA	crp-46	KAF3760357.1 hypothetical protein M406DRAFT_358614 [Cryphonectria parasitica EP155]	Genetic Information Processing	Translation	ko03010//Ribosome	K02872	GO:0000315//organellar large ribosomal subunit;GO:0005575//cellular_component;GO:0005622//intracellular;GO:0005623//cell;GO:0005737//cytoplasm;GO:0005829//cytosol;GO:0005840//ribosome;GO:0015934//large ribosomal subunit;GO:0022625//cytosolic large ribosomal subunit;GO:0022626//cytosolic ribosome;GO:0032991//macromolecular complex;GO:0043226//organelle;GO:0043228//non-membrane-bounded organelle;GO…	GO:0003674//molecular_function;GO:0003676//nucleic acid binding;GO:0003723//RNA binding;GO:0003729//mRNA binding;GO:0003735//structural constituent of ribosome;GO:0005198//structural molecule activity;GO:0005488//binding;GO:0016491//oxidoreductase activity;GO:0097159//organic cyclic compound binding;GO:1901363//heterocyclic compound binding	GO:0000184//nuclear-transcribed mRNA catabolic process, nonsense-mediated decay;GO:0000956//nuclear-transcribed mRNA catabolic process;GO:0002181//cytoplasmic translation;GO:0002376//immune system process;GO:0006139//nucleobase-containing compound metabolic process;GO:0006401//RNA catabolic process;GO:0006402//mRNA catabolic process;GO:0006412//translation;GO:0006413//translational initiation;GO:…
scaffold_10	1052121	1052222	MergePeak_1352	446	0	3917	0	5486	2357	86	160	164	54	60	467	294.08	0.0610628	2470.88	0.101275	3387.88	1672.7	110.876	194.228	202.453	43.0839	53.8509	482.358	estExt_fgenesh1_pg.C_100223	-	1050894	1052857	cds	estExt_fgenesh1_pg.C_100223	mRNA	--	KAF3760364.1 hypothetical protein M406DRAFT_353885 [Cryphonectria parasitica EP155]	-	-	-	-	-	-	-
scaffold_10	1080711	1080787	MergePeak_1359	0	0	0	0	0	0	0	0	0	0	0	0	0.0659373	0.0610628	0.0630809	0.101275	0.061755	0.0709671	0.128926	0.121393	0.123447	0.079785	0.0897514	0.103289	Crypa1.estExt_Genewise1Plus.C_160166	-	1080713	1082540	3utr,stop_codon	Crypa1.estExt_Genewise1Plus.C_160166	mRNA	hob3	KAF3760372.1 hypothetical protein M406DRAFT_96221 [Cryphonectria parasitica EP155]	-	-	-	-	GO:0005575//cellular_component;GO:0005622//intracellular;GO:0005623//cell;GO:0005634//nucleus;GO:0005635//nuclear envelope;GO:0005737//cytoplasm;GO:0005768//endosome;GO:0005829//cytosol;GO:0005856//cytoskeleton;GO:0005884//actin filament;GO:0005886//plasma membrane;GO:0005937//mating projection;GO:0005938//cell cortex;GO:0012505//endomembrane system;GO:0015629//actin cytoskeleton;GO:0016020//memb…	GO:0003674//molecular_function;GO:0005085//guanyl-nucleotide exchange factor activity;GO:0005088//Ras guanyl-nucleotide exchange factor activity;GO:0005089//Rho guanyl-nucleotide exchange factor activity;GO:0005488//binding;GO:0005515//protein binding;GO:0005543//phospholipid binding;GO:0008092//cytoskeletal protein binding;GO:0008093//cytoskeletal adaptor activity;GO:0008289//lipid binding;GO:00…	GO:0000003//reproduction;GO:0000278//mitotic cell cycle;GO:0000281//mitotic cytokinesis;GO:0000746//conjugation;GO:0000747//conjugation with cellular fusion;GO:0000902//cell morphogenesis;GO:0000910//cytokinesis;GO:0000912//assembly of actomyosin apparatus involved in cytokinesis;GO:0000915//actomyosin contractile ring assembly;GO:0000917//barrier septum assembly;GO:0001654//eye development;GO:00…
scaffold_10	1098147	1098855	MergePeak_1366	3238	3452	4360	0	6285	789	677	978	955	1363	1023	1164	2135.05	2107.89	2750.33	0.101275	3881.3	559.931	872.83	1187.22	1178.92	1087.47	918.157	1202.28	Crypa1.estExt_fgenesh1_kg.C_160048	-	1095753	1098855	5utr,start_codon	Crypa1.estExt_fgenesh1_kg.C_160048	mRNA	ARB_07487	KAF3760378.1 glycoside hydrolase family 72 /Carbohydrate-binding module family 43 [Cryphonectria parasitica EP155]	-	-	-	-	GO:0000935//barrier septum;GO:0000936//primary cell septum;GO:0005575//cellular_component;GO:0005576//extracellular region;GO:0005618//cell wall;GO:0005621//cellular bud scar;GO:0005622//intracellular;GO:0005623//cell;GO:0005634//nucleus;GO:0005737//cytoplasm;GO:0005739//mitochondrion;GO:0005783//endoplasmic reticulum;GO:0005788//endoplasmic reticulum lumen;GO:0005798//Golgi-associated vesicle;GO…	GO:0003674//molecular_function;GO:0003824//catalytic activity;GO:0016740//transferase activity;GO:0042123//glucanosyltransferase activity;GO:0042124//1,3-beta-glucanosyltransferase activity	GO:0000271//polysaccharide biosynthetic process;GO:0000278//mitotic cell cycle;GO:0000281//mitotic cytokinesis;GO:0000902//cell morphogenesis;GO:0000910//cytokinesis;GO:0000917//barrier septum assembly;GO:0005975//carbohydrate metabolic process;GO:0005976//polysaccharide metabolic process;GO:0006073//cellular glucan metabolic process;GO:0006074//(1->3)-beta-D-glucan metabolic process;GO:0006075//…
scaffold_10	1118758	1118884	MergePeak_1368	0	0	0	0	0	0	0	0	0	0	0	0	0.0659373	0.0610628	0.0630809	0.101275	0.061755	0.0709671	0.128926	0.121393	0.123447	0.079785	0.0897514	0.103289	estExt_Genewise1Plus.C_100657	-	1118760	1121502	3utr	estExt_Genewise1Plus.C_100657	mRNA	ARB1	KAF3760382.1 hypothetical protein M406DRAFT_297168 [Cryphonectria parasitica EP155]	-	-	-	-	GO:0005575//cellular_component;GO:0005622//intracellular;GO:0005623//cell;GO:0005634//nucleus;GO:0005737//cytoplasm;GO:0005739//mitochondrion;GO:0005740//mitochondrial envelope;GO:0005887//integral component of plasma membrane;GO:0009288//bacterial-type flagellum;GO:0009380//excinuclease repair complex;GO:0009898//cytoplasmic side of plasma membrane;GO:0016021//integral component of membrane;GO:0…	GO:0000166//nucleotide binding;GO:0003674//molecular_function;GO:0003677//DNA binding;GO:0003697//single-stranded DNA binding;GO:0003723//RNA binding;GO:0003724//RNA helicase activity;GO:0003824//catalytic activity;GO:0003924//GTPase activity;GO:0005215//transporter activity;GO:0005260//channel-conductance-controlling ATPase activity;GO:0005319//lipid transporter activity;GO:0005488//binding;GO:0…	GO:0000054//ribosomal subunit export from nucleus;GO:0000056//ribosomal small subunit export from nucleus;GO:0000910//cytokinesis;GO:0001539//cilium or flagellum-dependent cell motility;GO:0006260//DNA replication;GO:0006281//DNA repair;GO:0006289//nucleotide-excision repair;GO:0006310//DNA recombination;GO:0006403//RNA localization;GO:0006405//RNA export from nucleus;GO:0006412//translation;GO:0…
scaffold_10	1173688	1173839	MergePeak_1383	10040	4239	495	5416	916	1421	189	87	76	490	408	79	6620.11	2588.45	312.251	5485.06	565.676	1008.44	243.67	105.612	93.8195	390.946	366.186	81.5981	fgenesh1_kg.10_134_2447_1_CCBH_CCBI_EXTA	+	1172475	1173846	3utr,stop_codon	fgenesh1_kg.10_134_2447_1_CCBH_CCBI_EXTA	mRNA	FUS5	KAF3760396.1 hypothetical protein M406DRAFT_324809 [Cryphonectria parasitica EP155]	-	-	-	-	-	-	-
scaffold_10	1196305	1196481	MergePeak_1392	578	2910	1549	856	1176	91	113	146	128	1043	891	640	381.118	1776.93	977.124	866.916	726.239	64.5801	145.687	177.233	158.012	832.157	799.685	661.048	estExt_fgenesh1_kg.C_100138	+	1194920	1197016	cds	estExt_fgenesh1_kg.C_100138	mRNA	Cyp12b1	KAF3760405.1 putative cytochrome p450 [Cryphonectria parasitica EP155]	-	-	-	-	-	GO:0005506//iron ion binding;GO:0016705//oxidoreductase activity, acting on paired donors, with incorporation or reduction of molecular oxygen;GO:0020037//heme binding	GO:0055114//oxidation-reduction process
scaffold_11	204589	204715	MergePeak_1402	0	0	0	0	0	0	0	0	0	0	0	0	0.0659373	0.0610628	0.0630809	0.101275	0.061755	0.0709671	0.128926	0.121393	0.123447	0.079785	0.0897514	0.103289	estExt_fgenesh1_kg.C_110026	+	204591	205447	5utr,cds,start_codon	estExt_fgenesh1_kg.C_110026	mRNA	--	KAF3759917.1 hypothetical protein M406DRAFT_358649 [Cryphonectria parasitica EP155]	-	-	-	-	-	-	-
scaffold_11	205627	205828	MergePeak_1404	0	0	0	0	0	0	0	0	0	0	0	0	0.0659373	0.0610628	0.0630809	0.101275	0.061755	0.0709671	0.128926	0.121393	0.123447	0.079785	0.0897514	0.103289	estExt_fgenesh1_kg.C_110027	-	205629	207784	3utr,stop_codon	estExt_fgenesh1_kg.C_110027	mRNA	sre1	KAF3759918.1 hypothetical protein M406DRAFT_358650 [Cryphonectria parasitica EP155]	-	-	-	-	GO:0000228//nuclear chromosome;GO:0000785//chromatin;GO:0000790//nuclear chromatin;GO:0005575//cellular_component;GO:0005622//intracellular;GO:0005623//cell;GO:0005634//nucleus;GO:0005694//chromosome;GO:0016020//membrane;GO:0016021//integral component of membrane;GO:0031224//intrinsic component of membrane;GO:0031974//membrane-enclosed lumen;GO:0031981//nuclear lumen;GO:0043226//organelle;GO:0043…	GO:0000976//transcription regulatory region sequence-specific DNA binding;GO:0000977//RNA polymerase II regulatory region sequence-specific DNA binding;GO:0000978//RNA polymerase II core promoter proximal region sequence-specific DNA binding;GO:0000981//RNA polymerase II transcription factor activity, sequence-specific DNA binding;GO:0000982//transcription factor activity, RNA polymerase II core …	GO:0006139//nucleobase-containing compound metabolic process;GO:0006351//transcription, DNA-templated;GO:0006355//regulation of transcription, DNA-templated;GO:0006357//regulation of transcription from RNA polymerase II promoter;GO:0006725//cellular aromatic compound metabolic process;GO:0006807//nitrogen compound metabolic process;GO:0008150//biological_process;GO:0008152//metabolic process;GO:0…
scaffold_11	339716	339961	MergePeak_1412	120	924	3171	0	1517	1345	34	26	21	11	10	81	79.1248	564.22	2000.3	0.101275	936.824	954.508	43.8349	31.5621	25.9238	8.77635	8.97514	83.6638	estExt_fgenesh1_kg.C_110033	-	338352	339961	5utr,cds,start_codon	estExt_fgenesh1_kg.C_110033	mRNA	--	KAF3759950.1 hypothetical protein M406DRAFT_358656 [Cryphonectria parasitica EP155]	-	-	-	-	-	-	-
scaffold_11	367572	367723	MergePeak_1417	1975	896	3406	671	0	785	80	40	65	130	132	82	1302.26	547.123	2148.54	679.556	0.061755	557.092	103.141	48.557	80.2404	103.72	118.472	84.6967	estExt_fgenesh1_kg.C_110035	+	367059	367754	3utr,stop_codon	estExt_fgenesh1_kg.C_110035	mRNA	--	KAF3759958.1 hypothetical protein M406DRAFT_358658 [Cryphonectria parasitica EP155]	-	-	-	-	-	-	-
scaffold_11	403185	403561	MergePeak_1424	2184	1	4582	1392	3267	3749	103	131	175	272	177	274	1440.07	0.610628	2890.37	1409.75	2017.54	2660.56	132.794	159.024	216.032	217.015	158.86	283.011	estExt_fgenesh1_kg.C_110042	-	402398	405253	3utr,cds,stop_codon	estExt_fgenesh1_kg.C_110042	mRNA	--	KAF3759968.1 hypothetical protein M406DRAFT_358665 [Cryphonectria parasitica EP155]	-	-	-	-	-	-	-
scaffold_11	406718	406869	MergePeak_1427	2265	4111	1234	3437	3212	3077	347	366	426	444	551	210	1493.48	2510.29	778.419	3480.83	1983.57	2183.66	447.374	444.297	525.883	354.245	494.53	216.906	estExt_fgenesh1_pm.C_110074	+	406313	407906	cds	estExt_fgenesh1_pm.C_110074	mRNA	--	KAF3759969.1 hypothetical protein M406DRAFT_348657 [Cryphonectria parasitica EP155]	-	-	-	-	-	GO:0004064//arylesterase activity	-
scaffold_11	437402	437528	MergePeak_1429	0	0	0	0	0	0	0	0	0	0	0	0	0.0659373	0.0610628	0.0630809	0.101275	0.061755	0.0709671	0.128926	0.121393	0.123447	0.079785	0.0897514	0.103289	fgenesh1_kg.11_46_309_2_CCBH_CCBI_EXTA	+	437404	438964	5utr,start_codon	fgenesh1_kg.11_46_309_2_CCBH_CCBI_EXTA	mRNA	--	KAF3759977.1 hypothetical protein M406DRAFT_324867 [Cryphonectria parasitica EP155]	-	-	-	-	-	-	-
scaffold_11	440010	440170	MergePeak_1432	1532	278	1	1	1805	2123	207	332	278	276	288	135	1010.16	169.755	0.630809	1.01275	1114.68	1506.63	266.877	403.023	343.182	220.207	258.484	139.44	estExt_fgenesh1_pg.C_110098	+	439637	444264	cds	estExt_fgenesh1_pg.C_110098	mRNA	--	KAF3759978.1 hypothetical protein M406DRAFT_353953 [Cryphonectria parasitica EP155]	-	-	-	-	GO:0030054//cell junction	GO:0003779//actin binding;GO:0005515//protein binding	GO:0002949//tRNA threonylcarbamoyladenosine modification;GO:0030036//actin cytoskeleton organization
scaffold_11	559010	559111	MergePeak_1444	2613	556	1066	0	782	549	76	70	90	383	295	234	1722.94	339.509	672.443	0.101275	482.924	389.61	97.9839	84.9748	111.102	305.576	264.767	241.696	estExt_fgenesh1_kg.C_110058	+	556889	559587	cds,stop_codon	estExt_fgenesh1_kg.C_110058	mRNA	--	KAF3760014.1 hypothetical protein M406DRAFT_358679 [Cryphonectria parasitica EP155]	-	-	-	-	GO:0000776//kinetochore	GO:0004386//helicase activity;GO:0005524//ATP binding	GO:0007059//chromosome segregation;GO:0030261//chromosome condensation;GO:0051382//kinetochore assembly
scaffold_11	569879	569980	MergePeak_1451	0	0	0	0	0	0	0	0	0	0	0	0	0.0659373	0.0610628	0.0630809	0.101275	0.061755	0.0709671	0.128926	0.121393	0.123447	0.079785	0.0897514	0.103289	estExt_fgenesh1_kg.C_110061	-	569881	570806	3utr	estExt_fgenesh1_kg.C_110061	mRNA	--	KAF3760017.1 hypothetical protein M406DRAFT_358682 [Cryphonectria parasitica EP155]	-	-	-	-	-	-	-
scaffold_11	570129	570230	MergePeak_1452	184	877	2535	587	2905	2614	124	110	122	135	166	161	121.325	535.521	1599.1	594.485	1793.98	1855.08	159.868	133.532	150.605	107.71	148.987	166.295	estExt_fgenesh1_kg.C_110061	-	569881	570806	3utr,stop_codon	estExt_fgenesh1_kg.C_110061	mRNA	--	KAF3760017.1 hypothetical protein M406DRAFT_358682 [Cryphonectria parasitica EP155]	-	-	-	-	-	-	-
scaffold_11	571920	572215	MergePeak_1453	1957	2602	2907	384	2804	2609	282	304	272	501	439	502	1290.39	1588.85	1833.76	388.897	1731.61	1851.53	363.572	369.033	335.775	399.723	394.009	518.509	Crypa1.estExt_fgenesh1_kg.C_110067	-	570792	572788	cds	Crypa1.estExt_fgenesh1_kg.C_110067	mRNA	--	KAF3760124.1 putative Hkr1 [Cryphonectria parasitica EP155]	-	-	-	-	-	-	-
scaffold_11	639676	639777	MergePeak_1457	1085	518	370	0	1418	697	96	77	115	51	48	12	715.42	316.305	233.399	0.101275	875.686	494.641	123.769	93.4723	141.964	40.6903	43.0807	12.3946	e_gw1.11.180.1	-	638563	643725	cds	e_gw1.11.180.1	mRNA	abcB	KAF3760028.1 P-loop containing nucleoside triphosphate hydrolase protein [Cryphonectria parasitica EP155]	-	-	-	-	GO:0005575//cellular_component;GO:0005737//cytoplasm;GO:0005887//integral component of plasma membrane;GO:0009380//excinuclease repair complex;GO:0009898//cytoplasmic side of plasma membrane;GO:0016021//integral component of membrane;GO:0043190//ATP-binding cassette (ABC) transporter complex;GO:0055051//ATP-binding cassette (ABC) transporter complex, integrated substrate binding;GO:0055052//ATP-b…	GO:0000166//nucleotide binding;GO:0003677//DNA binding;GO:0003924//GTPase activity;GO:0004385//guanylate kinase activity;GO:0005260//channel-conductance-controlling ATPase activity;GO:0005319//lipid transporter activity;GO:0005524//ATP binding;GO:0005525//GTP binding;GO:0008565//protein transporter activity;GO:0008649//rRNA methyltransferase activity;GO:0009381//excinuclease ABC activity;GO:00152…	GO:0000910//cytokinesis;GO:0002949//tRNA threonylcarbamoyladenosine modification;GO:0006289//nucleotide-excision repair;GO:0006364//rRNA processing;GO:0006400//tRNA modification;GO:0006810//transport;GO:0006817//phosphate ion transport;GO:0006824//cobalt ion transport;GO:0006855//drug transmembrane transport;GO:0006869//lipid transport;GO:0007601//visual perception;GO:0008150//biological_process;…
scaffold_11	719611	719737	MergePeak_1470	2161	3984	3968	783	1181	751	5	15	14	406	328	204	1424.91	2432.74	2503.05	792.985	729.327	532.963	6.44631	18.2089	17.2825	323.927	294.385	210.709	Crypa1.estExt_fgenesh1_pg.C_110158	+	712325	719845	3utr,stop_codon	Crypa1.estExt_fgenesh1_pg.C_110158	mRNA	curS2	KAF3760048.1 hypothetical protein M406DRAFT_109185 [Cryphonectria parasitica EP155]	-	-	-	-	-	GO:0003674//molecular_function;GO:0003824//catalytic activity;GO:0003985//acetyl-CoA C-acetyltransferase activity;GO:0004043//L-aminoadipate-semialdehyde dehydrogenase activity;GO:0004314//[acyl-carrier-protein] S-malonyltransferase activity;GO:0005488//binding;GO:0016740//transferase activity;GO:0016747//transferase activity, transferring acyl groups other than amino-acyl groups;GO:0016787//hydr…	GO:0006631//fatty acid metabolic process;GO:0006633//fatty acid biosynthetic process;GO:0008150//biological_process;GO:0008152//metabolic process;GO:0009058//biosynthetic process;GO:0019878//lysine biosynthetic process via aminoadipic acid;GO:0030639//polyketide biosynthetic process
scaffold_11	729078	729129	MergePeak_1473	529	0	872	241	470	0	56	68	64	125	142	96	348.808	0.0610628	550.066	244.073	290.249	0.0709671	72.1986	82.547	79.0059	99.7312	127.447	99.1571	Crypa1.e_gw1.11.132.1	-	727576	729607	cds	Crypa1.e_gw1.11.132.1	mRNA	--	KAF3760051.1 hypothetical protein M406DRAFT_51727 [Cryphonectria parasitica EP155]	-	-	-	-	-	-	GO:0006886//intracellular protein transport
scaffold_11	731078	731154	MergePeak_1474	0	0	0	0	0	0	0	0	0	0	0	0	0.0659373	0.0610628	0.0630809	0.101275	0.061755	0.0709671	0.128926	0.121393	0.123447	0.079785	0.0897514	0.103289	estExt_Genewise1Plus.C_110378	-	731080	733304	3utr	estExt_Genewise1Plus.C_110378	mRNA	ubp6	KAF3760052.1 cysteine proteinase [Cryphonectria parasitica EP155]	-	-	-	-	GO:0000502//proteasome complex;GO:0005575//cellular_component;GO:0005622//intracellular;GO:0005623//cell;GO:0005634//nucleus;GO:0005737//cytoplasm;GO:0005829//cytosol;GO:0005838//proteasome regulatory particle;GO:0005886//plasma membrane;GO:0009986//cell surface;GO:0016020//membrane;GO:0022624//proteasome accessory complex;GO:0031410//cytoplasmic vesicle;GO:0031982//vesicle;GO:0032991//macromolec…	GO:0003674//molecular_function;GO:0003824//catalytic activity;GO:0004175//endopeptidase activity;GO:0004197//cysteine-type endopeptidase activity;GO:0004843//thiol-dependent ubiquitin-specific protease activity;GO:0004857//enzyme inhibitor activity;GO:0004866//endopeptidase inhibitor activity;GO:0005488//binding;GO:0005515//protein binding;GO:0008192//RNA guanylyltransferase activity;GO:0008193//…	GO:0000966//RNA 5'-end processing;GO:0002376//immune system process;GO:0006139//nucleobase-containing compound metabolic process;GO:0006396//RNA processing;GO:0006399//tRNA metabolic process;GO:0006464//cellular protein modification process;GO:0006508//proteolysis;GO:0006511//ubiquitin-dependent protein catabolic process;GO:0006725//cellular aromatic compound metabolic process;GO:0006807//nitroge…
scaffold_11	766964	767040	MergePeak_1479	3142	1719	2630	717	3166	2405	304	165	196	366	359	218	2071.75	1049.67	1659.03	726.143	1955.16	1706.76	391.935	200.298	241.956	292.013	322.208	225.169	fgenesh1_kg.11_74_1758_1_CCBH_CCBI_EXTA	-	766441	767984	3utr,cds,stop_codon	fgenesh1_kg.11_74_1758_1_CCBH_CCBI_EXTA	mRNA	snx-3	KAF3760065.1 hypothetical protein M406DRAFT_324895 [Cryphonectria parasitica EP155]	Cellular Processes	Transport and catabolism	ko04144//Endocytosis	K17918	GO:0000139//Golgi membrane;GO:0000322//storage vacuole;GO:0000323//lytic vacuole;GO:0000324//fungal-type vacuole;GO:0000329//fungal-type vacuole membrane;GO:0000407//pre-autophagosomal structure;GO:0005575//cellular_component;GO:0005622//intracellular;GO:0005623//cell;GO:0005737//cytoplasm;GO:0005768//endosome;GO:0005769//early endosome;GO:0005770//late endosome;GO:0005773//vacuole;GO:0005774//va…	GO:0003674//molecular_function;GO:0005488//binding;GO:0005515//protein binding;GO:0005543//phospholipid binding;GO:0008289//lipid binding;GO:0010314//phosphatidylinositol-5-phosphate binding;GO:0019899//enzyme binding;GO:0019902//phosphatase binding;GO:0019903//protein phosphatase binding;GO:0032266//phosphatidylinositol-3-phosphate binding;GO:0035091//phosphatidylinositol binding;GO:0043167//ion…	GO:0000041//transition metal ion transport;GO:0006464//cellular protein modification process;GO:0006508//proteolysis;GO:0006725//cellular aromatic compound metabolic process;GO:0006778//porphyrin-containing compound metabolic process;GO:0006779//porphyrin-containing compound biosynthetic process;GO:0006783//heme biosynthetic process;GO:0006807//nitrogen compound metabolic process;GO:0006810//tran…
scaffold_11	774384	774460	MergePeak_1480	1164	963	0	768	779	0	13	15	11	40	34	15	767.51	588.035	0.0630809	777.793	481.072	0.0709671	16.7604	18.2089	13.5791	31.914	30.5155	15.4933	estExt_fgenesh1_kg.C_110076	-	774186	775503	cds,stop_codon	estExt_fgenesh1_kg.C_110076	mRNA	--	KAF3760067.1 SET domain-containing protein [Cryphonectria parasitica EP155]	-	-	-	-	-	GO:0005515//protein binding	-
scaffold_11	788105	788156	MergePeak_1485	1534	1306	696	619	533	663	94	106	77	239	199	107	1011.48	797.48	439.043	626.893	329.154	470.512	121.191	128.676	95.054	190.686	178.605	110.519	Crypa1.estExt_Genewise1Plus.C_110349	+	786738	790379	cds	Crypa1.estExt_Genewise1Plus.C_110349	mRNA	PMT1	KAF3760071.1 family 39 glycosyltransferase [Cryphonectria parasitica EP155]	Metabolism;Metabolism;Metabolism	Global and overview maps;Glycan biosynthesis and metabolism;Glycan biosynthesis and metabolism	ko01100//Metabolic pathways;ko00514//Other types of O-glycan biosynthesis;ko00515//Mannose type O-glycan biosyntheis	K00728;K00728;K00728	GO:0005575//cellular_component;GO:0005622//intracellular;GO:0005623//cell;GO:0005634//nucleus;GO:0005635//nuclear envelope;GO:0005737//cytoplasm;GO:0005783//endoplasmic reticulum;GO:0005789//endoplasmic reticulum membrane;GO:0005886//plasma membrane;GO:0012505//endomembrane system;GO:0016020//membrane;GO:0016021//integral component of membrane;GO:0031090//organelle membrane;GO:0031224//intrinsic …	GO:0000030//mannosyltransferase activity;GO:0003674//molecular_function;GO:0003824//catalytic activity;GO:0004169//dolichyl-phosphate-mannose-protein mannosyltransferase activity;GO:0016740//transferase activity;GO:0016757//transferase activity, transferring glycosyl groups;GO:0016758//transferase activity, transferring hexosyl groups	GO:0000032//cell wall mannoprotein biosynthetic process;GO:0006056//mannoprotein metabolic process;GO:0006057//mannoprotein biosynthetic process;GO:0006464//cellular protein modification process;GO:0006486//protein glycosylation;GO:0006493//protein O-linked glycosylation;GO:0006508//proteolysis;GO:0006515//misfolded or incompletely synthesized protein catabolic process;GO:0006807//nitrogen compou…
scaffold_11	817506	817632	MergePeak_1489	0	731	2094	3068	920	283	203	172	201	201	162	180	0.0659373	446.369	1320.91	3107.12	568.146	200.837	261.72	208.795	248.128	160.368	145.397	185.92	Crypa1.estExt_fgenesh1_pg.C_110177	+	814458	818244	3utr,stop_codon	Crypa1.estExt_fgenesh1_pg.C_110177	mRNA	SAT4	KAF3760078.1 Serine/threonine protein kinase [Cryphonectria parasitica EP155]	-	-	-	-	GO:0005737//cytoplasm;GO:0005852//eukaryotic translation initiation factor 3 complex	GO:0003743//translation initiation factor activity;GO:0004077//biotin-[acetyl-CoA-carboxylase] ligase activity;GO:0004672//protein kinase activity;GO:0005524//ATP binding	GO:0006464//cellular protein modification process;GO:0006468//protein phosphorylation
scaffold_11	830468	830764	MergePeak_1492	6329	11426	5586	3363	6978	4121	404	569	576	2086	919	1283	4173.17	6977.03	3523.7	3405.88	4309.27	2924.56	520.862	690.724	711.053	1664.31	824.816	1325.19	Crypa1.e_gw1.11.359.1	+	830445	831286	cds,start_codon	Crypa1.e_gw1.11.359.1	mRNA	RPS9	KAF3760082.1 ribosomal protein S4/9 [Cryphonectria parasitica EP155]	Genetic Information Processing	Translation	ko03010//Ribosome	K02997	GO:0000228//nuclear chromosome;GO:0000314//organellar small ribosomal subunit;GO:0005575//cellular_component;GO:0005622//intracellular;GO:0005623//cell;GO:0005634//nucleus;GO:0005654//nucleoplasm;GO:0005694//chromosome;GO:0005730//nucleolus;GO:0005737//cytoplasm;GO:0005829//cytosol;GO:0005840//ribosome;GO:0015935//small ribosomal subunit;GO:0022626//cytosolic ribosome;GO:0022627//cytosolic small …	GO:0003674//molecular_function;GO:0003676//nucleic acid binding;GO:0003723//RNA binding;GO:0003735//structural constituent of ribosome;GO:0005198//structural molecule activity;GO:0005488//binding;GO:0019843//rRNA binding;GO:0045182//translation regulator activity;GO:0097159//organic cyclic compound binding;GO:1901363//heterocyclic compound binding	GO:0000184//nuclear-transcribed mRNA catabolic process, nonsense-mediated decay;GO:0000956//nuclear-transcribed mRNA catabolic process;GO:0002181//cytoplasmic translation;GO:0006139//nucleobase-containing compound metabolic process;GO:0006364//rRNA processing;GO:0006396//RNA processing;GO:0006401//RNA catabolic process;GO:0006402//mRNA catabolic process;GO:0006412//translation;GO:0006413//transla…
scaffold_2	101767	101893	MergePeak_1499	698	554	0	307	2800	1085	139	212	212	42	73	146	460.242	338.288	0.0630809	310.915	1729.14	769.993	179.207	257.352	261.707	33.5097	65.5185	150.801	Crypa1.e_gw1.12.2.1	+	101244	104149	cds	Crypa1.e_gw1.12.2.1	mRNA	HET-E1	KAF3768208.1 hypothetical protein M406DRAFT_51956, partial [Cryphonectria parasitica EP155]	-	-	-	-	-	GO:0005515//protein binding;GO:0016818//hydrolase activity, acting on acid anhydrides, in phosphorus-containing anhydrides	GO:0009405//pathogenesis;GO:0032297//negative regulation of DNA-dependent DNA replication initiation
scaffold_2	222691	222942	MergePeak_1502	0	0	0	0	0	0	0	0	0	0	0	0	0.0659373	0.0610628	0.0630809	0.101275	0.061755	0.0709671	0.128926	0.121393	0.123447	0.079785	0.0897514	0.103289	e_gw1.2.126.1	-	222693	225392	cds,stop_codon	e_gw1.2.126.1	mRNA	--	KAF3768239.1 hypothetical protein M406DRAFT_249998 [Cryphonectria parasitica EP155]	-	-	-	-	-	GO:0004672//protein kinase activity;GO:0005524//ATP binding	GO:0006468//protein phosphorylation
scaffold_2	297967	298068	MergePeak_1506	690	780	0	0	350	1178	55	18	28	142	154	49	454.968	476.29	0.0630809	0.101275	216.143	835.993	70.9094	21.8507	34.5651	113.295	138.217	50.6115	Crypa1.fgenesh1_pg.C_scaffold_12000020	+	297344	299472	cds	Crypa1.fgenesh1_pg.C_scaffold_12000020	mRNA	IPL1	KAF3768263.1 hypothetical protein M406DRAFT_75480 [Cryphonectria parasitica EP155]	-	-	-	-	-	GO:0004672//protein kinase activity;GO:0005524//ATP binding	GO:0006468//protein phosphorylation
scaffold_2	309872	310023	MergePeak_1510	0	0	0	0	0	0	0	0	0	0	0	0	0.0659373	0.0610628	0.0630809	0.101275	0.061755	0.0709671	0.128926	0.121393	0.123447	0.079785	0.0897514	0.103289	e_gw1.2.1279.1	-	309874	311937	cds,stop_codon	e_gw1.2.1279.1	mRNA	--	KAF3768265.1 hypothetical protein M406DRAFT_251224, partial [Cryphonectria parasitica EP155]	-	-	-	-	-	GO:0004672//protein kinase activity;GO:0005524//ATP binding	GO:0006468//protein phosphorylation
scaffold_2	432827	432928	MergePeak_1513	594	1155	1	1470	6049	1079	121	120	124	195	161	92	391.668	705.275	0.630809	1488.75	3735.56	765.735	156.001	145.671	153.074	155.581	144.5	95.0256	estExt_Genewise1Plus.C_20119	-	432554	435565	cds,stop_codon	estExt_Genewise1Plus.C_20119	mRNA	--	KAF3768275.1 hypothetical protein M406DRAFT_286354 [Cryphonectria parasitica EP155]	-	-	-	-	-	GO:0004672//protein kinase activity;GO:0005524//ATP binding	GO:0006468//protein phosphorylation
scaffold_2	623733	623859	MergePeak_1517	1514	1765	1843	566	438	2196	158	173	126	262	208	142	998.291	1077.76	1162.58	573.218	270.487	1558.44	203.703	210.009	155.543	209.037	186.683	146.67	e_gw1.2.1275.1	+	621678	624399	cds	e_gw1.2.1275.1	mRNA	--	KAF3768304.1 hypothetical protein M406DRAFT_251055 [Cryphonectria parasitica EP155]	-	-	-	-	-	GO:0004672//protein kinase activity;GO:0005524//ATP binding	GO:0006468//protein phosphorylation
scaffold_2	1223040	1223141	MergePeak_1524	285	1864	1178	764	0	664	120	84	83	137	97	61	187.921	1138.21	743.093	773.742	0.061755	471.222	154.711	101.97	102.461	109.305	87.0589	63.0061	estExt_fgenesh1_pg.C_20075	+	1221667	1223434	cds,stop_codon	estExt_fgenesh1_pg.C_20075	mRNA	CAMK1	KAF3768360.1 kinase-like protein [Cryphonectria parasitica EP155]	-	-	-	-	-	GO:0004672//protein kinase activity;GO:0005524//ATP binding	GO:0006468//protein phosphorylation
scaffold_2	1359065	1359216	MergePeak_1525	628	1525	1003	0	875	2060	311	303	300	619	489	285	414.086	931.208	632.702	0.101275	540.356	1461.92	400.96	367.82	370.34	493.869	438.884	294.373	fgenesh1_kg.2_41_426_1_CCBH_CCBI_EXTA	+	1359017	1359778	5utr	fgenesh1_kg.2_41_426_1_CCBH_CCBI_EXTA	mRNA	--	KAF3768367.1 hypothetical protein M406DRAFT_320852 [Cryphonectria parasitica EP155]	-	-	-	-	-	-	-
scaffold_2	1363461	1363637	MergePeak_1527	843	1286	0	877	0	490	191	135	150	183	193	128	555.852	785.268	0.0630809	888.183	0.061755	347.739	246.249	163.88	185.17	146.007	173.22	132.21	e_gw1.2.1312.1	+	1363120	1365395	cds	e_gw1.2.1312.1	mRNA	--	KAF3768368.1 hypothetical protein M406DRAFT_250781, partial [Cryphonectria parasitica EP155]	-	-	-	-	-	-	GO:0000469//cleavage involved in rRNA processing
scaffold_2	1708292	1708418	MergePeak_1536	3878	8746	6636	4046	8181	3736	299	461	339	738	441	770	2557.05	5340.55	4186.05	4097.59	5052.18	2651.33	385.489	559.62	418.484	588.813	395.804	795.323	Crypa1.estExt_fgenesh1_kg.C_50032	+	1708219	1710209	5utr,start_codon	Crypa1.estExt_fgenesh1_kg.C_50032	mRNA	--	KAF3769399.1 hypothetical protein M406DRAFT_102709 [Cryphonectria parasitica EP155]	-	-	-	-	-	-	-
scaffold_2	1715234	1715436	MergePeak_1537	557	896	452	279	3194	684	173	215	208	305	177	175	367.271	547.123	285.126	282.558	1972.46	485.415	223.042	260.994	256.769	243.344	158.86	180.755	Crypa1.fgenesh1_kg.C_scaffold_5000033	-	1715011	1715505	5utr,cds,start_codon,stop_codon	Crypa1.fgenesh1_kg.C_scaffold_5000033	mRNA	--	KAF3768411.1 hypothetical protein M406DRAFT_56114 [Cryphonectria parasitica EP155]	-	-	-	-	-	-	-
scaffold_2	1761962	1762038	MergePeak_1543	830	933	1229	551	0	455	207	140	174	377	325	139	547.28	569.716	775.265	558.026	0.061755	322.9	266.877	169.95	214.797	300.789	291.692	143.571	gw1.2.1509.1	-	1761089	1762183	cds,start_codon	gw1.2.1509.1	mRNA	--	KAF3768423.1 hypothetical protein M406DRAFT_228930, partial [Cryphonectria parasitica EP155]	-	-	-	-	-	-	-
scaffold_2	1859830	1859956	MergePeak_1552	1785	1903	901	2420	2175	821	90	52	30	85	103	68	1176.98	1162.02	568.359	2450.86	1343.17	582.64	116.034	63.1241	37.034	67.8172	92.444	70.2363	estExt_fgenesh1_pg.C_20107	-	1858834	1860321	cds	estExt_fgenesh1_pg.C_20107	mRNA	--	KAF3768444.1 hypothetical protein M406DRAFT_349735 [Cryphonectria parasitica EP155]	-	-	-	-	-	-	-
scaffold_2	1945134	1945307	MergePeak_1562	0	283	745	588	826	0	52	36	69	103	91	48	0.0659373	172.808	469.953	595.498	510.096	0.0709671	67.0416	43.7013	85.1782	82.1785	81.6738	49.5786	Crypa1.fgenesh1_pg.C_scaffold_5000101	-	1944686	1947635	cds	Crypa1.fgenesh1_pg.C_scaffold_5000101	mRNA	--	KAF3768474.1 hypothetical protein M406DRAFT_71478 [Cryphonectria parasitica EP155]	-	-	-	-	-	-	-
scaffold_2	1962872	1963261	MergePeak_1569	8436	2744	5111	2846	5082	5098	297	436	408	1205	769	876	5562.47	1675.56	3224.07	2882.29	3138.39	3617.9	382.911	529.272	503.663	961.409	690.189	904.809	estExt_fgenesh1_pm.C_20075	-	1962169	1963261	cds,start_codon	estExt_fgenesh1_pm.C_20075	mRNA	rpl37	KAF3768480.1 60S ribosomal protein L37 [Cryphonectria parasitica EP155]	Genetic Information Processing	Translation	ko03010//Ribosome	K02922	GO:0005575//cellular_component;GO:0005622//intracellular;GO:0005623//cell;GO:0005737//cytoplasm;GO:0005829//cytosol;GO:0005840//ribosome;GO:0015934//large ribosomal subunit;GO:0022625//cytosolic large ribosomal subunit;GO:0022626//cytosolic ribosome;GO:0032991//macromolecular complex;GO:0043226//organelle;GO:0043228//non-membrane-bounded organelle;GO:0043229//intracellular organelle;GO:0043232//i…	GO:0003674//molecular_function;GO:0003676//nucleic acid binding;GO:0003723//RNA binding;GO:0003735//structural constituent of ribosome;GO:0005198//structural molecule activity;GO:0005488//binding;GO:0005515//protein binding;GO:0016151//nickel cation binding;GO:0019838//growth factor binding;GO:0019843//rRNA binding;GO:0043167//ion binding;GO:0043169//cation binding;GO:0046872//metal ion binding;G…	GO:0000184//nuclear-transcribed mRNA catabolic process, nonsense-mediated decay;GO:0000956//nuclear-transcribed mRNA catabolic process;GO:0006139//nucleobase-containing compound metabolic process;GO:0006401//RNA catabolic process;GO:0006402//mRNA catabolic process;GO:0006412//translation;GO:0006413//translational initiation;GO:0006518//peptide metabolic process;GO:0006605//protein targeting;GO:00…
scaffold_2	2052603	2052729	MergePeak_1573	1068	1	865	413	1	1180	112	66	73	174	152	86	704.211	0.610628	545.65	418.266	0.61755	837.412	144.397	80.1191	90.1161	138.826	136.422	88.8283	estExt_Genewise1Plus.C_20589	-	2051955	2054295	cds,stop_codon	estExt_Genewise1Plus.C_20589	mRNA	SPAC22A12.10	KAF3768509.1 hypothetical protein M406DRAFT_286430 [Cryphonectria parasitica EP155]	Metabolism;Metabolism;Metabolism;Metabolism;Metabolism	Global and overview maps;Global and overview maps;Lipid metabolism;Lipid metabolism;Metabolism of other amino acids	ko01100//Metabolic pathways;ko01110//Biosynthesis of secondary metabolites;ko00564//Glycerophospholipid metabolism;ko00565//Ether lipid metabolism;ko00440//Phosphonate and phosphinate metabolism	K00993;K00993;K00993;K00993;K00993	GO:0005575//cellular_component;GO:0005622//intracellular;GO:0005623//cell;GO:0005737//cytoplasm;GO:0005783//endoplasmic reticulum;GO:0005789//endoplasmic reticulum membrane;GO:0012505//endomembrane system;GO:0016020//membrane;GO:0016021//integral component of membrane;GO:0031224//intrinsic component of membrane;GO:0031984//organelle subcompartment;GO:0042175//nuclear outer membrane-endoplasmic re…	GO:0003674//molecular_function;GO:0003824//catalytic activity;GO:0004142//diacylglycerol cholinephosphotransferase activity;GO:0004307//ethanolaminephosphotransferase activity;GO:0008444//CDP-diacylglycerol-glycerol-3-phosphate 3-phosphatidyltransferase activity;GO:0016740//transferase activity;GO:0016772//transferase activity, transferring phosphorus-containing groups;GO:0016780//phosphotransfer…	GO:0006629//lipid metabolic process;GO:0006644//phospholipid metabolic process;GO:0006646//phosphatidylethanolamine biosynthetic process;GO:0006650//glycerophospholipid metabolic process;GO:0006656//phosphatidylcholine biosynthetic process;GO:0006657//CDP-choline pathway;GO:0006793//phosphorus metabolic process;GO:0006796//phosphate-containing compound metabolic process;GO:0006807//nitrogen compo…
scaffold_2	2105642	2105864	MergePeak_1581	0	826	4693	1291	863	272	81	78	78	110	90	143	0.0659373	504.379	2960.39	1307.46	532.946	193.031	104.43	94.6862	96.2884	87.7635	80.7763	147.703	estExt_fgenesh1_pm.C_20090	+	2102217	2105864	3utr,stop_codon	estExt_fgenesh1_pm.C_20090	mRNA	arg-6	KAF3768524.1 arg-6 protein, mitochondrial precursor [Cryphonectria parasitica EP155]	Metabolism;Metabolism;Metabolism;Metabolism;Metabolism	Global and overview maps;Global and overview maps;Global and overview maps;Global and overview maps;Amino acid metabolism	ko01100//Metabolic pathways;ko01110//Biosynthesis of secondary metabolites;ko01230//Biosynthesis of amino acids;ko01210//2-Oxocarboxylic acid metabolism;ko00220//Arginine biosynthesis	K12659;K12659;K12659;K12659;K12659	GO:0005575//cellular_component;GO:0005622//intracellular;GO:0005623//cell;GO:0005737//cytoplasm;GO:0005739//mitochondrion;GO:0005759//mitochondrial matrix;GO:0031974//membrane-enclosed lumen;GO:0043226//organelle;GO:0043227//membrane-bounded organelle;GO:0043229//intracellular organelle;GO:0043231//intracellular membrane-bounded organelle;GO:0043233//organelle lumen;GO:0044422//organelle part;GO:…	GO:0000166//nucleotide binding;GO:0003674//molecular_function;GO:0003824//catalytic activity;GO:0003942//N-acetyl-gamma-glutamyl-phosphate reductase activity;GO:0003991//acetylglutamate kinase activity;GO:0004042//acetyl-CoA:L-glutamate N-acetyltransferase activity;GO:0004073//aspartate-semialdehyde dehydrogenase activity;GO:0005488//binding;GO:0005515//protein binding;GO:0005524//ATP binding;GO:…	GO:0006082//organic acid metabolic process;GO:0006355//regulation of transcription, DNA-templated;GO:0006520//cellular amino acid metabolic process;GO:0006525//arginine metabolic process;GO:0006526//arginine biosynthetic process;GO:0006591//ornithine metabolic process;GO:0006592//ornithine biosynthetic process;GO:0006793//phosphorus metabolic process;GO:0006796//phosphate-containing compound meta…
scaffold_2	2139466	2139567	MergePeak_1590	610	318	0	803	2174	0	65	51	49	121	89	32	402.218	194.18	0.0630809	813.24	1342.55	0.0709671	83.802	61.9102	60.4889	96.5398	79.8788	33.0524	estExt_fgenesh1_pg.C_20172	+	2138768	2139692	cds,stop_codon	estExt_fgenesh1_pg.C_20172	mRNA	--	KAF3768534.1 hypothetical protein M406DRAFT_349756 [Cryphonectria parasitica EP155]	-	-	-	-	-	-	-
scaffold_2	2145708	2145834	MergePeak_1593	19893	16782	27661	12928	26567	25293	1362	1685	1691	2006	1871	2298	13116.9	10247.6	17448.8	13092.9	16406.5	17949.7	1755.97	2045.47	2087.48	1600.49	1679.25	2373.57	estExt_fgenesh1_kg.C_20080	+	2144433	2146153	3utr,stop_codon	estExt_fgenesh1_kg.C_20080	mRNA	syb1	KAF3768536.1 hypothetical protein M406DRAFT_354912 [Cryphonectria parasitica EP155]	Genetic Information Processing	Folding, sorting and degradation	ko04130//SNARE interactions in vesicular transport	K08513	GO:0000922//spindle pole;GO:0005575//cellular_component;GO:0005622//intracellular;GO:0005623//cell;GO:0005737//cytoplasm;GO:0005819//spindle;GO:0005856//cytoskeleton;GO:0005938//cell cortex;GO:0012506//vesicle membrane;GO:0015630//microtubule cytoskeleton;GO:0016020//membrane;GO:0016021//integral component of membrane;GO:0030659//cytoplasmic vesicle membrane;GO:0031090//organelle membrane;GO:0031…	GO:0000149//SNARE binding;GO:0003674//molecular_function;GO:0004647//phosphoserine phosphatase activity;GO:0005484//SNAP receptor activity;GO:0005488//binding;GO:0005515//protein binding	GO:0006545//glycine biosynthetic process;GO:0006564//L-serine biosynthetic process;GO:0006810//transport;GO:0006886//intracellular protein transport;GO:0006887//exocytosis;GO:0006906//vesicle fusion;GO:0006996//organelle organization;GO:0008104//protein localization;GO:0008150//biological_process;GO:0009987//cellular process;GO:0015031//protein transport;GO:0015833//peptide transport;GO:0016043//…
scaffold_2	2146083	2146153	MergePeak_1594	9095	6994	14604	5269	10661	12012	238	331	332	387	297	502	5997	4270.73	9212.34	5336.19	6583.7	8524.57	306.844	401.809	409.843	308.768	266.562	518.509	estExt_fgenesh1_kg.C_20080	+	2144433	2146153	3utr	estExt_fgenesh1_kg.C_20080	mRNA	syb1	KAF3768536.1 hypothetical protein M406DRAFT_354912 [Cryphonectria parasitica EP155]	Genetic Information Processing	Folding, sorting and degradation	ko04130//SNARE interactions in vesicular transport	K08513	GO:0000922//spindle pole;GO:0005575//cellular_component;GO:0005622//intracellular;GO:0005623//cell;GO:0005737//cytoplasm;GO:0005819//spindle;GO:0005856//cytoskeleton;GO:0005938//cell cortex;GO:0012506//vesicle membrane;GO:0015630//microtubule cytoskeleton;GO:0016020//membrane;GO:0016021//integral component of membrane;GO:0030659//cytoplasmic vesicle membrane;GO:0031090//organelle membrane;GO:0031…	GO:0000149//SNARE binding;GO:0003674//molecular_function;GO:0004647//phosphoserine phosphatase activity;GO:0005484//SNAP receptor activity;GO:0005488//binding;GO:0005515//protein binding	GO:0006545//glycine biosynthetic process;GO:0006564//L-serine biosynthetic process;GO:0006810//transport;GO:0006886//intracellular protein transport;GO:0006887//exocytosis;GO:0006906//vesicle fusion;GO:0006996//organelle organization;GO:0008104//protein localization;GO:0008150//biological_process;GO:0009987//cellular process;GO:0015031//protein transport;GO:0015833//peptide transport;GO:0016043//…
scaffold_2	2161383	2161595	MergePeak_1596	0	1430	3271	534	842	0	70	131	103	181	205	327	0.0659373	873.198	2063.38	540.809	519.977	0.0709671	90.2483	159.024	127.15	144.411	183.99	337.754	estExt_Genewise1Plus.C_20647	-	2160556	2164336	cds	estExt_Genewise1Plus.C_20647	mRNA	OPT8	KAF3768541.1 hypothetical protein M406DRAFT_286460 [Cryphonectria parasitica EP155]	-	-	-	-	-	GO:0015198//oligopeptide transporter activity	GO:0055085//transmembrane transport
scaffold_2	2171521	2171572	MergePeak_1598	0	1002	966	0	1161	1154	23	21	23	60	55	41	0.0659373	611.849	609.362	0.101275	716.976	818.961	29.653	25.4924	28.3927	47.871	49.3633	42.3484	estExt_fgenesh1_pm.C_20108	+	2169561	2171575	3utr	estExt_fgenesh1_pm.C_20108	mRNA	AN7461	KAF3768544.1 NAD-dependent deacetylase sirtuin-2 [Cryphonectria parasitica EP155]	Metabolism;Organismal Systems;Metabolism	Global and overview maps;Aging;Metabolism of cofactors and vitamins	ko01100//Metabolic pathways;ko04213//Longevity regulating pathway - multiple species;ko00760//Nicotinate and nicotinamide metabolism	K11121;K11121;K11121	GO:0000228//nuclear chromosome;GO:0000775//chromosome, centromeric region;GO:0000781//chromosome, telomeric region;GO:0000785//chromatin;GO:0000790//nuclear chromatin;GO:0000792//heterochromatin;GO:0005575//cellular_component;GO:0005622//intracellular;GO:0005623//cell;GO:0005634//nucleus;GO:0005654//nucleoplasm;GO:0005677//chromatin silencing complex;GO:0005694//chromosome;GO:0005720//nuclear het…	GO:0000166//nucleotide binding;GO:0000287//magnesium ion binding;GO:0003674//molecular_function;GO:0003676//nucleic acid binding;GO:0003677//DNA binding;GO:0003682//chromatin binding;GO:0003824//catalytic activity;GO:0003950//NAD+ ADP-ribosyltransferase activity;GO:0004407//histone deacetylase activity;GO:0005488//binding;GO:0005515//protein binding;GO:0008134//transcription factor binding;GO:000…	GO:0000003//reproduction;GO:0000018//regulation of DNA recombination;GO:0000019//regulation of mitotic recombination;GO:0000122//negative regulation of transcription from RNA polymerase II promoter;GO:0000183//chromatin silencing at rDNA;GO:0001300//chronological cell aging;GO:0001666//response to hypoxia;GO:0001932//regulation of protein phosphorylation;GO:0001933//negative regulation of protein…
scaffold_2	2196506	2196582	MergePeak_1602	1779	145	557	1561	1	990	122	102	122	200	181	106	1173.02	88.541	351.361	1580.91	0.61755	702.575	157.29	123.82	150.605	159.57	162.45	109.486	estExt_fgenesh1_pm.C_20114	-	2195507	2197345	cds	estExt_fgenesh1_pm.C_20114	mRNA	SPAC1A6.10	KAF3768552.1 hypothetical protein M406DRAFT_344685 [Cryphonectria parasitica EP155]	-	-	-	-	GO:0005575//cellular_component;GO:0005622//intracellular;GO:0005623//cell;GO:0005737//cytoplasm;GO:0005739//mitochondrion;GO:0005740//mitochondrial envelope;GO:0005741//mitochondrial outer membrane;GO:0016020//membrane;GO:0016021//integral component of membrane;GO:0019867//outer membrane;GO:0031090//organelle membrane;GO:0031224//intrinsic component of membrane;GO:0031966//mitochondrial membrane;…	GO:0000166//nucleotide binding;GO:0003674//molecular_function;GO:0003824//catalytic activity;GO:0005488//binding;GO:0005524//ATP binding;GO:0008144//drug binding;GO:0008641//small protein activating enzyme activity;GO:0016491//oxidoreductase activity;GO:0016616//oxidoreductase activity, acting on the CH-OH group of donors, NAD or NADP as acceptor;GO:0016779//nucleotidyltransferase activity;GO:001…	GO:0006139//nucleobase-containing compound metabolic process;GO:0006396//RNA processing;GO:0006399//tRNA metabolic process;GO:0006400//tRNA modification;GO:0006497//protein lipidation;GO:0006725//cellular aromatic compound metabolic process;GO:0006807//nitrogen compound metabolic process;GO:0006813//potassium ion transport;GO:0008033//tRNA processing;GO:0008150//biological_process;GO:0008152//met…
scaffold_2	2196656	2196782	MergePeak_1603	1722	1038	381	1	1618	1651	113	96	117	191	157	98	1135.44	633.832	240.338	1.01275	999.196	1171.67	145.687	116.537	144.433	152.389	140.91	101.223	estExt_fgenesh1_pm.C_20114	-	2195507	2197345	cds	estExt_fgenesh1_pm.C_20114	mRNA	SPAC1A6.10	KAF3768552.1 hypothetical protein M406DRAFT_344685 [Cryphonectria parasitica EP155]	-	-	-	-	GO:0005575//cellular_component;GO:0005622//intracellular;GO:0005623//cell;GO:0005737//cytoplasm;GO:0005739//mitochondrion;GO:0005740//mitochondrial envelope;GO:0005741//mitochondrial outer membrane;GO:0016020//membrane;GO:0016021//integral component of membrane;GO:0019867//outer membrane;GO:0031090//organelle membrane;GO:0031224//intrinsic component of membrane;GO:0031966//mitochondrial membrane;…	GO:0000166//nucleotide binding;GO:0003674//molecular_function;GO:0003824//catalytic activity;GO:0005488//binding;GO:0005524//ATP binding;GO:0008144//drug binding;GO:0008641//small protein activating enzyme activity;GO:0016491//oxidoreductase activity;GO:0016616//oxidoreductase activity, acting on the CH-OH group of donors, NAD or NADP as acceptor;GO:0016779//nucleotidyltransferase activity;GO:001…	GO:0006139//nucleobase-containing compound metabolic process;GO:0006396//RNA processing;GO:0006399//tRNA metabolic process;GO:0006400//tRNA modification;GO:0006497//protein lipidation;GO:0006725//cellular aromatic compound metabolic process;GO:0006807//nitrogen compound metabolic process;GO:0006813//potassium ion transport;GO:0008033//tRNA processing;GO:0008150//biological_process;GO:0008152//met…
scaffold_2	2209083	2209184	MergePeak_1606	2390	4028	3081	1311	1361	657	80	91	98	134	148	127	1575.9	2459.61	1943.52	1327.72	840.486	466.254	103.141	110.467	120.978	106.912	132.832	131.177	Crypa1.estExt_fgenesh1_kg.C_50074	+	2207880	2209353	3utr,cds,stop_codon	Crypa1.estExt_fgenesh1_kg.C_50074	mRNA	--	KAF3768555.1 hypothetical protein M406DRAFT_102745 [Cryphonectria parasitica EP155]	-	-	-	-	-	-	-
scaffold_2	2223080	2223206	MergePeak_1607	708	1465	731	647	1926	0	102	64	79	188	142	52	466.836	894.57	461.122	655.25	1189.4	0.0709671	131.505	77.6913	97.5229	149.996	127.447	53.7101	estExt_fgenesh1_pg.C_20189	+	2222482	2225668	cds	estExt_fgenesh1_pg.C_20189	mRNA	EMC1	KAF3768556.1 DUF1620-domain-containing protein [Cryphonectria parasitica EP155]	-	-	-	-	GO:0005575//cellular_component;GO:0005622//intracellular;GO:0005623//cell;GO:0005737//cytoplasm;GO:0005783//endoplasmic reticulum;GO:0005789//endoplasmic reticulum membrane;GO:0012505//endomembrane system;GO:0016020//membrane;GO:0016021//integral component of membrane;GO:0030176//integral component of endoplasmic reticulum membrane;GO:0031224//intrinsic component of membrane;GO:0031227//intrinsic…	GO:0003674//molecular_function	GO:0006457//protein folding;GO:0008150//biological_process;GO:0009987//cellular process;GO:0016043//cellular component organization;GO:0022406//membrane docking;GO:0034975//protein folding in endoplasmic reticulum;GO:0051179//localization;GO:0051640//organelle localization;GO:0051641//cellular localization;GO:0071840//cellular component organization or biogenesis;GO:1990456//mitochondrion-ER teth…
scaffold_2	2268250	2268326	MergePeak_1617	4462	3178	278	742	4671	706	392	496	459	1151	956	1080	2942.12	1940.58	175.365	751.462	2884.58	501.028	505.39	602.107	566.62	918.325	858.024	1115.52	estExt_fgenesh1_kg.C_20091	-	2268177	2271806	3utr	estExt_fgenesh1_kg.C_20091	mRNA	hhp1	KAF3768568.1 hypothetical protein M406DRAFT_354923 [Cryphonectria parasitica EP155]	Genetic Information Processing	Translation	ko03008//Ribosome biogenesis in eukaryotes	K14758	GO:0000407//pre-autophagosomal structure;GO:0000775//chromosome, centromeric region;GO:0000776//kinetochore;GO:0000777//condensed chromosome kinetochore;GO:0000779//condensed chromosome, centromeric region;GO:0000793//condensed chromosome;GO:0005575//cellular_component;GO:0005622//intracellular;GO:0005623//cell;GO:0005634//nucleus;GO:0005654//nucleoplasm;GO:0005694//chromosome;GO:0005730//nucleol…	GO:0000166//nucleotide binding;GO:0003674//molecular_function;GO:0003824//catalytic activity;GO:0004672//protein kinase activity;GO:0004674//protein serine/threonine kinase activity;GO:0004713//protein tyrosine kinase activity;GO:0005488//binding;GO:0005515//protein binding;GO:0005524//ATP binding;GO:0008144//drug binding;GO:0016301//kinase activity;GO:0016740//transferase activity;GO:0016772//tr…	GO:0000003//reproduction;GO:0000045//autophagosome assembly;GO:0000280//nuclear division;GO:0001558//regulation of cell growth;GO:0001654//eye development;GO:0001736//establishment of planar polarity;GO:0001737//establishment of imaginal disc-derived wing hair orientation;GO:0001738//morphogenesis of a polarized epithelium;GO:0001745//compound eye morphogenesis;GO:0001932//regulation of protein p…
scaffold_2	2268550	2268576	MergePeak_1618	3473	1876	3056	779	1844	944	295	353	331	809	745	526	2290	1145.54	1927.75	788.934	1138.76	669.93	380.332	428.516	408.609	645.46	668.648	543.298	estExt_fgenesh1_kg.C_20091	-	2268177	2271806	3utr	estExt_fgenesh1_kg.C_20091	mRNA	hhp1	KAF3768568.1 hypothetical protein M406DRAFT_354923 [Cryphonectria parasitica EP155]	Genetic Information Processing	Translation	ko03008//Ribosome biogenesis in eukaryotes	K14758	GO:0000407//pre-autophagosomal structure;GO:0000775//chromosome, centromeric region;GO:0000776//kinetochore;GO:0000777//condensed chromosome kinetochore;GO:0000779//condensed chromosome, centromeric region;GO:0000793//condensed chromosome;GO:0005575//cellular_component;GO:0005622//intracellular;GO:0005623//cell;GO:0005634//nucleus;GO:0005654//nucleoplasm;GO:0005694//chromosome;GO:0005730//nucleol…	GO:0000166//nucleotide binding;GO:0003674//molecular_function;GO:0003824//catalytic activity;GO:0004672//protein kinase activity;GO:0004674//protein serine/threonine kinase activity;GO:0004713//protein tyrosine kinase activity;GO:0005488//binding;GO:0005515//protein binding;GO:0005524//ATP binding;GO:0008144//drug binding;GO:0016301//kinase activity;GO:0016740//transferase activity;GO:0016772//tr…	GO:0000003//reproduction;GO:0000045//autophagosome assembly;GO:0000280//nuclear division;GO:0001558//regulation of cell growth;GO:0001654//eye development;GO:0001736//establishment of planar polarity;GO:0001737//establishment of imaginal disc-derived wing hair orientation;GO:0001738//morphogenesis of a polarized epithelium;GO:0001745//compound eye morphogenesis;GO:0001932//regulation of protein p…
scaffold_2	2269893	2270104	MergePeak_1620	3318	5181	3680	924	6188	2518	657	577	530	1487	1428	885	2187.8	3163.66	2321.38	935.783	3821.4	1786.95	847.045	700.435	654.268	1186.4	1281.65	914.105	estExt_fgenesh1_kg.C_20091	-	2268177	2271806	cds	estExt_fgenesh1_kg.C_20091	mRNA	hhp1	KAF3768568.1 hypothetical protein M406DRAFT_354923 [Cryphonectria parasitica EP155]	Genetic Information Processing	Translation	ko03008//Ribosome biogenesis in eukaryotes	K14758	GO:0000407//pre-autophagosomal structure;GO:0000775//chromosome, centromeric region;GO:0000776//kinetochore;GO:0000777//condensed chromosome kinetochore;GO:0000779//condensed chromosome, centromeric region;GO:0000793//condensed chromosome;GO:0005575//cellular_component;GO:0005622//intracellular;GO:0005623//cell;GO:0005634//nucleus;GO:0005654//nucleoplasm;GO:0005694//chromosome;GO:0005730//nucleol…	GO:0000166//nucleotide binding;GO:0003674//molecular_function;GO:0003824//catalytic activity;GO:0004672//protein kinase activity;GO:0004674//protein serine/threonine kinase activity;GO:0004713//protein tyrosine kinase activity;GO:0005488//binding;GO:0005515//protein binding;GO:0005524//ATP binding;GO:0008144//drug binding;GO:0016301//kinase activity;GO:0016740//transferase activity;GO:0016772//tr…	GO:0000003//reproduction;GO:0000045//autophagosome assembly;GO:0000280//nuclear division;GO:0001558//regulation of cell growth;GO:0001654//eye development;GO:0001736//establishment of planar polarity;GO:0001737//establishment of imaginal disc-derived wing hair orientation;GO:0001738//morphogenesis of a polarized epithelium;GO:0001745//compound eye morphogenesis;GO:0001932//regulation of protein p…
scaffold_2	2271603	2271804	MergePeak_1622	2830	4547	6503	437	1224	2664	168	160	164	506	312	218	1866.03	2776.53	4102.15	442.573	755.881	1890.56	216.596	194.228	202.453	403.712	280.024	225.169	estExt_fgenesh1_kg.C_20091	-	2268177	2271806	5utr	estExt_fgenesh1_kg.C_20091	mRNA	hhp1	KAF3768568.1 hypothetical protein M406DRAFT_354923 [Cryphonectria parasitica EP155]	Genetic Information Processing	Translation	ko03008//Ribosome biogenesis in eukaryotes	K14758	GO:0000407//pre-autophagosomal structure;GO:0000775//chromosome, centromeric region;GO:0000776//kinetochore;GO:0000777//condensed chromosome kinetochore;GO:0000779//condensed chromosome, centromeric region;GO:0000793//condensed chromosome;GO:0005575//cellular_component;GO:0005622//intracellular;GO:0005623//cell;GO:0005634//nucleus;GO:0005654//nucleoplasm;GO:0005694//chromosome;GO:0005730//nucleol…	GO:0000166//nucleotide binding;GO:0003674//molecular_function;GO:0003824//catalytic activity;GO:0004672//protein kinase activity;GO:0004674//protein serine/threonine kinase activity;GO:0004713//protein tyrosine kinase activity;GO:0005488//binding;GO:0005515//protein binding;GO:0005524//ATP binding;GO:0008144//drug binding;GO:0016301//kinase activity;GO:0016740//transferase activity;GO:0016772//tr…	GO:0000003//reproduction;GO:0000045//autophagosome assembly;GO:0000280//nuclear division;GO:0001558//regulation of cell growth;GO:0001654//eye development;GO:0001736//establishment of planar polarity;GO:0001737//establishment of imaginal disc-derived wing hair orientation;GO:0001738//morphogenesis of a polarized epithelium;GO:0001745//compound eye morphogenesis;GO:0001932//regulation of protein p…
scaffold_2	2281130	2281206	MergePeak_1623	440	489	1242	0	1435	991	44	169	126	46	50	72	290.124	298.597	783.465	0.101275	886.185	703.284	56.7275	205.153	155.543	36.7011	44.8757	74.3678	Crypa1.estExt_fgenesh1_pg.C_50179	-	2281107	2284013	3utr	Crypa1.estExt_fgenesh1_pg.C_50179	mRNA	--	KAF3768569.1 annexin [Cryphonectria parasitica EP155]	-	-	-	-	-	GO:0005509//calcium ion binding;GO:0005544//calcium-dependent phospholipid binding	-
scaffold_2	2283798	2283999	MergePeak_1626	400	0	919	0	802	1868	69	234	163	120	67	110	263.749	0.0610628	579.714	0.101275	495.275	1325.67	88.959	284.059	201.218	95.742	60.1335	113.618	Crypa1.estExt_fgenesh1_pg.C_50179	-	2281107	2284013	5utr,start_codon	Crypa1.estExt_fgenesh1_pg.C_50179	mRNA	--	KAF3768569.1 annexin [Cryphonectria parasitica EP155]	-	-	-	-	-	GO:0005509//calcium ion binding;GO:0005544//calcium-dependent phospholipid binding	-
scaffold_2	2382966	2383117	MergePeak_1634	1155	777	695	707	0	1285	38	119	95	51	22	72	761.576	474.458	438.412	716.016	0.061755	911.928	48.9919	144.457	117.274	40.6903	19.7453	74.3678	fgenesh1_kg.2_100_0_0_EXTA2919.b1_CCBH_CCBI_EXTA	-	2382419	2383143	5utr,cds,start_codon	fgenesh1_kg.2_100_0_0_EXTA2919.b1_CCBH_CCBI_EXTA	mRNA	--	KAF3768589.1 hypothetical protein M406DRAFT_320911 [Cryphonectria parasitica EP155]	-	-	-	-	-	-	-
scaffold_2	2390131	2390407	MergePeak_1636	1681	3785	813	245	3628	1242	308	291	289	825	608	335	1108.41	2311.23	512.848	248.124	2240.47	881.412	397.093	353.252	356.761	658.226	545.689	346.017	fgenesh1_pm.2_147	-	2389650	2390558	cds,start_codon	fgenesh1_pm.2_147	mRNA	nuo20.9	KAF3768592.1 NADH-ubiquinone oxidoreductase 21 kDa subunit [Cryphonectria parasitica EP155]	-	-	-	-	GO:0005575//cellular_component;GO:0005622//intracellular;GO:0005623//cell;GO:0005737//cytoplasm;GO:0005739//mitochondrion;GO:0005740//mitochondrial envelope;GO:0005743//mitochondrial inner membrane;GO:0016020//membrane;GO:0016021//integral component of membrane;GO:0019866//organelle inner membrane;GO:0031090//organelle membrane;GO:0031224//intrinsic component of membrane;GO:0031966//mitochondrial…	GO:0003674//molecular_function;GO:0003824//catalytic activity;GO:0003954//NADH dehydrogenase activity;GO:0008137//NADH dehydrogenase (ubiquinone) activity;GO:0016491//oxidoreductase activity;GO:0016651//oxidoreductase activity, acting on NAD(P)H;GO:0016655//oxidoreductase activity, acting on NAD(P)H, quinone or similar compound as acceptor;GO:0050136//NADH dehydrogenase (quinone) activity	GO:0008150//biological_process;GO:0008152//metabolic process;GO:0055114//oxidation-reduction process
scaffold_2	2406467	2406593	MergePeak_1639	2018	6487	1094	1353	0	1440	167	491	422	788	543	244	1330.62	3961.14	690.105	1370.25	0.061755	1021.93	215.307	596.038	520.945	628.706	487.35	252.024	Crypa1.estExt_fgenesh1_pg.C_50205	+	2406444	2408298	5utr,start_codon	Crypa1.estExt_fgenesh1_pg.C_50205	mRNA	hac1	KAF3769402.1 transcriptional activator FOSB/c-Fos and related bZIP transcription factor [Cryphonectria parasitica EP155]	-	-	-	-	GO:0005575//cellular_component;GO:0005622//intracellular;GO:0005623//cell;GO:0005634//nucleus;GO:0030867//rough endoplasmic reticulum membrane;GO:0043226//organelle;GO:0043227//membrane-bounded organelle;GO:0043229//intracellular organelle;GO:0043231//intracellular membrane-bounded organelle;GO:0044424//intracellular part;GO:0044464//cell part	GO:0000976//transcription regulatory region sequence-specific DNA binding;GO:0000977//RNA polymerase II regulatory region sequence-specific DNA binding;GO:0000981//RNA polymerase II transcription factor activity, sequence-specific DNA binding;GO:0001012//RNA polymerase II regulatory region DNA binding;GO:0001067//regulatory region nucleic acid binding;GO:0003674//molecular_function;GO:0003676//nu…	GO:0000003//reproduction;GO:0000122//negative regulation of transcription from RNA polymerase II promoter;GO:0006139//nucleobase-containing compound metabolic process;GO:0006351//transcription, DNA-templated;GO:0006355//regulation of transcription, DNA-templated;GO:0006357//regulation of transcription from RNA polymerase II promoter;GO:0006366//transcription from RNA polymerase II promoter;GO:000…
scaffold_2	2407996	2408147	MergePeak_1640	5834	4101	961	1077	8174	3114	329	741	635	1189	948	738	3846.78	2504.19	606.208	1090.73	5047.86	2209.92	424.167	899.519	783.887	948.643	850.844	762.27	Crypa1.estExt_fgenesh1_pg.C_50205	+	2406444	2408298	3utr,cds,stop_codon	Crypa1.estExt_fgenesh1_pg.C_50205	mRNA	hac1	KAF3769402.1 transcriptional activator FOSB/c-Fos and related bZIP transcription factor [Cryphonectria parasitica EP155]	-	-	-	-	GO:0005575//cellular_component;GO:0005622//intracellular;GO:0005623//cell;GO:0005634//nucleus;GO:0030867//rough endoplasmic reticulum membrane;GO:0043226//organelle;GO:0043227//membrane-bounded organelle;GO:0043229//intracellular organelle;GO:0043231//intracellular membrane-bounded organelle;GO:0044424//intracellular part;GO:0044464//cell part	GO:0000976//transcription regulatory region sequence-specific DNA binding;GO:0000977//RNA polymerase II regulatory region sequence-specific DNA binding;GO:0000981//RNA polymerase II transcription factor activity, sequence-specific DNA binding;GO:0001012//RNA polymerase II regulatory region DNA binding;GO:0001067//regulatory region nucleic acid binding;GO:0003674//molecular_function;GO:0003676//nu…	GO:0000003//reproduction;GO:0000122//negative regulation of transcription from RNA polymerase II promoter;GO:0006139//nucleobase-containing compound metabolic process;GO:0006351//transcription, DNA-templated;GO:0006355//regulation of transcription, DNA-templated;GO:0006357//regulation of transcription from RNA polymerase II promoter;GO:0006366//transcription from RNA polymerase II promoter;GO:000…
scaffold_2	2424578	2424679	MergePeak_1641	0	0	0	0	0	0	0	0	0	0	0	0	0.0659373	0.0610628	0.0630809	0.101275	0.061755	0.0709671	0.128926	0.121393	0.123447	0.079785	0.0897514	0.103289	estExt_fgenesh1_kg.C_20107	+	2424580	2426181	5utr,cds,start_codon	estExt_fgenesh1_kg.C_20107	mRNA	zuo1	KAF3768602.1 DnaJ-domain-containing protein [Cryphonectria parasitica EP155]	-	-	-	-	GO:0005575//cellular_component;GO:0005622//intracellular;GO:0005623//cell;GO:0005634//nucleus;GO:0005635//nuclear envelope;GO:0005654//nucleoplasm;GO:0005730//nucleolus;GO:0005737//cytoplasm;GO:0005739//mitochondrion;GO:0005829//cytosol;GO:0005840//ribosome;GO:0005844//polysome;GO:0012505//endomembrane system;GO:0016020//membrane;GO:0031090//organelle membrane;GO:0031965//nuclear membrane;GO:0031…	GO:0000976//transcription regulatory region sequence-specific DNA binding;GO:0000977//RNA polymerase II regulatory region sequence-specific DNA binding;GO:0000978//RNA polymerase II core promoter proximal region sequence-specific DNA binding;GO:0000981//RNA polymerase II transcription factor activity, sequence-specific DNA binding;GO:0000982//transcription factor activity, RNA polymerase II core …	GO:0000054//ribosomal subunit export from nucleus;GO:0000082//G1/S transition of mitotic cell cycle;GO:0000122//negative regulation of transcription from RNA polymerase II promoter;GO:0000278//mitotic cell cycle;GO:0001558//regulation of cell growth;GO:0001701//in utero embryonic development;GO:0001775//cell activation;GO:0002181//cytoplasmic translation;GO:0002182//cytoplasmic translational elon…
scaffold_2	2424703	2424779	MergePeak_1642	265	219	954	1538	133	439	61	109	101	262	143	218	174.734	133.728	601.792	1557.61	82.1342	311.546	78.6449	132.318	124.681	209.037	128.345	225.169	estExt_fgenesh1_kg.C_20107	+	2424580	2426181	cds,start_codon	estExt_fgenesh1_kg.C_20107	mRNA	zuo1	KAF3768602.1 DnaJ-domain-containing protein [Cryphonectria parasitica EP155]	-	-	-	-	GO:0005575//cellular_component;GO:0005622//intracellular;GO:0005623//cell;GO:0005634//nucleus;GO:0005635//nuclear envelope;GO:0005654//nucleoplasm;GO:0005730//nucleolus;GO:0005737//cytoplasm;GO:0005739//mitochondrion;GO:0005829//cytosol;GO:0005840//ribosome;GO:0005844//polysome;GO:0012505//endomembrane system;GO:0016020//membrane;GO:0031090//organelle membrane;GO:0031965//nuclear membrane;GO:0031…	GO:0000976//transcription regulatory region sequence-specific DNA binding;GO:0000977//RNA polymerase II regulatory region sequence-specific DNA binding;GO:0000978//RNA polymerase II core promoter proximal region sequence-specific DNA binding;GO:0000981//RNA polymerase II transcription factor activity, sequence-specific DNA binding;GO:0000982//transcription factor activity, RNA polymerase II core …	GO:0000054//ribosomal subunit export from nucleus;GO:0000082//G1/S transition of mitotic cell cycle;GO:0000122//negative regulation of transcription from RNA polymerase II promoter;GO:0000278//mitotic cell cycle;GO:0001558//regulation of cell growth;GO:0001701//in utero embryonic development;GO:0001775//cell activation;GO:0002181//cytoplasmic translation;GO:0002182//cytoplasmic translational elon…
scaffold_2	2426056	2426132	MergePeak_1643	2093	3042	5108	929	2892	3368	202	319	280	352	357	652	1380.07	1857.53	3222.17	940.846	1785.96	2390.17	260.431	387.242	345.651	280.843	320.413	673.442	estExt_fgenesh1_kg.C_20107	+	2424580	2426181	3utr,cds,stop_codon	estExt_fgenesh1_kg.C_20107	mRNA	zuo1	KAF3768602.1 DnaJ-domain-containing protein [Cryphonectria parasitica EP155]	-	-	-	-	GO:0005575//cellular_component;GO:0005622//intracellular;GO:0005623//cell;GO:0005634//nucleus;GO:0005635//nuclear envelope;GO:0005654//nucleoplasm;GO:0005730//nucleolus;GO:0005737//cytoplasm;GO:0005739//mitochondrion;GO:0005829//cytosol;GO:0005840//ribosome;GO:0005844//polysome;GO:0012505//endomembrane system;GO:0016020//membrane;GO:0031090//organelle membrane;GO:0031965//nuclear membrane;GO:0031…	GO:0000976//transcription regulatory region sequence-specific DNA binding;GO:0000977//RNA polymerase II regulatory region sequence-specific DNA binding;GO:0000978//RNA polymerase II core promoter proximal region sequence-specific DNA binding;GO:0000981//RNA polymerase II transcription factor activity, sequence-specific DNA binding;GO:0000982//transcription factor activity, RNA polymerase II core …	GO:0000054//ribosomal subunit export from nucleus;GO:0000082//G1/S transition of mitotic cell cycle;GO:0000122//negative regulation of transcription from RNA polymerase II promoter;GO:0000278//mitotic cell cycle;GO:0001558//regulation of cell growth;GO:0001701//in utero embryonic development;GO:0001775//cell activation;GO:0002181//cytoplasmic translation;GO:0002182//cytoplasmic translational elon…
scaffold_2	2457432	2457508	MergePeak_1648	1322	0	2903	406	4929	2817	137	433	381	230	209	443	871.691	0.0610628	1831.24	411.177	3043.9	1999.14	176.629	525.63	470.332	183.505	187.58	457.569	Crypa1.estExt_fgenesh1_pm.C_50107	+	2455754	2458221	cds,stop_codon	Crypa1.estExt_fgenesh1_pm.C_50107	mRNA	SPAC5D6.04	KAF3768612.1 hypothetical protein M406DRAFT_98688 [Cryphonectria parasitica EP155]	-	-	-	-	GO:0005575//cellular_component;GO:0005622//intracellular;GO:0005623//cell;GO:0005737//cytoplasm;GO:0005783//endoplasmic reticulum;GO:0012505//endomembrane system;GO:0016020//membrane;GO:0016021//integral component of membrane;GO:0031224//intrinsic component of membrane;GO:0043226//organelle;GO:0043227//membrane-bounded organelle;GO:0043229//intracellular organelle;GO:0043231//intracellular membra…	GO:0003674//molecular_function;GO:0005215//transporter activity;GO:0022857//transmembrane transporter activity	GO:0006810//transport;GO:0008150//biological_process;GO:0051179//localization;GO:0051234//establishment of localization;GO:0055085//transmembrane transport
scaffold_2	2547865	2547941	MergePeak_1662	8223	15955	6103	3112	7418	7887	484	709	558	1598	1537	700	5422.03	9742.57	3849.83	3151.68	4580.99	5597.18	624.003	860.673	688.833	1274.96	1379.48	723.021	Crypa1.estExt_Genewise1.C_50292	+	2547317	2549249	cds	Crypa1.estExt_Genewise1.C_50292	mRNA	SPAC22A12.08c	KAF3768634.1 hypothetical protein M406DRAFT_81875 [Cryphonectria parasitica EP155]	-	-	-	-	-	GO:0008962//phosphatidylglycerophosphatase activity;GO:0008967//phosphoglycolate phosphatase activity;GO:0016787//hydrolase activity	GO:0008152//metabolic process;GO:0009853//photorespiration;GO:0015671//oxygen transport
scaffold_2	2603345	2603471	MergePeak_1672	2501	1631	1858	940	1421	1	116	125	103	421	261	257	1649.09	995.934	1172.04	951.987	877.539	0.709671	149.554	151.741	127.15	335.895	234.251	265.452	estExt_fgenesh1_kg.C_20133	+	2603025	2604405	cds,start_codon	estExt_fgenesh1_kg.C_20133	mRNA	npc-1	KAF3768651.1 nascent polypeptide-associated complex, alpha subunit [Cryphonectria parasitica EP155]	-	-	-	-	GO:0000276//mitochondrial proton-transporting ATP synthase complex, coupling factor F(o);GO:0005575//cellular_component;GO:0005622//intracellular;GO:0005623//cell;GO:0005634//nucleus;GO:0005737//cytoplasm;GO:0005739//mitochondrion;GO:0005740//mitochondrial envelope;GO:0005743//mitochondrial inner membrane;GO:0005753//mitochondrial proton-transporting ATP synthase complex;GO:0005840//ribosome;GO:0…	GO:0003674//molecular_function;GO:0003676//nucleic acid binding;GO:0003677//DNA binding;GO:0003712//transcription cofactor activity;GO:0003713//transcription coactivator activity;GO:0005215//transporter activity;GO:0005488//binding;GO:0005515//protein binding;GO:0005543//phospholipid binding;GO:0008134//transcription factor binding;GO:0008289//lipid binding;GO:0008324//cation transmembrane transp…	GO:0000122//negative regulation of transcription from RNA polymerase II promoter;GO:0002376//immune system process;GO:0002520//immune system development;GO:0003205//cardiac chamber development;GO:0003231//cardiac ventricle development;GO:0006139//nucleobase-containing compound metabolic process;GO:0006163//purine nucleotide metabolic process;GO:0006164//purine nucleotide biosynthetic process;GO:0…
scaffold_2	2611166	2611774	MergePeak_1673	5726	2630	1117	1937	916	1445	500	196	288	632	580	997	3775.57	1605.95	704.614	1961.7	565.676	1025.48	644.631	237.929	355.527	504.241	520.558	1029.79	estExt_fgenesh1_pm.C_20191	-	2608743	2611800	5utr,cds,start_codon	estExt_fgenesh1_pm.C_20191	mRNA	pfkA	KAF3768655.1 hypothetical protein M406DRAFT_344736 [Cryphonectria parasitica EP155]	Metabolism;Metabolism;Metabolism;Metabolism;Metabolism;Genetic Information Processing;Metabolism;Metabolism;Metabolism;Metabolism	Global and overview maps;Global and overview maps;Global and overview maps;Global and overview maps;Carbohydrate metabolism;Folding, sorting and degradation;Carbohydrate metabolism;Energy metabolism;Carbohydrate metabolism;Carbohydrate metabolism	ko01100//Metabolic pathways;ko01110//Biosynthesis of secondary metabolites;ko01230//Biosynthesis of amino acids;ko01200//Carbon metabolism;ko00010//Glycolysis / Gluconeogenesis;ko03018//RNA degradation;ko00051//Fructose and mannose metabolism;ko00680//Methane metabolism;ko00052//Galactose metabolism;ko00030//Pentose phosphate pathway	K00850;K00850;K00850;K00850;K00850;K00850;K00850;K00850;K00850;K00850	GO:0005575//cellular_component;GO:0005622//intracellular;GO:0005623//cell;GO:0005737//cytoplasm;GO:0005829//cytosol;GO:0005945//6-phosphofructokinase complex;GO:0032991//macromolecular complex;GO:0044424//intracellular part;GO:0044444//cytoplasmic part;GO:0044445//cytosolic part;GO:0044464//cell part;GO:0061695//transferase complex, transferring phosphorus-containing groups;GO:1902494//catalytic …	GO:0000166//nucleotide binding;GO:0003674//molecular_function;GO:0003824//catalytic activity;GO:0003872//6-phosphofructokinase activity;GO:0005488//binding;GO:0005515//protein binding;GO:0005524//ATP binding;GO:0008092//cytoskeletal protein binding;GO:0008144//drug binding;GO:0008443//phosphofructokinase activity;GO:0015631//tubulin binding;GO:0016301//kinase activity;GO:0016740//transferase acti…	GO:0000768//syncytium formation by plasma membrane fusion;GO:0005975//carbohydrate metabolic process;GO:0005996//monosaccharide metabolic process;GO:0006002//fructose 6-phosphate metabolic process;GO:0006006//glucose metabolic process;GO:0006007//glucose catabolic process;GO:0006082//organic acid metabolic process;GO:0006090//pyruvate metabolic process;GO:0006091//generation of precursor metaboli…
scaffold_2	2632104	2632230	MergePeak_1676	61	1483	1598	1445	3185	1195	67	44	76	66	40	30	40.2218	905.561	1008.03	1463.43	1966.9	848.057	86.3805	53.4127	93.8195	52.6581	35.9006	30.9866	fgenesh1_pm.2_195	+	2631044	2632267	cds,stop_codon	fgenesh1_pm.2_195	mRNA	atnD	KAF3768664.1 NAD(P)-binding protein [Cryphonectria parasitica EP155]	-	-	-	-	-	GO:0004316//3-oxoacyl-[acyl-carrier-protein] reductase (NADPH) activity;GO:0004757//sepiapterin reductase activity;GO:0008667//2,3-dihydro-2,3-dihydroxybenzoate dehydrogenase activity;GO:0008678//2-deoxy-D-gluconate 3-dehydrogenase activity;GO:0016491//oxidoreductase activity;GO:0016630//protochlorophyllide reductase activity;GO:0016651//oxidoreductase activity, acting on NAD(P)H;GO:0050662//coen…	GO:0000272//polysaccharide catabolic process;GO:0006633//fatty acid biosynthetic process;GO:0006729//tetrahydrobiopterin biosynthetic process;GO:0015995//chlorophyll biosynthetic process;GO:0055114//oxidation-reduction process
scaffold_2	2671850	2672020	MergePeak_1681	2734	337	2324	1603	3514	2105	194	120	128	238	212	336	1802.73	205.782	1466	1623.44	2170.07	1493.86	250.117	145.671	158.012	189.888	190.273	347.05	estExt_fgenesh1_pm.C_20204	+	2669927	2672114	cds,stop_codon	estExt_fgenesh1_pm.C_20204	mRNA	Mccc2	KAF3768676.1 carboxyl transferase [Cryphonectria parasitica EP155]	Metabolism;Metabolism	Global and overview maps;Amino acid metabolism	ko01100//Metabolic pathways;ko00280//Valine, leucine and isoleucine degradation	K01969;K01969	GO:0009317//acetyl-CoA carboxylase complex	GO:0003989//acetyl-CoA carboxylase activity	GO:0006633//fatty acid biosynthetic process
scaffold_2	2725404	2725505	MergePeak_1688	839	809	1222	624	0	919	107	92	97	254	167	79	553.214	493.998	770.849	631.957	0.061755	652.188	137.951	111.681	119.743	202.654	149.885	81.5981	Crypa1.estExt_fgenesh1_kg.C_50131	+	2725281	2727644	5utr,start_codon	Crypa1.estExt_fgenesh1_kg.C_50131	mRNA	SPM1	KAF3769400.1 hypothetical protein M406DRAFT_102797 [Cryphonectria parasitica EP155]	Cellular Processes	Transport and catabolism	ko04138//Autophagy - yeast	K01336	GO:0000322//storage vacuole;GO:0000323//lytic vacuole;GO:0000324//fungal-type vacuole;GO:0000328//fungal-type vacuole lumen;GO:0005575//cellular_component;GO:0005576//extracellular region;GO:0005622//intracellular;GO:0005623//cell;GO:0005737//cytoplasm;GO:0005773//vacuole;GO:0005775//vacuolar lumen;GO:0031974//membrane-enclosed lumen;GO:0043226//organelle;GO:0043227//membrane-bounded organelle;GO…	GO:0003674//molecular_function;GO:0003824//catalytic activity;GO:0004175//endopeptidase activity;GO:0004252//serine-type endopeptidase activity;GO:0005488//binding;GO:0008233//peptidase activity;GO:0008236//serine-type peptidase activity;GO:0016787//hydrolase activity;GO:0017171//serine hydrolase activity;GO:0019863//IgE binding;GO:0019865//immunoglobulin binding;GO:0044877//macromolecular comple…	GO:0000003//reproduction;GO:0000746//conjugation;GO:0000747//conjugation with cellular fusion;GO:0006508//proteolysis;GO:0006807//nitrogen compound metabolic process;GO:0006914//autophagy;GO:0006996//organelle organization;GO:0007033//vacuole organization;GO:0007039//protein catabolic process in the vacuole;GO:0008150//biological_process;GO:0008152//metabolic process;GO:0009056//catabolic process…
scaffold_2	2727193	2727244	MergePeak_1689	7651	5263	6386	3620	6338	5700	423	439	456	957	889	423	5044.86	3213.73	4028.35	3666.16	3914.03	4045.13	545.358	532.913	562.917	763.542	797.89	436.911	Crypa1.estExt_fgenesh1_kg.C_50131	+	2725281	2727644	cds,stop_codon	Crypa1.estExt_fgenesh1_kg.C_50131	mRNA	SPM1	KAF3769400.1 hypothetical protein M406DRAFT_102797 [Cryphonectria parasitica EP155]	Cellular Processes	Transport and catabolism	ko04138//Autophagy - yeast	K01336	GO:0000322//storage vacuole;GO:0000323//lytic vacuole;GO:0000324//fungal-type vacuole;GO:0000328//fungal-type vacuole lumen;GO:0005575//cellular_component;GO:0005576//extracellular region;GO:0005622//intracellular;GO:0005623//cell;GO:0005737//cytoplasm;GO:0005773//vacuole;GO:0005775//vacuolar lumen;GO:0031974//membrane-enclosed lumen;GO:0043226//organelle;GO:0043227//membrane-bounded organelle;GO…	GO:0003674//molecular_function;GO:0003824//catalytic activity;GO:0004175//endopeptidase activity;GO:0004252//serine-type endopeptidase activity;GO:0005488//binding;GO:0008233//peptidase activity;GO:0008236//serine-type peptidase activity;GO:0016787//hydrolase activity;GO:0017171//serine hydrolase activity;GO:0019863//IgE binding;GO:0019865//immunoglobulin binding;GO:0044877//macromolecular comple…	GO:0000003//reproduction;GO:0000746//conjugation;GO:0000747//conjugation with cellular fusion;GO:0006508//proteolysis;GO:0006807//nitrogen compound metabolic process;GO:0006914//autophagy;GO:0006996//organelle organization;GO:0007033//vacuole organization;GO:0007039//protein catabolic process in the vacuole;GO:0008150//biological_process;GO:0008152//metabolic process;GO:0009056//catabolic process…
scaffold_2	2755145	2755346	MergePeak_1690	6921	4973	8694	6003	13495	7313	228	236	244	519	299	268	4563.52	3036.65	5484.26	6079.55	8333.84	5189.83	293.952	286.487	301.21	414.084	268.357	276.814	Crypa1.estExt_fgenesh1_pm.C_50155	+	2754227	2755410	3utr,stop_codon	Crypa1.estExt_fgenesh1_pm.C_50155	mRNA	vma-11	PSR76928.1 vacuolar ATPase proteolipid subunit C [Coniella lustricola]	Metabolism;Metabolism;Cellular Processes	Global and overview maps;Energy metabolism;Transport and catabolism	ko01100//Metabolic pathways;ko00190//Oxidative phosphorylation;ko04145//Phagosome	K02155;K02155;K02155	GO:0000220//vacuolar proton-transporting V-type ATPase, V0 domain;GO:0000322//storage vacuole;GO:0000323//lytic vacuole;GO:0000324//fungal-type vacuole;GO:0000329//fungal-type vacuole membrane;GO:0005575//cellular_component;GO:0005622//intracellular;GO:0005623//cell;GO:0005737//cytoplasm;GO:0005764//lysosome;GO:0005765//lysosomal membrane;GO:0005766//primary lysosome;GO:0005768//endosome;GO:00057…	GO:0003674//molecular_function;GO:0003824//catalytic activity;GO:0004616//phosphogluconate dehydrogenase (decarboxylating) activity;GO:0005215//transporter activity;GO:0005488//binding;GO:0005515//protein binding;GO:0008324//cation transmembrane transporter activity;GO:0008553//hydrogen-exporting ATPase activity, phosphorylative mechanism;GO:0015075//ion transmembrane transporter activity;GO:0015…	GO:0000041//transition metal ion transport;GO:0001775//cell activation;GO:0002098//tRNA wobble uridine modification;GO:0002252//immune effector process;GO:0002263//cell activation involved in immune response;GO:0002274//myeloid leukocyte activation;GO:0002275//myeloid cell activation involved in immune response;GO:0002283//neutrophil activation involved in immune response;GO:0002366//leukocyte ac…
scaffold_2	2769075	2769251	MergePeak_1691	2449	0	3988	2126	3148	2503	40	33	26	122	91	24	1614.8	0.0610628	2515.67	2153.11	1944.05	1776.31	51.5705	40.0596	32.0961	97.3377	81.6738	24.7893	estExt_fgenesh1_pm.C_20221	+	2765567	2777176	cds	estExt_fgenesh1_pm.C_20221	mRNA	lvs1	KAF3768696.1 hypothetical protein M406DRAFT_344757 [Cryphonectria parasitica EP155]	-	-	-	-	GO:0000322//storage vacuole;GO:0000323//lytic vacuole;GO:0000324//fungal-type vacuole;GO:0000329//fungal-type vacuole membrane;GO:0000331//contractile vacuole;GO:0005575//cellular_component;GO:0005618//cell wall;GO:0005622//intracellular;GO:0005623//cell;GO:0005634//nucleus;GO:0005635//nuclear envelope;GO:0005730//nucleolus;GO:0005737//cytoplasm;GO:0005739//mitochondrion;GO:0005764//lysosome;GO:0…	GO:0003674//molecular_function;GO:0003824//catalytic activity;GO:0004576//oligosaccharyl transferase activity;GO:0004579//dolichyl-diphosphooligosaccharide-protein glycotransferase activity;GO:0005488//binding;GO:0005515//protein binding;GO:0005543//phospholipid binding;GO:0008289//lipid binding;GO:0016740//transferase activity;GO:0016757//transferase activity, transferring glycosyl groups;GO:001…	GO:0000226//microtubule cytoskeleton organization;GO:0000278//mitotic cell cycle;GO:0000281//mitotic cytokinesis;GO:0000902//cell morphogenesis;GO:0000910//cytokinesis;GO:0000912//assembly of actomyosin apparatus involved in cytokinesis;GO:0000915//actomyosin contractile ring assembly;GO:0001578//microtubule bundle formation;GO:0001654//eye development;GO:0001775//cell activation;GO:0002252//immu…
[truncated: 887 more rows]

## Sheet: ONLY_CpMTA1.peaks
S1 Table. All m6A peaks of transcripts identified by m6A -seq
[truncated: 1,779 more rows]

## Sheet: ONLY_KU80.peaks
S1 Table. All m6A peaks of transcripts identified by m6A -seq
[truncated: 3,301 more rows]
