# Supplementary material for: N6-methyladenosine RNA methyltransferase CpMTA1 mediates CpAphA mRNA stability through a YTHDF1-dependent m6A modification in the chestnut blight fungus
Source: PLoS Pathog. 2024 Aug 19;20(8):e1012476. doi: 10.1371/journal.ppat.1012476 (PMC11361730; doi:10.1371/journal.ppat.1012476)
Supplement: S2 Table — (XLSX) [file ppat.1012476.s016.xlsx]

## Sheet: Sheet1
S2 Table. GSEA analysis of genes with unique m6A peak in KU80
id	name	SIZE	ES	NES	NOM p-val	FDR q-val	Genes
KO01230	Biosynthesis of amino acids	46	0.486745	2.01775	0	0.00682508	Crypa1.e_gw1.3.1340.1(LEUA);Crypa1.e_gw1.3.2745.1(--);Crypa1.e_gw1.4.443.1(aro-8);Crypa1.e_gw1.6.1040.1(SPAC56E4.03);Crypa1.e_gw1.7.1163.1(SR);Crypa1.estExt_Genewise1.C_11744(tpi-1);Crypa1.estExt_Genewise1.C_21890(PRS5);Crypa1.estExt_Genewise1Plus.C_71323(ilv-2);Crypa1.estExt_fgenesh1_pg.C_100166(aat2);Crypa1.estExt_fgenesh1_pg.C_11437(SER1);Crypa1.estExt_fgenesh1_pg.C_20495(cit-1);Crypa1.estExt_…
KO01210	2-Oxocarboxylic acid metabolism	16	0.501656	1.55928	0.0410959	0.135472	Crypa1.e_gw1.3.1340.1(LEUA);Crypa1.e_gw1.6.1040.1(SPAC56E4.03);Crypa1.estExt_Genewise1Plus.C_71323(ilv-2);Crypa1.estExt_fgenesh1_pg.C_100166(aat2);Crypa1.estExt_fgenesh1_pg.C_20495(cit-1);e_gw1.3.3207.1(idh2);estExt_Genewise1.C_21198(LEU4);estExt_Genewise1Plus.C_41711(arg-8);estExt_fgenesh1_kg.C_10704(lys1);estExt_fgenesh1_pg.C_30676(ARG2);estExt_fgenesh1_pm.C_20090(arg-6);estExt_fgenesh1_pm.C_50…
KO04146	Peroxisome	17	0.409069	1.34469	0.125	0.288907	Crypa1.estExt_Genewise1.C_40211(SOD1);Crypa1.estExt_Genewise1Plus.C_50491(--);Crypa1.estExt_fgenesh1_kg.C_90098(PEX11);Crypa1.estExt_fgenesh1_pg.C_20211(hxA);Crypa1.estExt_fgenesh1_pg.C_90054(--);Crypa1.fgenesh1_pm.C_scaffold_1001191(cefD2);Crypa1.gw1.4.1924.1(--);e_gw1.8.153.1(FUM16);estExt_Genewise1Plus.C_42348(YAT1);estExt_fgenesh1_kg.C_10309(--);estExt_fgenesh1_kg.C_10515(HMGCL);estExt_fgenes…
KO00190	Oxidative phosphorylation	28	0.335611	1.23523	0.152381	0.388442	Crypa1.e_gw1.3.1433.1(NDB3);Crypa1.estExt_Genewise1.C_160030(VMA1);Crypa1.estExt_Genewise1.C_21782(vma-6);Crypa1.estExt_Genewise1Plus.C_40645(VMA5);Crypa1.estExt_fgenesh1_kg.C_50179(vma-4);Crypa1.estExt_fgenesh1_pm.C_90052(COX15);Crypa1.fgenesh1_pg.C_scaffold_1000651(PMA1);e_gw1.4.2271.1(cox-15);estExt_Genewise1.C_13991(PMA1);estExt_Genewise1.C_41687(vph-1);estExt_fgenesh1_kg.C_100025(cox-6);estE…
KO01200	Carbon metabolism	34	0.274553	1.10508	0.331081	0.550061	Crypa1.e_gw1.3.2593.1(met9);Crypa1.e_gw1.7.1163.1(SR);Crypa1.e_gw1.9.208.1(acu-6);Crypa1.estExt_Genewise1.C_11744(tpi-1);Crypa1.estExt_Genewise1.C_21890(PRS5);Crypa1.estExt_Genewise1.C_31194(fox-2);Crypa1.estExt_fgenesh1_pg.C_100166(aat2);Crypa1.estExt_fgenesh1_pg.C_11437(SER1);Crypa1.estExt_fgenesh1_pg.C_20495(cit-1);Crypa1.estExt_fgenesh1_pg.C_50760(RPE1);Crypa1.fgenesh1_pg.C_scaffold_2000193(S…
KO01110	Biosynthesis of secondary metabolites	142	0.201194	1.0471	0.3	0.571108	Crypa1.e_gw1.1.798.1(spe-1);Crypa1.e_gw1.15.19.1(BN863_22130);Crypa1.e_gw1.2.1153.1(KATG2);Crypa1.e_gw1.3.1340.1(LEUA);Crypa1.e_gw1.3.2745.1(--);Crypa1.e_gw1.4.443.1(aro-8);Crypa1.e_gw1.4.992.1(ade3);Crypa1.e_gw1.6.1040.1(SPAC56E4.03);Crypa1.e_gw1.7.1163.1(SR);Crypa1.e_gw1.7.1230.1(HEM2);Crypa1.e_gw1.8.637.1(pps1);Crypa1.e_gw1.9.208.1(acu-6);Crypa1.estExt_Genewise1.C_11744(tpi-1);Crypa1.estExt_Ge…
KO04141	Protein processing in endoplasmic reticulum	35	0.249617	0.993164	0.452381	0.605114	Crypa1.e_gw1.2.1075.1(hyou1);Crypa1.estExt_Genewise1.C_11924(cdc48);Crypa1.estExt_Genewise1Plus.C_13581(gls2);Crypa1.estExt_Genewise1Plus.C_31168(culA);Crypa1.estExt_Genewise1Plus.C_60943(OST1B);Crypa1.estExt_fgenesh1_pg.C_100037(SEC24);Crypa1.estExt_fgenesh1_pg.C_10422(SPCC126.08c);Crypa1.estExt_fgenesh1_pg.C_130107(MNS2);Crypa1.estExt_fgenesh1_pg.C_50267(mns1B);Crypa1.estExt_fgenesh1_pg.C_60628…
KO01100	Metabolic pathways	332	0.172749	0.97352	0.6	0.566943	Crypa1.NUS_fgenesh1_pg.C_scaffold_16000094(bioDA);Crypa1.e_gw1.1.798.1(spe-1);Crypa1.e_gw1.1.966.1(pgaA);Crypa1.e_gw1.15.19.1(BN863_22130);Crypa1.e_gw1.2.1153.1(KATG2);Crypa1.e_gw1.3.1340.1(LEUA);Crypa1.e_gw1.3.2079.1(pme1);Crypa1.e_gw1.3.2593.1(met9);Crypa1.e_gw1.3.2745.1(--);Crypa1.e_gw1.4.443.1(aro-8);Crypa1.e_gw1.4.992.1(ade3);Crypa1.e_gw1.5.627.1(pik3c3);Crypa1.e_gw1.6.1040.1(SPAC56E4.03);Cr…
KO04120	Ubiquitin mediated proteolysis	18	0.185148	0.615153	0.956731	0.9571	Crypa1.estExt_Genewise1.C_10207(BTRC);Crypa1.estExt_Genewise1Plus.C_31168(culA);Crypa1.estExt_fgenesh1_pm.C_90395(CDC4);e_gw1.1.1535.1(CDC34);e_gw1.4.2515.1(uba2);e_gw1.8.1502.1(SPAC12B10.01c);estExt_Genewise1.C_100583(UBC1);estExt_Genewise1.C_12910(cut23);estExt_Genewise1.C_40512(ufd2);estExt_Genewise1.C_41017(pof11);estExt_Genewise1.C_71303(CUL3A);estExt_Genewise1Plus.C_100591(grrA);estExt_Gene…
KO03010	Ribosome	31	-0.695159	-2.09572	0	0	Crypa1.estExt_Genewise1.C_110359(RPL21A);Crypa1.estExt_Genewise1Plus.C_11233(rps3);Crypa1.estExt_fgenesh1_pg.C_40191(--);Crypa1.fgenesh1_pg.C_scaffold_1000799(MRPL23);e_gw1.4.2697.1(MRPS5);estExt_Genewise1Plus.C_13414(rpl-38);estExt_fgenesh1_kg.C_100058(rps1);estExt_fgenesh1_kg.C_10430(RPL39);estExt_fgenesh1_kg.C_20130(rpl14);estExt_fgenesh1_kg.C_20372(ALTA5);estExt_fgenesh1_kg.C_40097(RPS8A);est…
KO03013	RNA transport	30	-0.598958	-1.80513	0	0.00640255	Crypa1.e_gw1.1.27.1(NUP188);Crypa1.estExt_Genewise1.C_140127(eaf6);Crypa1.estExt_Genewise1.C_30308(NMD3);Crypa1.estExt_Genewise1Plus.C_22195(NDC1);Crypa1.estExt_Genewise1Plus.C_50640(SUI1);Crypa1.estExt_fgenesh1_pg.C_70103(2E4.130);Crypa1.estExt_fgenesh1_pg.C_70253(NUP133);Crypa1.fgenesh1_pg.C_scaffold_15000034(SEC13);e_gw1.4.1281.1(skb1);e_gw1.4.356.1(EIF2B3);estExt_Genewise1.C_31354(NUP170);est…
KO00500	Starch and sucrose metabolism	25	-0.591689	-1.72481	0	0.0126294	Crypa1.e_gw1.15.19.1(BN863_22130);Crypa1.estExt_Genewise1.C_61263(GDB1);Crypa1.estExt_Genewise1.C_90496(amyB);Crypa1.estExt_Genewise1Plus.C_100418(TPS2);Crypa1.estExt_Genewise1Plus.C_10188(bglA);Crypa1.estExt_Genewise1Plus.C_10212(ARB_02077);Crypa1.estExt_Genewise1Plus.C_30130(eglC);Crypa1.estExt_Genewise1Plus.C_90919(EXG1);Crypa1.estExt_fgenesh1_pg.C_100075(fksA);Crypa1.estExt_fgenesh1_pg.C_1051…
KO04113	Meiosis - yeast	19	-0.524662	-1.43037	0.0641509	0.177327	Crypa1.e_gw1.9.1280.1(CDC2);Crypa1.estExt_Genewise1.C_31208(RAS);Crypa1.estExt_Genewise1Plus.C_31163(gna-3);Crypa1.estExt_Genewise1Plus.C_31986(pph-1);e_gw1.1.3518.1(psc3);e_gw1.1.3983.1(orc2);e_gw1.2.1018.1(RIM15);e_gw1.3.168.1(mcm3);e_gw1.7.111.1(mcm7);e_gw1.9.1460.1(STUA);estExt_Genewise1.C_12910(cut23);estExt_Genewise1.C_71167(mcm4);estExt_Genewise1Plus.C_13275(cut9);estExt_Genewise1Plus.C_91…
KO04111	Cell cycle - yeast	28	-0.449438	-1.32105	0.105459	0.302737	Crypa1.e_gw1.10.254.1(MAPK);Crypa1.e_gw1.6.1067.1(nimT);Crypa1.e_gw1.9.1280.1(CDC2);Crypa1.estExt_Genewise1.C_50867(fhkC);Crypa1.estExt_Genewise1Plus.C_31168(culA);Crypa1.estExt_Genewise1Plus.C_31986(pph-1);Crypa1.estExt_Genewise1Plus.C_40760(nimE);Crypa1.estExt_Genewise1Plus.C_71283(pom1);Crypa1.estExt_fgenesh1_pm.C_90395(CDC4);Crypa1.fgenesh1_pm.C_scaffold_1000690(cnd3);Crypa1.fgenesh1_pm.C_sca…
KO04011	MAPK signaling pathway - yeast	27	-0.433013	-1.28129	0.152416	0.321023	Crypa1.e_gw1.10.254.1(MAPK);Crypa1.e_gw1.6.1067.1(nimT);Crypa1.e_gw1.9.1280.1(CDC2);Crypa1.estExt_Genewise1.C_10483(ptc1);Crypa1.estExt_Genewise1.C_71204(atf1);Crypa1.estExt_Genewise1Plus.C_11299(steA);Crypa1.estExt_Genewise1Plus.C_40760(nimE);Crypa1.estExt_Genewise1Plus.C_70641(tcsB);Crypa1.estExt_fgenesh1_pg.C_100075(fksA);Crypa1.estExt_fgenesh1_pg.C_11055(CLA4);Crypa1.estExt_fgenesh1_pm.C_1072…
KO00330	Arginine and proline metabolism	15	-0.482957	-1.27348	0.17601	0.290671	Crypa1.e_gw1.1.798.1(spe-1);Crypa1.estExt_Genewise1Plus.C_11170(otaA);Crypa1.estExt_Genewise1Plus.C_80535(SPCC550.07);Crypa1.estExt_fgenesh1_pg.C_100166(aat2);Crypa1.estExt_fgenesh1_pg.C_11532(amd1);Crypa1.estExt_fgenesh1_pm.C_50460(prnC);e_gw1.3.455.1(amdS);estExt_Genewise1.C_50167(SPCC70.03c);estExt_Genewise1.C_80563(AN1503);estExt_Genewise1Plus.C_91429(SPAC11D3.09);estExt_fgenesh1_kg.C_30212(D…
KO03040	Spliceosome	22	-0.444595	-1.26076	0.174662	0.273337	Crypa1.estExt_Genewise1.C_11943(Prpf8);Crypa1.estExt_Genewise1.C_21191(sap145);Crypa1.estExt_fgenesh1_pg.C_60243(PRP5);e_gw1.3.1520.1(cef-1);estExt_Genewise1.C_11309(AQR);estExt_Genewise1.C_11953(DBP2);estExt_Genewise1.C_14448(sap61);estExt_Genewise1Plus.C_21902(prp10);estExt_Genewise1Plus.C_50724(EFTUD2);estExt_Genewise1Plus.C_51445(SSB1);estExt_Genewise1Plus.C_51615(clf-1);estExt_Genewise1Plus.…
KO00520	Amino sugar and nucleotide sugar metabolism	23	-0.420711	-1.2014	0.219388	0.336574	Crypa1.estExt_Genewise1.C_31485(chs-2);Crypa1.estExt_Genewise1.C_31935(CHS8);Crypa1.estExt_Genewise1Plus.C_31932(CHS6);Crypa1.estExt_Genewise1Plus.C_80831(exoI);Crypa1.estExt_fgenesh1_kg.C_60091(ARB_07893);Crypa1.estExt_fgenesh1_kg.C_60216(chi2);Crypa1.estExt_fgenesh1_kg.C_80182(chiB);Crypa1.estExt_fgenesh1_pg.C_150013(nagZ);Crypa1.estExt_fgenesh1_pm.C_50423(chs-4);Crypa1.estExt_fgenesh1_pm.C_602…
KO00230	Purine metabolism	19	-0.39649	-1.0898	0.365482	0.494239	Crypa1.e_gw1.4.992.1(ade3);Crypa1.estExt_Genewise1.C_13585(ndk1);Crypa1.estExt_Genewise1.C_21890(PRS5);Crypa1.estExt_fgenesh1_pg.C_10247(ADE1);Crypa1.estExt_fgenesh1_pg.C_20211(hxA);Crypa1.estExt_fgenesh1_pm.C_40371(ure1);Crypa1.estExt_fgenesh1_pm.C_40535(ADE4);Crypa1.estExt_fgenesh1_pm.C_50218(ade8);Crypa1.fgenesh1_pg.C_scaffold_2000193(SPCC1620.06c);estExt_Genewise1.C_60318(DAL1);estExt_Genewis…
KO03008	Ribosome biogenesis in eukaryotes	18	-0.395809	-1.0832	0.382542	0.46152	Crypa1.e_gw1.4.98.1(utp17);Crypa1.estExt_Genewise1.C_12352(nop-1);Crypa1.estExt_Genewise1.C_30308(NMD3);Crypa1.estExt_Genewise1.C_40771(ckb-2);e_gw1.1.144.1(ria1);e_gw1.1.4911.1(NOP10);e_gw1.2.269.1(NUG1);estExt_Genewise1Plus.C_21538(SPBC29A3.06);estExt_Genewise1Plus.C_21769(ran);estExt_Genewise1Plus.C_71940(snu13);estExt_fgenesh1_kg.C_10084(tif-6);estExt_fgenesh1_kg.C_20091(hhp1);estExt_fgenesh1…
KO04144	Endocytosis	26	-0.318825	-0.932158	0.570379	0.685757	Crypa1.e_gw1.3.1112.1(APS2);Crypa1.estExt_Genewise1.C_30865(sec72);Crypa1.estExt_Genewise1.C_31138(BRO1);Crypa1.estExt_Genewise1.C_61057(chc1);Crypa1.estExt_Genewise1Plus.C_30081(SPO14);Crypa1.estExt_Genewise1Plus.C_50871(csx2);Crypa1.estExt_fgenesh1_kg.C_20486(chmp3);Crypa1.estExt_fgenesh1_kg.C_20523(RAB11B);Crypa1.estExt_fgenesh1_kg.C_40247(ARF2-A);Crypa1.estExt_fgenesh1_pg.C_110163(ARPC4);Cryp…
KO00564	Glycerophospholipid metabolism	20	-0.312284	-0.864686	0.659439	0.733644	Crypa1.e_gw1.8.637.1(pps1);Crypa1.estExt_Genewise1.C_150044(chol-2);Crypa1.estExt_Genewise1Plus.C_30081(SPO14);Crypa1.estExt_Genewise1Plus.C_32419(CHO2);Crypa1.fgenesh1_pm.C_scaffold_3000034(SPAC6G10.03c);e_gw1.11.449.1(plcN);e_gw1.3.2756.1(pld1);e_gw1.9.1373.1(PSD2);estExt_Genewise1Plus.C_11083(TAZ1);estExt_Genewise1Plus.C_50216(srdE);estExt_Genewise1Plus.C_62091(LIP1);estExt_fgenesh1_pg.C_10830…
KO04138	Autophagy - yeast	29	-0.239962	-0.726473	0.856079	0.855811	Crypa1.e_gw1.2.2154.1(ssp1);Crypa1.e_gw1.3.756.1(SPCC63.05);Crypa1.e_gw1.5.627.1(pik3c3);Crypa1.estExt_Genewise1.C_31208(RAS);Crypa1.estExt_Genewise1Plus.C_10451(lcb2);Crypa1.estExt_Genewise1Plus.C_21149(ATG18);Crypa1.estExt_Genewise1Plus.C_31986(pph-1);Crypa1.estExt_Genewise1Plus.C_51158(VPS33A);Crypa1.estExt_fgenesh1_pm.C_110109(ATG3);Crypa1.estExt_fgenesh1_pm.C_60280(SCH9);Crypa1.estExt_fgenes…
