# Supplementary material for: N6-methyladenosine RNA methyltransferase CpMTA1 mediates CpAphA mRNA stability through a YTHDF1-dependent m6A modification in the chestnut blight fungus
Source: PLoS Pathog. 2024 Aug 19;20(8):e1012476. doi: 10.1371/journal.ppat.1012476 (PMC11361730; doi:10.1371/journal.ppat.1012476)
Supplement: S3 Table — (XLSX) [file ppat.1012476.s017.xlsx]

## Sheet: KU80_ALL_peak
S3 Table. Distribution of m6A peaks along the whole mRNA transcripts
chr	start	end	peak_id	IP_count	input_count	IP_rle	input_rle	GeneID	strand	gene_start	gene_end	position_annot	transcript_id	gene_type	Symbol	Description	KEGG_A_class	KEGG_B_class	Pathway	K_ID	GO Component	GO Function	GO Process
scaffold_1	56090	56165	KU80_peak_1	965	155	665.36	157.267	e_gw1.1.4723.1	+	55741	56346	cds,stop_codon	e_gw1.1.4723.1	mRNA	--	KAF3769415.1 hypothetical protein M406DRAFT_245551 [Cryphonectria parasitica EP155]	-	-	-	-	-	-	-
scaffold_1	126375	126475	KU80_peak_2	3011	132	2074.85	127.295	estExt_fgenesh1_kg.C_10008	+	126351	127292	5utr,cds,start_codon	estExt_fgenesh1_kg.C_10008	mRNA	--	KAF3769438.1 hypothetical protein M406DRAFT_354012 [Cryphonectria parasitica EP155]	-	-	-	-	-	-	-
scaffold_1	130419	130494	KU80_peak_3	1796	254	1285.58	249.903	estExt_fgenesh1_pg.C_10030	+	128035	131062	cds	estExt_fgenesh1_pg.C_10030	mRNA	yanR	KAF3769439.1 hypothetical protein M406DRAFT_348721 [Cryphonectria parasitica EP155]	-	-	-	-	-	GO:0000981//RNA polymerase II transcription factor activity, sequence-specific DNA binding;GO:0003677//DNA binding;GO:0004620//phospholipase activity;GO:0008270//zinc ion binding	GO:0006351//transcription, DNA-templated;GO:0006355//regulation of transcription, DNA-templated;GO:0009395//phospholipid catabolic process
scaffold_1	154099	154164	KU80_peak_4	852	64	616.058	71	gw1.1.2938.1	+	152594	154164	cds,stop_codon	gw1.1.2938.1	mRNA	--	KAF3769443.1 hypothetical protein M406DRAFT_231986, partial [Cryphonectria parasitica EP155]	-	-	-	-	-	-	-
scaffold_1	158665	158690	KU80_peak_5	7179	2020	5248.47	2188.22	estExt_fgenesh1_pg.C_10036	+	158319	160076	cds	estExt_fgenesh1_pg.C_10036	mRNA	aphA	KAF3769446.1 Metallo-dependent phosphatase [Cryphonectria parasitica EP155]	-	-	-	-	-	GO:0003993//acid phosphatase activity;GO:0005515//protein binding;GO:0016787//hydrolase activity;GO:0046872//metal ion binding	-
scaffold_1	159415	159515	KU80_peak_6	3184	819	2356.08	874.519	estExt_fgenesh1_pg.C_10036	+	158319	160076	cds	estExt_fgenesh1_pg.C_10036	mRNA	aphA	KAF3769446.1 Metallo-dependent phosphatase [Cryphonectria parasitica EP155]	-	-	-	-	-	GO:0003993//acid phosphatase activity;GO:0005515//protein binding;GO:0016787//hydrolase activity;GO:0046872//metal ion binding	-
scaffold_1	159615	159740	KU80_peak_7	10395	869	7677.71	930.046	estExt_fgenesh1_pg.C_10036	+	158319	160076	cds,stop_codon	estExt_fgenesh1_pg.C_10036	mRNA	aphA	KAF3769446.1 Metallo-dependent phosphatase [Cryphonectria parasitica EP155]	-	-	-	-	-	GO:0003993//acid phosphatase activity;GO:0005515//protein binding;GO:0016787//hydrolase activity;GO:0046872//metal ion binding	-
scaffold_1	159990	160076	KU80_peak_8	6184	989	4398.12	1080.46	estExt_fgenesh1_pg.C_10036	+	158319	160076	3utr,stop_codon	estExt_fgenesh1_pg.C_10036	mRNA	aphA	KAF3769446.1 Metallo-dependent phosphatase [Cryphonectria parasitica EP155]	-	-	-	-	-	GO:0003993//acid phosphatase activity;GO:0005515//protein binding;GO:0016787//hydrolase activity;GO:0046872//metal ion binding	-
scaffold_1	178206	178281	KU80_peak_9	2942	266	2096.18	274.788	estExt_fgenesh1_kg.C_10017	+	178107	180020	5utr,start_codon	estExt_fgenesh1_kg.C_10017	mRNA	RPB9	KAF3769453.1 hypothetical protein M406DRAFT_354018 [Cryphonectria parasitica EP155]	Genetic Information Processing	Transcription	ko03020//RNA polymerase	K03017	GO:0000428//DNA-directed RNA polymerase complex;GO:0005575//cellular_component;GO:0005622//intracellular;GO:0005623//cell;GO:0005634//nucleus;GO:0005654//nucleoplasm;GO:0005665//DNA-directed RNA polymerase II, core complex;GO:0005730//nucleolus;GO:0016591//DNA-directed RNA polymerase II, holoenzyme;GO:0030880//RNA polymerase complex;GO:0031974//membrane-enclosed lumen;GO:0031981//nuclear lumen;GO…	GO:0003674//molecular_function;GO:0003676//nucleic acid binding;GO:0003700//transcription factor activity, sequence-specific DNA binding;GO:0003824//catalytic activity;GO:0003899//DNA-directed RNA polymerase activity;GO:0003968//RNA-directed RNA polymerase activity;GO:0005488//binding;GO:0008270//zinc ion binding;GO:0016740//transferase activity;GO:0016772//transferase activity, transferring phos…	GO:0000375//RNA splicing, via transesterification reactions;GO:0000377//RNA splicing, via transesterification reactions with bulged adenosine as nucleophile;GO:0000398//mRNA splicing, via spliceosome;GO:0001172//transcription, RNA-templated;GO:0001192//maintenance of transcriptional fidelity during DNA-templated transcription elongation;GO:0001193//maintenance of transcriptional fidelity during D…
scaffold_1	259615	259715	KU80_peak_10	4308	285	3237.76	319.251	estExt_fgenesh1_kg.C_10026	+	258594	259723	3utr,stop_codon	estExt_fgenesh1_kg.C_10026	mRNA	yngF	KAF3769482.1 ClpP/crotonase [Cryphonectria parasitica EP155]	Metabolism;Metabolism	Global and overview maps;Amino acid metabolism	ko01100//Metabolic pathways;ko00280//Valine, leucine and isoleucine degradation	K05607;K05607	GO:0005575//cellular_component;GO:0005622//intracellular;GO:0005623//cell;GO:0005737//cytoplasm;GO:0005739//mitochondrion;GO:0016507//mitochondrial fatty acid beta-oxidation multienzyme complex;GO:0043226//organelle;GO:0043227//membrane-bounded organelle;GO:0043229//intracellular organelle;GO:0043231//intracellular membrane-bounded organelle;GO:0044424//intracellular part;GO:0044444//cytoplasmic …	GO:0003674//molecular_function;GO:0003676//nucleic acid binding;GO:0003723//RNA binding;GO:0003729//mRNA binding;GO:0003730//mRNA 3'-UTR binding;GO:0003824//catalytic activity;GO:0003857//3-hydroxyacyl-CoA dehydrogenase activity;GO:0003860//3-hydroxyisobutyryl-CoA hydrolase activity;GO:0004165//dodecenoyl-CoA delta-isomerase activity;GO:0004300//enoyl-CoA hydratase activity;GO:0004490//methylglut…	GO:0006082//organic acid metabolic process;GO:0006508//proteolysis;GO:0006520//cellular amino acid metabolic process;GO:0006551//leucine metabolic process;GO:0006552//leucine catabolic process;GO:0006629//lipid metabolic process;GO:0006631//fatty acid metabolic process;GO:0006635//fatty acid beta-oxidation;GO:0006807//nitrogen compound metabolic process;GO:0006950//response to stress;GO:0008150//…
scaffold_1	319698	319773	KU80_peak_11	1104	275	834.554	285.081	Crypa1.estExt_fgenesh1_pg.C_10091	+	318789	326399	cds	Crypa1.estExt_fgenesh1_pg.C_10091	mRNA	cut6	KAF3769503.1 hypothetical protein M406DRAFT_104955 [Cryphonectria parasitica EP155]	Metabolism;Metabolism;Metabolism;Metabolism;Metabolism;Metabolism;Metabolism	Global and overview maps;Global and overview maps;Global and overview maps;Carbohydrate metabolism;Carbohydrate metabolism;Lipid metabolism;Biosynthesis of other secondary metabolites	ko01100//Metabolic pathways;ko01110//Biosynthesis of secondary metabolites;ko01212//Fatty acid metabolism;ko00620//Pyruvate metabolism;ko00640//Propanoate metabolism;ko00061//Fatty acid biosynthesis;ko00254//Aflatoxin biosynthesis	K11262;K11262;K11262;K11262;K11262;K11262;K11262	GO:0005575//cellular_component;GO:0005622//intracellular;GO:0005623//cell;GO:0005737//cytoplasm;GO:0005783//endoplasmic reticulum;GO:0005789//endoplasmic reticulum membrane;GO:0005951//carbamoyl-phosphate synthase complex;GO:0009317//acetyl-CoA carboxylase complex;GO:0012505//endomembrane system;GO:0016020//membrane;GO:0031984//organelle subcompartment;GO:0042175//nuclear outer membrane-endoplasm…	GO:0000166//nucleotide binding;GO:0003674//molecular_function;GO:0003824//catalytic activity;GO:0003989//acetyl-CoA carboxylase activity;GO:0004075//biotin carboxylase activity;GO:0004088//carbamoyl-phosphate synthase (glutamine-hydrolyzing) activity;GO:0004149//dihydrolipoyllysine-residue succinyltransferase activity;GO:0004736//pyruvate carboxylase activity;GO:0004738//pyruvate dehydrogenase ac…	GO:0000902//cell morphogenesis;GO:0005975//carbohydrate metabolic process;GO:0005976//polysaccharide metabolic process;GO:0005977//glycogen metabolic process;GO:0006073//cellular glucan metabolic process;GO:0006082//organic acid metabolic process;GO:0006086//acetyl-CoA biosynthetic process from pyruvate;GO:0006091//generation of precursor metabolites and energy;GO:0006094//gluconeogenesis;GO:0006…
scaffold_1	320348	320373	KU80_peak_12	1235	151	837.8	155.389	Crypa1.estExt_fgenesh1_pg.C_10091	+	318789	326399	cds	Crypa1.estExt_fgenesh1_pg.C_10091	mRNA	cut6	KAF3769503.1 hypothetical protein M406DRAFT_104955 [Cryphonectria parasitica EP155]	Metabolism;Metabolism;Metabolism;Metabolism;Metabolism;Metabolism;Metabolism	Global and overview maps;Global and overview maps;Global and overview maps;Carbohydrate metabolism;Carbohydrate metabolism;Lipid metabolism;Biosynthesis of other secondary metabolites	ko01100//Metabolic pathways;ko01110//Biosynthesis of secondary metabolites;ko01212//Fatty acid metabolism;ko00620//Pyruvate metabolism;ko00640//Propanoate metabolism;ko00061//Fatty acid biosynthesis;ko00254//Aflatoxin biosynthesis	K11262;K11262;K11262;K11262;K11262;K11262;K11262	GO:0005575//cellular_component;GO:0005622//intracellular;GO:0005623//cell;GO:0005737//cytoplasm;GO:0005783//endoplasmic reticulum;GO:0005789//endoplasmic reticulum membrane;GO:0005951//carbamoyl-phosphate synthase complex;GO:0009317//acetyl-CoA carboxylase complex;GO:0012505//endomembrane system;GO:0016020//membrane;GO:0031984//organelle subcompartment;GO:0042175//nuclear outer membrane-endoplasm…	GO:0000166//nucleotide binding;GO:0003674//molecular_function;GO:0003824//catalytic activity;GO:0003989//acetyl-CoA carboxylase activity;GO:0004075//biotin carboxylase activity;GO:0004088//carbamoyl-phosphate synthase (glutamine-hydrolyzing) activity;GO:0004149//dihydrolipoyllysine-residue succinyltransferase activity;GO:0004736//pyruvate carboxylase activity;GO:0004738//pyruvate dehydrogenase ac…	GO:0000902//cell morphogenesis;GO:0005975//carbohydrate metabolic process;GO:0005976//polysaccharide metabolic process;GO:0005977//glycogen metabolic process;GO:0006073//cellular glucan metabolic process;GO:0006082//organic acid metabolic process;GO:0006086//acetyl-CoA biosynthetic process from pyruvate;GO:0006091//generation of precursor metabolites and energy;GO:0006094//gluconeogenesis;GO:0006…
scaffold_1	320998	321098	KU80_peak_13	2309	261	1589.9	270.882	Crypa1.estExt_fgenesh1_pg.C_10091	+	318789	326399	cds	Crypa1.estExt_fgenesh1_pg.C_10091	mRNA	cut6	KAF3769503.1 hypothetical protein M406DRAFT_104955 [Cryphonectria parasitica EP155]	Metabolism;Metabolism;Metabolism;Metabolism;Metabolism;Metabolism;Metabolism	Global and overview maps;Global and overview maps;Global and overview maps;Carbohydrate metabolism;Carbohydrate metabolism;Lipid metabolism;Biosynthesis of other secondary metabolites	ko01100//Metabolic pathways;ko01110//Biosynthesis of secondary metabolites;ko01212//Fatty acid metabolism;ko00620//Pyruvate metabolism;ko00640//Propanoate metabolism;ko00061//Fatty acid biosynthesis;ko00254//Aflatoxin biosynthesis	K11262;K11262;K11262;K11262;K11262;K11262;K11262	GO:0005575//cellular_component;GO:0005622//intracellular;GO:0005623//cell;GO:0005737//cytoplasm;GO:0005783//endoplasmic reticulum;GO:0005789//endoplasmic reticulum membrane;GO:0005951//carbamoyl-phosphate synthase complex;GO:0009317//acetyl-CoA carboxylase complex;GO:0012505//endomembrane system;GO:0016020//membrane;GO:0031984//organelle subcompartment;GO:0042175//nuclear outer membrane-endoplasm…	GO:0000166//nucleotide binding;GO:0003674//molecular_function;GO:0003824//catalytic activity;GO:0003989//acetyl-CoA carboxylase activity;GO:0004075//biotin carboxylase activity;GO:0004088//carbamoyl-phosphate synthase (glutamine-hydrolyzing) activity;GO:0004149//dihydrolipoyllysine-residue succinyltransferase activity;GO:0004736//pyruvate carboxylase activity;GO:0004738//pyruvate dehydrogenase ac…	GO:0000902//cell morphogenesis;GO:0005975//carbohydrate metabolic process;GO:0005976//polysaccharide metabolic process;GO:0005977//glycogen metabolic process;GO:0006073//cellular glucan metabolic process;GO:0006082//organic acid metabolic process;GO:0006086//acetyl-CoA biosynthetic process from pyruvate;GO:0006091//generation of precursor metabolites and energy;GO:0006094//gluconeogenesis;GO:0006…
scaffold_1	324073	324148	KU80_peak_14	2096	517	1501.9	541.882	Crypa1.estExt_fgenesh1_pg.C_10091	+	318789	326399	cds	Crypa1.estExt_fgenesh1_pg.C_10091	mRNA	cut6	KAF3769503.1 hypothetical protein M406DRAFT_104955 [Cryphonectria parasitica EP155]	Metabolism;Metabolism;Metabolism;Metabolism;Metabolism;Metabolism;Metabolism	Global and overview maps;Global and overview maps;Global and overview maps;Carbohydrate metabolism;Carbohydrate metabolism;Lipid metabolism;Biosynthesis of other secondary metabolites	ko01100//Metabolic pathways;ko01110//Biosynthesis of secondary metabolites;ko01212//Fatty acid metabolism;ko00620//Pyruvate metabolism;ko00640//Propanoate metabolism;ko00061//Fatty acid biosynthesis;ko00254//Aflatoxin biosynthesis	K11262;K11262;K11262;K11262;K11262;K11262;K11262	GO:0005575//cellular_component;GO:0005622//intracellular;GO:0005623//cell;GO:0005737//cytoplasm;GO:0005783//endoplasmic reticulum;GO:0005789//endoplasmic reticulum membrane;GO:0005951//carbamoyl-phosphate synthase complex;GO:0009317//acetyl-CoA carboxylase complex;GO:0012505//endomembrane system;GO:0016020//membrane;GO:0031984//organelle subcompartment;GO:0042175//nuclear outer membrane-endoplasm…	GO:0000166//nucleotide binding;GO:0003674//molecular_function;GO:0003824//catalytic activity;GO:0003989//acetyl-CoA carboxylase activity;GO:0004075//biotin carboxylase activity;GO:0004088//carbamoyl-phosphate synthase (glutamine-hydrolyzing) activity;GO:0004149//dihydrolipoyllysine-residue succinyltransferase activity;GO:0004736//pyruvate carboxylase activity;GO:0004738//pyruvate dehydrogenase ac…	GO:0000902//cell morphogenesis;GO:0005975//carbohydrate metabolic process;GO:0005976//polysaccharide metabolic process;GO:0005977//glycogen metabolic process;GO:0006073//cellular glucan metabolic process;GO:0006082//organic acid metabolic process;GO:0006086//acetyl-CoA biosynthetic process from pyruvate;GO:0006091//generation of precursor metabolites and energy;GO:0006094//gluconeogenesis;GO:0006…
scaffold_1	324862	324962	KU80_peak_15	6490	497	4591.55	528.982	Crypa1.estExt_fgenesh1_pg.C_10091	+	318789	326399	cds	Crypa1.estExt_fgenesh1_pg.C_10091	mRNA	cut6	KAF3769503.1 hypothetical protein M406DRAFT_104955 [Cryphonectria parasitica EP155]	Metabolism;Metabolism;Metabolism;Metabolism;Metabolism;Metabolism;Metabolism	Global and overview maps;Global and overview maps;Global and overview maps;Carbohydrate metabolism;Carbohydrate metabolism;Lipid metabolism;Biosynthesis of other secondary metabolites	ko01100//Metabolic pathways;ko01110//Biosynthesis of secondary metabolites;ko01212//Fatty acid metabolism;ko00620//Pyruvate metabolism;ko00640//Propanoate metabolism;ko00061//Fatty acid biosynthesis;ko00254//Aflatoxin biosynthesis	K11262;K11262;K11262;K11262;K11262;K11262;K11262	GO:0005575//cellular_component;GO:0005622//intracellular;GO:0005623//cell;GO:0005737//cytoplasm;GO:0005783//endoplasmic reticulum;GO:0005789//endoplasmic reticulum membrane;GO:0005951//carbamoyl-phosphate synthase complex;GO:0009317//acetyl-CoA carboxylase complex;GO:0012505//endomembrane system;GO:0016020//membrane;GO:0031984//organelle subcompartment;GO:0042175//nuclear outer membrane-endoplasm…	GO:0000166//nucleotide binding;GO:0003674//molecular_function;GO:0003824//catalytic activity;GO:0003989//acetyl-CoA carboxylase activity;GO:0004075//biotin carboxylase activity;GO:0004088//carbamoyl-phosphate synthase (glutamine-hydrolyzing) activity;GO:0004149//dihydrolipoyllysine-residue succinyltransferase activity;GO:0004736//pyruvate carboxylase activity;GO:0004738//pyruvate dehydrogenase ac…	GO:0000902//cell morphogenesis;GO:0005975//carbohydrate metabolic process;GO:0005976//polysaccharide metabolic process;GO:0005977//glycogen metabolic process;GO:0006073//cellular glucan metabolic process;GO:0006082//organic acid metabolic process;GO:0006086//acetyl-CoA biosynthetic process from pyruvate;GO:0006091//generation of precursor metabolites and energy;GO:0006094//gluconeogenesis;GO:0006…
scaffold_1	325287	325312	KU80_peak_16	1347	340	955.855	361.817	Crypa1.estExt_fgenesh1_pg.C_10091	+	318789	326399	cds	Crypa1.estExt_fgenesh1_pg.C_10091	mRNA	cut6	KAF3769503.1 hypothetical protein M406DRAFT_104955 [Cryphonectria parasitica EP155]	Metabolism;Metabolism;Metabolism;Metabolism;Metabolism;Metabolism;Metabolism	Global and overview maps;Global and overview maps;Global and overview maps;Carbohydrate metabolism;Carbohydrate metabolism;Lipid metabolism;Biosynthesis of other secondary metabolites	ko01100//Metabolic pathways;ko01110//Biosynthesis of secondary metabolites;ko01212//Fatty acid metabolism;ko00620//Pyruvate metabolism;ko00640//Propanoate metabolism;ko00061//Fatty acid biosynthesis;ko00254//Aflatoxin biosynthesis	K11262;K11262;K11262;K11262;K11262;K11262;K11262	GO:0005575//cellular_component;GO:0005622//intracellular;GO:0005623//cell;GO:0005737//cytoplasm;GO:0005783//endoplasmic reticulum;GO:0005789//endoplasmic reticulum membrane;GO:0005951//carbamoyl-phosphate synthase complex;GO:0009317//acetyl-CoA carboxylase complex;GO:0012505//endomembrane system;GO:0016020//membrane;GO:0031984//organelle subcompartment;GO:0042175//nuclear outer membrane-endoplasm…	GO:0000166//nucleotide binding;GO:0003674//molecular_function;GO:0003824//catalytic activity;GO:0003989//acetyl-CoA carboxylase activity;GO:0004075//biotin carboxylase activity;GO:0004088//carbamoyl-phosphate synthase (glutamine-hydrolyzing) activity;GO:0004149//dihydrolipoyllysine-residue succinyltransferase activity;GO:0004736//pyruvate carboxylase activity;GO:0004738//pyruvate dehydrogenase ac…	GO:0000902//cell morphogenesis;GO:0005975//carbohydrate metabolic process;GO:0005976//polysaccharide metabolic process;GO:0005977//glycogen metabolic process;GO:0006073//cellular glucan metabolic process;GO:0006082//organic acid metabolic process;GO:0006086//acetyl-CoA biosynthetic process from pyruvate;GO:0006091//generation of precursor metabolites and energy;GO:0006094//gluconeogenesis;GO:0006…
scaffold_1	326362	326399	KU80_peak_17	2503	184	1714.05	192.605	Crypa1.estExt_fgenesh1_pg.C_10091	+	318789	326399	3utr	Crypa1.estExt_fgenesh1_pg.C_10091	mRNA	cut6	KAF3769503.1 hypothetical protein M406DRAFT_104955 [Cryphonectria parasitica EP155]	Metabolism;Metabolism;Metabolism;Metabolism;Metabolism;Metabolism;Metabolism	Global and overview maps;Global and overview maps;Global and overview maps;Carbohydrate metabolism;Carbohydrate metabolism;Lipid metabolism;Biosynthesis of other secondary metabolites	ko01100//Metabolic pathways;ko01110//Biosynthesis of secondary metabolites;ko01212//Fatty acid metabolism;ko00620//Pyruvate metabolism;ko00640//Propanoate metabolism;ko00061//Fatty acid biosynthesis;ko00254//Aflatoxin biosynthesis	K11262;K11262;K11262;K11262;K11262;K11262;K11262	GO:0005575//cellular_component;GO:0005622//intracellular;GO:0005623//cell;GO:0005737//cytoplasm;GO:0005783//endoplasmic reticulum;GO:0005789//endoplasmic reticulum membrane;GO:0005951//carbamoyl-phosphate synthase complex;GO:0009317//acetyl-CoA carboxylase complex;GO:0012505//endomembrane system;GO:0016020//membrane;GO:0031984//organelle subcompartment;GO:0042175//nuclear outer membrane-endoplasm…	GO:0000166//nucleotide binding;GO:0003674//molecular_function;GO:0003824//catalytic activity;GO:0003989//acetyl-CoA carboxylase activity;GO:0004075//biotin carboxylase activity;GO:0004088//carbamoyl-phosphate synthase (glutamine-hydrolyzing) activity;GO:0004149//dihydrolipoyllysine-residue succinyltransferase activity;GO:0004736//pyruvate carboxylase activity;GO:0004738//pyruvate dehydrogenase ac…	GO:0000902//cell morphogenesis;GO:0005975//carbohydrate metabolic process;GO:0005976//polysaccharide metabolic process;GO:0005977//glycogen metabolic process;GO:0006073//cellular glucan metabolic process;GO:0006082//organic acid metabolic process;GO:0006086//acetyl-CoA biosynthetic process from pyruvate;GO:0006091//generation of precursor metabolites and energy;GO:0006094//gluconeogenesis;GO:0006…
scaffold_1	339624	339840	KU80_peak_18	3720	169	2624.8	203.687	fgenesh1_pm.1_75	+	339302	340890	cds	fgenesh1_pm.1_75	mRNA	SPCC777.04	KAF3769507.1 hypothetical protein M406DRAFT_335385 [Cryphonectria parasitica EP155]	-	-	-	-	GO:0016020//membrane;GO:0016021//integral component of membrane	GO:0015171//amino acid transmembrane transporter activity;GO:0015495//gamma-aminobutyric acid:proton symporter activity;GO:0022857//transmembrane transporter activity	GO:0006810//transport;GO:0006865//amino acid transport;GO:0009450//gamma-aminobutyric acid catabolic process;GO:0055085//transmembrane transport
scaffold_1	372429	372529	KU80_peak_19	1627	240	1101.64	247.685	e_gw1.1.357.1	+	371431	374359	cds	e_gw1.1.357.1	mRNA	--	KAF3769515.1 hypothetical protein M406DRAFT_247088 [Cryphonectria parasitica EP155]	-	-	-	-	-	GO:0000981//RNA polymerase II transcription factor activity, sequence-specific DNA binding;GO:0003677//DNA binding;GO:0008270//zinc ion binding	GO:0006351//transcription, DNA-templated;GO:0006355//regulation of transcription, DNA-templated
scaffold_1	373447	373522	KU80_peak_20	2112	377	1440.68	394.794	e_gw1.1.357.1	+	371431	374359	cds	e_gw1.1.357.1	mRNA	--	KAF3769515.1 hypothetical protein M406DRAFT_247088 [Cryphonectria parasitica EP155]	-	-	-	-	-	GO:0000981//RNA polymerase II transcription factor activity, sequence-specific DNA binding;GO:0003677//DNA binding;GO:0008270//zinc ion binding	GO:0006351//transcription, DNA-templated;GO:0006355//regulation of transcription, DNA-templated
scaffold_1	377864	377939	KU80_peak_21	2022	273	1378.75	293.777	Crypa1.estExt_Genewise1Plus.C_10188	+	377116	380551	cds	Crypa1.estExt_Genewise1Plus.C_10188	mRNA	bglA	KAF3769516.1 family 3 glycoside hydrolase [Cryphonectria parasitica EP155]	Metabolism;Metabolism;Metabolism;Metabolism	Global and overview maps;Global and overview maps;Carbohydrate metabolism;Metabolism of other amino acids	ko01100//Metabolic pathways;ko01110//Biosynthesis of secondary metabolites;ko00500//Starch and sucrose metabolism;ko00460//Cyanoamino acid metabolism	K05349;K05349;K05349;K05349	-	GO:0004553//hydrolase activity, hydrolyzing O-glycosyl compounds	GO:0005975//carbohydrate metabolic process
scaffold_1	378344	378469	KU80_peak_22	2876	596	2107.89	628.906	Crypa1.estExt_Genewise1Plus.C_10188	+	377116	380551	cds	Crypa1.estExt_Genewise1Plus.C_10188	mRNA	bglA	KAF3769516.1 family 3 glycoside hydrolase [Cryphonectria parasitica EP155]	Metabolism;Metabolism;Metabolism;Metabolism	Global and overview maps;Global and overview maps;Carbohydrate metabolism;Metabolism of other amino acids	ko01100//Metabolic pathways;ko01110//Biosynthesis of secondary metabolites;ko00500//Starch and sucrose metabolism;ko00460//Cyanoamino acid metabolism	K05349;K05349;K05349;K05349	-	GO:0004553//hydrolase activity, hydrolyzing O-glycosyl compounds	GO:0005975//carbohydrate metabolic process
scaffold_1	380111	380186	KU80_peak_23	2335	473	1729.4	497.462	Crypa1.estExt_Genewise1Plus.C_10188	+	377116	380551	cds	Crypa1.estExt_Genewise1Plus.C_10188	mRNA	bglA	KAF3769516.1 family 3 glycoside hydrolase [Cryphonectria parasitica EP155]	Metabolism;Metabolism;Metabolism;Metabolism	Global and overview maps;Global and overview maps;Carbohydrate metabolism;Metabolism of other amino acids	ko01100//Metabolic pathways;ko01110//Biosynthesis of secondary metabolites;ko00500//Starch and sucrose metabolism;ko00460//Cyanoamino acid metabolism	K05349;K05349;K05349;K05349	-	GO:0004553//hydrolase activity, hydrolyzing O-glycosyl compounds	GO:0005975//carbohydrate metabolic process
scaffold_1	406707	406757	KU80_peak_24	1122	411	808.734	452.247	Crypa1.estExt_Genewise1.C_10207	+	404476	407210	cds,stop_codon	Crypa1.estExt_Genewise1.C_10207	mRNA	BTRC	KAF3769522.1 hypothetical protein M406DRAFT_76327 [Cryphonectria parasitica EP155]	Genetic Information Processing	Folding, sorting and degradation	ko04120//Ubiquitin mediated proteolysis	K03362	GO:0000151//ubiquitin ligase complex;GO:0005575//cellular_component;GO:0005622//intracellular;GO:0005623//cell;GO:0009279//cell outer membrane;GO:0019005//SCF ubiquitin ligase complex;GO:0031461//cullin-RING ubiquitin ligase complex;GO:0032991//macromolecular complex;GO:0044424//intracellular part;GO:0044464//cell part;GO:1902494//catalytic complex;GO:1990234//transferase complex	GO:0003674//molecular_function;GO:0005488//binding;GO:0005515//protein binding;GO:0030674//protein binding, bridging;GO:0060090//binding, bridging	GO:0000003//reproduction;GO:0006508//proteolysis;GO:0006511//ubiquitin-dependent protein catabolic process;GO:0006807//nitrogen compound metabolic process;GO:0007049//cell cycle;GO:0008150//biological_process;GO:0008152//metabolic process;GO:0009056//catabolic process;GO:0009057//macromolecule catabolic process;GO:0009987//cellular process;GO:0010498//proteasomal protein catabolic process;GO:0019…
scaffold_1	453233	453308	KU80_peak_25	1370	147	932.732	146.956	estExt_Genewise1.C_10307	+	452459	454428	cds	estExt_Genewise1.C_10307	mRNA	ethA	KAF3769538.1 FAD/NAD(P)-binding domain-containing protein [Cryphonectria parasitica EP155]	-	-	-	-	GO:0009331//glycerol-3-phosphate dehydrogenase complex	GO:0003824//catalytic activity;GO:0004148//dihydrolipoyl dehydrogenase activity;GO:0004362//glutathione-disulfide reductase activity;GO:0004368//glycerol-3-phosphate dehydrogenase activity;GO:0004499//N,N-dimethylaniline monooxygenase activity;GO:0004729//oxygen-dependent protoporphyrinogen oxidase activity;GO:0004791//thioredoxin-disulfide reductase activity;GO:0008734//L-aspartate oxidase activ…	GO:0006071//glycerol metabolic process;GO:0006096//glycolytic process;GO:0006099//tricarboxylic acid cycle;GO:0006744//ubiquinone biosynthetic process;GO:0006779//porphyrin-containing compound biosynthetic process;GO:0006790//sulfur compound metabolic process;GO:0006805//xenobiotic metabolic process;GO:0009228//thiamine biosynthetic process;GO:0009273//peptidoglycan-based cell wall biogenesis;GO:…
scaffold_1	454700	454825	KU80_peak_26	0	0	0.213634	0.326707	Crypa1.estExt_fgenesh1_kg.C_10050	+	454701	456262	5utr,cds,start_codon	Crypa1.estExt_fgenesh1_kg.C_10050	mRNA	crp-15	KAF3769539.1 hypothetical protein M406DRAFT_100503 [Cryphonectria parasitica EP155]	Genetic Information Processing	Translation	ko03010//Ribosome	K02993	GO:0005575//cellular_component;GO:0005622//intracellular;GO:0005623//cell;GO:0005634//nucleus;GO:0005654//nucleoplasm;GO:0005730//nucleolus;GO:0005737//cytoplasm;GO:0005815//microtubule organizing center;GO:0005829//cytosol;GO:0005840//ribosome;GO:0005856//cytoskeleton;GO:0015630//microtubule cytoskeleton;GO:0015935//small ribosomal subunit;GO:0022626//cytosolic ribosome;GO:0022627//cytosolic sma…	GO:0003674//molecular_function;GO:0003676//nucleic acid binding;GO:0003723//RNA binding;GO:0003729//mRNA binding;GO:0003730//mRNA 3'-UTR binding;GO:0003735//structural constituent of ribosome;GO:0004857//enzyme inhibitor activity;GO:0005198//structural molecule activity;GO:0005488//binding;GO:0005515//protein binding;GO:0019899//enzyme binding;GO:0019900//kinase binding;GO:0019901//protein kinase…	GO:0000184//nuclear-transcribed mRNA catabolic process, nonsense-mediated decay;GO:0000956//nuclear-transcribed mRNA catabolic process;GO:0001838//embryonic epithelial tube formation;GO:0001841//neural tube formation;GO:0001843//neural tube closure;GO:0002009//morphogenesis of an epithelium;GO:0002181//cytoplasmic translation;GO:0002376//immune system process;GO:0002520//immune system development…
scaffold_1	454825	455389	KU80_peak_27	40686	6255	29495.8	6800.29	Crypa1.estExt_fgenesh1_kg.C_10050	+	454701	456262	cds,start_codon	Crypa1.estExt_fgenesh1_kg.C_10050	mRNA	crp-15	KAF3769539.1 hypothetical protein M406DRAFT_100503 [Cryphonectria parasitica EP155]	Genetic Information Processing	Translation	ko03010//Ribosome	K02993	GO:0005575//cellular_component;GO:0005622//intracellular;GO:0005623//cell;GO:0005634//nucleus;GO:0005654//nucleoplasm;GO:0005730//nucleolus;GO:0005737//cytoplasm;GO:0005815//microtubule organizing center;GO:0005829//cytosol;GO:0005840//ribosome;GO:0005856//cytoskeleton;GO:0015630//microtubule cytoskeleton;GO:0015935//small ribosomal subunit;GO:0022626//cytosolic ribosome;GO:0022627//cytosolic sma…	GO:0003674//molecular_function;GO:0003676//nucleic acid binding;GO:0003723//RNA binding;GO:0003729//mRNA binding;GO:0003730//mRNA 3'-UTR binding;GO:0003735//structural constituent of ribosome;GO:0004857//enzyme inhibitor activity;GO:0005198//structural molecule activity;GO:0005488//binding;GO:0005515//protein binding;GO:0019899//enzyme binding;GO:0019900//kinase binding;GO:0019901//protein kinase…	GO:0000184//nuclear-transcribed mRNA catabolic process, nonsense-mediated decay;GO:0000956//nuclear-transcribed mRNA catabolic process;GO:0001838//embryonic epithelial tube formation;GO:0001841//neural tube formation;GO:0001843//neural tube closure;GO:0002009//morphogenesis of an epithelium;GO:0002181//cytoplasmic translation;GO:0002376//immune system process;GO:0002520//immune system development…
scaffold_1	467548	467673	KU80_peak_28	1084	198	731.035	210.275	gw1.1.496.1	+	467075	469097	cds	gw1.1.496.1	mRNA	--	KAF3769542.1 hypothetical protein M406DRAFT_217638, partial [Cryphonectria parasitica EP155]	-	-	-	-	-	-	-
scaffold_1	477586	477686	KU80_peak_29	2041	175	1410.37	170.711	fgenesh1_pg.1_126	+	476241	478137	cds	fgenesh1_pg.1_126	mRNA	orf2	KAF3769546.1 putative benzoate 4-monooxygenase cytochrome P450 [Cryphonectria parasitica EP155]	-	-	-	-	-	GO:0005506//iron ion binding;GO:0016705//oxidoreductase activity, acting on paired donors, with incorporation or reduction of molecular oxygen;GO:0020037//heme binding	GO:0055114//oxidation-reduction process
scaffold_1	532548	532623	KU80_peak_30	455	81	333.05	94.8781	gw1.1.3236.1	+	532499	532912	cds,start_codon	gw1.1.3236.1	mRNA	--	KAF3769567.1 hypothetical protein M406DRAFT_233886, partial [Cryphonectria parasitica EP155]	-	-	-	-	-	-	-
scaffold_1	553201	553301	KU80_peak_31	4921	513	3518	529.792	gw1.1.4347.1	+	553002	554247	cds,start_codon	gw1.1.4347.1	mRNA	SPBC25B2.10	KAF3769573.1 hypothetical protein M406DRAFT_240636, partial [Cryphonectria parasitica EP155]	-	-	-	-	GO:0000935//barrier septum;GO:0005575//cellular_component;GO:0005622//intracellular;GO:0005623//cell;GO:0005737//cytoplasm;GO:0005886//plasma membrane;GO:0005938//cell cortex;GO:0016020//membrane;GO:0030428//cell septum;GO:0032153//cell division site;GO:0032155//cell division site part;GO:0044424//intracellular part;GO:0044444//cytoplasmic part;GO:0044464//cell part;GO:0071944//cell periphery;GO:…	GO:0000166//nucleotide binding;GO:0003674//molecular_function;GO:0003824//catalytic activity;GO:0005488//binding;GO:0008144//drug binding;GO:0016208//AMP binding;GO:0017076//purine nucleotide binding;GO:0030554//adenyl nucleotide binding;GO:0032553//ribonucleotide binding;GO:0032555//purine ribonucleotide binding;GO:0032559//adenyl ribonucleotide binding;GO:0036094//small molecule binding;GO:0043…	GO:0006950//response to stress;GO:0008150//biological_process;GO:0050896//response to stimulus
scaffold_1	553376	553594	KU80_peak_32	3495	442	2451.86	448.991	gw1.1.4347.1	+	553002	554247	cds	gw1.1.4347.1	mRNA	SPBC25B2.10	KAF3769573.1 hypothetical protein M406DRAFT_240636, partial [Cryphonectria parasitica EP155]	-	-	-	-	GO:0000935//barrier septum;GO:0005575//cellular_component;GO:0005622//intracellular;GO:0005623//cell;GO:0005737//cytoplasm;GO:0005886//plasma membrane;GO:0005938//cell cortex;GO:0016020//membrane;GO:0030428//cell septum;GO:0032153//cell division site;GO:0032155//cell division site part;GO:0044424//intracellular part;GO:0044444//cytoplasmic part;GO:0044464//cell part;GO:0071944//cell periphery;GO:…	GO:0000166//nucleotide binding;GO:0003674//molecular_function;GO:0003824//catalytic activity;GO:0005488//binding;GO:0008144//drug binding;GO:0016208//AMP binding;GO:0017076//purine nucleotide binding;GO:0030554//adenyl nucleotide binding;GO:0032553//ribonucleotide binding;GO:0032555//purine ribonucleotide binding;GO:0032559//adenyl ribonucleotide binding;GO:0036094//small molecule binding;GO:0043…	GO:0006950//response to stress;GO:0008150//biological_process;GO:0050896//response to stimulus
scaffold_1	553569	553644	KU80_peak_33	2814	543	1977.14	552.145	gw1.1.4347.1	+	553002	554247	cds	gw1.1.4347.1	mRNA	SPBC25B2.10	KAF3769573.1 hypothetical protein M406DRAFT_240636, partial [Cryphonectria parasitica EP155]	-	-	-	-	GO:0000935//barrier septum;GO:0005575//cellular_component;GO:0005622//intracellular;GO:0005623//cell;GO:0005737//cytoplasm;GO:0005886//plasma membrane;GO:0005938//cell cortex;GO:0016020//membrane;GO:0030428//cell septum;GO:0032153//cell division site;GO:0032155//cell division site part;GO:0044424//intracellular part;GO:0044444//cytoplasmic part;GO:0044464//cell part;GO:0071944//cell periphery;GO:…	GO:0000166//nucleotide binding;GO:0003674//molecular_function;GO:0003824//catalytic activity;GO:0005488//binding;GO:0008144//drug binding;GO:0016208//AMP binding;GO:0017076//purine nucleotide binding;GO:0030554//adenyl nucleotide binding;GO:0032553//ribonucleotide binding;GO:0032555//purine ribonucleotide binding;GO:0032559//adenyl ribonucleotide binding;GO:0036094//small molecule binding;GO:0043…	GO:0006950//response to stress;GO:0008150//biological_process;GO:0050896//response to stimulus
scaffold_1	578998	579098	KU80_peak_34	1920	62	1393.47	63.4216	Crypa1.e_gw1.1.1637.1	+	572674	581877	cds	Crypa1.e_gw1.1.1637.1	mRNA	SPAC3H5.09c	KAF3769579.1 hypothetical protein M406DRAFT_33650 [Cryphonectria parasitica EP155]	-	-	-	-	GO:0005575//cellular_component;GO:0005622//intracellular;GO:0005623//cell;GO:0005737//cytoplasm;GO:0005739//mitochondrion;GO:0016020//membrane;GO:0016021//integral component of membrane;GO:0031224//intrinsic component of membrane;GO:0043226//organelle;GO:0043227//membrane-bounded organelle;GO:0043229//intracellular organelle;GO:0043231//intracellular membrane-bounded organelle;GO:0044424//intrace…	GO:0003674//molecular_function	GO:0008150//biological_process
scaffold_1	599102	599202	KU80_peak_35	2749	27	1846.69	28.0518	estExt_fgenesh1_kg.C_10056	+	598753	599604	5utr,start_codon	estExt_fgenesh1_kg.C_10056	mRNA	--	KAF3769583.1 hypothetical protein M406DRAFT_354056 [Cryphonectria parasitica EP155]	-	-	-	-	-	-	-
scaffold_1	610237	610507	KU80_peak_36	1963	189	1345.24	203.725	estExt_fgenesh1_pm.C_10131	+	609101	614135	cds	estExt_fgenesh1_pm.C_10131	mRNA	atrF	KAF3769587.1 putative ABC transporter [Cryphonectria parasitica EP155]	Environmental Information Processing	Membrane transport	ko02010//ABC transporters	K08712	GO:0005575//cellular_component;GO:0005737//cytoplasm;GO:0005887//integral component of plasma membrane;GO:0009380//excinuclease repair complex;GO:0009898//cytoplasmic side of plasma membrane;GO:0016020//membrane;GO:0016021//integral component of membrane;GO:0043190//ATP-binding cassette (ABC) transporter complex;GO:0055051//ATP-binding cassette (ABC) transporter complex, integrated substrate bind…	GO:0000166//nucleotide binding;GO:0003674//molecular_function;GO:0003677//DNA binding;GO:0003723//RNA binding;GO:0003724//RNA helicase activity;GO:0003924//GTPase activity;GO:0004020//adenylylsulfate kinase activity;GO:0005198//structural molecule activity;GO:0005260//channel-conductance-controlling ATPase activity;GO:0005319//lipid transporter activity;GO:0005524//ATP binding;GO:0005525//GTP bin…	GO:0000910//cytokinesis;GO:0001887//selenium compound metabolic process;GO:0002949//tRNA threonylcarbamoyladenosine modification;GO:0006289//nucleotide-excision repair;GO:0006400//tRNA modification;GO:0006464//cellular protein modification process;GO:0006790//sulfur compound metabolic process;GO:0006810//transport;GO:0006817//phosphate ion transport;GO:0006824//cobalt ion transport;GO:0006869//li…
scaffold_1	610732	610832	KU80_peak_37	1065	352	788.976	378.849	estExt_fgenesh1_pm.C_10131	+	609101	614135	cds	estExt_fgenesh1_pm.C_10131	mRNA	atrF	KAF3769587.1 putative ABC transporter [Cryphonectria parasitica EP155]	Environmental Information Processing	Membrane transport	ko02010//ABC transporters	K08712	GO:0005575//cellular_component;GO:0005737//cytoplasm;GO:0005887//integral component of plasma membrane;GO:0009380//excinuclease repair complex;GO:0009898//cytoplasmic side of plasma membrane;GO:0016020//membrane;GO:0016021//integral component of membrane;GO:0043190//ATP-binding cassette (ABC) transporter complex;GO:0055051//ATP-binding cassette (ABC) transporter complex, integrated substrate bind…	GO:0000166//nucleotide binding;GO:0003674//molecular_function;GO:0003677//DNA binding;GO:0003723//RNA binding;GO:0003724//RNA helicase activity;GO:0003924//GTPase activity;GO:0004020//adenylylsulfate kinase activity;GO:0005198//structural molecule activity;GO:0005260//channel-conductance-controlling ATPase activity;GO:0005319//lipid transporter activity;GO:0005524//ATP binding;GO:0005525//GTP bin…	GO:0000910//cytokinesis;GO:0001887//selenium compound metabolic process;GO:0002949//tRNA threonylcarbamoyladenosine modification;GO:0006289//nucleotide-excision repair;GO:0006400//tRNA modification;GO:0006464//cellular protein modification process;GO:0006790//sulfur compound metabolic process;GO:0006810//transport;GO:0006817//phosphate ion transport;GO:0006824//cobalt ion transport;GO:0006869//li…
scaffold_1	611175	611250	KU80_peak_38	1561	131	1158.47	138.656	estExt_fgenesh1_pm.C_10131	+	609101	614135	cds	estExt_fgenesh1_pm.C_10131	mRNA	atrF	KAF3769587.1 putative ABC transporter [Cryphonectria parasitica EP155]	Environmental Information Processing	Membrane transport	ko02010//ABC transporters	K08712	GO:0005575//cellular_component;GO:0005737//cytoplasm;GO:0005887//integral component of plasma membrane;GO:0009380//excinuclease repair complex;GO:0009898//cytoplasmic side of plasma membrane;GO:0016020//membrane;GO:0016021//integral component of membrane;GO:0043190//ATP-binding cassette (ABC) transporter complex;GO:0055051//ATP-binding cassette (ABC) transporter complex, integrated substrate bind…	GO:0000166//nucleotide binding;GO:0003674//molecular_function;GO:0003677//DNA binding;GO:0003723//RNA binding;GO:0003724//RNA helicase activity;GO:0003924//GTPase activity;GO:0004020//adenylylsulfate kinase activity;GO:0005198//structural molecule activity;GO:0005260//channel-conductance-controlling ATPase activity;GO:0005319//lipid transporter activity;GO:0005524//ATP binding;GO:0005525//GTP bin…	GO:0000910//cytokinesis;GO:0001887//selenium compound metabolic process;GO:0002949//tRNA threonylcarbamoyladenosine modification;GO:0006289//nucleotide-excision repair;GO:0006400//tRNA modification;GO:0006464//cellular protein modification process;GO:0006790//sulfur compound metabolic process;GO:0006810//transport;GO:0006817//phosphate ion transport;GO:0006824//cobalt ion transport;GO:0006869//li…
scaffold_1	613029	613129	KU80_peak_39	1520	272	1081.32	289.54	estExt_fgenesh1_pm.C_10131	+	609101	614135	cds	estExt_fgenesh1_pm.C_10131	mRNA	atrF	KAF3769587.1 putative ABC transporter [Cryphonectria parasitica EP155]	Environmental Information Processing	Membrane transport	ko02010//ABC transporters	K08712	GO:0005575//cellular_component;GO:0005737//cytoplasm;GO:0005887//integral component of plasma membrane;GO:0009380//excinuclease repair complex;GO:0009898//cytoplasmic side of plasma membrane;GO:0016020//membrane;GO:0016021//integral component of membrane;GO:0043190//ATP-binding cassette (ABC) transporter complex;GO:0055051//ATP-binding cassette (ABC) transporter complex, integrated substrate bind…	GO:0000166//nucleotide binding;GO:0003674//molecular_function;GO:0003677//DNA binding;GO:0003723//RNA binding;GO:0003724//RNA helicase activity;GO:0003924//GTPase activity;GO:0004020//adenylylsulfate kinase activity;GO:0005198//structural molecule activity;GO:0005260//channel-conductance-controlling ATPase activity;GO:0005319//lipid transporter activity;GO:0005524//ATP binding;GO:0005525//GTP bin…	GO:0000910//cytokinesis;GO:0001887//selenium compound metabolic process;GO:0002949//tRNA threonylcarbamoyladenosine modification;GO:0006289//nucleotide-excision repair;GO:0006400//tRNA modification;GO:0006464//cellular protein modification process;GO:0006790//sulfur compound metabolic process;GO:0006810//transport;GO:0006817//phosphate ion transport;GO:0006824//cobalt ion transport;GO:0006869//li…
scaffold_1	614665	614765	KU80_peak_40	755	41	552.262	42.5073	estExt_fgenesh1_pm.C_10132	+	614641	616615	cds,start_codon	estExt_fgenesh1_pm.C_10132	mRNA	mpp	KAF3769588.1 hypothetical protein M406DRAFT_343761 [Cryphonectria parasitica EP155]	-	-	-	-	GO:0005575//cellular_component;GO:0005622//intracellular;GO:0005623//cell;GO:0005737//cytoplasm;GO:0005739//mitochondrion;GO:0005740//mitochondrial envelope;GO:0005743//mitochondrial inner membrane;GO:0005759//mitochondrial matrix;GO:0016020//membrane;GO:0017087//mitochondrial processing peptidase complex;GO:0019866//organelle inner membrane;GO:0031090//organelle membrane;GO:0031966//mitochondria…	GO:0003674//molecular_function;GO:0003824//catalytic activity;GO:0004175//endopeptidase activity;GO:0004222//metalloendopeptidase activity;GO:0005488//binding;GO:0005515//protein binding;GO:0008233//peptidase activity;GO:0008237//metallopeptidase activity;GO:0008270//zinc ion binding;GO:0016787//hydrolase activity;GO:0043167//ion binding;GO:0043169//cation binding;GO:0046872//metal ion binding;GO…	GO:0006508//proteolysis;GO:0006605//protein targeting;GO:0006626//protein targeting to mitochondrion;GO:0006627//protein processing involved in protein targeting to mitochondrion;GO:0006807//nitrogen compound metabolic process;GO:0006810//transport;GO:0006811//ion transport;GO:0006812//cation transport;GO:0006816//calcium ion transport;GO:0006839//mitochondrial transport;GO:0006851//mitochondrial…
scaffold_1	616066	616166	KU80_peak_41	3490	323	2401.31	345.559	estExt_fgenesh1_pm.C_10132	+	614641	616615	cds	estExt_fgenesh1_pm.C_10132	mRNA	mpp	KAF3769588.1 hypothetical protein M406DRAFT_343761 [Cryphonectria parasitica EP155]	-	-	-	-	GO:0005575//cellular_component;GO:0005622//intracellular;GO:0005623//cell;GO:0005737//cytoplasm;GO:0005739//mitochondrion;GO:0005740//mitochondrial envelope;GO:0005743//mitochondrial inner membrane;GO:0005759//mitochondrial matrix;GO:0016020//membrane;GO:0017087//mitochondrial processing peptidase complex;GO:0019866//organelle inner membrane;GO:0031090//organelle membrane;GO:0031966//mitochondria…	GO:0003674//molecular_function;GO:0003824//catalytic activity;GO:0004175//endopeptidase activity;GO:0004222//metalloendopeptidase activity;GO:0005488//binding;GO:0005515//protein binding;GO:0008233//peptidase activity;GO:0008237//metallopeptidase activity;GO:0008270//zinc ion binding;GO:0016787//hydrolase activity;GO:0043167//ion binding;GO:0043169//cation binding;GO:0046872//metal ion binding;GO…	GO:0006508//proteolysis;GO:0006605//protein targeting;GO:0006626//protein targeting to mitochondrion;GO:0006627//protein processing involved in protein targeting to mitochondrion;GO:0006807//nitrogen compound metabolic process;GO:0006810//transport;GO:0006811//ion transport;GO:0006812//cation transport;GO:0006816//calcium ion transport;GO:0006839//mitochondrial transport;GO:0006851//mitochondrial…
scaffold_1	656052	656127	KU80_peak_42	864	204	586.783	210.982	fgenesh1_pm.1_140	+	652297	656210	cds,stop_codon	fgenesh1_pm.1_140	mRNA	ypp1	KAF3769597.1 hypothetical protein M406DRAFT_335450 [Cryphonectria parasitica EP155]	-	-	-	-	GO:0005575//cellular_component;GO:0005623//cell;GO:0005886//plasma membrane;GO:0016020//membrane;GO:0032991//macromolecular complex;GO:0044464//cell part;GO:0071944//cell periphery	GO:0005515//protein binding	GO:0006810//transport;GO:0006886//intracellular protein transport;GO:0006897//endocytosis;GO:0008104//protein localization;GO:0008150//biological_process;GO:0015031//protein transport;GO:0015833//peptide transport;GO:0016192//vesicle-mediated transport;GO:0033036//macromolecule localization;GO:0034613//cellular protein localization;GO:0042886//amide transport;GO:0045184//establishment of protein …
scaffold_1	667562	667612	KU80_peak_43	1256	432	873.676	445.291	fgenesh1_pm.1_144	+	666188	667828	cds	fgenesh1_pm.1_144	mRNA	PRO1	KAF3769601.1 glutamate 5-kinase [Cryphonectria parasitica EP155]	Metabolism;Metabolism;Metabolism;Metabolism;Metabolism	Global and overview maps;Global and overview maps;Global and overview maps;Amino acid metabolism;Biosynthesis of other secondary metabolites	ko01100//Metabolic pathways;ko01110//Biosynthesis of secondary metabolites;ko01230//Biosynthesis of amino acids;ko00330//Arginine and proline metabolism;ko00332//Carbapenem biosynthesis	K00931;K00931;K00931;K00931;K00931	GO:0005575//cellular_component;GO:0005622//intracellular;GO:0005623//cell;GO:0005737//cytoplasm;GO:0005829//cytosol;GO:0044424//intracellular part;GO:0044444//cytoplasmic part;GO:0044464//cell part	GO:0000166//nucleotide binding;GO:0003674//molecular_function;GO:0003676//nucleic acid binding;GO:0003723//RNA binding;GO:0003824//catalytic activity;GO:0003991//acetylglutamate kinase activity;GO:0004072//aspartate kinase activity;GO:0004176//ATP-dependent peptidase activity;GO:0004252//serine-type endopeptidase activity;GO:0004349//glutamate 5-kinase activity;GO:0005488//binding;GO:0005524//ATP…	GO:0006082//organic acid metabolic process;GO:0006508//proteolysis;GO:0006520//cellular amino acid metabolic process;GO:0006536//glutamate metabolic process;GO:0006560//proline metabolic process;GO:0006561//proline biosynthetic process;GO:0006592//ornithine biosynthetic process;GO:0006793//phosphorus metabolic process;GO:0006796//phosphate-containing compound metabolic process;GO:0006807//nitroge…
scaffold_1	682191	682348	KU80_peak_44	2326	124	1725.19	130.606	estExt_fgenesh1_kg.C_10071	+	682142	682646	cds,start_codon,stop_codon	estExt_fgenesh1_kg.C_10071	mRNA	--	KAF3769607.1 hypothetical protein M406DRAFT_354071 [Cryphonectria parasitica EP155]	-	-	-	-	-	-	-
scaffold_1	736692	736817	KU80_peak_45	3184	216	2185.77	215.046	e_gw1.1.3639.1	+	736169	738795	cds	e_gw1.1.3639.1	mRNA	SPAC926.06c	KAF3769621.1 hypothetical protein M406DRAFT_245482 [Cryphonectria parasitica EP155]	-	-	-	-	-	GO:0005515//protein binding	-
scaffold_1	743264	743497	KU80_peak_46	3545	500	2631.81	522.538	estExt_Genewise1Plus.C_10490	+	743215	744732	5utr,cds,start_codon	estExt_Genewise1Plus.C_10490	mRNA	PDX1	KAF3769623.1 hypothetical protein M406DRAFT_284045 [Cryphonectria parasitica EP155]	Metabolism;Metabolism;Metabolism;Metabolism;Metabolism;Metabolism	Global and overview maps;Global and overview maps;Global and overview maps;Carbohydrate metabolism;Carbohydrate metabolism;Carbohydrate metabolism	ko01100//Metabolic pathways;ko01110//Biosynthesis of secondary metabolites;ko01200//Carbon metabolism;ko00010//Glycolysis / Gluconeogenesis;ko00620//Pyruvate metabolism;ko00020//Citrate cycle (TCA cycle)	K00627;K00627;K00627;K00627;K00627;K00627	GO:0005575//cellular_component;GO:0005622//intracellular;GO:0005623//cell;GO:0005737//cytoplasm;GO:0005739//mitochondrion;GO:0005759//mitochondrial matrix;GO:0005967//mitochondrial pyruvate dehydrogenase complex;GO:0031974//membrane-enclosed lumen;GO:0032991//macromolecular complex;GO:0043226//organelle;GO:0043227//membrane-bounded organelle;GO:0043229//intracellular organelle;GO:0043231//intrace…	GO:0003674//molecular_function;GO:0003824//catalytic activity;GO:0004149//dihydrolipoyllysine-residue succinyltransferase activity;GO:0004736//pyruvate carboxylase activity;GO:0004738//pyruvate dehydrogenase activity;GO:0004742//dihydrolipoyllysine-residue acetyltransferase activity;GO:0004847//urea carboxylase activity;GO:0005198//structural molecule activity;GO:0005215//transporter activity;GO:…	GO:0006082//organic acid metabolic process;GO:0006084//acetyl-CoA metabolic process;GO:0006085//acetyl-CoA biosynthetic process;GO:0006086//acetyl-CoA biosynthetic process from pyruvate;GO:0006090//pyruvate metabolic process;GO:0006094//gluconeogenesis;GO:0006099//tricarboxylic acid cycle;GO:0006139//nucleobase-containing compound metabolic process;GO:0006163//purine nucleotide metabolic process;…
scaffold_1	766969	767069	KU80_peak_47	1258	420	915.167	441.484	fgenesh1_kg.1_82_1059_1_CCBH_CCBI_EXTA	+	766770	767946	cds,start_codon	fgenesh1_kg.1_82_1059_1_CCBH_CCBI_EXTA	mRNA	CBP3	KAF3769631.1 hypothetical protein M406DRAFT_320002 [Cryphonectria parasitica EP155]	-	-	-	-	GO:0000313//organellar ribosome;GO:0005575//cellular_component;GO:0005622//intracellular;GO:0005623//cell;GO:0005737//cytoplasm;GO:0005739//mitochondrion;GO:0005740//mitochondrial envelope;GO:0005743//mitochondrial inner membrane;GO:0005759//mitochondrial matrix;GO:0005761//mitochondrial ribosome;GO:0005840//ribosome;GO:0016020//membrane;GO:0016021//integral component of membrane;GO:0019866//orga…	GO:0003674//molecular_function;GO:0005488//binding;GO:0043021//ribonucleoprotein complex binding;GO:0043022//ribosome binding;GO:0044877//macromolecular complex binding	GO:0006417//regulation of translation;GO:0006996//organelle organization;GO:0007005//mitochondrion organization;GO:0007030//Golgi organization;GO:0008150//biological_process;GO:0009889//regulation of biosynthetic process;GO:0009891//positive regulation of biosynthetic process;GO:0009893//positive regulation of metabolic process;GO:0009987//cellular process;GO:0010256//endomembrane system organiza…
scaffold_1	796603	796703	KU80_peak_48	3377	580	2407.44	650.071	estExt_fgenesh1_kg.C_10084	+	795294	796974	3utr,stop_codon	estExt_fgenesh1_kg.C_10084	mRNA	tif-6	KAF3769640.1 translation initiation factor 6 [Cryphonectria parasitica EP155]	Genetic Information Processing	Translation	ko03008//Ribosome biogenesis in eukaryotes	K03264	GO:0005575//cellular_component;GO:0005622//intracellular;GO:0005623//cell;GO:0005634//nucleus;GO:0005638//lamin filament;GO:0005652//nuclear lamina;GO:0005654//nucleoplasm;GO:0005730//nucleolus;GO:0005737//cytoplasm;GO:0005829//cytosol;GO:0005856//cytoskeleton;GO:0005882//intermediate filament;GO:0030684//preribosome;GO:0030687//preribosome, large subunit precursor;GO:0031974//membrane-enclosed l…	GO:0003674//molecular_function;GO:0003676//nucleic acid binding;GO:0003723//RNA binding;GO:0003743//translation initiation factor activity;GO:0005488//binding;GO:0008135//translation factor activity, RNA binding;GO:0043021//ribonucleoprotein complex binding;GO:0043022//ribosome binding;GO:0043023//ribosomal large subunit binding;GO:0044877//macromolecular complex binding;GO:0097159//organic cycli…	GO:0000054//ribosomal subunit export from nucleus;GO:0000460//maturation of 5.8S rRNA;GO:0000463//maturation of LSU-rRNA from tricistronic rRNA transcript (SSU-rRNA, 5.8S rRNA, LSU-rRNA);GO:0000466//maturation of 5.8S rRNA from tricistronic rRNA transcript (SSU-rRNA, 5.8S rRNA, LSU-rRNA);GO:0000470//maturation of LSU-rRNA;GO:0002682//regulation of immune system process;GO:0006109//regulation of c…
scaffold_1	809480	809580	KU80_peak_49	0	0	0.213634	0.326707	Crypa1.e_gw1.1.1180.1	+	809481	810512	cds,start_codon	Crypa1.e_gw1.1.1180.1	mRNA	CBF1	KAF3769645.1 helix loop helix transcription factor [Cryphonectria parasitica EP155]	-	-	-	-	GO:0000228//nuclear chromosome;GO:0000775//chromosome, centromeric region;GO:0000776//kinetochore;GO:0000785//chromatin;GO:0000790//nuclear chromatin;GO:0005575//cellular_component;GO:0005622//intracellular;GO:0005623//cell;GO:0005634//nucleus;GO:0005654//nucleoplasm;GO:0005667//transcription factor complex;GO:0005694//chromosome;GO:0005737//cytoplasm;GO:0005739//mitochondrion;GO:0031974//membran…	GO:0000976//transcription regulatory region sequence-specific DNA binding;GO:0000977//RNA polymerase II regulatory region sequence-specific DNA binding;GO:0000978//RNA polymerase II core promoter proximal region sequence-specific DNA binding;GO:0000981//RNA polymerase II transcription factor activity, sequence-specific DNA binding;GO:0000982//transcription factor activity, RNA polymerase II core …	GO:0000096//sulfur amino acid metabolic process;GO:0000097//sulfur amino acid biosynthetic process;GO:0000103//sulfate assimilation;GO:0000122//negative regulation of transcription from RNA polymerase II promoter;GO:0000429//carbon catabolite regulation of transcription from RNA polymerase II promoter;GO:0000430//regulation of transcription from RNA polymerase II promoter by glucose;GO:0000432//p…
scaffold_1	810375	810500	KU80_peak_50	2172	405	1578.06	435.665	Crypa1.e_gw1.1.1180.1	+	809481	810512	cds,stop_codon	Crypa1.e_gw1.1.1180.1	mRNA	CBF1	KAF3769645.1 helix loop helix transcription factor [Cryphonectria parasitica EP155]	-	-	-	-	GO:0000228//nuclear chromosome;GO:0000775//chromosome, centromeric region;GO:0000776//kinetochore;GO:0000785//chromatin;GO:0000790//nuclear chromatin;GO:0005575//cellular_component;GO:0005622//intracellular;GO:0005623//cell;GO:0005634//nucleus;GO:0005654//nucleoplasm;GO:0005667//transcription factor complex;GO:0005694//chromosome;GO:0005737//cytoplasm;GO:0005739//mitochondrion;GO:0031974//membran…	GO:0000976//transcription regulatory region sequence-specific DNA binding;GO:0000977//RNA polymerase II regulatory region sequence-specific DNA binding;GO:0000978//RNA polymerase II core promoter proximal region sequence-specific DNA binding;GO:0000981//RNA polymerase II transcription factor activity, sequence-specific DNA binding;GO:0000982//transcription factor activity, RNA polymerase II core …	GO:0000096//sulfur amino acid metabolic process;GO:0000097//sulfur amino acid biosynthetic process;GO:0000103//sulfate assimilation;GO:0000122//negative regulation of transcription from RNA polymerase II promoter;GO:0000429//carbon catabolite regulation of transcription from RNA polymerase II promoter;GO:0000430//regulation of transcription from RNA polymerase II promoter by glucose;GO:0000432//p…
scaffold_1	813958	814008	KU80_peak_51	3585	759	2637.63	904.106	e_gw1.1.878.1	+	812714	814259	cds	e_gw1.1.878.1	mRNA	gatA	KAF3769646.1 4-aminobutyrate aminotransferase [Cryphonectria parasitica EP155]	Metabolism;Metabolism;Metabolism;Metabolism;Metabolism;Metabolism	Global and overview maps;Amino acid metabolism;Amino acid metabolism;Carbohydrate metabolism;Metabolism of other amino acids;Carbohydrate metabolism	ko01100//Metabolic pathways;ko00280//Valine, leucine and isoleucine degradation;ko00250//Alanine, aspartate and glutamate metabolism;ko00640//Propanoate metabolism;ko00410//beta-Alanine metabolism;ko00650//Butanoate metabolism	K13524;K13524;K13524;K13524;K13524;K13524	GO:0005737//cytoplasm	GO:0003867//4-aminobutyrate transaminase activity;GO:0004015//adenosylmethionine-8-amino-7-oxononanoate transaminase activity;GO:0004587//ornithine-oxo-acid transaminase activity;GO:0008483//transaminase activity;GO:0030170//pyridoxal phosphate binding;GO:0033094//butane-1,4-diamine:2-oxoglutarate aminotransferase activity;GO:0042286//glutamate-1-semialdehyde 2,1-aminomutase activity;GO:0045303//…	GO:0006779//porphyrin-containing compound biosynthetic process;GO:0008152//metabolic process;GO:0009102//biotin biosynthetic process;GO:0009447//putrescine catabolic process;GO:0009450//gamma-aminobutyric acid catabolic process;GO:0019491//ectoine biosynthetic process
scaffold_1	819085	819160	KU80_peak_52	4561	959	3295.07	1048.53	Crypa1.estExt_Genewise1Plus.C_10451	+	816282	819986	cds	Crypa1.estExt_Genewise1Plus.C_10451	mRNA	lcb2	KAF3771447.1 regulated by circadian rhythms/membrane function [Cryphonectria parasitica EP155]	Metabolism;Cellular Processes;Metabolism	Global and overview maps;Transport and catabolism;Lipid metabolism	ko01100//Metabolic pathways;ko04138//Autophagy - yeast;ko00600//Sphingolipid metabolism	K00654;K00654;K00654	GO:0002178//palmitoyltransferase complex;GO:0005575//cellular_component;GO:0005622//intracellular;GO:0005623//cell;GO:0005737//cytoplasm;GO:0005783//endoplasmic reticulum;GO:0005789//endoplasmic reticulum membrane;GO:0005886//plasma membrane;GO:0012505//endomembrane system;GO:0016020//membrane;GO:0016021//integral component of membrane;GO:0017059//serine C-palmitoyltransferase complex;GO:0031211/…	GO:0003674//molecular_function;GO:0003824//catalytic activity;GO:0003870//5-aminolevulinate synthase activity;GO:0004758//serine C-palmitoyltransferase activity;GO:0005488//binding;GO:0008144//drug binding;GO:0008710//8-amino-7-oxononanoate synthase activity;GO:0008890//glycine C-acetyltransferase activity;GO:0016408//C-acyltransferase activity;GO:0016409//palmitoyltransferase activity;GO:0016454…	GO:0006520//cellular amino acid metabolic process;GO:0006567//threonine catabolic process;GO:0006629//lipid metabolic process;GO:0006643//membrane lipid metabolic process;GO:0006665//sphingolipid metabolic process;GO:0006783//heme biosynthetic process;GO:0006807//nitrogen compound metabolic process;GO:0007275//multicellular organism development;GO:0007444//imaginal disc development;GO:0008150//bi…
scaffold_1	819260	819310	KU80_peak_53	3591	698	2611.45	758.509	Crypa1.estExt_Genewise1Plus.C_10451	+	816282	819986	cds	Crypa1.estExt_Genewise1Plus.C_10451	mRNA	lcb2	KAF3771447.1 regulated by circadian rhythms/membrane function [Cryphonectria parasitica EP155]	Metabolism;Cellular Processes;Metabolism	Global and overview maps;Transport and catabolism;Lipid metabolism	ko01100//Metabolic pathways;ko04138//Autophagy - yeast;ko00600//Sphingolipid metabolism	K00654;K00654;K00654	GO:0002178//palmitoyltransferase complex;GO:0005575//cellular_component;GO:0005622//intracellular;GO:0005623//cell;GO:0005737//cytoplasm;GO:0005783//endoplasmic reticulum;GO:0005789//endoplasmic reticulum membrane;GO:0005886//plasma membrane;GO:0012505//endomembrane system;GO:0016020//membrane;GO:0016021//integral component of membrane;GO:0017059//serine C-palmitoyltransferase complex;GO:0031211/…	GO:0003674//molecular_function;GO:0003824//catalytic activity;GO:0003870//5-aminolevulinate synthase activity;GO:0004758//serine C-palmitoyltransferase activity;GO:0005488//binding;GO:0008144//drug binding;GO:0008710//8-amino-7-oxononanoate synthase activity;GO:0008890//glycine C-acetyltransferase activity;GO:0016408//C-acyltransferase activity;GO:0016409//palmitoyltransferase activity;GO:0016454…	GO:0006520//cellular amino acid metabolic process;GO:0006567//threonine catabolic process;GO:0006629//lipid metabolic process;GO:0006643//membrane lipid metabolic process;GO:0006665//sphingolipid metabolic process;GO:0006783//heme biosynthetic process;GO:0006807//nitrogen compound metabolic process;GO:0007275//multicellular organism development;GO:0007444//imaginal disc development;GO:0008150//bi…
scaffold_1	819835	819960	KU80_peak_54	4298	529	3026.58	592.339	Crypa1.estExt_Genewise1Plus.C_10451	+	816282	819986	3utr	Crypa1.estExt_Genewise1Plus.C_10451	mRNA	lcb2	KAF3771447.1 regulated by circadian rhythms/membrane function [Cryphonectria parasitica EP155]	Metabolism;Cellular Processes;Metabolism	Global and overview maps;Transport and catabolism;Lipid metabolism	ko01100//Metabolic pathways;ko04138//Autophagy - yeast;ko00600//Sphingolipid metabolism	K00654;K00654;K00654	GO:0002178//palmitoyltransferase complex;GO:0005575//cellular_component;GO:0005622//intracellular;GO:0005623//cell;GO:0005737//cytoplasm;GO:0005783//endoplasmic reticulum;GO:0005789//endoplasmic reticulum membrane;GO:0005886//plasma membrane;GO:0012505//endomembrane system;GO:0016020//membrane;GO:0016021//integral component of membrane;GO:0017059//serine C-palmitoyltransferase complex;GO:0031211/…	GO:0003674//molecular_function;GO:0003824//catalytic activity;GO:0003870//5-aminolevulinate synthase activity;GO:0004758//serine C-palmitoyltransferase activity;GO:0005488//binding;GO:0008144//drug binding;GO:0008710//8-amino-7-oxononanoate synthase activity;GO:0008890//glycine C-acetyltransferase activity;GO:0016408//C-acyltransferase activity;GO:0016409//palmitoyltransferase activity;GO:0016454…	GO:0006520//cellular amino acid metabolic process;GO:0006567//threonine catabolic process;GO:0006629//lipid metabolic process;GO:0006643//membrane lipid metabolic process;GO:0006665//sphingolipid metabolic process;GO:0006783//heme biosynthetic process;GO:0006807//nitrogen compound metabolic process;GO:0007275//multicellular organism development;GO:0007444//imaginal disc development;GO:0008150//bi…
scaffold_1	824626	824726	KU80_peak_55	2011	256	1466.21	264.932	estExt_Genewise1Plus.C_10554	+	821295	827954	cds	estExt_Genewise1Plus.C_10554	mRNA	YCF1	KAF3769647.1 hypothetical protein M406DRAFT_284080 [Cryphonectria parasitica EP155]	Environmental Information Processing	Membrane transport	ko02010//ABC transporters	K05665	GO:0000322//storage vacuole;GO:0000323//lytic vacuole;GO:0000324//fungal-type vacuole;GO:0000329//fungal-type vacuole membrane;GO:0005575//cellular_component;GO:0005622//intracellular;GO:0005623//cell;GO:0005737//cytoplasm;GO:0005773//vacuole;GO:0005774//vacuolar membrane;GO:0005887//integral component of plasma membrane;GO:0009380//excinuclease repair complex;GO:0009898//cytoplasmic side of plas…	GO:0000166//nucleotide binding;GO:0003674//molecular_function;GO:0003677//DNA binding;GO:0003824//catalytic activity;GO:0003924//GTPase activity;GO:0005215//transporter activity;GO:0005260//channel-conductance-controlling ATPase activity;GO:0005310//dicarboxylic acid transmembrane transporter activity;GO:0005319//lipid transporter activity;GO:0005342//organic acid transmembrane transporter activi…	GO:0000910//cytokinesis;GO:0006289//nucleotide-excision repair;GO:0006518//peptide metabolic process;GO:0006575//cellular modified amino acid metabolic process;GO:0006749//glutathione metabolic process;GO:0006790//sulfur compound metabolic process;GO:0006807//nitrogen compound metabolic process;GO:0006810//transport;GO:0006811//ion transport;GO:0006817//phosphate ion transport;GO:0006820//anion t…
scaffold_1	865341	865416	KU80_peak_56	610	201	444.535	201.27	e_gw1.1.2337.1	+	865067	866848	cds	e_gw1.1.2337.1	mRNA	SPAC343.17c	KAF3769654.1 WD40 repeat-like protein [Cryphonectria parasitica EP155]	-	-	-	-	GO:0000151//ubiquitin ligase complex;GO:0000775//chromosome, centromeric region;GO:0005575//cellular_component;GO:0005622//intracellular;GO:0005623//cell;GO:0005634//nucleus;GO:0005694//chromosome;GO:0031461//cullin-RING ubiquitin ligase complex;GO:0032991//macromolecular complex;GO:0035861//site of double-strand break;GO:0043226//organelle;GO:0043227//membrane-bounded organelle;GO:0043228//non-m…	GO:0003674//molecular_function;GO:0003677//DNA binding;GO:0003682//chromatin binding;GO:0005488//binding;GO:0005515//protein binding;GO:0019899//enzyme binding	GO:0000132//establishment of mitotic spindle orientation;GO:0000226//microtubule cytoskeleton organization;GO:0000278//mitotic cell cycle;GO:0001667//ameboidal-type cell migration;GO:0006282//regulation of DNA repair;GO:0006928//movement of cell or subcellular component;GO:0006996//organelle organization;GO:0007010//cytoskeleton organization;GO:0007017//microtubule-based process;GO:0007049//cell …
scaffold_1	871254	871329	KU80_peak_57	2357	209	1667.79	221.334	Crypa1.estExt_fgenesh1_pm.C_10147	+	868000	872535	cds	Crypa1.estExt_fgenesh1_pm.C_10147	mRNA	snf21	KAF3769655.1 hypothetical protein M406DRAFT_96496 [Cryphonectria parasitica EP155]	-	-	-	-	GO:0000228//nuclear chromosome;GO:0000785//chromatin;GO:0000790//nuclear chromatin;GO:0005575//cellular_component;GO:0005622//intracellular;GO:0005623//cell;GO:0005634//nucleus;GO:0005694//chromosome;GO:0016514//SWI/SNF complex;GO:0016586//RSC complex;GO:0031974//membrane-enclosed lumen;GO:0031981//nuclear lumen;GO:0032991//macromolecular complex;GO:0035060//brahma complex;GO:0043226//organelle;G…	GO:0000166//nucleotide binding;GO:0000182//rDNA binding;GO:0001085//RNA polymerase II transcription factor binding;GO:0001102//RNA polymerase II activating transcription factor binding;GO:0001221//transcription cofactor binding;GO:0001223//transcription coactivator binding;GO:0003674//molecular_function;GO:0003676//nucleic acid binding;GO:0003677//DNA binding;GO:0003682//chromatin binding;GO:0003…	GO:0000003//reproduction;GO:0000086//G2/M transition of mitotic cell cycle;GO:0000122//negative regulation of transcription from RNA polymerase II promoter;GO:0000278//mitotic cell cycle;GO:0000902//cell morphogenesis;GO:0000904//cell morphogenesis involved in differentiation;GO:0002009//morphogenesis of an epithelium;GO:0002165//instar larval or pupal development;GO:0002376//immune system proces…
scaffold_1	871704	871779	KU80_peak_58	1451	435	981.863	466.658	Crypa1.estExt_fgenesh1_pm.C_10147	+	868000	872535	cds	Crypa1.estExt_fgenesh1_pm.C_10147	mRNA	snf21	KAF3769655.1 hypothetical protein M406DRAFT_96496 [Cryphonectria parasitica EP155]	-	-	-	-	GO:0000228//nuclear chromosome;GO:0000785//chromatin;GO:0000790//nuclear chromatin;GO:0005575//cellular_component;GO:0005622//intracellular;GO:0005623//cell;GO:0005634//nucleus;GO:0005694//chromosome;GO:0016514//SWI/SNF complex;GO:0016586//RSC complex;GO:0031974//membrane-enclosed lumen;GO:0031981//nuclear lumen;GO:0032991//macromolecular complex;GO:0035060//brahma complex;GO:0043226//organelle;G…	GO:0000166//nucleotide binding;GO:0000182//rDNA binding;GO:0001085//RNA polymerase II transcription factor binding;GO:0001102//RNA polymerase II activating transcription factor binding;GO:0001221//transcription cofactor binding;GO:0001223//transcription coactivator binding;GO:0003674//molecular_function;GO:0003676//nucleic acid binding;GO:0003677//DNA binding;GO:0003682//chromatin binding;GO:0003…	GO:0000003//reproduction;GO:0000086//G2/M transition of mitotic cell cycle;GO:0000122//negative regulation of transcription from RNA polymerase II promoter;GO:0000278//mitotic cell cycle;GO:0000902//cell morphogenesis;GO:0000904//cell morphogenesis involved in differentiation;GO:0002009//morphogenesis of an epithelium;GO:0002165//instar larval or pupal development;GO:0002376//immune system proces…
scaffold_1	898598	898648	KU80_peak_59	1500	418	1035.04	432.039	estExt_Genewise1.C_10601	+	897224	900333	cds	estExt_Genewise1.C_10601	mRNA	fzo1	KAF3769661.1 hypothetical protein M406DRAFT_270614 [Cryphonectria parasitica EP155]	-	-	-	-	GO:0005575//cellular_component;GO:0005622//intracellular;GO:0005623//cell;GO:0005737//cytoplasm;GO:0005739//mitochondrion;GO:0005740//mitochondrial envelope;GO:0005741//mitochondrial outer membrane;GO:0016020//membrane;GO:0016021//integral component of membrane;GO:0019867//outer membrane;GO:0031090//organelle membrane;GO:0031224//intrinsic component of membrane;GO:0031300//intrinsic component of …	GO:0000166//nucleotide binding;GO:0001882//nucleoside binding;GO:0001883//purine nucleoside binding;GO:0003674//molecular_function;GO:0003824//catalytic activity;GO:0003924//GTPase activity;GO:0004857//enzyme inhibitor activity;GO:0005488//binding;GO:0005515//protein binding;GO:0005525//GTP binding;GO:0016462//pyrophosphatase activity;GO:0016787//hydrolase activity;GO:0016817//hydrolase activity,…	GO:0002949//tRNA threonylcarbamoyladenosine modification;GO:0006400//tRNA modification;GO:0006996//organelle organization;GO:0007005//mitochondrion organization;GO:0008053//mitochondrial fusion;GO:0008150//biological_process;GO:0009244//lipopolysaccharide core region biosynthetic process;GO:0009987//cellular process;GO:0016043//cellular component organization;GO:0042254//ribosome biogenesis;GO:00…
scaffold_1	899473	899548	KU80_peak_60	4169	451	2924.4	467.631	estExt_Genewise1.C_10601	+	897224	900333	cds	estExt_Genewise1.C_10601	mRNA	fzo1	KAF3769661.1 hypothetical protein M406DRAFT_270614 [Cryphonectria parasitica EP155]	-	-	-	-	GO:0005575//cellular_component;GO:0005622//intracellular;GO:0005623//cell;GO:0005737//cytoplasm;GO:0005739//mitochondrion;GO:0005740//mitochondrial envelope;GO:0005741//mitochondrial outer membrane;GO:0016020//membrane;GO:0016021//integral component of membrane;GO:0019867//outer membrane;GO:0031090//organelle membrane;GO:0031224//intrinsic component of membrane;GO:0031300//intrinsic component of …	GO:0000166//nucleotide binding;GO:0001882//nucleoside binding;GO:0001883//purine nucleoside binding;GO:0003674//molecular_function;GO:0003824//catalytic activity;GO:0003924//GTPase activity;GO:0004857//enzyme inhibitor activity;GO:0005488//binding;GO:0005515//protein binding;GO:0005525//GTP binding;GO:0016462//pyrophosphatase activity;GO:0016787//hydrolase activity;GO:0016817//hydrolase activity,…	GO:0002949//tRNA threonylcarbamoyladenosine modification;GO:0006400//tRNA modification;GO:0006996//organelle organization;GO:0007005//mitochondrion organization;GO:0008053//mitochondrial fusion;GO:0008150//biological_process;GO:0009244//lipopolysaccharide core region biosynthetic process;GO:0009987//cellular process;GO:0016043//cellular component organization;GO:0042254//ribosome biogenesis;GO:00…
scaffold_1	900056	900156	KU80_peak_61	3316	340	2303.05	360.741	estExt_Genewise1.C_10601	+	897224	900333	3utr,cds,stop_codon	estExt_Genewise1.C_10601	mRNA	fzo1	KAF3769661.1 hypothetical protein M406DRAFT_270614 [Cryphonectria parasitica EP155]	-	-	-	-	GO:0005575//cellular_component;GO:0005622//intracellular;GO:0005623//cell;GO:0005737//cytoplasm;GO:0005739//mitochondrion;GO:0005740//mitochondrial envelope;GO:0005741//mitochondrial outer membrane;GO:0016020//membrane;GO:0016021//integral component of membrane;GO:0019867//outer membrane;GO:0031090//organelle membrane;GO:0031224//intrinsic component of membrane;GO:0031300//intrinsic component of …	GO:0000166//nucleotide binding;GO:0001882//nucleoside binding;GO:0001883//purine nucleoside binding;GO:0003674//molecular_function;GO:0003824//catalytic activity;GO:0003924//GTPase activity;GO:0004857//enzyme inhibitor activity;GO:0005488//binding;GO:0005515//protein binding;GO:0005525//GTP binding;GO:0016462//pyrophosphatase activity;GO:0016787//hydrolase activity;GO:0016817//hydrolase activity,…	GO:0002949//tRNA threonylcarbamoyladenosine modification;GO:0006400//tRNA modification;GO:0006996//organelle organization;GO:0007005//mitochondrion organization;GO:0008053//mitochondrial fusion;GO:0008150//biological_process;GO:0009244//lipopolysaccharide core region biosynthetic process;GO:0009987//cellular process;GO:0016043//cellular component organization;GO:0042254//ribosome biogenesis;GO:00…
scaffold_1	915366	915613	KU80_peak_62	9662	1680	6743.43	1772.29	estExt_fgenesh1_kg.C_10097	+	915342	916478	5utr,cds,start_codon	estExt_fgenesh1_kg.C_10097	mRNA	rpl44	KAF3769666.1 ribosomal protein L28e [Cryphonectria parasitica EP155]	Genetic Information Processing	Translation	ko03010//Ribosome	K02903	GO:0005575//cellular_component;GO:0005622//intracellular;GO:0005623//cell;GO:0005737//cytoplasm;GO:0005829//cytosol;GO:0005840//ribosome;GO:0015934//large ribosomal subunit;GO:0022625//cytosolic large ribosomal subunit;GO:0022626//cytosolic ribosome;GO:0030425//dendrite;GO:0032991//macromolecular complex;GO:0035770//ribonucleoprotein granule;GO:0036464//cytoplasmic ribonucleoprotein granule;GO:00…	GO:0003674//molecular_function;GO:0003735//structural constituent of ribosome;GO:0005198//structural molecule activity	GO:0000184//nuclear-transcribed mRNA catabolic process, nonsense-mediated decay;GO:0000956//nuclear-transcribed mRNA catabolic process;GO:0002181//cytoplasmic translation;GO:0006139//nucleobase-containing compound metabolic process;GO:0006401//RNA catabolic process;GO:0006402//mRNA catabolic process;GO:0006412//translation;GO:0006413//translational initiation;GO:0006518//peptide metabolic process…
scaffold_1	947715	947765	KU80_peak_63	1337	232	972.769	260.534	Crypa1.estExt_fgenesh1_pg.C_10247	+	947041	949517	cds	Crypa1.estExt_fgenesh1_pg.C_10247	mRNA	ADE1	KAF3769675.1 phosphoribosylamine-glycine ligase activity protein [Cryphonectria parasitica EP155]	Metabolism;Metabolism;Metabolism	Global and overview maps;Global and overview maps;Nucleotide metabolism	ko01100//Metabolic pathways;ko01110//Biosynthesis of secondary metabolites;ko00230//Purine metabolism	K11788;K11788;K11788	GO:0005575//cellular_component;GO:0005622//intracellular;GO:0005623//cell;GO:0005737//cytoplasm;GO:0005829//cytosol;GO:0005951//carbamoyl-phosphate synthase complex;GO:0009317//acetyl-CoA carboxylase complex;GO:0009320//phosphoribosylaminoimidazole carboxylase complex;GO:0044424//intracellular part;GO:0044444//cytoplasmic part;GO:0044464//cell part	GO:0000166//nucleotide binding;GO:0003674//molecular_function;GO:0003824//catalytic activity;GO:0003989//acetyl-CoA carboxylase activity;GO:0004075//biotin carboxylase activity;GO:0004088//carbamoyl-phosphate synthase (glutamine-hydrolyzing) activity;GO:0004637//phosphoribosylamine-glycine ligase activity;GO:0004638//phosphoribosylaminoimidazole carboxylase activity;GO:0004641//phosphoribosylform…	GO:0001505//regulation of neurotransmitter levels;GO:0003360//brainstem development;GO:0006082//organic acid metabolic process;GO:0006139//nucleobase-containing compound metabolic process;GO:0006144//purine nucleobase metabolic process;GO:0006163//purine nucleotide metabolic process;GO:0006164//purine nucleotide biosynthetic process;GO:0006188//IMP biosynthetic process;GO:0006189//'de novo' IMP b…
scaffold_1	984494	984594	KU80_peak_64	684	89	495.625	93.0263	Crypa1.estExt_fgenesh1_pm.C_10170	+	983600	989220	cds	Crypa1.estExt_fgenesh1_pm.C_10170	mRNA	doa10	KAF3769685.1 hypothetical protein M406DRAFT_96511 [Cryphonectria parasitica EP155]	Genetic Information Processing	Folding, sorting and degradation	ko04141//Protein processing in endoplasmic reticulum	K10661	GO:0000151//ubiquitin ligase complex;GO:0000153//cytoplasmic ubiquitin ligase complex;GO:0000835//ER ubiquitin ligase complex;GO:0000837//Doa10p ubiquitin ligase complex;GO:0005575//cellular_component;GO:0005622//intracellular;GO:0005623//cell;GO:0005634//nucleus;GO:0005635//nuclear envelope;GO:0005637//nuclear inner membrane;GO:0005737//cytoplasm;GO:0005783//endoplasmic reticulum;GO:0005789//end…	GO:0002020//protease binding;GO:0003674//molecular_function;GO:0003824//catalytic activity;GO:0004842//ubiquitin-protein transferase activity;GO:0005488//binding;GO:0005515//protein binding;GO:0008270//zinc ion binding;GO:0016740//transferase activity;GO:0019787//ubiquitin-like protein transferase activity;GO:0019899//enzyme binding;GO:0031624//ubiquitin conjugating enzyme binding;GO:0043167//ion…	GO:0000209//protein polyubiquitination;GO:0006464//cellular protein modification process;GO:0006508//proteolysis;GO:0006511//ubiquitin-dependent protein catabolic process;GO:0006517//protein deglycosylation;GO:0006807//nitrogen compound metabolic process;GO:0006950//response to stress;GO:0008150//biological_process;GO:0008152//metabolic process;GO:0009056//catabolic process;GO:0009057//macromolec…
scaffold_1	986887	986987	KU80_peak_65	2678	240	1985.7	247.773	Crypa1.estExt_fgenesh1_pm.C_10170	+	983600	989220	cds	Crypa1.estExt_fgenesh1_pm.C_10170	mRNA	doa10	KAF3769685.1 hypothetical protein M406DRAFT_96511 [Cryphonectria parasitica EP155]	Genetic Information Processing	Folding, sorting and degradation	ko04141//Protein processing in endoplasmic reticulum	K10661	GO:0000151//ubiquitin ligase complex;GO:0000153//cytoplasmic ubiquitin ligase complex;GO:0000835//ER ubiquitin ligase complex;GO:0000837//Doa10p ubiquitin ligase complex;GO:0005575//cellular_component;GO:0005622//intracellular;GO:0005623//cell;GO:0005634//nucleus;GO:0005635//nuclear envelope;GO:0005637//nuclear inner membrane;GO:0005737//cytoplasm;GO:0005783//endoplasmic reticulum;GO:0005789//end…	GO:0002020//protease binding;GO:0003674//molecular_function;GO:0003824//catalytic activity;GO:0004842//ubiquitin-protein transferase activity;GO:0005488//binding;GO:0005515//protein binding;GO:0008270//zinc ion binding;GO:0016740//transferase activity;GO:0019787//ubiquitin-like protein transferase activity;GO:0019899//enzyme binding;GO:0031624//ubiquitin conjugating enzyme binding;GO:0043167//ion…	GO:0000209//protein polyubiquitination;GO:0006464//cellular protein modification process;GO:0006508//proteolysis;GO:0006511//ubiquitin-dependent protein catabolic process;GO:0006517//protein deglycosylation;GO:0006807//nitrogen compound metabolic process;GO:0006950//response to stress;GO:0008150//biological_process;GO:0008152//metabolic process;GO:0009056//catabolic process;GO:0009057//macromolec…
scaffold_1	988937	989012	KU80_peak_66	1159	237	821.459	250.683	Crypa1.estExt_fgenesh1_pm.C_10170	+	983600	989220	3utr,stop_codon	Crypa1.estExt_fgenesh1_pm.C_10170	mRNA	doa10	KAF3769685.1 hypothetical protein M406DRAFT_96511 [Cryphonectria parasitica EP155]	Genetic Information Processing	Folding, sorting and degradation	ko04141//Protein processing in endoplasmic reticulum	K10661	GO:0000151//ubiquitin ligase complex;GO:0000153//cytoplasmic ubiquitin ligase complex;GO:0000835//ER ubiquitin ligase complex;GO:0000837//Doa10p ubiquitin ligase complex;GO:0005575//cellular_component;GO:0005622//intracellular;GO:0005623//cell;GO:0005634//nucleus;GO:0005635//nuclear envelope;GO:0005637//nuclear inner membrane;GO:0005737//cytoplasm;GO:0005783//endoplasmic reticulum;GO:0005789//end…	GO:0002020//protease binding;GO:0003674//molecular_function;GO:0003824//catalytic activity;GO:0004842//ubiquitin-protein transferase activity;GO:0005488//binding;GO:0005515//protein binding;GO:0008270//zinc ion binding;GO:0016740//transferase activity;GO:0019787//ubiquitin-like protein transferase activity;GO:0019899//enzyme binding;GO:0031624//ubiquitin conjugating enzyme binding;GO:0043167//ion…	GO:0000209//protein polyubiquitination;GO:0006464//cellular protein modification process;GO:0006508//proteolysis;GO:0006511//ubiquitin-dependent protein catabolic process;GO:0006517//protein deglycosylation;GO:0006807//nitrogen compound metabolic process;GO:0006950//response to stress;GO:0008150//biological_process;GO:0008152//metabolic process;GO:0009056//catabolic process;GO:0009057//macromolec…
scaffold_1	1043216	1043291	KU80_peak_67	2450	710	1720.62	696.252	estExt_fgenesh1_pg.C_10265	+	1041967	1044166	cds	estExt_fgenesh1_pg.C_10265	mRNA	--	KAF3769702.1 hypothetical protein M406DRAFT_348845 [Cryphonectria parasitica EP155]	-	-	-	-	GO:0016020//membrane	GO:0005524//ATP binding	GO:0006886//intracellular protein transport;GO:0007030//Golgi organization;GO:0007059//chromosome segregation;GO:0009405//pathogenesis;GO:0030261//chromosome condensation;GO:0070206//protein trimerization
scaffold_1	1079092	1079192	KU80_peak_68	2865	663	2037.17	722.22	estExt_Genewise1.C_10711	+	1077694	1080086	cds	estExt_Genewise1.C_10711	mRNA	--	KAF3769716.1 thiamine diphosphate-binding protein [Cryphonectria parasitica EP155]	-	-	-	-	GO:0005948//acetolactate synthase complex	GO:0000287//magnesium ion binding;GO:0003824//catalytic activity;GO:0003984//acetolactate synthase activity;GO:0008949//oxalyl-CoA decarboxylase activity;GO:0030976//thiamine pyrophosphate binding;GO:0047112//pyruvate oxidase activity;GO:0050487//sulfoacetaldehyde acetyltransferase activity	GO:0006113//fermentation;GO:0009097//isoleucine biosynthetic process;GO:0009099//valine biosynthetic process;GO:0009444//pyruvate oxidation;GO:0009636//response to toxic substance;GO:0019529//taurine catabolic process;GO:0033611//oxalate catabolic process;GO:0045151//acetoin biosynthetic process
scaffold_1	1079292	1079317	KU80_peak_69	856	186	582.458	201.792	estExt_Genewise1.C_10711	+	1077694	1080086	cds	estExt_Genewise1.C_10711	mRNA	--	KAF3769716.1 thiamine diphosphate-binding protein [Cryphonectria parasitica EP155]	-	-	-	-	GO:0005948//acetolactate synthase complex	GO:0000287//magnesium ion binding;GO:0003824//catalytic activity;GO:0003984//acetolactate synthase activity;GO:0008949//oxalyl-CoA decarboxylase activity;GO:0030976//thiamine pyrophosphate binding;GO:0047112//pyruvate oxidase activity;GO:0050487//sulfoacetaldehyde acetyltransferase activity	GO:0006113//fermentation;GO:0009097//isoleucine biosynthetic process;GO:0009099//valine biosynthetic process;GO:0009444//pyruvate oxidation;GO:0009636//response to toxic substance;GO:0019529//taurine catabolic process;GO:0033611//oxalate catabolic process;GO:0045151//acetoin biosynthetic process
scaffold_1	1085100	1085125	KU80_peak_70	2385	479	1679.03	490.037	estExt_fgenesh1_pm.C_10234	+	1084013	1085764	cds	estExt_fgenesh1_pm.C_10234	mRNA	SMAC_04549	KAF3769718.1 hypothetical protein M406DRAFT_343826 [Cryphonectria parasitica EP155]	-	-	-	-	GO:0005575//cellular_component;GO:0005622//intracellular;GO:0005623//cell;GO:0005737//cytoplasm;GO:0016020//membrane;GO:0016021//integral component of membrane;GO:0031224//intrinsic component of membrane;GO:0044424//intracellular part;GO:0044425//membrane part;GO:0044464//cell part	GO:0003674//molecular_function;GO:0003824//catalytic activity;GO:0004177//aminopeptidase activity;GO:0005488//binding;GO:0008233//peptidase activity;GO:0008237//metallopeptidase activity;GO:0008238//exopeptidase activity;GO:0016787//hydrolase activity;GO:0016805//dipeptidase activity;GO:0030145//manganese ion binding;GO:0043167//ion binding;GO:0043169//cation binding;GO:0046872//metal ion binding…	GO:0006464//cellular protein modification process;GO:0006508//proteolysis;GO:0006807//nitrogen compound metabolic process;GO:0008150//biological_process;GO:0008152//metabolic process;GO:0019538//protein metabolic process;GO:0042400//ectoine catabolic process;GO:0043170//macromolecule metabolic process;GO:0044238//primary metabolic process;GO:0071704//organic substance metabolic process;GO:1901564…
scaffold_1	1085544	1085667	KU80_peak_71	2063	956	1439.39	973.085	estExt_fgenesh1_pm.C_10234	+	1084013	1085764	cds,stop_codon	estExt_fgenesh1_pm.C_10234	mRNA	SMAC_04549	KAF3769718.1 hypothetical protein M406DRAFT_343826 [Cryphonectria parasitica EP155]	-	-	-	-	GO:0005575//cellular_component;GO:0005622//intracellular;GO:0005623//cell;GO:0005737//cytoplasm;GO:0016020//membrane;GO:0016021//integral component of membrane;GO:0031224//intrinsic component of membrane;GO:0044424//intracellular part;GO:0044425//membrane part;GO:0044464//cell part	GO:0003674//molecular_function;GO:0003824//catalytic activity;GO:0004177//aminopeptidase activity;GO:0005488//binding;GO:0008233//peptidase activity;GO:0008237//metallopeptidase activity;GO:0008238//exopeptidase activity;GO:0016787//hydrolase activity;GO:0016805//dipeptidase activity;GO:0030145//manganese ion binding;GO:0043167//ion binding;GO:0043169//cation binding;GO:0046872//metal ion binding…	GO:0006464//cellular protein modification process;GO:0006508//proteolysis;GO:0006807//nitrogen compound metabolic process;GO:0008150//biological_process;GO:0008152//metabolic process;GO:0019538//protein metabolic process;GO:0042400//ectoine catabolic process;GO:0043170//macromolecule metabolic process;GO:0044238//primary metabolic process;GO:0071704//organic substance metabolic process;GO:1901564…
scaffold_1	1110102	1110202	KU80_peak_72	3110	593	2172.22	615.739	fgenesh1_kg.1_121_2867_1_CCBH_CCBI_EXTA	+	1109039	1110576	cds,stop_codon	fgenesh1_kg.1_121_2867_1_CCBH_CCBI_EXTA	mRNA	mal3	KAF3769726.1 hypothetical protein M406DRAFT_320041 [Cryphonectria parasitica EP155]	-	-	-	-	GO:0000235//astral microtubule;GO:0000775//chromosome, centromeric region;GO:0000776//kinetochore;GO:0000777//condensed chromosome kinetochore;GO:0000779//condensed chromosome, centromeric region;GO:0000793//condensed chromosome;GO:0000922//spindle pole;GO:0005575//cellular_component;GO:0005622//intracellular;GO:0005623//cell;GO:0005694//chromosome;GO:0005737//cytoplasm;GO:0005813//centrosome;GO:…	GO:0001671//ATPase activator activity;GO:0003674//molecular_function;GO:0005198//structural molecule activity;GO:0005200//structural constituent of cytoskeleton;GO:0005488//binding;GO:0005515//protein binding;GO:0008017//microtubule binding;GO:0008022//protein C-terminus binding;GO:0008047//enzyme activator activity;GO:0008092//cytoskeletal protein binding;GO:0008093//cytoskeletal adaptor activit…	GO:0000003//reproduction;GO:0000070//mitotic sister chromatid segregation;GO:0000075//cell cycle checkpoint;GO:0000079//regulation of cyclin-dependent protein serine/threonine kinase activity;GO:0000226//microtubule cytoskeleton organization;GO:0000278//mitotic cell cycle;GO:0000280//nuclear division;GO:0000281//mitotic cytokinesis;GO:0000741//karyogamy;GO:0000742//karyogamy involved in conjugati…
scaffold_1	1110427	1110452	KU80_peak_73	4022	886	2893.16	923.108	fgenesh1_kg.1_121_2867_1_CCBH_CCBI_EXTA	+	1109039	1110576	3utr,stop_codon	fgenesh1_kg.1_121_2867_1_CCBH_CCBI_EXTA	mRNA	mal3	KAF3769726.1 hypothetical protein M406DRAFT_320041 [Cryphonectria parasitica EP155]	-	-	-	-	GO:0000235//astral microtubule;GO:0000775//chromosome, centromeric region;GO:0000776//kinetochore;GO:0000777//condensed chromosome kinetochore;GO:0000779//condensed chromosome, centromeric region;GO:0000793//condensed chromosome;GO:0000922//spindle pole;GO:0005575//cellular_component;GO:0005622//intracellular;GO:0005623//cell;GO:0005694//chromosome;GO:0005737//cytoplasm;GO:0005813//centrosome;GO:…	GO:0001671//ATPase activator activity;GO:0003674//molecular_function;GO:0005198//structural molecule activity;GO:0005200//structural constituent of cytoskeleton;GO:0005488//binding;GO:0005515//protein binding;GO:0008017//microtubule binding;GO:0008022//protein C-terminus binding;GO:0008047//enzyme activator activity;GO:0008092//cytoskeletal protein binding;GO:0008093//cytoskeletal adaptor activit…	GO:0000003//reproduction;GO:0000070//mitotic sister chromatid segregation;GO:0000075//cell cycle checkpoint;GO:0000079//regulation of cyclin-dependent protein serine/threonine kinase activity;GO:0000226//microtubule cytoskeleton organization;GO:0000278//mitotic cell cycle;GO:0000280//nuclear division;GO:0000281//mitotic cytokinesis;GO:0000741//karyogamy;GO:0000742//karyogamy involved in conjugati…
scaffold_1	1126254	1126279	KU80_peak_74	783	655	534.043	756.533	Crypa1.estExt_Genewise1.C_10611	+	1125881	1127413	cds	Crypa1.estExt_Genewise1.C_10611	mRNA	crf1	KAF3771445.1 family 16 glycoside hydrolase [Cryphonectria parasitica EP155]	-	-	-	-	GO:0005575//cellular_component;GO:0005576//extracellular region;GO:0005618//cell wall;GO:0005623//cell;GO:0005886//plasma membrane;GO:0009277//fungal-type cell wall;GO:0016020//membrane;GO:0030312//external encapsulating structure;GO:0031224//intrinsic component of membrane;GO:0031225//anchored component of membrane;GO:0044425//membrane part;GO:0044464//cell part;GO:0071944//cell periphery	GO:0003674//molecular_function;GO:0003824//catalytic activity;GO:0004553//hydrolase activity, hydrolyzing O-glycosyl compounds;GO:0005488//binding;GO:0016787//hydrolase activity;GO:0016798//hydrolase activity, acting on glycosyl bonds;GO:0019863//IgE binding;GO:0019865//immunoglobulin binding;GO:0044877//macromolecular complex binding	GO:0005975//carbohydrate metabolic process;GO:0008150//biological_process;GO:0008152//metabolic process;GO:0009987//cellular process;GO:0016043//cellular component organization;GO:0044238//primary metabolic process;GO:0045229//external encapsulating structure organization;GO:0071554//cell wall organization or biogenesis;GO:0071555//cell wall organization;GO:0071704//organic substance metabolic pr…
scaffold_1	1126904	1126954	KU80_peak_75	2449	1253	1762.27	1485.91	Crypa1.estExt_Genewise1.C_10611	+	1125881	1127413	cds	Crypa1.estExt_Genewise1.C_10611	mRNA	crf1	KAF3771445.1 family 16 glycoside hydrolase [Cryphonectria parasitica EP155]	-	-	-	-	GO:0005575//cellular_component;GO:0005576//extracellular region;GO:0005618//cell wall;GO:0005623//cell;GO:0005886//plasma membrane;GO:0009277//fungal-type cell wall;GO:0016020//membrane;GO:0030312//external encapsulating structure;GO:0031224//intrinsic component of membrane;GO:0031225//anchored component of membrane;GO:0044425//membrane part;GO:0044464//cell part;GO:0071944//cell periphery	GO:0003674//molecular_function;GO:0003824//catalytic activity;GO:0004553//hydrolase activity, hydrolyzing O-glycosyl compounds;GO:0005488//binding;GO:0016787//hydrolase activity;GO:0016798//hydrolase activity, acting on glycosyl bonds;GO:0019863//IgE binding;GO:0019865//immunoglobulin binding;GO:0044877//macromolecular complex binding	GO:0005975//carbohydrate metabolic process;GO:0008150//biological_process;GO:0008152//metabolic process;GO:0009987//cellular process;GO:0016043//cellular component organization;GO:0044238//primary metabolic process;GO:0045229//external encapsulating structure organization;GO:0071554//cell wall organization or biogenesis;GO:0071555//cell wall organization;GO:0071704//organic substance metabolic pr…
scaffold_1	1191582	1191657	KU80_peak_76	1142	137	857.837	148.441	estExt_Genewise1.C_10786	+	1190451	1192007	cds,stop_codon	estExt_Genewise1.C_10786	mRNA	SRT1	KAF3769752.1 DHS-like NAD/FAD-binding domain-containing protein [Cryphonectria parasitica EP155]	Metabolism;Metabolism	Global and overview maps;Metabolism of cofactors and vitamins	ko01100//Metabolic pathways;ko00760//Nicotinate and nicotinamide metabolism	K11416;K11416	GO:0000228//nuclear chromosome;GO:0000785//chromatin;GO:0000790//nuclear chromatin;GO:0005575//cellular_component;GO:0005622//intracellular;GO:0005623//cell;GO:0005634//nucleus;GO:0005694//chromosome;GO:0005730//nucleolus;GO:0005731//nucleolus organizer region;GO:0005737//cytoplasm;GO:0030874//nucleolar chromatin;GO:0031974//membrane-enclosed lumen;GO:0031981//nuclear lumen;GO:0032991//macromolec…	GO:0000166//nucleotide binding;GO:0000287//magnesium ion binding;GO:0003674//molecular_function;GO:0003682//chromatin binding;GO:0003824//catalytic activity;GO:0004407//histone deacetylase activity;GO:0005488//binding;GO:0016787//hydrolase activity;GO:0016810//hydrolase activity, acting on carbon-nitrogen (but not peptide) bonds;GO:0016811//hydrolase activity, acting on carbon-nitrogen (but not p…	GO:0000122//negative regulation of transcription from RNA polymerase II promoter;GO:0000278//mitotic cell cycle;GO:0000280//nuclear division;GO:0006139//nucleobase-containing compound metabolic process;GO:0006325//chromatin organization;GO:0006351//transcription, DNA-templated;GO:0006355//regulation of transcription, DNA-templated;GO:0006357//regulation of transcription from RNA polymerase II pro…
scaffold_1	1214601	1214651	KU80_peak_77	1304	773	916.385	809.166	Crypa1.estExt_Genewise1.C_10661	+	1212034	1216325	cds	Crypa1.estExt_Genewise1.C_10661	mRNA	--	KAF3769755.1 hypothetical protein M406DRAFT_76549 [Cryphonectria parasitica EP155]	-	-	-	-	-	GO:0005515//protein binding;GO:2001070//starch binding	-
scaffold_1	1219142	1219267	KU80_peak_78	5130	163	3562.96	166.996	estExt_Genewise1Plus.C_10782	+	1218004	1220664	cds	estExt_Genewise1Plus.C_10782	mRNA	--	KAF3769756.1 hypothetical protein M406DRAFT_284211 [Cryphonectria parasitica EP155]	-	-	-	-	-	GO:0003723//RNA binding;GO:0003724//RNA helicase activity;GO:0004488//methylenetetrahydrofolate dehydrogenase (NADP+) activity;GO:0005524//ATP binding;GO:0042626//ATPase activity, coupled to transmembrane movement of substances	GO:0000910//cytokinesis;GO:0006810//transport;GO:0055114//oxidation-reduction process
scaffold_1	1219967	1220042	KU80_peak_79	2344	301	1581.24	313.518	estExt_Genewise1Plus.C_10782	+	1218004	1220664	cds	estExt_Genewise1Plus.C_10782	mRNA	--	KAF3769756.1 hypothetical protein M406DRAFT_284211 [Cryphonectria parasitica EP155]	-	-	-	-	-	GO:0003723//RNA binding;GO:0003724//RNA helicase activity;GO:0004488//methylenetetrahydrofolate dehydrogenase (NADP+) activity;GO:0005524//ATP binding;GO:0042626//ATPase activity, coupled to transmembrane movement of substances	GO:0000910//cytokinesis;GO:0006810//transport;GO:0055114//oxidation-reduction process
scaffold_1	1261348	1261448	KU80_peak_80	3822	525	2654.01	591.576	fgenesh1_pm.1_274	+	1260801	1262657	cds	fgenesh1_pm.1_274	mRNA	codA	KAF3769772.1 alcohol oxidase [Cryphonectria parasitica EP155]	-	-	-	-	-	GO:0008734//L-aspartate oxidase activity;GO:0008812//choline dehydrogenase activity;GO:0016491//oxidoreductase activity;GO:0016614//oxidoreductase activity, acting on CH-OH group of donors;GO:0016701//oxidoreductase activity, acting on single donors with incorporation of molecular oxygen;GO:0045550//geranylgeranyl reductase activity;GO:0050660//flavin adenine dinucleotide binding	GO:0006744//ubiquinone biosynthetic process;GO:0015995//chlorophyll biosynthetic process;GO:0019285//glycine betaine biosynthetic process from choline;GO:0019363//pyridine nucleotide biosynthetic process;GO:0030494//bacteriochlorophyll biosynthetic process;GO:0055114//oxidation-reduction process
scaffold_1	1261473	1261673	KU80_peak_81	4575	1067	3204.35	1191.48	fgenesh1_pm.1_274	+	1260801	1262657	cds	fgenesh1_pm.1_274	mRNA	codA	KAF3769772.1 alcohol oxidase [Cryphonectria parasitica EP155]	-	-	-	-	-	GO:0008734//L-aspartate oxidase activity;GO:0008812//choline dehydrogenase activity;GO:0016491//oxidoreductase activity;GO:0016614//oxidoreductase activity, acting on CH-OH group of donors;GO:0016701//oxidoreductase activity, acting on single donors with incorporation of molecular oxygen;GO:0045550//geranylgeranyl reductase activity;GO:0050660//flavin adenine dinucleotide binding	GO:0006744//ubiquinone biosynthetic process;GO:0015995//chlorophyll biosynthetic process;GO:0019285//glycine betaine biosynthetic process from choline;GO:0019363//pyridine nucleotide biosynthetic process;GO:0030494//bacteriochlorophyll biosynthetic process;GO:0055114//oxidation-reduction process
scaffold_1	1311420	1311520	KU80_peak_82	989	220	711.616	228.121	e_gw1.1.3677.1	+	1310421	1312886	cds	e_gw1.1.3677.1	mRNA	--	KAF3769792.1 hypothetical protein M406DRAFT_247767 [Cryphonectria parasitica EP155]	-	-	-	-	-	-	-
scaffold_1	1320868	1320918	KU80_peak_83	500	84	368.16	93.0308	estExt_Genewise1Plus.C_10849	+	1320219	1321910	cds	estExt_Genewise1Plus.C_10849	mRNA	--	KAF3769794.1 mitochondrial carrier [Cryphonectria parasitica EP155]	-	-	-	-	-	-	-
scaffold_1	1349349	1349499	KU80_peak_84	2065	217	1568.16	231.101	Crypa1.e_gw1.1.37.1	+	1348100	1353172	cds	Crypa1.e_gw1.1.37.1	mRNA	SPAC56F8.02	KAF3769804.1 hypothetical protein M406DRAFT_33949 [Cryphonectria parasitica EP155]	-	-	-	-	GO:0005575//cellular_component;GO:0005622//intracellular;GO:0005623//cell;GO:0005737//cytoplasm;GO:0005829//cytosol;GO:0005933//cellular bud;GO:0005935//cellular bud neck;GO:0016020//membrane;GO:0016021//integral component of membrane;GO:0030427//site of polarized growth;GO:0031224//intrinsic component of membrane;GO:0044424//intracellular part;GO:0044425//membrane part;GO:0044444//cytoplasmic pa…	GO:0003674//molecular_function;GO:0003824//catalytic activity;GO:0003987//acetate-CoA ligase activity;GO:0005488//binding;GO:0005515//protein binding;GO:0008756//o-succinylbenzoate-CoA ligase activity;GO:0047473//D-alanine-poly(phosphoribitol) ligase activity;GO:0050218//propionate-CoA ligase activity	GO:0008150//biological_process;GO:0008152//metabolic process;GO:0009234//menaquinone biosynthetic process;GO:0019350//teichoic acid biosynthetic process;GO:0019427//acetyl-CoA biosynthetic process from acetate
scaffold_1	1349574	1349749	KU80_peak_85	2455	235	1685.95	240.474	Crypa1.e_gw1.1.37.1	+	1348100	1353172	cds	Crypa1.e_gw1.1.37.1	mRNA	SPAC56F8.02	KAF3769804.1 hypothetical protein M406DRAFT_33949 [Cryphonectria parasitica EP155]	-	-	-	-	GO:0005575//cellular_component;GO:0005622//intracellular;GO:0005623//cell;GO:0005737//cytoplasm;GO:0005829//cytosol;GO:0005933//cellular bud;GO:0005935//cellular bud neck;GO:0016020//membrane;GO:0016021//integral component of membrane;GO:0030427//site of polarized growth;GO:0031224//intrinsic component of membrane;GO:0044424//intracellular part;GO:0044425//membrane part;GO:0044444//cytoplasmic pa…	GO:0003674//molecular_function;GO:0003824//catalytic activity;GO:0003987//acetate-CoA ligase activity;GO:0005488//binding;GO:0005515//protein binding;GO:0008756//o-succinylbenzoate-CoA ligase activity;GO:0047473//D-alanine-poly(phosphoribitol) ligase activity;GO:0050218//propionate-CoA ligase activity	GO:0008150//biological_process;GO:0008152//metabolic process;GO:0009234//menaquinone biosynthetic process;GO:0019350//teichoic acid biosynthetic process;GO:0019427//acetyl-CoA biosynthetic process from acetate
scaffold_1	1351299	1351449	KU80_peak_86	1346	155	917.55	162.089	Crypa1.e_gw1.1.37.1	+	1348100	1353172	cds	Crypa1.e_gw1.1.37.1	mRNA	SPAC56F8.02	KAF3769804.1 hypothetical protein M406DRAFT_33949 [Cryphonectria parasitica EP155]	-	-	-	-	GO:0005575//cellular_component;GO:0005622//intracellular;GO:0005623//cell;GO:0005737//cytoplasm;GO:0005829//cytosol;GO:0005933//cellular bud;GO:0005935//cellular bud neck;GO:0016020//membrane;GO:0016021//integral component of membrane;GO:0030427//site of polarized growth;GO:0031224//intrinsic component of membrane;GO:0044424//intracellular part;GO:0044425//membrane part;GO:0044444//cytoplasmic pa…	GO:0003674//molecular_function;GO:0003824//catalytic activity;GO:0003987//acetate-CoA ligase activity;GO:0005488//binding;GO:0005515//protein binding;GO:0008756//o-succinylbenzoate-CoA ligase activity;GO:0047473//D-alanine-poly(phosphoribitol) ligase activity;GO:0050218//propionate-CoA ligase activity	GO:0008150//biological_process;GO:0008152//metabolic process;GO:0009234//menaquinone biosynthetic process;GO:0019350//teichoic acid biosynthetic process;GO:0019427//acetyl-CoA biosynthetic process from acetate
scaffold_1	1351724	1351799	KU80_peak_87	1200	93	875.452	100.767	Crypa1.e_gw1.1.37.1	+	1348100	1353172	cds	Crypa1.e_gw1.1.37.1	mRNA	SPAC56F8.02	KAF3769804.1 hypothetical protein M406DRAFT_33949 [Cryphonectria parasitica EP155]	-	-	-	-	GO:0005575//cellular_component;GO:0005622//intracellular;GO:0005623//cell;GO:0005737//cytoplasm;GO:0005829//cytosol;GO:0005933//cellular bud;GO:0005935//cellular bud neck;GO:0016020//membrane;GO:0016021//integral component of membrane;GO:0030427//site of polarized growth;GO:0031224//intrinsic component of membrane;GO:0044424//intracellular part;GO:0044425//membrane part;GO:0044444//cytoplasmic pa…	GO:0003674//molecular_function;GO:0003824//catalytic activity;GO:0003987//acetate-CoA ligase activity;GO:0005488//binding;GO:0005515//protein binding;GO:0008756//o-succinylbenzoate-CoA ligase activity;GO:0047473//D-alanine-poly(phosphoribitol) ligase activity;GO:0050218//propionate-CoA ligase activity	GO:0008150//biological_process;GO:0008152//metabolic process;GO:0009234//menaquinone biosynthetic process;GO:0019350//teichoic acid biosynthetic process;GO:0019427//acetyl-CoA biosynthetic process from acetate
scaffold_1	1351899	1351999	KU80_peak_88	2554	344	1752.64	364.956	Crypa1.e_gw1.1.37.1	+	1348100	1353172	cds	Crypa1.e_gw1.1.37.1	mRNA	SPAC56F8.02	KAF3769804.1 hypothetical protein M406DRAFT_33949 [Cryphonectria parasitica EP155]	-	-	-	-	GO:0005575//cellular_component;GO:0005622//intracellular;GO:0005623//cell;GO:0005737//cytoplasm;GO:0005829//cytosol;GO:0005933//cellular bud;GO:0005935//cellular bud neck;GO:0016020//membrane;GO:0016021//integral component of membrane;GO:0030427//site of polarized growth;GO:0031224//intrinsic component of membrane;GO:0044424//intracellular part;GO:0044425//membrane part;GO:0044444//cytoplasmic pa…	GO:0003674//molecular_function;GO:0003824//catalytic activity;GO:0003987//acetate-CoA ligase activity;GO:0005488//binding;GO:0005515//protein binding;GO:0008756//o-succinylbenzoate-CoA ligase activity;GO:0047473//D-alanine-poly(phosphoribitol) ligase activity;GO:0050218//propionate-CoA ligase activity	GO:0008150//biological_process;GO:0008152//metabolic process;GO:0009234//menaquinone biosynthetic process;GO:0019350//teichoic acid biosynthetic process;GO:0019427//acetyl-CoA biosynthetic process from acetate
scaffold_1	1352049	1352149	KU80_peak_89	1674	207	1225.38	219.254	Crypa1.e_gw1.1.37.1	+	1348100	1353172	cds	Crypa1.e_gw1.1.37.1	mRNA	SPAC56F8.02	KAF3769804.1 hypothetical protein M406DRAFT_33949 [Cryphonectria parasitica EP155]	-	-	-	-	GO:0005575//cellular_component;GO:0005622//intracellular;GO:0005623//cell;GO:0005737//cytoplasm;GO:0005829//cytosol;GO:0005933//cellular bud;GO:0005935//cellular bud neck;GO:0016020//membrane;GO:0016021//integral component of membrane;GO:0030427//site of polarized growth;GO:0031224//intrinsic component of membrane;GO:0044424//intracellular part;GO:0044425//membrane part;GO:0044444//cytoplasmic pa…	GO:0003674//molecular_function;GO:0003824//catalytic activity;GO:0003987//acetate-CoA ligase activity;GO:0005488//binding;GO:0005515//protein binding;GO:0008756//o-succinylbenzoate-CoA ligase activity;GO:0047473//D-alanine-poly(phosphoribitol) ligase activity;GO:0050218//propionate-CoA ligase activity	GO:0008150//biological_process;GO:0008152//metabolic process;GO:0009234//menaquinone biosynthetic process;GO:0019350//teichoic acid biosynthetic process;GO:0019427//acetyl-CoA biosynthetic process from acetate
scaffold_1	1360805	1360980	KU80_peak_90	3013	95	2045.22	93.4432	e_gw1.1.4150.1	+	1360231	1361592	cds	e_gw1.1.4150.1	mRNA	--	KAF3769808.1 hypothetical protein M406DRAFT_246835 [Cryphonectria parasitica EP155]	-	-	-	-	-	-	-
scaffold_1	1367800	1367875	KU80_peak_91	1362	141	987.832	141.043	estExt_fgenesh1_kg.C_10148	+	1367751	1369364	5utr	estExt_fgenesh1_kg.C_10148	mRNA	fsf1	KAF3769810.1 Tricarboxylate/iron carrier [Cryphonectria parasitica EP155]	-	-	-	-	GO:0005575//cellular_component;GO:0005622//intracellular;GO:0005623//cell;GO:0005737//cytoplasm;GO:0005739//mitochondrion;GO:0005740//mitochondrial envelope;GO:0016020//membrane;GO:0016021//integral component of membrane;GO:0031090//organelle membrane;GO:0031224//intrinsic component of membrane;GO:0031966//mitochondrial membrane;GO:0031967//organelle envelope;GO:0031975//envelope;GO:0043226//orga…	GO:0003674//molecular_function;GO:0005215//transporter activity;GO:0005342//organic acid transmembrane transporter activity;GO:0005371//tricarboxylate secondary active transmembrane transporter activity;GO:0008509//anion transmembrane transporter activity;GO:0008514//organic anion transmembrane transporter activity;GO:0015075//ion transmembrane transporter activity;GO:0015142//tricarboxylic acid …	GO:0006810//transport;GO:0006811//ion transport;GO:0006820//anion transport;GO:0006839//mitochondrial transport;GO:0006842//tricarboxylic acid transport;GO:0008150//biological_process;GO:0015711//organic anion transport;GO:0015849//organic acid transport;GO:0034220//ion transmembrane transport;GO:0035674//tricarboxylic acid transmembrane transport;GO:0042592//homeostatic process;GO:0046942//carbo…
scaffold_1	1368630	1368705	KU80_peak_92	3584	1326	2578.23	1389.28	estExt_fgenesh1_kg.C_10148	+	1367751	1369364	cds	estExt_fgenesh1_kg.C_10148	mRNA	fsf1	KAF3769810.1 Tricarboxylate/iron carrier [Cryphonectria parasitica EP155]	-	-	-	-	GO:0005575//cellular_component;GO:0005622//intracellular;GO:0005623//cell;GO:0005737//cytoplasm;GO:0005739//mitochondrion;GO:0005740//mitochondrial envelope;GO:0016020//membrane;GO:0016021//integral component of membrane;GO:0031090//organelle membrane;GO:0031224//intrinsic component of membrane;GO:0031966//mitochondrial membrane;GO:0031967//organelle envelope;GO:0031975//envelope;GO:0043226//orga…	GO:0003674//molecular_function;GO:0005215//transporter activity;GO:0005342//organic acid transmembrane transporter activity;GO:0005371//tricarboxylate secondary active transmembrane transporter activity;GO:0008509//anion transmembrane transporter activity;GO:0008514//organic anion transmembrane transporter activity;GO:0015075//ion transmembrane transporter activity;GO:0015142//tricarboxylic acid …	GO:0006810//transport;GO:0006811//ion transport;GO:0006820//anion transport;GO:0006839//mitochondrial transport;GO:0006842//tricarboxylic acid transport;GO:0008150//biological_process;GO:0015711//organic anion transport;GO:0015849//organic acid transport;GO:0034220//ion transmembrane transport;GO:0035674//tricarboxylic acid transmembrane transport;GO:0042592//homeostatic process;GO:0046942//carbo…
scaffold_1	1377467	1377502	KU80_peak_93	1025	163	697.013	172.586	Crypa1.estExt_Genewise1Plus.C_10746	+	1374619	1377502	3utr	Crypa1.estExt_Genewise1Plus.C_10746	mRNA	lkh1	KAF3769811.1 protein kinase [Cryphonectria parasitica EP155]	-	-	-	-	GO:0005575//cellular_component;GO:0005622//intracellular;GO:0005623//cell;GO:0005634//nucleus;GO:0005737//cytoplasm;GO:0005783//endoplasmic reticulum;GO:0012505//endomembrane system;GO:0043226//organelle;GO:0043227//membrane-bounded organelle;GO:0043229//intracellular organelle;GO:0043231//intracellular membrane-bounded organelle;GO:0044424//intracellular part;GO:0044444//cytoplasmic part;GO:0044…	GO:0000166//nucleotide binding;GO:0003674//molecular_function;GO:0003824//catalytic activity;GO:0004672//protein kinase activity;GO:0004674//protein serine/threonine kinase activity;GO:0004712//protein serine/threonine/tyrosine kinase activity;GO:0004713//protein tyrosine kinase activity;GO:0005488//binding;GO:0005524//ATP binding;GO:0008144//drug binding;GO:0016301//kinase activity;GO:0016740//t…	GO:0000003//reproduction;GO:0000079//regulation of cyclin-dependent protein serine/threonine kinase activity;GO:0000429//carbon catabolite regulation of transcription from RNA polymerase II promoter;GO:0000430//regulation of transcription from RNA polymerase II promoter by glucose;GO:0000433//negative regulation of transcription from RNA polymerase II promoter by glucose;GO:0000920//cell separati…
scaffold_1	1435003	1435128	KU80_peak_94	3774	425	2678.3	448.508	estExt_Genewise1.C_10936	+	1433694	1436756	cds	estExt_Genewise1.C_10936	mRNA	SPBC543.02c	KAF3769826.1 hypothetical protein M406DRAFT_270806 [Cryphonectria parasitica EP155]	-	-	-	-	GO:0005575//cellular_component;GO:0005622//intracellular;GO:0005623//cell;GO:0005634//nucleus;GO:0005654//nucleoplasm;GO:0005737//cytoplasm;GO:0005829//cytosol;GO:0005856//cytoskeleton;GO:0005951//carbamoyl-phosphate synthase complex;GO:0019867//outer membrane;GO:0031974//membrane-enclosed lumen;GO:0031981//nuclear lumen;GO:0043226//organelle;GO:0043227//membrane-bounded organelle;GO:0043228//non…	GO:0001671//ATPase activator activity;GO:0003674//molecular_function;GO:0004088//carbamoyl-phosphate synthase (glutamine-hydrolyzing) activity;GO:0005198//structural molecule activity;GO:0005215//transporter activity;GO:0005488//binding;GO:0005515//protein binding;GO:0008047//enzyme activator activity;GO:0030234//enzyme regulator activity;GO:0030544//Hsp70 protein binding;GO:0031072//heat shock p…	GO:0006457//protein folding;GO:0006458//'de novo' protein folding;GO:0006461//protein complex assembly;GO:0008150//biological_process;GO:0009220//pyrimidine ribonucleotide biosynthetic process;GO:0009408//response to heat;GO:0009987//cellular process;GO:0015774//polysaccharide transport;GO:0032781//positive regulation of ATPase activity;GO:0042710//biofilm formation;GO:0043085//positive regulatio…
scaffold_1	1438383	1438458	KU80_peak_95	2784	465	1981.56	482.998	Crypa1.fgenesh1_pg.C_scaffold_1000386	+	1437574	1439978	cds	Crypa1.fgenesh1_pg.C_scaffold_1000386	mRNA	sec63	KAF3769827.1 hypothetical protein M406DRAFT_66289 [Cryphonectria parasitica EP155]	Genetic Information Processing;Genetic Information Processing	Folding, sorting and degradation;Folding, sorting and degradation	ko04141//Protein processing in endoplasmic reticulum;ko03060//Protein export	K09540;K09540	GO:0005575//cellular_component;GO:0005622//intracellular;GO:0005623//cell;GO:0005634//nucleus;GO:0005635//nuclear envelope;GO:0005637//nuclear inner membrane;GO:0005737//cytoplasm;GO:0005739//mitochondrion;GO:0005783//endoplasmic reticulum;GO:0005789//endoplasmic reticulum membrane;GO:0005791//rough endoplasmic reticulum;GO:0005829//cytosol;GO:0005938//cell cortex;GO:0012505//endomembrane system;…	GO:0003674//molecular_function;GO:0005215//transporter activity;GO:0005488//binding;GO:0005515//protein binding;GO:0008565//protein transporter activity;GO:0030544//Hsp70 protein binding;GO:0031072//heat shock protein binding;GO:0038023//signaling receptor activity;GO:0060089//molecular transducer activity	GO:0001655//urogenital system development;GO:0001889//liver development;GO:0006457//protein folding;GO:0006605//protein targeting;GO:0006612//protein targeting to membrane;GO:0006613//cotranslational protein targeting to membrane;GO:0006614//SRP-dependent cotranslational protein targeting to membrane;GO:0006620//posttranslational protein targeting to membrane;GO:0006807//nitrogen compound metabol…
scaffold_1	1451046	1451120	KU80_peak_96	1281	103	899.267	105.947	e_gw1.1.4819.1	+	1450653	1451120	cds,stop_codon	e_gw1.1.4819.1	mRNA	--	KAF3769831.1 hypothetical protein M406DRAFT_247058, partial [Cryphonectria parasitica EP155]	-	-	-	-	GO:0005575//cellular_component;GO:0016020//membrane;GO:0016021//integral component of membrane;GO:0031224//intrinsic component of membrane;GO:0044425//membrane part	GO:0003674//molecular_function	GO:0008150//biological_process
scaffold_1	1459544	1459619	KU80_peak_97	1139	404	813.149	415.262	e_gw1.1.3776.1	+	1458921	1460962	cds	e_gw1.1.3776.1	mRNA	paa-1	KAF3769835.1 WD40 repeat-like protein [Cryphonectria parasitica EP155]	Genetic Information Processing	Translation	ko03015//mRNA surveillance pathway	K15542	GO:0000228//nuclear chromosome;GO:0000785//chromatin;GO:0000790//nuclear chromatin;GO:0001650//fibrillar center;GO:0005575//cellular_component;GO:0005581//collagen trimer;GO:0005622//intracellular;GO:0005623//cell;GO:0005634//nucleus;GO:0005654//nucleoplasm;GO:0005694//chromosome;GO:0005730//nucleolus;GO:0005847//mRNA cleavage and polyadenylation specificity factor complex;GO:0005849//mRNA cleava…	GO:0004157//dihydropyrimidinase activity;GO:0005515//protein binding	GO:0000003//reproduction;GO:0000375//RNA splicing, via transesterification reactions;GO:0000377//RNA splicing, via transesterification reactions with bulged adenosine as nucleophile;GO:0000398//mRNA splicing, via spliceosome;GO:0003006//developmental process involved in reproduction;GO:0006139//nucleobase-containing compound metabolic process;GO:0006259//DNA metabolic process;GO:0006281//DNA repa…
scaffold_1	1516057	1516107	KU80_peak_98	1183	355	869.623	406.464	fgenesh1_kg.1_156_1456_1_CCBH_CCBI_EXTA	+	1515096	1516380	3utr,stop_codon	fgenesh1_kg.1_156_1456_1_CCBH_CCBI_EXTA	mRNA	--	KAF3769847.1 hypothetical protein M406DRAFT_320076 [Cryphonectria parasitica EP155]	-	-	-	-	GO:0005634//nucleus	GO:0003677//DNA binding;GO:0004879//RNA polymerase II transcription factor activity, ligand-activated sequence-specific DNA binding;GO:0005496//steroid binding	GO:0006355//regulation of transcription, DNA-templated;GO:0030521//androgen receptor signaling pathway
scaffold_1	1550020	1550120	KU80_peak_99	1309	281	989.75	286.666	fgenesh1_pg.1_415	+	1549162	1550407	cds	fgenesh1_pg.1_415	mRNA	Trpt1	KAF3769854.1 hypothetical protein M406DRAFT_325339 [Cryphonectria parasitica EP155]	-	-	-	-	GO:0005575//cellular_component;GO:0005622//intracellular;GO:0005623//cell;GO:0005634//nucleus;GO:0005737//cytoplasm;GO:0043226//organelle;GO:0043227//membrane-bounded organelle;GO:0043229//intracellular organelle;GO:0043231//intracellular membrane-bounded organelle;GO:0044424//intracellular part;GO:0044464//cell part	GO:0000215//tRNA 2'-phosphotransferase activity;GO:0003674//molecular_function;GO:0003824//catalytic activity;GO:0003950//NAD+ ADP-ribosyltransferase activity;GO:0016740//transferase activity;GO:0016772//transferase activity, transferring phosphorus-containing groups;GO:0016773//phosphotransferase activity, alcohol group as acceptor	GO:0000394//RNA splicing, via endonucleolytic cleavage and ligation;GO:0001932//regulation of protein phosphorylation;GO:0006139//nucleobase-containing compound metabolic process;GO:0006388//tRNA splicing, via endonucleolytic cleavage and ligation;GO:0006396//RNA processing;GO:0006399//tRNA metabolic process;GO:0006725//cellular aromatic compound metabolic process;GO:0006807//nitrogen compound me…
scaffold_1	1572542	1572642	KU80_peak_100	700	86	512.466	94.8175	e_gw1.1.3826.1	+	1572013	1573917	cds	e_gw1.1.3826.1	mRNA	MRH4	KAF3769861.1 P-loop containing nucleoside triphosphate hydrolase protein [Cryphonectria parasitica EP155]	-	-	-	-	GO:0000313//organellar ribosome;GO:0000315//organellar large ribosomal subunit;GO:0005575//cellular_component;GO:0005622//intracellular;GO:0005623//cell;GO:0005634//nucleus;GO:0005730//nucleolus;GO:0005737//cytoplasm;GO:0005739//mitochondrion;GO:0005759//mitochondrial matrix;GO:0005761//mitochondrial ribosome;GO:0005762//mitochondrial large ribosomal subunit;GO:0005840//ribosome;GO:0015934//large…	GO:0000166//nucleotide binding;GO:0003674//molecular_function;GO:0003676//nucleic acid binding;GO:0003677//DNA binding;GO:0003723//RNA binding;GO:0003724//RNA helicase activity;GO:0003824//catalytic activity;GO:0004003//ATP-dependent DNA helicase activity;GO:0004004//ATP-dependent RNA helicase activity;GO:0004386//helicase activity;GO:0004527//exonuclease activity;GO:0005488//binding;GO:0005524//…	GO:0000027//ribosomal large subunit assembly;GO:0006139//nucleobase-containing compound metabolic process;GO:0006310//DNA recombination;GO:0006725//cellular aromatic compound metabolic process;GO:0006807//nitrogen compound metabolic process;GO:0006996//organelle organization;GO:0008150//biological_process;GO:0008152//metabolic process;GO:0009987//cellular process;GO:0010501//RNA secondary structu…
scaffold_1	1578240	1578390	KU80_peak_101	2169	177	1585.83	181.289	Crypa1.estExt_fgenesh1_pg.C_10422	+	1578191	1579831	5utr,cds,start_codon	Crypa1.estExt_fgenesh1_pg.C_10422	mRNA	SPCC126.08c	KAF3769865.1 hypothetical protein M406DRAFT_105104 [Cryphonectria parasitica EP155]	Genetic Information Processing	Folding, sorting and degradation	ko04141//Protein processing in endoplasmic reticulum	K10082	GO:0005575//cellular_component;GO:0016020//membrane;GO:0016021//integral component of membrane;GO:0031224//intrinsic component of membrane;GO:0044425//membrane part	GO:0003674//molecular_function;GO:0005488//binding;GO:0030246//carbohydrate binding	GO:0006810//transport;GO:0006888//ER to Golgi vesicle-mediated transport;GO:0008150//biological_process;GO:0016192//vesicle-mediated transport;GO:0046907//intracellular transport;GO:0048193//Golgi vesicle transport;GO:0051179//localization;GO:0051234//establishment of localization;GO:0051641//cellular localization;GO:0051649//establishment of localization in cell
scaffold_1	1578713	1578892	KU80_peak_102	1616	454	1096.35	473.489	Crypa1.estExt_fgenesh1_pg.C_10422	+	1578191	1579831	cds	Crypa1.estExt_fgenesh1_pg.C_10422	mRNA	SPCC126.08c	KAF3769865.1 hypothetical protein M406DRAFT_105104 [Cryphonectria parasitica EP155]	Genetic Information Processing	Folding, sorting and degradation	ko04141//Protein processing in endoplasmic reticulum	K10082	GO:0005575//cellular_component;GO:0016020//membrane;GO:0016021//integral component of membrane;GO:0031224//intrinsic component of membrane;GO:0044425//membrane part	GO:0003674//molecular_function;GO:0005488//binding;GO:0030246//carbohydrate binding	GO:0006810//transport;GO:0006888//ER to Golgi vesicle-mediated transport;GO:0008150//biological_process;GO:0016192//vesicle-mediated transport;GO:0046907//intracellular transport;GO:0048193//Golgi vesicle transport;GO:0051179//localization;GO:0051234//establishment of localization;GO:0051641//cellular localization;GO:0051649//establishment of localization in cell
scaffold_1	1579667	1579767	KU80_peak_103	11252	1280	8058.86	1332.62	Crypa1.estExt_fgenesh1_pg.C_10422	+	1578191	1579831	3utr,stop_codon	Crypa1.estExt_fgenesh1_pg.C_10422	mRNA	SPCC126.08c	KAF3769865.1 hypothetical protein M406DRAFT_105104 [Cryphonectria parasitica EP155]	Genetic Information Processing	Folding, sorting and degradation	ko04141//Protein processing in endoplasmic reticulum	K10082	GO:0005575//cellular_component;GO:0016020//membrane;GO:0016021//integral component of membrane;GO:0031224//intrinsic component of membrane;GO:0044425//membrane part	GO:0003674//molecular_function;GO:0005488//binding;GO:0030246//carbohydrate binding	GO:0006810//transport;GO:0006888//ER to Golgi vesicle-mediated transport;GO:0008150//biological_process;GO:0016192//vesicle-mediated transport;GO:0046907//intracellular transport;GO:0048193//Golgi vesicle transport;GO:0051179//localization;GO:0051234//establishment of localization;GO:0051641//cellular localization;GO:0051649//establishment of localization in cell
scaffold_1	1660671	1660746	KU80_peak_104	1065	409	768.024	405.123	Crypa1.estExt_fgenesh1_pm.C_10288	+	1658183	1661994	cds	Crypa1.estExt_fgenesh1_pm.C_10288	mRNA	lacC	KAF3769880.1 family 35 glycoside hydrolase [Cryphonectria parasitica EP155]	-	-	-	-	GO:0005575//cellular_component;GO:0005576//extracellular region	GO:0003674//molecular_function;GO:0003824//catalytic activity;GO:0004553//hydrolase activity, hydrolyzing O-glycosyl compounds;GO:0004565//beta-galactosidase activity;GO:0015925//galactosidase activity;GO:0016787//hydrolase activity;GO:0016798//hydrolase activity, acting on glycosyl bonds;GO:0016831//carboxy-lyase activity	GO:0000272//polysaccharide catabolic process;GO:0005975//carbohydrate metabolic process;GO:0005976//polysaccharide metabolic process;GO:0008150//biological_process;GO:0008152//metabolic process;GO:0009056//catabolic process;GO:0009057//macromolecule catabolic process;GO:0016052//carbohydrate catabolic process;GO:0043170//macromolecule metabolic process;GO:0044238//primary metabolic process;GO:007…
scaffold_1	1671068	1671143	KU80_peak_105	1447	268	986.462	277.234	estExt_fgenesh1_pm.C_10355	+	1670919	1674456	cds,start_codon	estExt_fgenesh1_pm.C_10355	mRNA	set-2	KAF3769882.1 hypothetical protein M406DRAFT_343898 [Cryphonectria parasitica EP155]	Metabolism;Metabolism	Global and overview maps;Amino acid metabolism	ko01100//Metabolic pathways;ko00310//Lysine degradation	K23700;K23700	GO:0000228//nuclear chromosome;GO:0000428//DNA-directed RNA polymerase complex;GO:0000775//chromosome, centromeric region;GO:0000785//chromatin;GO:0000790//nuclear chromatin;GO:0005575//cellular_component;GO:0005622//intracellular;GO:0005623//cell;GO:0005634//nucleus;GO:0005654//nucleoplasm;GO:0005694//chromosome;GO:0005737//cytoplasm;GO:0005829//cytosol;GO:0016591//DNA-directed RNA polymerase II…	GO:0003674//molecular_function;GO:0003676//nucleic acid binding;GO:0003677//DNA binding;GO:0003824//catalytic activity;GO:0005488//binding;GO:0005515//protein binding;GO:0008092//cytoskeletal protein binding;GO:0008168//methyltransferase activity;GO:0008170//N-methyltransferase activity;GO:0008276//protein methyltransferase activity;GO:0008757//S-adenosylmethionine-dependent methyltransferase act…	GO:0000003//reproduction;GO:0000018//regulation of DNA recombination;GO:0000226//microtubule cytoskeleton organization;GO:0000278//mitotic cell cycle;GO:0001501//skeletal system development;GO:0001525//angiogenesis;GO:0001568//blood vessel development;GO:0001570//vasculogenesis;GO:0001701//in utero embryonic development;GO:0001704//formation of primary germ layer;GO:0001706//endoderm formation;GO…
scaffold_1	1671595	1671695	KU80_peak_106	1246	151	856.926	158.714	estExt_fgenesh1_pm.C_10355	+	1670919	1674456	cds	estExt_fgenesh1_pm.C_10355	mRNA	set-2	KAF3769882.1 hypothetical protein M406DRAFT_343898 [Cryphonectria parasitica EP155]	Metabolism;Metabolism	Global and overview maps;Amino acid metabolism	ko01100//Metabolic pathways;ko00310//Lysine degradation	K23700;K23700	GO:0000228//nuclear chromosome;GO:0000428//DNA-directed RNA polymerase complex;GO:0000775//chromosome, centromeric region;GO:0000785//chromatin;GO:0000790//nuclear chromatin;GO:0005575//cellular_component;GO:0005622//intracellular;GO:0005623//cell;GO:0005634//nucleus;GO:0005654//nucleoplasm;GO:0005694//chromosome;GO:0005737//cytoplasm;GO:0005829//cytosol;GO:0016591//DNA-directed RNA polymerase II…	GO:0003674//molecular_function;GO:0003676//nucleic acid binding;GO:0003677//DNA binding;GO:0003824//catalytic activity;GO:0005488//binding;GO:0005515//protein binding;GO:0008092//cytoskeletal protein binding;GO:0008168//methyltransferase activity;GO:0008170//N-methyltransferase activity;GO:0008276//protein methyltransferase activity;GO:0008757//S-adenosylmethionine-dependent methyltransferase act…	GO:0000003//reproduction;GO:0000018//regulation of DNA recombination;GO:0000226//microtubule cytoskeleton organization;GO:0000278//mitotic cell cycle;GO:0001501//skeletal system development;GO:0001525//angiogenesis;GO:0001568//blood vessel development;GO:0001570//vasculogenesis;GO:0001701//in utero embryonic development;GO:0001704//formation of primary germ layer;GO:0001706//endoderm formation;GO…
scaffold_1	1673872	1673947	KU80_peak_107	1654	305	1238.86	329.151	estExt_fgenesh1_pm.C_10355	+	1670919	1674456	3utr,cds,stop_codon	estExt_fgenesh1_pm.C_10355	mRNA	set-2	KAF3769882.1 hypothetical protein M406DRAFT_343898 [Cryphonectria parasitica EP155]	Metabolism;Metabolism	Global and overview maps;Amino acid metabolism	ko01100//Metabolic pathways;ko00310//Lysine degradation	K23700;K23700	GO:0000228//nuclear chromosome;GO:0000428//DNA-directed RNA polymerase complex;GO:0000775//chromosome, centromeric region;GO:0000785//chromatin;GO:0000790//nuclear chromatin;GO:0005575//cellular_component;GO:0005622//intracellular;GO:0005623//cell;GO:0005634//nucleus;GO:0005654//nucleoplasm;GO:0005694//chromosome;GO:0005737//cytoplasm;GO:0005829//cytosol;GO:0016591//DNA-directed RNA polymerase II…	GO:0003674//molecular_function;GO:0003676//nucleic acid binding;GO:0003677//DNA binding;GO:0003824//catalytic activity;GO:0005488//binding;GO:0005515//protein binding;GO:0008092//cytoskeletal protein binding;GO:0008168//methyltransferase activity;GO:0008170//N-methyltransferase activity;GO:0008276//protein methyltransferase activity;GO:0008757//S-adenosylmethionine-dependent methyltransferase act…	GO:0000003//reproduction;GO:0000018//regulation of DNA recombination;GO:0000226//microtubule cytoskeleton organization;GO:0000278//mitotic cell cycle;GO:0001501//skeletal system development;GO:0001525//angiogenesis;GO:0001568//blood vessel development;GO:0001570//vasculogenesis;GO:0001701//in utero embryonic development;GO:0001704//formation of primary germ layer;GO:0001706//endoderm formation;GO…
scaffold_1	1676367	1676467	KU80_peak_108	1252	329	908.566	346.831	e_gw1.1.2184.1	+	1675768	1678018	cds	e_gw1.1.2184.1	mRNA	vrtB	KAF3769883.1 acetoacetate-CoA ligase [Cryphonectria parasitica EP155]	Metabolism;Metabolism;Metabolism	Global and overview maps;Amino acid metabolism;Carbohydrate metabolism	ko01100//Metabolic pathways;ko00280//Valine, leucine and isoleucine degradation;ko00650//Butanoate metabolism	K01907;K01907;K01907	-	GO:0003987//acetate-CoA ligase activity;GO:0004043//L-aminoadipate-semialdehyde dehydrogenase activity;GO:0008668//(2,3-dihydroxybenzoyl)adenylate synthase activity;GO:0008756//o-succinylbenzoate-CoA ligase activity;GO:0030729//acetoacetate-CoA ligase activity;GO:0047473//D-alanine-poly(phosphoribitol) ligase activity;GO:0050218//propionate-CoA ligase activity	GO:0009234//menaquinone biosynthetic process;GO:0019287//isopentenyl diphosphate biosynthetic process, mevalonate pathway;GO:0019290//siderophore biosynthetic process;GO:0019350//teichoic acid biosynthetic process;GO:0019427//acetyl-CoA biosynthetic process from acetate;GO:0019878//lysine biosynthetic process via aminoadipic acid
scaffold_1	1697559	1697659	KU80_peak_109	2330	436	1591.2	444.682	Crypa1.estExt_fgenesh1_pg.C_10447	+	1697385	1701642	5utr	Crypa1.estExt_fgenesh1_pg.C_10447	mRNA	--	KAF3769888.1 hypothetical protein M406DRAFT_105118 [Cryphonectria parasitica EP155]	-	-	-	-	-	-	-
scaffold_1	1700625	1700700	KU80_peak_110	3439	1016	2335.86	1023.96	Crypa1.estExt_fgenesh1_pg.C_10447	+	1697385	1701642	cds	Crypa1.estExt_fgenesh1_pg.C_10447	mRNA	--	KAF3769888.1 hypothetical protein M406DRAFT_105118 [Cryphonectria parasitica EP155]	-	-	-	-	-	-	-
scaffold_1	1700975	1701000	KU80_peak_111	2940	640	2001.48	651.41	Crypa1.estExt_fgenesh1_pg.C_10447	+	1697385	1701642	cds	Crypa1.estExt_fgenesh1_pg.C_10447	mRNA	--	KAF3769888.1 hypothetical protein M406DRAFT_105118 [Cryphonectria parasitica EP155]	-	-	-	-	-	-	-
scaffold_1	1701648	1701823	KU80_peak_112	0	0	0.213634	0.326707	Crypa1.estExt_fgenesh1_kg.C_10185	+	1701649	1702344	5utr,start_codon	Crypa1.estExt_fgenesh1_kg.C_10185	mRNA	--	KAF3769889.1 hypothetical protein M406DRAFT_100610 [Cryphonectria parasitica EP155]	-	-	-	-	-	-	-
scaffold_1	1729263	1729288	KU80_peak_113	1211	195	864.584	217.181	estExt_Genewise1Plus.C_11083	+	1728989	1731549	cds,start_codon	estExt_Genewise1Plus.C_11083	mRNA	TAZ1	KAF3769898.1 hypothetical protein M406DRAFT_284375 [Cryphonectria parasitica EP155]	Metabolism	Lipid metabolism	ko00564//Glycerophospholipid metabolism	K13511	GO:0005575//cellular_component;GO:0005622//intracellular;GO:0005623//cell;GO:0005634//nucleus;GO:0005737//cytoplasm;GO:0005739//mitochondrion;GO:0005740//mitochondrial envelope;GO:0005741//mitochondrial outer membrane;GO:0005743//mitochondrial inner membrane;GO:0005829//cytosol;GO:0005886//plasma membrane;GO:0016020//membrane;GO:0016021//integral component of membrane;GO:0019866//organelle inner …	GO:0003674//molecular_function;GO:0003824//catalytic activity;GO:0003841//1-acylglycerol-3-phosphate O-acyltransferase activity;GO:0008374//O-acyltransferase activity;GO:0016411//acylglycerol O-acyltransferase activity;GO:0016740//transferase activity;GO:0016746//transferase activity, transferring acyl groups;GO:0016747//transferase activity, transferring acyl groups other than amino-acyl groups;…	GO:0000003//reproduction;GO:0002376//immune system process;GO:0002520//immune system development;GO:0003006//developmental process involved in reproduction;GO:0003008//system process;GO:0003012//muscle system process;GO:0003013//circulatory system process;GO:0003015//heart process;GO:0006091//generation of precursor metabolites and energy;GO:0006119//oxidative phosphorylation;GO:0006139//nucleoba…
scaffold_1	1758170	1758270	KU80_peak_114	3173	404	2190.82	409.712	estExt_fgenesh1_pg.C_10457	+	1757394	1759326	cds	estExt_fgenesh1_pg.C_10457	mRNA	--	KAF3769902.1 hypothetical protein M406DRAFT_348946 [Cryphonectria parasitica EP155]	-	-	-	-	-	-	-
scaffold_1	1768306	1768406	KU80_peak_115	0	0	0.213634	0.326707	Crypa1.e_gw1.1.1605.1	+	1768307	1768680	cds,start_codon	Crypa1.e_gw1.1.1605.1	mRNA	TIM8	KAF3769906.1 hypothetical protein M406DRAFT_35012 [Cryphonectria parasitica EP155]	-	-	-	-	GO:0005575//cellular_component;GO:0005622//intracellular;GO:0005623//cell;GO:0005737//cytoplasm;GO:0005739//mitochondrion;GO:0005740//mitochondrial envelope;GO:0005743//mitochondrial inner membrane;GO:0005744//mitochondrial inner membrane presequence translocase complex;GO:0005758//mitochondrial intermembrane space;GO:0016020//membrane;GO:0016021//integral component of membrane;GO:0019866//organe…	GO:0003674//molecular_function;GO:0005215//transporter activity;GO:0005488//binding;GO:0008320//protein transmembrane transporter activity;GO:0008324//cation transmembrane transporter activity;GO:0008565//protein transporter activity;GO:0015075//ion transmembrane transporter activity;GO:0015318//inorganic solute uptake transmembrane transporter activity;GO:0015399//primary active transmembrane tr…	GO:0006605//protein targeting;GO:0006626//protein targeting to mitochondrion;GO:0006810//transport;GO:0006811//ion transport;GO:0006812//cation transport;GO:0006839//mitochondrial transport;GO:0006886//intracellular protein transport;GO:0006996//organelle organization;GO:0007005//mitochondrion organization;GO:0007006//mitochondrial membrane organization;GO:0007007//inner mitochondrial membrane or…
scaffold_1	1780802	1780877	KU80_peak_116	1603	426	1175.57	444.983	estExt_Genewise1.C_11129	+	1780653	1784844	5utr	estExt_Genewise1.C_11129	mRNA	ksp1	KAF3769911.1 hypothetical protein M406DRAFT_270917 [Cryphonectria parasitica EP155]	-	-	-	-	GO:0005575//cellular_component;GO:0005622//intracellular;GO:0005623//cell;GO:0005634//nucleus;GO:0005737//cytoplasm;GO:0010494//cytoplasmic stress granule;GO:0032991//macromolecular complex;GO:0035770//ribonucleoprotein granule;GO:0036464//cytoplasmic ribonucleoprotein granule;GO:0043226//organelle;GO:0043227//membrane-bounded organelle;GO:0043228//non-membrane-bounded organelle;GO:0043229//intra…	GO:0000166//nucleotide binding;GO:0003674//molecular_function;GO:0003676//nucleic acid binding;GO:0003723//RNA binding;GO:0003729//mRNA binding;GO:0003824//catalytic activity;GO:0004672//protein kinase activity;GO:0004674//protein serine/threonine kinase activity;GO:0004712//protein serine/threonine/tyrosine kinase activity;GO:0005488//binding;GO:0005524//ATP binding;GO:0008144//drug binding;GO:0…	GO:0001558//regulation of cell growth;GO:0006464//cellular protein modification process;GO:0006468//protein phosphorylation;GO:0006744//ubiquinone biosynthetic process;GO:0006793//phosphorus metabolic process;GO:0006796//phosphate-containing compound metabolic process;GO:0006807//nitrogen compound metabolic process;GO:0007154//cell communication;GO:0007165//signal transduction;GO:0008104//protein…
scaffold_1	1784719	1784819	KU80_peak_117	6618	1175	4891.16	1310.96	estExt_Genewise1.C_11129	+	1780653	1784844	3utr	estExt_Genewise1.C_11129	mRNA	ksp1	KAF3769911.1 hypothetical protein M406DRAFT_270917 [Cryphonectria parasitica EP155]	-	-	-	-	GO:0005575//cellular_component;GO:0005622//intracellular;GO:0005623//cell;GO:0005634//nucleus;GO:0005737//cytoplasm;GO:0010494//cytoplasmic stress granule;GO:0032991//macromolecular complex;GO:0035770//ribonucleoprotein granule;GO:0036464//cytoplasmic ribonucleoprotein granule;GO:0043226//organelle;GO:0043227//membrane-bounded organelle;GO:0043228//non-membrane-bounded organelle;GO:0043229//intra…	GO:0000166//nucleotide binding;GO:0003674//molecular_function;GO:0003676//nucleic acid binding;GO:0003723//RNA binding;GO:0003729//mRNA binding;GO:0003824//catalytic activity;GO:0004672//protein kinase activity;GO:0004674//protein serine/threonine kinase activity;GO:0004712//protein serine/threonine/tyrosine kinase activity;GO:0005488//binding;GO:0005524//ATP binding;GO:0008144//drug binding;GO:0…	GO:0001558//regulation of cell growth;GO:0006464//cellular protein modification process;GO:0006468//protein phosphorylation;GO:0006744//ubiquinone biosynthetic process;GO:0006793//phosphorus metabolic process;GO:0006796//phosphate-containing compound metabolic process;GO:0006807//nitrogen compound metabolic process;GO:0007154//cell communication;GO:0007165//signal transduction;GO:0008104//protein…
scaffold_1	1789394	1789519	KU80_peak_118	5790	810	4133.12	869.288	e_gw1.1.3723.1	+	1787853	1790452	cds	e_gw1.1.3723.1	mRNA	AVT1	KAF3769912.1 hypothetical protein M406DRAFT_245931 [Cryphonectria parasitica EP155]	-	-	-	-	GO:0000322//storage vacuole;GO:0000323//lytic vacuole;GO:0000324//fungal-type vacuole;GO:0000329//fungal-type vacuole membrane;GO:0005575//cellular_component;GO:0005622//intracellular;GO:0005623//cell;GO:0005737//cytoplasm;GO:0005773//vacuole;GO:0005774//vacuolar membrane;GO:0016020//membrane;GO:0016021//integral component of membrane;GO:0031090//organelle membrane;GO:0031224//intrinsic component…	GO:0003674//molecular_function;GO:0005215//transporter activity;GO:0005302//L-tyrosine transmembrane transporter activity;GO:0005342//organic acid transmembrane transporter activity;GO:0008324//cation transmembrane transporter activity;GO:0008509//anion transmembrane transporter activity;GO:0008514//organic anion transmembrane transporter activity;GO:0015075//ion transmembrane transporter activit…	GO:0003333//amino acid transmembrane transport;GO:0006810//transport;GO:0006811//ion transport;GO:0006812//cation transport;GO:0006820//anion transport;GO:0006855//drug transmembrane transport;GO:0006865//amino acid transport;GO:0006868//glutamine transport;GO:0007034//vacuolar transport;GO:0008150//biological_process;GO:0015694//mercury ion transport;GO:0015711//organic anion transport;GO:001580…
scaffold_1	1872787	1872887	KU80_peak_119	608	211	448.082	214.74	Crypa1.e_gw1.1.26.1	+	1871813	1876158	cds	Crypa1.e_gw1.1.26.1	mRNA	SIP3	KAF3769934.1 hypothetical protein M406DRAFT_35682 [Cryphonectria parasitica EP155]	-	-	-	-	GO:0005575//cellular_component;GO:0005622//intracellular;GO:0005623//cell;GO:0005634//nucleus;GO:0005635//nuclear envelope;GO:0005737//cytoplasm;GO:0005783//endoplasmic reticulum;GO:0005815//microtubule organizing center;GO:0005816//spindle pole body;GO:0005856//cytoskeleton;GO:0005886//plasma membrane;GO:0005938//cell cortex;GO:0012505//endomembrane system;GO:0015630//microtubule cytoskeleton;GO…	-	GO:0008150//biological_process;GO:0009987//cellular process;GO:0022406//membrane docking;GO:0051179//localization;GO:0051640//organelle localization;GO:0051641//cellular localization;GO:0051643//endoplasmic reticulum localization
scaffold_1	1895783	1895983	KU80_peak_120	2459	245	1708.2	258.11	estExt_Genewise1Plus.C_11182	+	1895709	1898302	5utr,cds,start_codon	estExt_Genewise1Plus.C_11182	mRNA	MOCS1	KAF3769943.1 molybdenum cofactor biosynthesis prote [Cryphonectria parasitica EP155]	Metabolism;Metabolism;Genetic Information Processing	Global and overview maps;Metabolism of cofactors and vitamins;Folding, sorting and degradation	ko01100//Metabolic pathways;ko00790//Folate biosynthesis;ko04122//Sulfur relay system	K03639;K03639;K03639	GO:0000109//nucleotide-excision repair complex;GO:0005575//cellular_component;GO:0005622//intracellular;GO:0005623//cell;GO:0005634//nucleus;GO:0005737//cytoplasm;GO:0005829//cytosol;GO:0019008//molybdopterin synthase complex;GO:0032991//macromolecular complex;GO:0043226//organelle;GO:0043227//membrane-bounded organelle;GO:0043229//intracellular organelle;GO:0043231//intracellular membrane-bounde…	GO:0000166//nucleotide binding;GO:0001882//nucleoside binding;GO:0001883//purine nucleoside binding;GO:0003674//molecular_function;GO:0003824//catalytic activity;GO:0005488//binding;GO:0005525//GTP binding;GO:0016829//lyase activity;GO:0016830//carbon-carbon lyase activity;GO:0016831//carboxy-lyase activity;GO:0016849//phosphorus-oxygen lyase activity;GO:0017076//purine nucleotide binding;GO:0019…	GO:0006139//nucleobase-containing compound metabolic process;GO:0006163//purine nucleotide metabolic process;GO:0006289//nucleotide-excision repair;GO:0006400//tRNA modification;GO:0006725//cellular aromatic compound metabolic process;GO:0006732//coenzyme metabolic process;GO:0006753//nucleoside phosphate metabolic process;GO:0006777//Mo-molybdopterin cofactor biosynthetic process;GO:0006783//hem…
scaffold_1	1896008	1896083	KU80_peak_121	1056	312	783.459	336.231	estExt_Genewise1Plus.C_11182	+	1895709	1898302	cds,start_codon	estExt_Genewise1Plus.C_11182	mRNA	MOCS1	KAF3769943.1 molybdenum cofactor biosynthesis prote [Cryphonectria parasitica EP155]	Metabolism;Metabolism;Genetic Information Processing	Global and overview maps;Metabolism of cofactors and vitamins;Folding, sorting and degradation	ko01100//Metabolic pathways;ko00790//Folate biosynthesis;ko04122//Sulfur relay system	K03639;K03639;K03639	GO:0000109//nucleotide-excision repair complex;GO:0005575//cellular_component;GO:0005622//intracellular;GO:0005623//cell;GO:0005634//nucleus;GO:0005737//cytoplasm;GO:0005829//cytosol;GO:0019008//molybdopterin synthase complex;GO:0032991//macromolecular complex;GO:0043226//organelle;GO:0043227//membrane-bounded organelle;GO:0043229//intracellular organelle;GO:0043231//intracellular membrane-bounde…	GO:0000166//nucleotide binding;GO:0001882//nucleoside binding;GO:0001883//purine nucleoside binding;GO:0003674//molecular_function;GO:0003824//catalytic activity;GO:0005488//binding;GO:0005525//GTP binding;GO:0016829//lyase activity;GO:0016830//carbon-carbon lyase activity;GO:0016831//carboxy-lyase activity;GO:0016849//phosphorus-oxygen lyase activity;GO:0017076//purine nucleotide binding;GO:0019…	GO:0006139//nucleobase-containing compound metabolic process;GO:0006163//purine nucleotide metabolic process;GO:0006289//nucleotide-excision repair;GO:0006400//tRNA modification;GO:0006725//cellular aromatic compound metabolic process;GO:0006732//coenzyme metabolic process;GO:0006753//nucleoside phosphate metabolic process;GO:0006777//Mo-molybdopterin cofactor biosynthetic process;GO:0006783//hem…
scaffold_1	1903674	1903799	KU80_peak_122	1726	782	1195.94	833.842	estExt_Genewise1.C_11196	+	1903600	1905360	5utr,start_codon	estExt_Genewise1.C_11196	mRNA	SPBC9B6.03	KAF3769944.1 hypothetical protein M406DRAFT_270950 [Cryphonectria parasitica EP155]	-	-	-	-	GO:0000322//storage vacuole;GO:0000323//lytic vacuole;GO:0000324//fungal-type vacuole;GO:0000329//fungal-type vacuole membrane;GO:0005575//cellular_component;GO:0005622//intracellular;GO:0005623//cell;GO:0005737//cytoplasm;GO:0005739//mitochondrion;GO:0005768//endosome;GO:0005773//vacuole;GO:0005774//vacuolar membrane;GO:0005829//cytosol;GO:0010008//endosome membrane;GO:0012505//endomembrane syst…	GO:0000285//1-phosphatidylinositol-3-phosphate 5-kinase activity;GO:0003674//molecular_function;GO:0003824//catalytic activity;GO:0005488//binding;GO:0005543//phospholipid binding;GO:0008270//zinc ion binding;GO:0008289//lipid binding;GO:0016301//kinase activity;GO:0016307//phosphatidylinositol phosphate kinase activity;GO:0016740//transferase activity;GO:0016772//transferase activity, transferri…	GO:0006464//cellular protein modification process;GO:0006629//lipid metabolic process;GO:0006644//phospholipid metabolic process;GO:0006650//glycerophospholipid metabolic process;GO:0006793//phosphorus metabolic process;GO:0006796//phosphate-containing compound metabolic process;GO:0006807//nitrogen compound metabolic process;GO:0006810//transport;GO:0008150//biological_process;GO:0008152//metabo…
scaffold_1	1904976	1905051	KU80_peak_123	2087	619	1536.65	658.331	estExt_Genewise1.C_11196	+	1903600	1905360	cds	estExt_Genewise1.C_11196	mRNA	SPBC9B6.03	KAF3769944.1 hypothetical protein M406DRAFT_270950 [Cryphonectria parasitica EP155]	-	-	-	-	GO:0000322//storage vacuole;GO:0000323//lytic vacuole;GO:0000324//fungal-type vacuole;GO:0000329//fungal-type vacuole membrane;GO:0005575//cellular_component;GO:0005622//intracellular;GO:0005623//cell;GO:0005737//cytoplasm;GO:0005739//mitochondrion;GO:0005768//endosome;GO:0005773//vacuole;GO:0005774//vacuolar membrane;GO:0005829//cytosol;GO:0010008//endosome membrane;GO:0012505//endomembrane syst…	GO:0000285//1-phosphatidylinositol-3-phosphate 5-kinase activity;GO:0003674//molecular_function;GO:0003824//catalytic activity;GO:0005488//binding;GO:0005543//phospholipid binding;GO:0008270//zinc ion binding;GO:0008289//lipid binding;GO:0016301//kinase activity;GO:0016307//phosphatidylinositol phosphate kinase activity;GO:0016740//transferase activity;GO:0016772//transferase activity, transferri…	GO:0006464//cellular protein modification process;GO:0006629//lipid metabolic process;GO:0006644//phospholipid metabolic process;GO:0006650//glycerophospholipid metabolic process;GO:0006793//phosphorus metabolic process;GO:0006796//phosphate-containing compound metabolic process;GO:0006807//nitrogen compound metabolic process;GO:0006810//transport;GO:0008150//biological_process;GO:0008152//metabo…
scaffold_1	1929932	1929982	KU80_peak_124	602	314	423.879	317.016	estExt_Genewise1.C_11212	+	1929433	1931806	cds	estExt_Genewise1.C_11212	mRNA	trp-1	KAF3769950.1 hypothetical protein M406DRAFT_270954 [Cryphonectria parasitica EP155]	Metabolism;Metabolism;Metabolism;Metabolism	Global and overview maps;Global and overview maps;Global and overview maps;Amino acid metabolism	ko01100//Metabolic pathways;ko01110//Biosynthesis of secondary metabolites;ko01230//Biosynthesis of amino acids;ko00400//Phenylalanine, tyrosine and tryptophan biosynthesis	K13501;K13501;K13501;K13501	GO:0005575//cellular_component;GO:0005622//intracellular;GO:0005623//cell;GO:0005737//cytoplasm;GO:0005950//anthranilate synthase complex;GO:0005951//carbamoyl-phosphate synthase complex;GO:0032991//macromolecular complex;GO:0044424//intracellular part;GO:0044444//cytoplasmic part;GO:0044464//cell part;GO:1902494//catalytic complex	GO:0000107//imidazoleglycerol-phosphate synthase activity;GO:0003674//molecular_function;GO:0003824//catalytic activity;GO:0003922//GMP synthase (glutamine-hydrolyzing) activity;GO:0004049//anthranilate synthase activity;GO:0004088//carbamoyl-phosphate synthase (glutamine-hydrolyzing) activity;GO:0004425//indole-3-glycerol-phosphate synthase activity;GO:0004514//nicotinate-nucleotide diphosphoryl…	GO:0000105//histidine biosynthetic process;GO:0000162//tryptophan biosynthetic process;GO:0006051//N-acetylmannosamine metabolic process;GO:0006082//organic acid metabolic process;GO:0006177//GMP biosynthetic process;GO:0006520//cellular amino acid metabolic process;GO:0006541//glutamine metabolic process;GO:0006568//tryptophan metabolic process;GO:0006576//cellular biogenic amine metabolic proce…
scaffold_1	1937095	1937349	KU80_peak_125	4930	751	3385.85	767.89	estExt_fgenesh1_pg.C_10503	+	1936209	1937526	cds,stop_codon	estExt_fgenesh1_pg.C_10503	mRNA	--	KAF3769953.1 hypothetical protein M406DRAFT_348970 [Cryphonectria parasitica EP155]	-	-	-	-	-	GO:0003676//nucleic acid binding	-
scaffold_1	1937705	1937805	KU80_peak_126	2245	392	1531.17	409.485	Crypa1.estExt_fgenesh1_kg.C_10206	+	1937531	1937937	cds,start_codon,stop_codon	Crypa1.estExt_fgenesh1_kg.C_10206	mRNA	--	KAF3769954.1 hypothetical protein M406DRAFT_100628 [Cryphonectria parasitica EP155]	-	-	-	-	-	-	-
scaffold_1	1939914	1940014	KU80_peak_127	1471	159	1061.61	166.818	fgenesh1_pm.1_413	+	1939365	1940192	cds,stop_codon	fgenesh1_pm.1_413	mRNA	--	KAF3769956.1 hypothetical protein M406DRAFT_335723 [Cryphonectria parasitica EP155]	-	-	-	-	GO:0005634//nucleus;GO:0005681//spliceosomal complex	GO:0003676//nucleic acid binding;GO:0008270//zinc ion binding	GO:0000398//mRNA splicing, via spliceosome;GO:0006338//chromatin remodeling;GO:0006355//regulation of transcription, DNA-templated;GO:0043486//histone exchange
scaffold_1	1944362	1944562	KU80_peak_128	3087	218	2259.58	233.09	e_gw1.1.141.1	+	1943474	1946915	cds	e_gw1.1.141.1	mRNA	mug138	KAF3769957.1 hypothetical protein M406DRAFT_248220 [Cryphonectria parasitica EP155]	-	-	-	-	GO:0005575//cellular_component;GO:0005622//intracellular;GO:0005623//cell;GO:0005737//cytoplasm;GO:0005739//mitochondrion;GO:0016020//membrane;GO:0019898//extrinsic component of membrane;GO:0043226//organelle;GO:0043227//membrane-bounded organelle;GO:0043229//intracellular organelle;GO:0043231//intracellular membrane-bounded organelle;GO:0044424//intracellular part;GO:0044425//membrane part;GO:00…	GO:0003674//molecular_function;GO:0003824//catalytic activity;GO:0004175//endopeptidase activity;GO:0004222//metalloendopeptidase activity;GO:0005488//binding;GO:0008233//peptidase activity;GO:0008237//metallopeptidase activity;GO:0016787//hydrolase activity;GO:0016888//endodeoxyribonuclease activity, producing 5'-phosphomonoesters;GO:0043167//ion binding;GO:0043169//cation binding;GO:0046872//me…	GO:0000003//reproduction;GO:0006508//proteolysis;GO:0006807//nitrogen compound metabolic process;GO:0007049//cell cycle;GO:0007323//peptide pheromone maturation;GO:0008150//biological_process;GO:0008152//metabolic process;GO:0009987//cellular process;GO:0010033//response to organic substance;GO:0010467//gene expression;GO:0018189//pyrroloquinoline quinone biosynthetic process;GO:0019236//response…
scaffold_1	1948597	1948672	KU80_peak_129	842	167	615.194	186.554	estExt_fgenesh1_pg.C_10507	+	1947778	1952659	cds,start_codon	estExt_fgenesh1_pg.C_10507	mRNA	ubp12	KAF3769958.1 hypothetical protein M406DRAFT_348971 [Cryphonectria parasitica EP155]	-	-	-	-	GO:0005575//cellular_component;GO:0005622//intracellular;GO:0005623//cell;GO:0005634//nucleus;GO:0005737//cytoplasm;GO:0043226//organelle;GO:0043227//membrane-bounded organelle;GO:0043229//intracellular organelle;GO:0043231//intracellular membrane-bounded organelle;GO:0044424//intracellular part;GO:0044464//cell part	GO:0003674//molecular_function;GO:0003824//catalytic activity;GO:0004843//thiol-dependent ubiquitin-specific protease activity;GO:0008233//peptidase activity;GO:0008234//cysteine-type peptidase activity;GO:0016787//hydrolase activity;GO:0019783//ubiquitin-like protein-specific protease activity;GO:0036459//thiol-dependent ubiquitinyl hydrolase activity;GO:0070011//peptidase activity, acting on L-…	GO:0006464//cellular protein modification process;GO:0006508//proteolysis;GO:0006511//ubiquitin-dependent protein catabolic process;GO:0006807//nitrogen compound metabolic process;GO:0008150//biological_process;GO:0008152//metabolic process;GO:0009056//catabolic process;GO:0009057//macromolecule catabolic process;GO:0009987//cellular process;GO:0016579//protein deubiquitination;GO:0019538//protei…
scaffold_1	1950515	1950565	KU80_peak_130	1121	351	765.875	378.138	estExt_fgenesh1_pg.C_10507	+	1947778	1952659	cds	estExt_fgenesh1_pg.C_10507	mRNA	ubp12	KAF3769958.1 hypothetical protein M406DRAFT_348971 [Cryphonectria parasitica EP155]	-	-	-	-	GO:0005575//cellular_component;GO:0005622//intracellular;GO:0005623//cell;GO:0005634//nucleus;GO:0005737//cytoplasm;GO:0043226//organelle;GO:0043227//membrane-bounded organelle;GO:0043229//intracellular organelle;GO:0043231//intracellular membrane-bounded organelle;GO:0044424//intracellular part;GO:0044464//cell part	GO:0003674//molecular_function;GO:0003824//catalytic activity;GO:0004843//thiol-dependent ubiquitin-specific protease activity;GO:0008233//peptidase activity;GO:0008234//cysteine-type peptidase activity;GO:0016787//hydrolase activity;GO:0019783//ubiquitin-like protein-specific protease activity;GO:0036459//thiol-dependent ubiquitinyl hydrolase activity;GO:0070011//peptidase activity, acting on L-…	GO:0006464//cellular protein modification process;GO:0006508//proteolysis;GO:0006511//ubiquitin-dependent protein catabolic process;GO:0006807//nitrogen compound metabolic process;GO:0008150//biological_process;GO:0008152//metabolic process;GO:0009056//catabolic process;GO:0009057//macromolecule catabolic process;GO:0009987//cellular process;GO:0016579//protein deubiquitination;GO:0019538//protei…
scaffold_1	1951690	1951790	KU80_peak_131	9080	668	6513.67	734.166	estExt_fgenesh1_pg.C_10507	+	1947778	1952659	cds	estExt_fgenesh1_pg.C_10507	mRNA	ubp12	KAF3769958.1 hypothetical protein M406DRAFT_348971 [Cryphonectria parasitica EP155]	-	-	-	-	GO:0005575//cellular_component;GO:0005622//intracellular;GO:0005623//cell;GO:0005634//nucleus;GO:0005737//cytoplasm;GO:0043226//organelle;GO:0043227//membrane-bounded organelle;GO:0043229//intracellular organelle;GO:0043231//intracellular membrane-bounded organelle;GO:0044424//intracellular part;GO:0044464//cell part	GO:0003674//molecular_function;GO:0003824//catalytic activity;GO:0004843//thiol-dependent ubiquitin-specific protease activity;GO:0008233//peptidase activity;GO:0008234//cysteine-type peptidase activity;GO:0016787//hydrolase activity;GO:0019783//ubiquitin-like protein-specific protease activity;GO:0036459//thiol-dependent ubiquitinyl hydrolase activity;GO:0070011//peptidase activity, acting on L-…	GO:0006464//cellular protein modification process;GO:0006508//proteolysis;GO:0006511//ubiquitin-dependent protein catabolic process;GO:0006807//nitrogen compound metabolic process;GO:0008150//biological_process;GO:0008152//metabolic process;GO:0009056//catabolic process;GO:0009057//macromolecule catabolic process;GO:0009987//cellular process;GO:0016579//protein deubiquitination;GO:0019538//protei…
scaffold_1	1952465	1952490	KU80_peak_132	2628	346	1889.84	378.252	estExt_fgenesh1_pg.C_10507	+	1947778	1952659	3utr	estExt_fgenesh1_pg.C_10507	mRNA	ubp12	KAF3769958.1 hypothetical protein M406DRAFT_348971 [Cryphonectria parasitica EP155]	-	-	-	-	GO:0005575//cellular_component;GO:0005622//intracellular;GO:0005623//cell;GO:0005634//nucleus;GO:0005737//cytoplasm;GO:0043226//organelle;GO:0043227//membrane-bounded organelle;GO:0043229//intracellular organelle;GO:0043231//intracellular membrane-bounded organelle;GO:0044424//intracellular part;GO:0044464//cell part	GO:0003674//molecular_function;GO:0003824//catalytic activity;GO:0004843//thiol-dependent ubiquitin-specific protease activity;GO:0008233//peptidase activity;GO:0008234//cysteine-type peptidase activity;GO:0016787//hydrolase activity;GO:0019783//ubiquitin-like protein-specific protease activity;GO:0036459//thiol-dependent ubiquitinyl hydrolase activity;GO:0070011//peptidase activity, acting on L-…	GO:0006464//cellular protein modification process;GO:0006508//proteolysis;GO:0006511//ubiquitin-dependent protein catabolic process;GO:0006807//nitrogen compound metabolic process;GO:0008150//biological_process;GO:0008152//metabolic process;GO:0009056//catabolic process;GO:0009057//macromolecule catabolic process;GO:0009987//cellular process;GO:0016579//protein deubiquitination;GO:0019538//protei…
scaffold_1	1952540	1952659	KU80_peak_133	3973	378	2877.14	413.807	estExt_fgenesh1_pg.C_10507	+	1947778	1952659	3utr	estExt_fgenesh1_pg.C_10507	mRNA	ubp12	KAF3769958.1 hypothetical protein M406DRAFT_348971 [Cryphonectria parasitica EP155]	-	-	-	-	GO:0005575//cellular_component;GO:0005622//intracellular;GO:0005623//cell;GO:0005634//nucleus;GO:0005737//cytoplasm;GO:0043226//organelle;GO:0043227//membrane-bounded organelle;GO:0043229//intracellular organelle;GO:0043231//intracellular membrane-bounded organelle;GO:0044424//intracellular part;GO:0044464//cell part	GO:0003674//molecular_function;GO:0003824//catalytic activity;GO:0004843//thiol-dependent ubiquitin-specific protease activity;GO:0008233//peptidase activity;GO:0008234//cysteine-type peptidase activity;GO:0016787//hydrolase activity;GO:0019783//ubiquitin-like protein-specific protease activity;GO:0036459//thiol-dependent ubiquitinyl hydrolase activity;GO:0070011//peptidase activity, acting on L-…	GO:0006464//cellular protein modification process;GO:0006508//proteolysis;GO:0006511//ubiquitin-dependent protein catabolic process;GO:0006807//nitrogen compound metabolic process;GO:0008150//biological_process;GO:0008152//metabolic process;GO:0009056//catabolic process;GO:0009057//macromolecule catabolic process;GO:0009987//cellular process;GO:0016579//protein deubiquitination;GO:0019538//protei…
scaffold_1	1983000	1983075	KU80_peak_134	1225	208	877.222	216.022	estExt_Genewise1Plus.C_11231	+	1981805	1983599	cds,stop_codon	estExt_Genewise1Plus.C_11231	mRNA	--	KAF3769966.1 concanavalin A-like lectin/glucanase [Cryphonectria parasitica EP155]	Genetic Information Processing	Folding, sorting and degradation	ko04141//Protein processing in endoplasmic reticulum	K10080	GO:0005577//fibrinogen complex;GO:0009317//acetyl-CoA carboxylase complex;GO:0016020//membrane;GO:0016021//integral component of membrane;GO:0016592//mediator complex;GO:0017119//Golgi transport complex;GO:0019028//viral capsid;GO:0019031//viral envelope	GO:0003712//transcription cofactor activity;GO:0003714//transcription corepressor activity;GO:0003989//acetyl-CoA carboxylase activity;GO:0005102//receptor binding;GO:0005198//structural molecule activity;GO:0008565//protein transporter activity	GO:0006357//regulation of transcription from RNA polymerase II promoter;GO:0006633//fatty acid biosynthetic process;GO:0006891//intra-Golgi vesicle-mediated transport;GO:0019069//viral capsid assembly;GO:0030168//platelet activation;GO:0030253//protein secretion by the type I secretion system;GO:0051258//protein polymerization;GO:0070206//protein trimerization
scaffold_1	1983150	1983200	KU80_peak_135	711	356	486.888	375.066	estExt_Genewise1Plus.C_11231	+	1981805	1983599	cds,stop_codon	estExt_Genewise1Plus.C_11231	mRNA	--	KAF3769966.1 concanavalin A-like lectin/glucanase [Cryphonectria parasitica EP155]	Genetic Information Processing	Folding, sorting and degradation	ko04141//Protein processing in endoplasmic reticulum	K10080	GO:0005577//fibrinogen complex;GO:0009317//acetyl-CoA carboxylase complex;GO:0016020//membrane;GO:0016021//integral component of membrane;GO:0016592//mediator complex;GO:0017119//Golgi transport complex;GO:0019028//viral capsid;GO:0019031//viral envelope	GO:0003712//transcription cofactor activity;GO:0003714//transcription corepressor activity;GO:0003989//acetyl-CoA carboxylase activity;GO:0005102//receptor binding;GO:0005198//structural molecule activity;GO:0008565//protein transporter activity	GO:0006357//regulation of transcription from RNA polymerase II promoter;GO:0006633//fatty acid biosynthetic process;GO:0006891//intra-Golgi vesicle-mediated transport;GO:0019069//viral capsid assembly;GO:0030168//platelet activation;GO:0030253//protein secretion by the type I secretion system;GO:0051258//protein polymerization;GO:0070206//protein trimerization
scaffold_1	1983250	1983325	KU80_peak_136	2282	626	1558.17	653.046	estExt_Genewise1Plus.C_11231	+	1981805	1983599	3utr,cds,stop_codon	estExt_Genewise1Plus.C_11231	mRNA	--	KAF3769966.1 concanavalin A-like lectin/glucanase [Cryphonectria parasitica EP155]	Genetic Information Processing	Folding, sorting and degradation	ko04141//Protein processing in endoplasmic reticulum	K10080	GO:0005577//fibrinogen complex;GO:0009317//acetyl-CoA carboxylase complex;GO:0016020//membrane;GO:0016021//integral component of membrane;GO:0016592//mediator complex;GO:0017119//Golgi transport complex;GO:0019028//viral capsid;GO:0019031//viral envelope	GO:0003712//transcription cofactor activity;GO:0003714//transcription corepressor activity;GO:0003989//acetyl-CoA carboxylase activity;GO:0005102//receptor binding;GO:0005198//structural molecule activity;GO:0008565//protein transporter activity	GO:0006357//regulation of transcription from RNA polymerase II promoter;GO:0006633//fatty acid biosynthetic process;GO:0006891//intra-Golgi vesicle-mediated transport;GO:0019069//viral capsid assembly;GO:0030168//platelet activation;GO:0030253//protein secretion by the type I secretion system;GO:0051258//protein polymerization;GO:0070206//protein trimerization
scaffold_1	1992624	1992718	KU80_peak_137	1054	426	759.301	446.758	Crypa1.estExt_fgenesh1_pm.C_10347	+	1991140	1993053	cds,stop_codon	Crypa1.estExt_fgenesh1_pm.C_10347	mRNA	--	KAF3769969.1 hypothetical protein M406DRAFT_96618 [Cryphonectria parasitica EP155]	-	-	-	-	-	-	-
scaffold_1	1994470	1994545	KU80_peak_138	954	257	701.332	282.41	Crypa1.estExt_fgenesh1_pg.C_10518	+	1994196	1995458	cds	Crypa1.estExt_fgenesh1_pg.C_10518	mRNA	--	KAF3769970.1 family 5 glycoside hydrolase [Cryphonectria parasitica EP155]	Metabolism;Metabolism	Global and overview maps;Carbohydrate metabolism	ko01100//Metabolic pathways;ko00500//Starch and sucrose metabolism	K01179;K01179	-	GO:0004553//hydrolase activity, hydrolyzing O-glycosyl compounds;GO:0031419//cobalamin binding;GO:0046872//metal ion binding	GO:0071704//organic substance metabolic process
scaffold_1	1994970	1995045	KU80_peak_139	1684	274	1238.77	295.953	Crypa1.estExt_fgenesh1_pg.C_10518	+	1994196	1995458	cds	Crypa1.estExt_fgenesh1_pg.C_10518	mRNA	--	KAF3769970.1 family 5 glycoside hydrolase [Cryphonectria parasitica EP155]	Metabolism;Metabolism	Global and overview maps;Carbohydrate metabolism	ko01100//Metabolic pathways;ko00500//Starch and sucrose metabolism	K01179;K01179	-	GO:0004553//hydrolase activity, hydrolyzing O-glycosyl compounds;GO:0031419//cobalamin binding;GO:0046872//metal ion binding	GO:0071704//organic substance metabolic process
scaffold_1	2000726	2000876	KU80_peak_140	4505	598	3198.97	626.895	fgenesh1_kg.1_206_2779_1_CCBH_CCBI_EXTA	+	1999567	2001136	cds,stop_codon	fgenesh1_kg.1_206_2779_1_CCBH_CCBI_EXTA	mRNA	oac1	KAF3769973.1 mitochondrial carrier [Cryphonectria parasitica EP155]	-	-	-	-	GO:0005575//cellular_component;GO:0005622//intracellular;GO:0005623//cell;GO:0005737//cytoplasm;GO:0005739//mitochondrion;GO:0005740//mitochondrial envelope;GO:0005743//mitochondrial inner membrane;GO:0016020//membrane;GO:0016021//integral component of membrane;GO:0019866//organelle inner membrane;GO:0031090//organelle membrane;GO:0031224//intrinsic component of membrane;GO:0031966//mitochondrial…	GO:0003674//molecular_function;GO:0005215//transporter activity;GO:0005310//dicarboxylic acid transmembrane transporter activity;GO:0005342//organic acid transmembrane transporter activity;GO:0008509//anion transmembrane transporter activity;GO:0008514//organic anion transmembrane transporter activity;GO:0015075//ion transmembrane transporter activity;GO:0015103//inorganic anion transmembrane tra…	GO:0006810//transport;GO:0006811//ion transport;GO:0006820//anion transport;GO:0006835//dicarboxylic acid transport;GO:0006839//mitochondrial transport;GO:0008150//biological_process;GO:0008272//sulfate transport;GO:0015698//inorganic anion transport;GO:0015709//thiosulfate transport;GO:0015711//organic anion transport;GO:0015718//monocarboxylic acid transport;GO:0015729//oxaloacetate transport;G…
scaffold_1	2029933	2030008	KU80_peak_141	963	234	650.912	246.229	fgenesh1_pm.1_438	+	2028955	2030041	cds,stop_codon	fgenesh1_pm.1_438	mRNA	kti12	KAF3769983.1 chromatin associated protein KTI12 [Cryphonectria parasitica EP155]	-	-	-	-	GO:0005575//cellular_component;GO:0005622//intracellular;GO:0005623//cell;GO:0005634//nucleus;GO:0005737//cytoplasm;GO:0032991//macromolecular complex;GO:0033588//Elongator holoenzyme complex;GO:0043226//organelle;GO:0043227//membrane-bounded organelle;GO:0043229//intracellular organelle;GO:0043231//intracellular membrane-bounded organelle;GO:0044424//intracellular part;GO:0044464//cell part	GO:0000166//nucleotide binding;GO:0003674//molecular_function;GO:0003682//chromatin binding;GO:0003824//catalytic activity;GO:0003873//6-phosphofructo-2-kinase activity;GO:0003924//GTPase activity;GO:0005488//binding;GO:0005515//protein binding;GO:0005516//calmodulin binding;GO:0005524//ATP binding;GO:0005525//GTP binding;GO:0008144//drug binding;GO:0016462//pyrophosphatase activity;GO:0016773//p…	GO:0001510//RNA methylation;GO:0002097//tRNA wobble base modification;GO:0002098//tRNA wobble uridine modification;GO:0006000//fructose metabolic process;GO:0006139//nucleobase-containing compound metabolic process;GO:0006351//transcription, DNA-templated;GO:0006355//regulation of transcription, DNA-templated;GO:0006357//regulation of transcription from RNA polymerase II promoter;GO:0006396//RNA …
scaffold_1	2037686	2037786	KU80_peak_142	1390	247	937.336	244.684	fgenesh1_pg.1_539	+	2035750	2040415	cds	fgenesh1_pg.1_539	mRNA	pol1	KAF3769986.1 hypothetical protein M406DRAFT_325463 [Cryphonectria parasitica EP155]	Genetic Information Processing	Replication and repair	ko03030//DNA replication	K02320	GO:0000228//nuclear chromosome;GO:0000428//DNA-directed RNA polymerase complex;GO:0000781//chromosome, telomeric region;GO:0000784//nuclear chromosome, telomeric region;GO:0000785//chromatin;GO:0000790//nuclear chromatin;GO:0005575//cellular_component;GO:0005622//intracellular;GO:0005623//cell;GO:0005634//nucleus;GO:0005635//nuclear envelope;GO:0005654//nucleoplasm;GO:0005657//replication fork;GO…	GO:0000166//nucleotide binding;GO:0001882//nucleoside binding;GO:0003674//molecular_function;GO:0003676//nucleic acid binding;GO:0003677//DNA binding;GO:0003682//chromatin binding;GO:0003688//DNA replication origin binding;GO:0003690//double-stranded DNA binding;GO:0003697//single-stranded DNA binding;GO:0003824//catalytic activity;GO:0003887//DNA-directed DNA polymerase activity;GO:0004518//nucl…	GO:0000003//reproduction;GO:0000082//G1/S transition of mitotic cell cycle;GO:0000083//regulation of transcription involved in G1/S transition of mitotic cell cycle;GO:0000278//mitotic cell cycle;GO:0000723//telomere maintenance;GO:0000726//non-recombinational repair;GO:0000731//DNA synthesis involved in DNA repair;GO:0000734//gene conversion at mating-type locus, DNA repair synthesis;GO:0003006/…
scaffold_1	2039266	2039341	KU80_peak_143	1739	265	1189.11	268.01	fgenesh1_pg.1_539	+	2035750	2040415	cds	fgenesh1_pg.1_539	mRNA	pol1	KAF3769986.1 hypothetical protein M406DRAFT_325463 [Cryphonectria parasitica EP155]	Genetic Information Processing	Replication and repair	ko03030//DNA replication	K02320	GO:0000228//nuclear chromosome;GO:0000428//DNA-directed RNA polymerase complex;GO:0000781//chromosome, telomeric region;GO:0000784//nuclear chromosome, telomeric region;GO:0000785//chromatin;GO:0000790//nuclear chromatin;GO:0005575//cellular_component;GO:0005622//intracellular;GO:0005623//cell;GO:0005634//nucleus;GO:0005635//nuclear envelope;GO:0005654//nucleoplasm;GO:0005657//replication fork;GO…	GO:0000166//nucleotide binding;GO:0001882//nucleoside binding;GO:0003674//molecular_function;GO:0003676//nucleic acid binding;GO:0003677//DNA binding;GO:0003682//chromatin binding;GO:0003688//DNA replication origin binding;GO:0003690//double-stranded DNA binding;GO:0003697//single-stranded DNA binding;GO:0003824//catalytic activity;GO:0003887//DNA-directed DNA polymerase activity;GO:0004518//nucl…	GO:0000003//reproduction;GO:0000082//G1/S transition of mitotic cell cycle;GO:0000083//regulation of transcription involved in G1/S transition of mitotic cell cycle;GO:0000278//mitotic cell cycle;GO:0000723//telomere maintenance;GO:0000726//non-recombinational repair;GO:0000731//DNA synthesis involved in DNA repair;GO:0000734//gene conversion at mating-type locus, DNA repair synthesis;GO:0003006/…
scaffold_1	2055487	2055587	KU80_peak_144	886	12	600.147	12.0271	estExt_fgenesh1_pm.C_10438	+	2055463	2058409	5utr,cds,start_codon	estExt_fgenesh1_pm.C_10438	mRNA	SPBC530.05	KAF3769990.1 hypothetical protein M406DRAFT_343947 [Cryphonectria parasitica EP155]	-	-	-	-	-	GO:0000981//RNA polymerase II transcription factor activity, sequence-specific DNA binding;GO:0003677//DNA binding;GO:0008270//zinc ion binding	GO:0006351//transcription, DNA-templated;GO:0006355//regulation of transcription, DNA-templated
scaffold_1	2074325	2074425	KU80_peak_145	1782	237	1232.16	243.651	estExt_fgenesh1_kg.C_10212	+	2073757	2074540	3utr,cds,stop_codon	estExt_fgenesh1_kg.C_10212	mRNA	--	KAF3769995.1 hypothetical protein M406DRAFT_354207 [Cryphonectria parasitica EP155]	-	-	-	-	-	-	-
scaffold_1	2078990	2079040	KU80_peak_146	596	64	435.636	73.248	estExt_fgenesh1_kg.C_10214	+	2078916	2081343	5utr	estExt_fgenesh1_kg.C_10214	mRNA	RIM101	KAF3769997.1 hypothetical protein M406DRAFT_354209 [Cryphonectria parasitica EP155]	-	-	-	-	GO:0005575//cellular_component;GO:0005622//intracellular;GO:0005623//cell;GO:0005634//nucleus;GO:0005737//cytoplasm;GO:0043226//organelle;GO:0043227//membrane-bounded organelle;GO:0043229//intracellular organelle;GO:0043231//intracellular membrane-bounded organelle;GO:0044424//intracellular part;GO:0044464//cell part	GO:0000981//RNA polymerase II transcription factor activity, sequence-specific DNA binding;GO:0000982//transcription factor activity, RNA polymerase II core promoter proximal region sequence-specific binding;GO:0001078//transcriptional repressor activity, RNA polymerase II core promoter proximal region sequence-specific binding;GO:0001227//transcriptional repressor activity, RNA polymerase II tra…	GO:0000003//reproduction;GO:0000122//negative regulation of transcription from RNA polymerase II promoter;GO:0001410//chlamydospore formation;GO:0002643//regulation of tolerance induction;GO:0002645//positive regulation of tolerance induction;GO:0002664//regulation of T cell tolerance induction;GO:0002666//positive regulation of T cell tolerance induction;GO:0002682//regulation of immune system p…
scaffold_1	2080025	2080150	KU80_peak_147	22968	2307	17060.3	2653.46	estExt_fgenesh1_kg.C_10214	+	2078916	2081343	cds	estExt_fgenesh1_kg.C_10214	mRNA	RIM101	KAF3769997.1 hypothetical protein M406DRAFT_354209 [Cryphonectria parasitica EP155]	-	-	-	-	GO:0005575//cellular_component;GO:0005622//intracellular;GO:0005623//cell;GO:0005634//nucleus;GO:0005737//cytoplasm;GO:0043226//organelle;GO:0043227//membrane-bounded organelle;GO:0043229//intracellular organelle;GO:0043231//intracellular membrane-bounded organelle;GO:0044424//intracellular part;GO:0044464//cell part	GO:0000981//RNA polymerase II transcription factor activity, sequence-specific DNA binding;GO:0000982//transcription factor activity, RNA polymerase II core promoter proximal region sequence-specific binding;GO:0001078//transcriptional repressor activity, RNA polymerase II core promoter proximal region sequence-specific binding;GO:0001227//transcriptional repressor activity, RNA polymerase II tra…	GO:0000003//reproduction;GO:0000122//negative regulation of transcription from RNA polymerase II promoter;GO:0001410//chlamydospore formation;GO:0002643//regulation of tolerance induction;GO:0002645//positive regulation of tolerance induction;GO:0002664//regulation of T cell tolerance induction;GO:0002666//positive regulation of T cell tolerance induction;GO:0002682//regulation of immune system p…
scaffold_1	2081175	2081275	KU80_peak_148	2451	674	1749.72	805.871	estExt_fgenesh1_kg.C_10214	+	2078916	2081343	3utr,stop_codon	estExt_fgenesh1_kg.C_10214	mRNA	RIM101	KAF3769997.1 hypothetical protein M406DRAFT_354209 [Cryphonectria parasitica EP155]	-	-	-	-	GO:0005575//cellular_component;GO:0005622//intracellular;GO:0005623//cell;GO:0005634//nucleus;GO:0005737//cytoplasm;GO:0043226//organelle;GO:0043227//membrane-bounded organelle;GO:0043229//intracellular organelle;GO:0043231//intracellular membrane-bounded organelle;GO:0044424//intracellular part;GO:0044464//cell part	GO:0000981//RNA polymerase II transcription factor activity, sequence-specific DNA binding;GO:0000982//transcription factor activity, RNA polymerase II core promoter proximal region sequence-specific binding;GO:0001078//transcriptional repressor activity, RNA polymerase II core promoter proximal region sequence-specific binding;GO:0001227//transcriptional repressor activity, RNA polymerase II tra…	GO:0000003//reproduction;GO:0000122//negative regulation of transcription from RNA polymerase II promoter;GO:0001410//chlamydospore formation;GO:0002643//regulation of tolerance induction;GO:0002645//positive regulation of tolerance induction;GO:0002664//regulation of T cell tolerance induction;GO:0002666//positive regulation of T cell tolerance induction;GO:0002682//regulation of immune system p…
scaffold_1	2084483	2084583	KU80_peak_149	1948	267	1345.33	265.806	estExt_fgenesh1_kg.C_10218	+	2084434	2085504	5utr,cds,start_codon	estExt_fgenesh1_kg.C_10218	mRNA	xanD	KAF3769999.1 hypothetical protein M406DRAFT_354213 [Cryphonectria parasitica EP155]	-	-	-	-	GO:0005575//cellular_component;GO:0016020//membrane;GO:0016021//integral component of membrane;GO:0031224//intrinsic component of membrane;GO:0044425//membrane part	GO:0003674//molecular_function	GO:0008150//biological_process
scaffold_1	2084896	2085021	KU80_peak_150	8461	1960	6051.08	1989.98	estExt_fgenesh1_kg.C_10218	+	2084434	2085504	cds	estExt_fgenesh1_kg.C_10218	mRNA	xanD	KAF3769999.1 hypothetical protein M406DRAFT_354213 [Cryphonectria parasitica EP155]	-	-	-	-	GO:0005575//cellular_component;GO:0016020//membrane;GO:0016021//integral component of membrane;GO:0031224//intrinsic component of membrane;GO:0044425//membrane part	GO:0003674//molecular_function	GO:0008150//biological_process
scaffold_1	2090953	2091028	KU80_peak_151	2063	162	1460.22	165.938	Crypa1.e_gw1.1.2068.1	+	2089338	2091647	cds	Crypa1.e_gw1.1.2068.1	mRNA	top3	KAF3770002.1 hypothetical protein M406DRAFT_34535 [Cryphonectria parasitica EP155]	Genetic Information Processing	Replication and repair	ko03440//Homologous recombination	K03165	GO:0005575//cellular_component;GO:0005622//intracellular;GO:0005623//cell;GO:0005634//nucleus;GO:0005654//nucleoplasm;GO:0005694//chromosome;GO:0005737//cytoplasm;GO:0005739//mitochondrion;GO:0016604//nuclear body;GO:0016605//PML body;GO:0031422//RecQ helicase-Topo III complex;GO:0031974//membrane-enclosed lumen;GO:0031981//nuclear lumen;GO:0032991//macromolecular complex;GO:0035861//site of doub…	GO:0000166//nucleotide binding;GO:0003674//molecular_function;GO:0003676//nucleic acid binding;GO:0003677//DNA binding;GO:0003678//DNA helicase activity;GO:0003824//catalytic activity;GO:0003916//DNA topoisomerase activity;GO:0003917//DNA topoisomerase type I activity;GO:0003918//DNA topoisomerase type II (ATP-hydrolyzing) activity;GO:0004386//helicase activity;GO:0005488//binding;GO:0005524//ATP…	GO:0000002//mitochondrial genome maintenance;GO:0000003//reproduction;GO:0000018//regulation of DNA recombination;GO:0000070//mitotic sister chromatid segregation;GO:0000278//mitotic cell cycle;GO:0000280//nuclear division;GO:0000712//resolution of meiotic recombination intermediates;GO:0000723//telomere maintenance;GO:0000724//double-strand break repair via homologous recombination;GO:0000725//r…
scaffold_1	2099494	2099569	KU80_peak_152	1537	670	1045.99	739.922	estExt_Genewise1.C_11336	+	2098376	2100657	cds	estExt_Genewise1.C_11336	mRNA	STB3	KAF3770005.1 hypothetical protein M406DRAFT_271026 [Cryphonectria parasitica EP155]	-	-	-	-	GO:0005575//cellular_component;GO:0005622//intracellular;GO:0005623//cell;GO:0005634//nucleus;GO:0005737//cytoplasm;GO:0043226//organelle;GO:0043227//membrane-bounded organelle;GO:0043229//intracellular organelle;GO:0043231//intracellular membrane-bounded organelle;GO:0044424//intracellular part;GO:0044464//cell part	GO:0003674//molecular_function;GO:0003676//nucleic acid binding;GO:0003677//DNA binding;GO:0005488//binding;GO:0043565//sequence-specific DNA binding;GO:0097159//organic cyclic compound binding;GO:1901363//heterocyclic compound binding	GO:0000429//carbon catabolite regulation of transcription from RNA polymerase II promoter;GO:0000430//regulation of transcription from RNA polymerase II promoter by glucose;GO:0000432//positive regulation of transcription from RNA polymerase II promoter by glucose;GO:0000436//carbon catabolite activation of transcription from RNA polymerase II promoter;GO:0006355//regulation of transcription, DNA…
scaffold_1	2100319	2100394	KU80_peak_153	3750	528	2651.29	585.144	estExt_Genewise1.C_11336	+	2098376	2100657	3utr	estExt_Genewise1.C_11336	mRNA	STB3	KAF3770005.1 hypothetical protein M406DRAFT_271026 [Cryphonectria parasitica EP155]	-	-	-	-	GO:0005575//cellular_component;GO:0005622//intracellular;GO:0005623//cell;GO:0005634//nucleus;GO:0005737//cytoplasm;GO:0043226//organelle;GO:0043227//membrane-bounded organelle;GO:0043229//intracellular organelle;GO:0043231//intracellular membrane-bounded organelle;GO:0044424//intracellular part;GO:0044464//cell part	GO:0003674//molecular_function;GO:0003676//nucleic acid binding;GO:0003677//DNA binding;GO:0005488//binding;GO:0043565//sequence-specific DNA binding;GO:0097159//organic cyclic compound binding;GO:1901363//heterocyclic compound binding	GO:0000429//carbon catabolite regulation of transcription from RNA polymerase II promoter;GO:0000430//regulation of transcription from RNA polymerase II promoter by glucose;GO:0000432//positive regulation of transcription from RNA polymerase II promoter by glucose;GO:0000436//carbon catabolite activation of transcription from RNA polymerase II promoter;GO:0006355//regulation of transcription, DNA…
scaffold_1	2117210	2117335	KU80_peak_154	7202	493	5027.37	510.666	gw1.1.2803.1	+	2116692	2117666	cds	gw1.1.2803.1	mRNA	--	KAF3770011.1 hypothetical protein M406DRAFT_231144, partial [Cryphonectria parasitica EP155]	-	-	-	-	-	-	-
scaffold_1	2127321	2127446	KU80_peak_155	4943	206	3412.22	214.561	estExt_Genewise1Plus.C_11349	+	2124949	2128457	cds	estExt_Genewise1Plus.C_11349	mRNA	--	KAF3770014.1 hypothetical protein M406DRAFT_284522 [Cryphonectria parasitica EP155]	-	-	-	-	-	-	-
scaffold_1	2128246	2128346	KU80_peak_156	2054	368	1504.22	394.491	estExt_Genewise1Plus.C_11349	+	2124949	2128457	cds,stop_codon	estExt_Genewise1Plus.C_11349	mRNA	--	KAF3770014.1 hypothetical protein M406DRAFT_284522 [Cryphonectria parasitica EP155]	-	-	-	-	-	-	-
scaffold_1	2138472	2138547	KU80_peak_157	756	297	556.923	311.732	Crypa1.e_gw1.1.3005.1	+	2137560	2138661	cds,stop_codon	Crypa1.e_gw1.1.3005.1	mRNA	PHO13	KAF3770018.1 hypothetical protein M406DRAFT_34892 [Cryphonectria parasitica EP155]	-	-	-	-	GO:0005575//cellular_component;GO:0005622//intracellular;GO:0005623//cell;GO:0005634//nucleus;GO:0005737//cytoplasm;GO:0005829//cytosol;GO:0043226//organelle;GO:0043227//membrane-bounded organelle;GO:0043229//intracellular organelle;GO:0043231//intracellular membrane-bounded organelle;GO:0044424//intracellular part;GO:0044444//cytoplasmic part;GO:0044464//cell part	GO:0000121//glycerol-1-phosphatase activity;GO:0000287//magnesium ion binding;GO:0003674//molecular_function;GO:0003824//catalytic activity;GO:0004035//alkaline phosphatase activity;GO:0004721//phosphoprotein phosphatase activity;GO:0004725//protein tyrosine phosphatase activity;GO:0005488//binding;GO:0008967//phosphoglycolate phosphatase activity;GO:0016787//hydrolase activity;GO:0016788//hydrol…	GO:0005975//carbohydrate metabolic process;GO:0006066//alcohol metabolic process;GO:0006071//glycerol metabolic process;GO:0006109//regulation of carbohydrate metabolic process;GO:0006111//regulation of gluconeogenesis;GO:0006114//glycerol biosynthetic process;GO:0006464//cellular protein modification process;GO:0006470//protein dephosphorylation;GO:0006629//lipid metabolic process;GO:0006644//ph…
scaffold_1	2138572	2138661	KU80_peak_158	2048	208	1460.5	218.726	Crypa1.e_gw1.1.3005.1	+	2137560	2138661	cds,stop_codon	Crypa1.e_gw1.1.3005.1	mRNA	PHO13	KAF3770018.1 hypothetical protein M406DRAFT_34892 [Cryphonectria parasitica EP155]	-	-	-	-	GO:0005575//cellular_component;GO:0005622//intracellular;GO:0005623//cell;GO:0005634//nucleus;GO:0005737//cytoplasm;GO:0005829//cytosol;GO:0043226//organelle;GO:0043227//membrane-bounded organelle;GO:0043229//intracellular organelle;GO:0043231//intracellular membrane-bounded organelle;GO:0044424//intracellular part;GO:0044444//cytoplasmic part;GO:0044464//cell part	GO:0000121//glycerol-1-phosphatase activity;GO:0000287//magnesium ion binding;GO:0003674//molecular_function;GO:0003824//catalytic activity;GO:0004035//alkaline phosphatase activity;GO:0004721//phosphoprotein phosphatase activity;GO:0004725//protein tyrosine phosphatase activity;GO:0005488//binding;GO:0008967//phosphoglycolate phosphatase activity;GO:0016787//hydrolase activity;GO:0016788//hydrol…	GO:0005975//carbohydrate metabolic process;GO:0006066//alcohol metabolic process;GO:0006071//glycerol metabolic process;GO:0006109//regulation of carbohydrate metabolic process;GO:0006111//regulation of gluconeogenesis;GO:0006114//glycerol biosynthetic process;GO:0006464//cellular protein modification process;GO:0006470//protein dephosphorylation;GO:0006629//lipid metabolic process;GO:0006644//ph…
scaffold_1	2142919	2143044	KU80_peak_159	4285	722	2952.9	773.696	e_gw1.1.598.1	+	2142345	2144060	cds	e_gw1.1.598.1	mRNA	--	KAF3770019.1 hypothetical protein M406DRAFT_248075 [Cryphonectria parasitica EP155]	-	-	-	-	-	GO:0005515//protein binding	-
scaffold_1	2143744	2143894	KU80_peak_160	8899	1020	6200.2	1108.76	e_gw1.1.598.1	+	2142345	2144060	cds,stop_codon	e_gw1.1.598.1	mRNA	--	KAF3770019.1 hypothetical protein M406DRAFT_248075 [Cryphonectria parasitica EP155]	-	-	-	-	-	GO:0005515//protein binding	-
scaffold_1	2210379	2210454	KU80_peak_161	1780	515	1221.91	522.649	Crypa1.estExt_fgenesh1_pm.C_10397	+	2209324	2213290	cds	Crypa1.estExt_fgenesh1_pm.C_10397	mRNA	--	KAF3770036.1 hypothetical protein M406DRAFT_96647 [Cryphonectria parasitica EP155]	-	-	-	-	-	-	-
scaffold_1	2269828	2269956	KU80_peak_162	2071	258	1551.93	295.506	estExt_fgenesh1_kg.C_10234	+	2269754	2271664	cds,start_codon	estExt_fgenesh1_kg.C_10234	mRNA	mug80	KAF3770045.1 hypothetical protein M406DRAFT_354229 [Cryphonectria parasitica EP155]	-	-	-	-	-	GO:0019901//protein kinase binding	GO:0000079//regulation of cyclin-dependent protein serine/threonine kinase activity
scaffold_1	2278103	2278228	KU80_peak_163	1579	362	1078.17	366.624	estExt_fgenesh1_kg.C_10238	+	2278079	2280321	5utr,start_codon	estExt_fgenesh1_kg.C_10238	mRNA	--	KAF3770048.1 hypothetical protein M406DRAFT_354233 [Cryphonectria parasitica EP155]	-	-	-	-	-	-	-
scaffold_1	2280011	2280061	KU80_peak_164	36733	9088	25606.2	9355.29	estExt_fgenesh1_kg.C_10238	+	2278079	2280321	3utr,cds,stop_codon	estExt_fgenesh1_kg.C_10238	mRNA	--	KAF3770048.1 hypothetical protein M406DRAFT_354233 [Cryphonectria parasitica EP155]	-	-	-	-	-	-	-
scaffold_1	2290410	2290535	KU80_peak_165	8084	1370	5873.45	1679.86	estExt_Genewise1Plus.C_11438	+	2288011	2291275	cds	estExt_Genewise1Plus.C_11438	mRNA	hsp98	KAF3770051.1 P-loop containing nucleoside triphosphate hydrolase protein [Cryphonectria parasitica EP155]	Organismal Systems	Aging	ko04213//Longevity regulating pathway - multiple species	K03695	GO:0005575//cellular_component;GO:0005622//intracellular;GO:0005623//cell;GO:0005634//nucleus;GO:0005737//cytoplasm;GO:0005829//cytosol;GO:0009360//DNA polymerase III complex;GO:0009368//endopeptidase Clp complex;GO:0030867//rough endoplasmic reticulum membrane;GO:0031514//motile cilium;GO:0031974//membrane-enclosed lumen;GO:0031981//nuclear lumen;GO:0032991//macromolecular complex;GO:0033104//ty…	GO:0000166//nucleotide binding;GO:0003674//molecular_function;GO:0003677//DNA binding;GO:0003723//RNA binding;GO:0003724//RNA helicase activity;GO:0003824//catalytic activity;GO:0003887//DNA-directed DNA polymerase activity;GO:0003924//GTPase activity;GO:0004176//ATP-dependent peptidase activity;GO:0004385//guanylate kinase activity;GO:0005488//binding;GO:0005515//protein binding;GO:0005524//ATP …	GO:0000302//response to reactive oxygen species;GO:0001302//replicative cell aging;GO:0001306//age-dependent response to oxidative stress;GO:0001315//age-dependent response to reactive oxygen species;GO:0001316//age-dependent response to reactive oxygen species involved in replicative cell aging;GO:0001317//accumulation of oxidatively modified proteins involved in replicative cell aging;GO:000131…
scaffold_1	2308344	2308419	KU80_peak_166	1878	997	1328.95	1032.64	estExt_Genewise1.C_11468	+	2307889	2309694	cds	estExt_Genewise1.C_11468	mRNA	SPAC12G12.12	KAF3770058.1 hypothetical protein M406DRAFT_271104 [Cryphonectria parasitica EP155]	-	-	-	-	GO:0000139//Golgi membrane;GO:0000323//lytic vacuole;GO:0005575//cellular_component;GO:0005622//intracellular;GO:0005623//cell;GO:0005634//nucleus;GO:0005654//nucleoplasm;GO:0005737//cytoplasm;GO:0005739//mitochondrion;GO:0005764//lysosome;GO:0005765//lysosomal membrane;GO:0005773//vacuole;GO:0005774//vacuolar membrane;GO:0005794//Golgi apparatus;GO:0005829//cytosol;GO:0012505//endomembrane syste…	GO:0003674//molecular_function;GO:0005215//transporter activity;GO:0005338//nucleotide-sugar transmembrane transporter activity;GO:0005459//UDP-galactose transmembrane transporter activity;GO:0015165//pyrimidine nucleotide-sugar transmembrane transporter activity;GO:0015932//nucleobase-containing compound transmembrane transporter activity;GO:0022857//transmembrane transporter activity;GO:1901505…	GO:0002790//peptide secretion;GO:0006810//transport;GO:0006811//ion transport;GO:0006820//anion transport;GO:0006839//mitochondrial transport;GO:0006996//organelle organization;GO:0007005//mitochondrion organization;GO:0007006//mitochondrial membrane organization;GO:0008104//protein localization;GO:0008150//biological_process;GO:0008284//positive regulation of cell proliferation;GO:0009306//prote…
scaffold_1	2308919	2308944	KU80_peak_167	1245	213	873.873	221.934	estExt_Genewise1.C_11468	+	2307889	2309694	cds	estExt_Genewise1.C_11468	mRNA	SPAC12G12.12	KAF3770058.1 hypothetical protein M406DRAFT_271104 [Cryphonectria parasitica EP155]	-	-	-	-	GO:0000139//Golgi membrane;GO:0000323//lytic vacuole;GO:0005575//cellular_component;GO:0005622//intracellular;GO:0005623//cell;GO:0005634//nucleus;GO:0005654//nucleoplasm;GO:0005737//cytoplasm;GO:0005739//mitochondrion;GO:0005764//lysosome;GO:0005765//lysosomal membrane;GO:0005773//vacuole;GO:0005774//vacuolar membrane;GO:0005794//Golgi apparatus;GO:0005829//cytosol;GO:0012505//endomembrane syste…	GO:0003674//molecular_function;GO:0005215//transporter activity;GO:0005338//nucleotide-sugar transmembrane transporter activity;GO:0005459//UDP-galactose transmembrane transporter activity;GO:0015165//pyrimidine nucleotide-sugar transmembrane transporter activity;GO:0015932//nucleobase-containing compound transmembrane transporter activity;GO:0022857//transmembrane transporter activity;GO:1901505…	GO:0002790//peptide secretion;GO:0006810//transport;GO:0006811//ion transport;GO:0006820//anion transport;GO:0006839//mitochondrial transport;GO:0006996//organelle organization;GO:0007005//mitochondrion organization;GO:0007006//mitochondrial membrane organization;GO:0008104//protein localization;GO:0008150//biological_process;GO:0008284//positive regulation of cell proliferation;GO:0009306//prote…
scaffold_1	2312397	2312472	KU80_peak_168	3064	107	2177.09	108.118	e_gw1.1.4149.1	+	2312048	2313229	cds	e_gw1.1.4149.1	mRNA	PAP16	KAF3770060.1 Metallo-dependent phosphatase [Cryphonectria parasitica EP155]	-	-	-	-	-	GO:0004527//exonuclease activity;GO:0016787//hydrolase activity	GO:0006260//DNA replication;GO:0006310//DNA recombination
scaffold_1	2330232	2330307	KU80_peak_169	2386	720	1699.62	756.223	fgenesh1_pg.1_615	+	2330158	2332692	cds,start_codon	fgenesh1_pg.1_615	mRNA	--	KAF3770067.1 hypothetical protein M406DRAFT_325539 [Cryphonectria parasitica EP155]	-	-	-	-	-	-	-
scaffold_1	2330982	2331082	KU80_peak_170	1751	1105	1188.06	1166.59	fgenesh1_pg.1_615	+	2330158	2332692	cds	fgenesh1_pg.1_615	mRNA	--	KAF3770067.1 hypothetical protein M406DRAFT_325539 [Cryphonectria parasitica EP155]	-	-	-	-	-	-	-
scaffold_1	2374741	2374816	KU80_peak_171	1772	556	1202.92	580.443	estExt_Genewise1Plus.C_11494	+	2373804	2375332	cds	estExt_Genewise1Plus.C_11494	mRNA	gtr2	KAF3770083.1 hypothetical protein M406DRAFT_284610 [Cryphonectria parasitica EP155]	-	-	-	-	GO:0000228//nuclear chromosome;GO:0000322//storage vacuole;GO:0000323//lytic vacuole;GO:0000324//fungal-type vacuole;GO:0000329//fungal-type vacuole membrane;GO:0000785//chromatin;GO:0000790//nuclear chromatin;GO:0005575//cellular_component;GO:0005622//intracellular;GO:0005623//cell;GO:0005634//nucleus;GO:0005694//chromosome;GO:0005737//cytoplasm;GO:0005764//lysosome;GO:0005768//endosome;GO:00057…	GO:0000166//nucleotide binding;GO:0001882//nucleoside binding;GO:0001883//purine nucleoside binding;GO:0003674//molecular_function;GO:0003824//catalytic activity;GO:0003924//GTPase activity;GO:0005488//binding;GO:0005515//protein binding;GO:0005525//GTP binding;GO:0016462//pyrophosphatase activity;GO:0016787//hydrolase activity;GO:0016817//hydrolase activity, acting on acid anhydrides;GO:0016818/…	GO:0001101//response to acid chemical;GO:0006355//regulation of transcription, DNA-templated;GO:0006357//regulation of transcription from RNA polymerase II promoter;GO:0006810//transport;GO:0006914//autophagy;GO:0006950//response to stress;GO:0006995//cellular response to nitrogen starvation;GO:0007154//cell communication;GO:0007165//signal transduction;GO:0007264//small GTPase mediated signal tr…
scaffold_1	2375016	2375091	KU80_peak_172	1162	372	812.225	384.333	estExt_Genewise1Plus.C_11494	+	2373804	2375332	cds,stop_codon	estExt_Genewise1Plus.C_11494	mRNA	gtr2	KAF3770083.1 hypothetical protein M406DRAFT_284610 [Cryphonectria parasitica EP155]	-	-	-	-	GO:0000228//nuclear chromosome;GO:0000322//storage vacuole;GO:0000323//lytic vacuole;GO:0000324//fungal-type vacuole;GO:0000329//fungal-type vacuole membrane;GO:0000785//chromatin;GO:0000790//nuclear chromatin;GO:0005575//cellular_component;GO:0005622//intracellular;GO:0005623//cell;GO:0005634//nucleus;GO:0005694//chromosome;GO:0005737//cytoplasm;GO:0005764//lysosome;GO:0005768//endosome;GO:00057…	GO:0000166//nucleotide binding;GO:0001882//nucleoside binding;GO:0001883//purine nucleoside binding;GO:0003674//molecular_function;GO:0003824//catalytic activity;GO:0003924//GTPase activity;GO:0005488//binding;GO:0005515//protein binding;GO:0005525//GTP binding;GO:0016462//pyrophosphatase activity;GO:0016787//hydrolase activity;GO:0016817//hydrolase activity, acting on acid anhydrides;GO:0016818/…	GO:0001101//response to acid chemical;GO:0006355//regulation of transcription, DNA-templated;GO:0006357//regulation of transcription from RNA polymerase II promoter;GO:0006810//transport;GO:0006914//autophagy;GO:0006950//response to stress;GO:0006995//cellular response to nitrogen starvation;GO:0007154//cell communication;GO:0007165//signal transduction;GO:0007264//small GTPase mediated signal tr…
scaffold_1	2382044	2382358	KU80_peak_173	10579	1821	7414.71	1846.31	estExt_fgenesh1_kg.C_10254	+	2381821	2382524	cds,start_codon,stop_codon	estExt_fgenesh1_kg.C_10254	mRNA	--	KAF3770086.1 NADH:ubiquinone oxidoreductase 6.6kD subunit [Cryphonectria parasitica EP155]	-	-	-	-	GO:0005739//mitochondrion	GO:0008137//NADH dehydrogenase (ubiquinone) activity	-
scaffold_1	2397895	2397945	KU80_peak_174	2755	1174	1913.09	1223.55	estExt_fgenesh1_kg.C_10258	+	2397521	2399495	5utr	estExt_fgenesh1_kg.C_10258	mRNA	UBP1	KAF3770090.1 hypothetical protein M406DRAFT_354253, partial [Cryphonectria parasitica EP155]	-	-	-	-	GO:0000932//cytoplasmic mRNA processing body;GO:0005575//cellular_component;GO:0005622//intracellular;GO:0005623//cell;GO:0005634//nucleus;GO:0005737//cytoplasm;GO:0010494//cytoplasmic stress granule;GO:0032991//macromolecular complex;GO:0035770//ribonucleoprotein granule;GO:0036464//cytoplasmic ribonucleoprotein granule;GO:0043226//organelle;GO:0043227//membrane-bounded organelle;GO:0043228//non…	GO:0003674//molecular_function;GO:0003676//nucleic acid binding;GO:0003723//RNA binding;GO:0003727//single-stranded RNA binding;GO:0003729//mRNA binding;GO:0005488//binding;GO:0008187//poly-pyrimidine tract binding;GO:0008266//poly(U) RNA binding;GO:0097159//organic cyclic compound binding;GO:1901363//heterocyclic compound binding	GO:0000184//nuclear-transcribed mRNA catabolic process, nonsense-mediated decay;GO:0000956//nuclear-transcribed mRNA catabolic process;GO:0006139//nucleobase-containing compound metabolic process;GO:0006401//RNA catabolic process;GO:0006402//mRNA catabolic process;GO:0006725//cellular aromatic compound metabolic process;GO:0006807//nitrogen compound metabolic process;GO:0006996//organelle organiz…
scaffold_1	2398145	2398220	KU80_peak_175	1174	310	835.864	320.507	estExt_fgenesh1_kg.C_10258	+	2397521	2399495	5utr	estExt_fgenesh1_kg.C_10258	mRNA	UBP1	KAF3770090.1 hypothetical protein M406DRAFT_354253, partial [Cryphonectria parasitica EP155]	-	-	-	-	GO:0000932//cytoplasmic mRNA processing body;GO:0005575//cellular_component;GO:0005622//intracellular;GO:0005623//cell;GO:0005634//nucleus;GO:0005737//cytoplasm;GO:0010494//cytoplasmic stress granule;GO:0032991//macromolecular complex;GO:0035770//ribonucleoprotein granule;GO:0036464//cytoplasmic ribonucleoprotein granule;GO:0043226//organelle;GO:0043227//membrane-bounded organelle;GO:0043228//non…	GO:0003674//molecular_function;GO:0003676//nucleic acid binding;GO:0003723//RNA binding;GO:0003727//single-stranded RNA binding;GO:0003729//mRNA binding;GO:0005488//binding;GO:0008187//poly-pyrimidine tract binding;GO:0008266//poly(U) RNA binding;GO:0097159//organic cyclic compound binding;GO:1901363//heterocyclic compound binding	GO:0000184//nuclear-transcribed mRNA catabolic process, nonsense-mediated decay;GO:0000956//nuclear-transcribed mRNA catabolic process;GO:0006139//nucleobase-containing compound metabolic process;GO:0006401//RNA catabolic process;GO:0006402//mRNA catabolic process;GO:0006725//cellular aromatic compound metabolic process;GO:0006807//nitrogen compound metabolic process;GO:0006996//organelle organiz…
scaffold_1	2399140	2399215	KU80_peak_176	1370	585	998.756	605.806	estExt_fgenesh1_kg.C_10258	+	2397521	2399495	cds	estExt_fgenesh1_kg.C_10258	mRNA	UBP1	KAF3770090.1 hypothetical protein M406DRAFT_354253, partial [Cryphonectria parasitica EP155]	-	-	-	-	GO:0000932//cytoplasmic mRNA processing body;GO:0005575//cellular_component;GO:0005622//intracellular;GO:0005623//cell;GO:0005634//nucleus;GO:0005737//cytoplasm;GO:0010494//cytoplasmic stress granule;GO:0032991//macromolecular complex;GO:0035770//ribonucleoprotein granule;GO:0036464//cytoplasmic ribonucleoprotein granule;GO:0043226//organelle;GO:0043227//membrane-bounded organelle;GO:0043228//non…	GO:0003674//molecular_function;GO:0003676//nucleic acid binding;GO:0003723//RNA binding;GO:0003727//single-stranded RNA binding;GO:0003729//mRNA binding;GO:0005488//binding;GO:0008187//poly-pyrimidine tract binding;GO:0008266//poly(U) RNA binding;GO:0097159//organic cyclic compound binding;GO:1901363//heterocyclic compound binding	GO:0000184//nuclear-transcribed mRNA catabolic process, nonsense-mediated decay;GO:0000956//nuclear-transcribed mRNA catabolic process;GO:0006139//nucleobase-containing compound metabolic process;GO:0006401//RNA catabolic process;GO:0006402//mRNA catabolic process;GO:0006725//cellular aromatic compound metabolic process;GO:0006807//nitrogen compound metabolic process;GO:0006996//organelle organiz…
scaffold_1	2403537	2403637	KU80_peak_177	1465	332	1015.94	337.713	estExt_Genewise1.C_11535	+	2402232	2407224	cds	estExt_Genewise1.C_11535	mRNA	YAK1	KAF3770091.1 hypothetical protein M406DRAFT_271148 [Cryphonectria parasitica EP155]	-	-	-	-	GO:0005575//cellular_component;GO:0005622//intracellular;GO:0005623//cell;GO:0005634//nucleus;GO:0005737//cytoplasm;GO:0005829//cytosol;GO:0005911//cell-cell junction;GO:0009506//plasmodesma;GO:0030054//cell junction;GO:0043226//organelle;GO:0043227//membrane-bounded organelle;GO:0043229//intracellular organelle;GO:0043231//intracellular membrane-bounded organelle;GO:0044424//intracellular part;G…	GO:0000166//nucleotide binding;GO:0003674//molecular_function;GO:0003824//catalytic activity;GO:0004672//protein kinase activity;GO:0004674//protein serine/threonine kinase activity;GO:0004712//protein serine/threonine/tyrosine kinase activity;GO:0004713//protein tyrosine kinase activity;GO:0005488//binding;GO:0005524//ATP binding;GO:0008144//drug binding;GO:0016301//kinase activity;GO:0016740//t…	GO:0001101//response to acid chemical;GO:0006464//cellular protein modification process;GO:0006468//protein phosphorylation;GO:0006793//phosphorus metabolic process;GO:0006796//phosphate-containing compound metabolic process;GO:0006807//nitrogen compound metabolic process;GO:0006935//chemotaxis;GO:0006950//response to stress;GO:0006970//response to osmotic stress;GO:0006972//hyperosmotic response…
scaffold_1	2404070	2404095	KU80_peak_178	582	78	394.708	81.5273	estExt_Genewise1.C_11535	+	2402232	2407224	cds	estExt_Genewise1.C_11535	mRNA	YAK1	KAF3770091.1 hypothetical protein M406DRAFT_271148 [Cryphonectria parasitica EP155]	-	-	-	-	GO:0005575//cellular_component;GO:0005622//intracellular;GO:0005623//cell;GO:0005634//nucleus;GO:0005737//cytoplasm;GO:0005829//cytosol;GO:0005911//cell-cell junction;GO:0009506//plasmodesma;GO:0030054//cell junction;GO:0043226//organelle;GO:0043227//membrane-bounded organelle;GO:0043229//intracellular organelle;GO:0043231//intracellular membrane-bounded organelle;GO:0044424//intracellular part;G…	GO:0000166//nucleotide binding;GO:0003674//molecular_function;GO:0003824//catalytic activity;GO:0004672//protein kinase activity;GO:0004674//protein serine/threonine kinase activity;GO:0004712//protein serine/threonine/tyrosine kinase activity;GO:0004713//protein tyrosine kinase activity;GO:0005488//binding;GO:0005524//ATP binding;GO:0008144//drug binding;GO:0016301//kinase activity;GO:0016740//t…	GO:0001101//response to acid chemical;GO:0006464//cellular protein modification process;GO:0006468//protein phosphorylation;GO:0006793//phosphorus metabolic process;GO:0006796//phosphate-containing compound metabolic process;GO:0006807//nitrogen compound metabolic process;GO:0006935//chemotaxis;GO:0006950//response to stress;GO:0006970//response to osmotic stress;GO:0006972//hyperosmotic response…
scaffold_1	2404195	2404320	KU80_peak_179	2706	534	1900.38	559.255	estExt_Genewise1.C_11535	+	2402232	2407224	cds	estExt_Genewise1.C_11535	mRNA	YAK1	KAF3770091.1 hypothetical protein M406DRAFT_271148 [Cryphonectria parasitica EP155]	-	-	-	-	GO:0005575//cellular_component;GO:0005622//intracellular;GO:0005623//cell;GO:0005634//nucleus;GO:0005737//cytoplasm;GO:0005829//cytosol;GO:0005911//cell-cell junction;GO:0009506//plasmodesma;GO:0030054//cell junction;GO:0043226//organelle;GO:0043227//membrane-bounded organelle;GO:0043229//intracellular organelle;GO:0043231//intracellular membrane-bounded organelle;GO:0044424//intracellular part;G…	GO:0000166//nucleotide binding;GO:0003674//molecular_function;GO:0003824//catalytic activity;GO:0004672//protein kinase activity;GO:0004674//protein serine/threonine kinase activity;GO:0004712//protein serine/threonine/tyrosine kinase activity;GO:0004713//protein tyrosine kinase activity;GO:0005488//binding;GO:0005524//ATP binding;GO:0008144//drug binding;GO:0016301//kinase activity;GO:0016740//t…	GO:0001101//response to acid chemical;GO:0006464//cellular protein modification process;GO:0006468//protein phosphorylation;GO:0006793//phosphorus metabolic process;GO:0006796//phosphate-containing compound metabolic process;GO:0006807//nitrogen compound metabolic process;GO:0006935//chemotaxis;GO:0006950//response to stress;GO:0006970//response to osmotic stress;GO:0006972//hyperosmotic response…
scaffold_1	2404345	2404420	KU80_peak_180	1028	262	700.356	271.357	estExt_Genewise1.C_11535	+	2402232	2407224	cds	estExt_Genewise1.C_11535	mRNA	YAK1	KAF3770091.1 hypothetical protein M406DRAFT_271148 [Cryphonectria parasitica EP155]	-	-	-	-	GO:0005575//cellular_component;GO:0005622//intracellular;GO:0005623//cell;GO:0005634//nucleus;GO:0005737//cytoplasm;GO:0005829//cytosol;GO:0005911//cell-cell junction;GO:0009506//plasmodesma;GO:0030054//cell junction;GO:0043226//organelle;GO:0043227//membrane-bounded organelle;GO:0043229//intracellular organelle;GO:0043231//intracellular membrane-bounded organelle;GO:0044424//intracellular part;G…	GO:0000166//nucleotide binding;GO:0003674//molecular_function;GO:0003824//catalytic activity;GO:0004672//protein kinase activity;GO:0004674//protein serine/threonine kinase activity;GO:0004712//protein serine/threonine/tyrosine kinase activity;GO:0004713//protein tyrosine kinase activity;GO:0005488//binding;GO:0005524//ATP binding;GO:0008144//drug binding;GO:0016301//kinase activity;GO:0016740//t…	GO:0001101//response to acid chemical;GO:0006464//cellular protein modification process;GO:0006468//protein phosphorylation;GO:0006793//phosphorus metabolic process;GO:0006796//phosphate-containing compound metabolic process;GO:0006807//nitrogen compound metabolic process;GO:0006935//chemotaxis;GO:0006950//response to stress;GO:0006970//response to osmotic stress;GO:0006972//hyperosmotic response…
scaffold_1	2405849	2405924	KU80_peak_181	1993	291	1455.79	304.943	estExt_Genewise1.C_11535	+	2402232	2407224	3utr	estExt_Genewise1.C_11535	mRNA	YAK1	KAF3770091.1 hypothetical protein M406DRAFT_271148 [Cryphonectria parasitica EP155]	-	-	-	-	GO:0005575//cellular_component;GO:0005622//intracellular;GO:0005623//cell;GO:0005634//nucleus;GO:0005737//cytoplasm;GO:0005829//cytosol;GO:0005911//cell-cell junction;GO:0009506//plasmodesma;GO:0030054//cell junction;GO:0043226//organelle;GO:0043227//membrane-bounded organelle;GO:0043229//intracellular organelle;GO:0043231//intracellular membrane-bounded organelle;GO:0044424//intracellular part;G…	GO:0000166//nucleotide binding;GO:0003674//molecular_function;GO:0003824//catalytic activity;GO:0004672//protein kinase activity;GO:0004674//protein serine/threonine kinase activity;GO:0004712//protein serine/threonine/tyrosine kinase activity;GO:0004713//protein tyrosine kinase activity;GO:0005488//binding;GO:0005524//ATP binding;GO:0008144//drug binding;GO:0016301//kinase activity;GO:0016740//t…	GO:0001101//response to acid chemical;GO:0006464//cellular protein modification process;GO:0006468//protein phosphorylation;GO:0006793//phosphorus metabolic process;GO:0006796//phosphate-containing compound metabolic process;GO:0006807//nitrogen compound metabolic process;GO:0006935//chemotaxis;GO:0006950//response to stress;GO:0006970//response to osmotic stress;GO:0006972//hyperosmotic response…
scaffold_1	2413031	2413181	KU80_peak_182	2148	517	1531.22	524.583	estExt_fgenesh1_pg.C_10629	+	2410816	2414607	cds	estExt_fgenesh1_pg.C_10629	mRNA	--	KAF3770092.1 hypothetical protein M406DRAFT_349040 [Cryphonectria parasitica EP155]	-	-	-	-	-	-	-
scaffold_1	2422177	2422312	KU80_peak_183	2129	538	1550.59	549.958	estExt_Genewise1Plus.C_11532	+	2420010	2422997	cds,stop_codon	estExt_Genewise1Plus.C_11532	mRNA	FRS1	KAF3770095.1 hypothetical protein M406DRAFT_284644 [Cryphonectria parasitica EP155]	Genetic Information Processing	Translation	ko00970//Aminoacyl-tRNA biosynthesis	K01890	GO:0005575//cellular_component;GO:0005622//intracellular;GO:0005623//cell;GO:0005737//cytoplasm;GO:0005829//cytosol;GO:0009328//phenylalanine-tRNA ligase complex;GO:0032991//macromolecular complex;GO:0044424//intracellular part;GO:0044444//cytoplasmic part;GO:0044464//cell part;GO:1902494//catalytic complex	GO:0000049//tRNA binding;GO:0000166//nucleotide binding;GO:0000287//magnesium ion binding;GO:0002161//aminoacyl-tRNA editing activity;GO:0003674//molecular_function;GO:0003676//nucleic acid binding;GO:0003723//RNA binding;GO:0003824//catalytic activity;GO:0004812//aminoacyl-tRNA ligase activity;GO:0004826//phenylalanine-tRNA ligase activity;GO:0005488//binding;GO:0005524//ATP binding;GO:0008144//…	GO:0002181//cytoplasmic translation;GO:0006082//organic acid metabolic process;GO:0006139//nucleobase-containing compound metabolic process;GO:0006399//tRNA metabolic process;GO:0006412//translation;GO:0006418//tRNA aminoacylation for protein translation;GO:0006432//phenylalanyl-tRNA aminoacylation;GO:0006450//regulation of translational fidelity;GO:0006518//peptide metabolic process;GO:0006520//…
scaffold_1	2500580	2500705	KU80_peak_184	2474	139	1800.52	147.855	fgenesh1_pg.1_655	+	2495955	2501448	cds	fgenesh1_pg.1_655	mRNA	UTP10	KAF3770110.1 U3 small nucleolar RNA-associated protein 10 [Cryphonectria parasitica EP155]	Genetic Information Processing	Translation	ko03008//Ribosome biogenesis in eukaryotes	K14550	GO:0000785//chromatin;GO:0000792//heterochromatin;GO:0001650//fibrillar center;GO:0005575//cellular_component;GO:0005622//intracellular;GO:0005623//cell;GO:0005634//nucleus;GO:0005654//nucleoplasm;GO:0005694//chromosome;GO:0005730//nucleolus;GO:0005732//small nucleolar ribonucleoprotein complex;GO:0005737//cytoplasm;GO:0005739//mitochondrion;GO:0016020//membrane;GO:0016021//integral component of …	GO:0003674//molecular_function;GO:0003676//nucleic acid binding;GO:0003723//RNA binding;GO:0005488//binding;GO:0030515//snoRNA binding;GO:0097159//organic cyclic compound binding;GO:1901363//heterocyclic compound binding	GO:0000447//endonucleolytic cleavage in ITS1 to separate SSU-rRNA from 5.8S rRNA and LSU-rRNA from tricistronic rRNA transcript (SSU-rRNA, 5.8S rRNA, LSU-rRNA);GO:0000460//maturation of 5.8S rRNA;GO:0000462//maturation of SSU-rRNA from tricistronic rRNA transcript (SSU-rRNA, 5.8S rRNA, LSU-rRNA);GO:0000466//maturation of 5.8S rRNA from tricistronic rRNA transcript (SSU-rRNA, 5.8S rRNA, LSU-rRNA);…
scaffold_1	2500730	2500855	KU80_peak_185	4027	146	2760.38	160.617	fgenesh1_pg.1_655	+	2495955	2501448	cds	fgenesh1_pg.1_655	mRNA	UTP10	KAF3770110.1 U3 small nucleolar RNA-associated protein 10 [Cryphonectria parasitica EP155]	Genetic Information Processing	Translation	ko03008//Ribosome biogenesis in eukaryotes	K14550	GO:0000785//chromatin;GO:0000792//heterochromatin;GO:0001650//fibrillar center;GO:0005575//cellular_component;GO:0005622//intracellular;GO:0005623//cell;GO:0005634//nucleus;GO:0005654//nucleoplasm;GO:0005694//chromosome;GO:0005730//nucleolus;GO:0005732//small nucleolar ribonucleoprotein complex;GO:0005737//cytoplasm;GO:0005739//mitochondrion;GO:0016020//membrane;GO:0016021//integral component of …	GO:0003674//molecular_function;GO:0003676//nucleic acid binding;GO:0003723//RNA binding;GO:0005488//binding;GO:0030515//snoRNA binding;GO:0097159//organic cyclic compound binding;GO:1901363//heterocyclic compound binding	GO:0000447//endonucleolytic cleavage in ITS1 to separate SSU-rRNA from 5.8S rRNA and LSU-rRNA from tricistronic rRNA transcript (SSU-rRNA, 5.8S rRNA, LSU-rRNA);GO:0000460//maturation of 5.8S rRNA;GO:0000462//maturation of SSU-rRNA from tricistronic rRNA transcript (SSU-rRNA, 5.8S rRNA, LSU-rRNA);GO:0000466//maturation of 5.8S rRNA from tricistronic rRNA transcript (SSU-rRNA, 5.8S rRNA, LSU-rRNA);…
scaffold_1	2506584	2506709	KU80_peak_186	5668	258	3791.56	279.29	estExt_fgenesh1_kg.C_10269	+	2506410	2507061	5utr,cds,start_codon,stop_codon	estExt_fgenesh1_kg.C_10269	mRNA	--	KAF3770113.1 hypothetical protein M406DRAFT_354264 [Cryphonectria parasitica EP155]	-	-	-	-	-	-	-
scaffold_1	2522729	2522804	KU80_peak_187	1159	207	806.819	222.286	estExt_Genewise1.C_11591	+	2521667	2523836	cds	estExt_Genewise1.C_11591	mRNA	DBP9	KAF3770116.1 ATP-dependent RNA helicase DBP9 [Cryphonectria parasitica EP155]	-	-	-	-	GO:0005575//cellular_component;GO:0005622//intracellular;GO:0005623//cell;GO:0005634//nucleus;GO:0005730//nucleolus;GO:0005737//cytoplasm;GO:0031974//membrane-enclosed lumen;GO:0031981//nuclear lumen;GO:0043226//organelle;GO:0043227//membrane-bounded organelle;GO:0043228//non-membrane-bounded organelle;GO:0043229//intracellular organelle;GO:0043231//intracellular membrane-bounded organelle;GO:004…	GO:0000166//nucleotide binding;GO:0003674//molecular_function;GO:0003676//nucleic acid binding;GO:0003677//DNA binding;GO:0003678//DNA helicase activity;GO:0003723//RNA binding;GO:0003724//RNA helicase activity;GO:0003729//mRNA binding;GO:0003824//catalytic activity;GO:0004003//ATP-dependent DNA helicase activity;GO:0004004//ATP-dependent RNA helicase activity;GO:0004386//helicase activity;GO:000…	GO:0000463//maturation of LSU-rRNA from tricistronic rRNA transcript (SSU-rRNA, 5.8S rRNA, LSU-rRNA);GO:0000470//maturation of LSU-rRNA;GO:0006139//nucleobase-containing compound metabolic process;GO:0006310//DNA recombination;GO:0006364//rRNA processing;GO:0006396//RNA processing;GO:0006725//cellular aromatic compound metabolic process;GO:0006807//nitrogen compound metabolic process;GO:0006996//…
scaffold_1	2525616	2525691	KU80_peak_188	869	167	593.524	176.417	Crypa1.gw1.1.963.1	+	2525592	2526482	cds,start_codon	Crypa1.gw1.1.963.1	mRNA	ARB_04618	KAF3770117.1 hypothetical protein M406DRAFT_16676, partial [Cryphonectria parasitica EP155]	-	-	-	-	-	-	-
scaffold_1	2525916	2525991	KU80_peak_189	886	235	615.261	242.61	Crypa1.gw1.1.963.1	+	2525592	2526482	cds	Crypa1.gw1.1.963.1	mRNA	ARB_04618	KAF3770117.1 hypothetical protein M406DRAFT_16676, partial [Cryphonectria parasitica EP155]	-	-	-	-	-	-	-
scaffold_1	2550265	2550365	KU80_peak_190	2204	72	1507.53	74.3364	estExt_Genewise1Plus.C_11613	+	2550216	2552019	cds,start_codon	estExt_Genewise1Plus.C_11613	mRNA	DBP8	KAF3770127.1 DEAD-domain-containing protein [Cryphonectria parasitica EP155]	-	-	-	-	GO:0005575//cellular_component;GO:0005622//intracellular;GO:0005623//cell;GO:0005634//nucleus;GO:0005654//nucleoplasm;GO:0005658//alpha DNA polymerase:primase complex;GO:0005730//nucleolus;GO:0005737//cytoplasm;GO:0009380//excinuclease repair complex;GO:0010494//cytoplasmic stress granule;GO:0016281//eukaryotic translation initiation factor 4F complex;GO:0030684//preribosome;GO:0030686//90S preri…	GO:0000166//nucleotide binding;GO:0003674//molecular_function;GO:0003676//nucleic acid binding;GO:0003677//DNA binding;GO:0003688//DNA replication origin binding;GO:0003690//double-stranded DNA binding;GO:0003723//RNA binding;GO:0003724//RNA helicase activity;GO:0003743//translation initiation factor activity;GO:0003824//catalytic activity;GO:0004003//ATP-dependent DNA helicase activity;GO:000400…	GO:0000447//endonucleolytic cleavage in ITS1 to separate SSU-rRNA from 5.8S rRNA and LSU-rRNA from tricistronic rRNA transcript (SSU-rRNA, 5.8S rRNA, LSU-rRNA);GO:0000460//maturation of 5.8S rRNA;GO:0000462//maturation of SSU-rRNA from tricistronic rRNA transcript (SSU-rRNA, 5.8S rRNA, LSU-rRNA);GO:0000466//maturation of 5.8S rRNA from tricistronic rRNA transcript (SSU-rRNA, 5.8S rRNA, LSU-rRNA);…
scaffold_1	2561006	2561081	KU80_peak_191	0	0	0.213634	0.326707	estExt_fgenesh1_kg.C_10276	+	2561007	2561722	5utr	estExt_fgenesh1_kg.C_10276	mRNA	--	KAF3770129.1 hypothetical protein M406DRAFT_354271, partial [Cryphonectria parasitica EP155]	-	-	-	-	-	GO:0008565//protein transporter activity	GO:0001539//cilium or flagellum-dependent cell motility
scaffold_1	2562298	2562348	KU80_peak_192	13047	2803	9482.48	3083.73	fgenesh1_kg.1_281_CEST_01_G_02	+	2561974	2562557	3utr,stop_codon	fgenesh1_kg.1_281_CEST_01_G_02	mRNA	--	KAF3770130.1 hypothetical protein M406DRAFT_320201 [Cryphonectria parasitica EP155]	-	-	-	-	GO:0000776//kinetochore;GO:0031262//Ndc80 complex	-	-
scaffold_1	2583782	2584166	KU80_peak_193	0	0	0.213634	0.326707	estExt_fgenesh1_kg.C_10289	+	2583783	2584839	5utr,cds,start_codon	estExt_fgenesh1_kg.C_10289	mRNA	RPS12	KAF3770141.1 40S ribosomal protein S12 [Cryphonectria parasitica EP155]	Genetic Information Processing	Translation	ko03010//Ribosome	K02951	GO:0005575//cellular_component;GO:0005622//intracellular;GO:0005623//cell;GO:0005634//nucleus;GO:0005654//nucleoplasm;GO:0005737//cytoplasm;GO:0005794//Golgi apparatus;GO:0005829//cytosol;GO:0005840//ribosome;GO:0012505//endomembrane system;GO:0015935//small ribosomal subunit;GO:0022626//cytosolic ribosome;GO:0022627//cytosolic small ribosomal subunit;GO:0031974//membrane-enclosed lumen;GO:003198…	GO:0003674//molecular_function;GO:0003735//structural constituent of ribosome;GO:0005198//structural molecule activity	GO:0000184//nuclear-transcribed mRNA catabolic process, nonsense-mediated decay;GO:0000956//nuclear-transcribed mRNA catabolic process;GO:0002181//cytoplasmic translation;GO:0006139//nucleobase-containing compound metabolic process;GO:0006401//RNA catabolic process;GO:0006402//mRNA catabolic process;GO:0006412//translation;GO:0006413//translational initiation;GO:0006518//peptide metabolic process…
scaffold_1	2584685	2584785	KU80_peak_194	29478	3548	21115.3	3952.94	estExt_fgenesh1_kg.C_10289	+	2583783	2584839	3utr,stop_codon	estExt_fgenesh1_kg.C_10289	mRNA	RPS12	KAF3770141.1 40S ribosomal protein S12 [Cryphonectria parasitica EP155]	Genetic Information Processing	Translation	ko03010//Ribosome	K02951	GO:0005575//cellular_component;GO:0005622//intracellular;GO:0005623//cell;GO:0005634//nucleus;GO:0005654//nucleoplasm;GO:0005737//cytoplasm;GO:0005794//Golgi apparatus;GO:0005829//cytosol;GO:0005840//ribosome;GO:0012505//endomembrane system;GO:0015935//small ribosomal subunit;GO:0022626//cytosolic ribosome;GO:0022627//cytosolic small ribosomal subunit;GO:0031974//membrane-enclosed lumen;GO:003198…	GO:0003674//molecular_function;GO:0003735//structural constituent of ribosome;GO:0005198//structural molecule activity	GO:0000184//nuclear-transcribed mRNA catabolic process, nonsense-mediated decay;GO:0000956//nuclear-transcribed mRNA catabolic process;GO:0002181//cytoplasmic translation;GO:0006139//nucleobase-containing compound metabolic process;GO:0006401//RNA catabolic process;GO:0006402//mRNA catabolic process;GO:0006412//translation;GO:0006413//translational initiation;GO:0006518//peptide metabolic process…
scaffold_1	2589099	2589199	KU80_peak_195	0	0	0.213634	0.326707	estExt_fgenesh1_kg.C_10300	+	2589100	2589894	5utr,cds,start_codon	estExt_fgenesh1_kg.C_10300	mRNA	--	KAF3770143.1 hypothetical protein M406DRAFT_354295 [Cryphonectria parasitica EP155]	-	-	-	-	-	-	-
scaffold_1	2589754	2589779	KU80_peak_196	71381	11937	49086	11615.3	estExt_fgenesh1_kg.C_10300	+	2589100	2589894	3utr,stop_codon	estExt_fgenesh1_kg.C_10300	mRNA	--	KAF3770143.1 hypothetical protein M406DRAFT_354295 [Cryphonectria parasitica EP155]	-	-	-	-	-	-	-
scaffold_1	2589829	2589894	KU80_peak_197	145670	19114	101105	18759.1	estExt_fgenesh1_kg.C_10300	+	2589100	2589894	3utr,stop_codon	estExt_fgenesh1_kg.C_10300	mRNA	--	KAF3770143.1 hypothetical protein M406DRAFT_354295 [Cryphonectria parasitica EP155]	-	-	-	-	-	-	-
scaffold_1	2614628	2614703	KU80_peak_198	1000	233	745.261	236.878	e_gw1.1.2475.1	+	2613804	2615430	cds	e_gw1.1.2475.1	mRNA	sif2	KAF3770153.1 DUF155-domain-containing protein, partial [Cryphonectria parasitica EP155]	-	-	-	-	GO:0000322//storage vacuole;GO:0000323//lytic vacuole;GO:0000324//fungal-type vacuole;GO:0000329//fungal-type vacuole membrane;GO:0005575//cellular_component;GO:0005622//intracellular;GO:0005623//cell;GO:0005634//nucleus;GO:0005635//nuclear envelope;GO:0005737//cytoplasm;GO:0005739//mitochondrion;GO:0005773//vacuole;GO:0005774//vacuolar membrane;GO:0012505//endomembrane system;GO:0016020//membran…	GO:0003674//molecular_function	GO:0000003//reproduction;GO:0007049//cell cycle;GO:0008150//biological_process;GO:0008152//metabolic process;GO:0009653//anatomical structure morphogenesis;GO:0009987//cellular process;GO:0010467//gene expression;GO:0022414//reproductive process;GO:0030154//cell differentiation;GO:0030435//sporulation resulting in formation of a cellular spore;GO:0032502//developmental process;GO:0043170//macromo…
scaffold_1	2617994	2618177	KU80_peak_199	2461	796	1689.53	794.27	estExt_Genewise1Plus.C_11667	+	2617945	2619878	cds,start_codon	estExt_Genewise1Plus.C_11667	mRNA	cct8	KAF3770155.1 T-complex protein 1 [Cryphonectria parasitica EP155]	-	-	-	-	GO:0000323//lytic vacuole;GO:0002199//zona pellucida receptor complex;GO:0005575//cellular_component;GO:0005576//extracellular region;GO:0005622//intracellular;GO:0005623//cell;GO:0005634//nucleus;GO:0005654//nucleoplasm;GO:0005737//cytoplasm;GO:0005764//lysosome;GO:0005766//primary lysosome;GO:0005773//vacuole;GO:0005775//vacuolar lumen;GO:0005813//centrosome;GO:0005815//microtubule organizing c…	GO:0000166//nucleotide binding;GO:0003674//molecular_function;GO:0003824//catalytic activity;GO:0005488//binding;GO:0005515//protein binding;GO:0005524//ATP binding;GO:0008144//drug binding;GO:0016462//pyrophosphatase activity;GO:0016787//hydrolase activity;GO:0016817//hydrolase activity, acting on acid anhydrides;GO:0016818//hydrolase activity, acting on acid anhydrides, in phosphorus-containing…	GO:0000003//reproduction;GO:0001775//cell activation;GO:0002252//immune effector process;GO:0002263//cell activation involved in immune response;GO:0002274//myeloid leukocyte activation;GO:0002275//myeloid cell activation involved in immune response;GO:0002283//neutrophil activation involved in immune response;GO:0002366//leukocyte activation involved in immune response;GO:0002376//immune system …
scaffold_1	2629799	2629874	KU80_peak_200	1619	369	1097.03	378.561	fgenesh1_pg.1_693	+	2629675	2633040	cds,start_codon	fgenesh1_pg.1_693	mRNA	--	KAF3770157.1 hypothetical protein M406DRAFT_325617 [Cryphonectria parasitica EP155]	-	-	-	-	-	GO:0008270//zinc ion binding;GO:0046872//metal ion binding	-
scaffold_1	2631877	2631902	KU80_peak_201	664	313	474.451	327.518	fgenesh1_pg.1_693	+	2629675	2633040	cds	fgenesh1_pg.1_693	mRNA	--	KAF3770157.1 hypothetical protein M406DRAFT_325617 [Cryphonectria parasitica EP155]	-	-	-	-	-	GO:0008270//zinc ion binding;GO:0046872//metal ion binding	-
scaffold_1	2687995	2688207	KU80_peak_202	16472	4360	11853.5	4588.08	estExt_fgenesh1_kg.C_10315	+	2687946	2689019	5utr,cds,start_codon	estExt_fgenesh1_kg.C_10315	mRNA	crp-74	KAF3770173.1 60S ribosomal protein L10A [Cryphonectria parasitica EP155]	Genetic Information Processing	Translation	ko03010//Ribosome	K02865	GO:0000311//plastid large ribosomal subunit;GO:0005575//cellular_component;GO:0005622//intracellular;GO:0005623//cell;GO:0005634//nucleus;GO:0005737//cytoplasm;GO:0005829//cytosol;GO:0005840//ribosome;GO:0005844//polysome;GO:0015934//large ribosomal subunit;GO:0016021//integral component of membrane;GO:0022625//cytosolic large ribosomal subunit;GO:0022626//cytosolic ribosome;GO:0032991//macromole…	GO:0003674//molecular_function;GO:0003676//nucleic acid binding;GO:0003723//RNA binding;GO:0003735//structural constituent of ribosome;GO:0005198//structural molecule activity;GO:0005488//binding;GO:0097159//organic cyclic compound binding;GO:1901363//heterocyclic compound binding	GO:0000184//nuclear-transcribed mRNA catabolic process, nonsense-mediated decay;GO:0000470//maturation of LSU-rRNA;GO:0000956//nuclear-transcribed mRNA catabolic process;GO:0002181//cytoplasmic translation;GO:0006139//nucleobase-containing compound metabolic process;GO:0006364//rRNA processing;GO:0006396//RNA processing;GO:0006401//RNA catabolic process;GO:0006402//mRNA catabolic process;GO:00064…
scaffold_1	2690419	2690519	KU80_peak_203	626	47	461.949	47.7991	gw1.1.616.1	+	2690145	2691516	cds	gw1.1.616.1	mRNA	--	KAF3770174.1 beta-lactamase/transpeptidase-like protein, partial [Cryphonectria parasitica EP155]	-	-	-	-	-	-	-
scaffold_1	2707624	2707888	KU80_peak_204	6075	686	4491.48	798.52	estExt_fgenesh1_kg.C_10321	+	2707600	2709318	5utr,cds,start_codon	estExt_fgenesh1_kg.C_10321	mRNA	--	KAF3770180.1 actin-like ATPase domain-containing protein, partial [Cryphonectria parasitica EP155]	-	-	-	-	-	GO:0003700//transcription factor activity, sequence-specific DNA binding;GO:0005515//protein binding;GO:0005524//ATP binding;GO:0016887//ATPase activity;GO:0051082//unfolded protein binding;GO:0097351//toxin-antitoxin pair type II binding	GO:0001558//regulation of cell growth;GO:0006457//protein folding;GO:0006950//response to stress;GO:0008360//regulation of cell shape
scaffold_1	2709842	2710100	KU80_peak_205	46368	5770	34625	6946.46	estExt_fgenesh1_kg.C_10323	+	2709585	2710411	cds	estExt_fgenesh1_kg.C_10323	mRNA	--	KAF3770181.1 hypothetical protein M406DRAFT_354316 [Cryphonectria parasitica EP155]	-	-	-	-	-	GO:0005524//ATP binding;GO:0016887//ATPase activity	-
scaffold_1	2710150	2710225	KU80_peak_206	16224	2469	12148.8	2965.4	estExt_fgenesh1_kg.C_10323	+	2709585	2710411	cds,stop_codon	estExt_fgenesh1_kg.C_10323	mRNA	--	KAF3770181.1 hypothetical protein M406DRAFT_354316 [Cryphonectria parasitica EP155]	-	-	-	-	-	GO:0005524//ATP binding;GO:0016887//ATPase activity	-
scaffold_1	2710350	2710411	KU80_peak_207	5989	1308	4453.94	1556.92	estExt_fgenesh1_kg.C_10323	+	2709585	2710411	3utr,stop_codon	estExt_fgenesh1_kg.C_10323	mRNA	--	KAF3770181.1 hypothetical protein M406DRAFT_354316 [Cryphonectria parasitica EP155]	-	-	-	-	-	GO:0005524//ATP binding;GO:0016887//ATPase activity	-
scaffold_1	2752712	2752787	KU80_peak_208	510	224	345.581	253.252	Crypa1.estExt_Genewise1Plus.C_11435	+	2751363	2755097	cds	Crypa1.estExt_Genewise1Plus.C_11435	mRNA	UGT80A2	KAF3770191.1 family 1 glycosyltransferase [Cryphonectria parasitica EP155]	-	-	-	-	-	GO:0008194//UDP-glycosyltransferase activity;GO:0016758//transferase activity, transferring hexosyl groups	GO:0005975//carbohydrate metabolic process;GO:0030259//lipid glycosylation
scaffold_1	2753037	2753210	KU80_peak_209	812	157	592.473	169.359	Crypa1.estExt_Genewise1Plus.C_11435	+	2751363	2755097	cds	Crypa1.estExt_Genewise1Plus.C_11435	mRNA	UGT80A2	KAF3770191.1 family 1 glycosyltransferase [Cryphonectria parasitica EP155]	-	-	-	-	-	GO:0008194//UDP-glycosyltransferase activity;GO:0016758//transferase activity, transferring hexosyl groups	GO:0005975//carbohydrate metabolic process;GO:0030259//lipid glycosylation
scaffold_1	2753385	2753460	KU80_peak_210	1040	134	742.444	147.585	Crypa1.estExt_Genewise1Plus.C_11435	+	2751363	2755097	cds	Crypa1.estExt_Genewise1Plus.C_11435	mRNA	UGT80A2	KAF3770191.1 family 1 glycosyltransferase [Cryphonectria parasitica EP155]	-	-	-	-	-	GO:0008194//UDP-glycosyltransferase activity;GO:0016758//transferase activity, transferring hexosyl groups	GO:0005975//carbohydrate metabolic process;GO:0030259//lipid glycosylation
scaffold_1	2805423	2805573	KU80_peak_211	2305	464	1662.33	471.291	estExt_Genewise1.C_11777	+	2804129	2807492	cds	estExt_Genewise1.C_11777	mRNA	CLCN3	KAF3770202.1 hypothetical protein M406DRAFT_271293 [Cryphonectria parasitica EP155]	-	-	-	-	GO:0005575//cellular_component;GO:0005622//intracellular;GO:0005623//cell;GO:0005737//cytoplasm;GO:0005768//endosome;GO:0005769//early endosome;GO:0005886//plasma membrane;GO:0005887//integral component of plasma membrane;GO:0012505//endomembrane system;GO:0016020//membrane;GO:0016021//integral component of membrane;GO:0031224//intrinsic component of membrane;GO:0031226//intrinsic component of pl…	GO:0003674//molecular_function;GO:0005215//transporter activity;GO:0005216//ion channel activity;GO:0005244//voltage-gated ion channel activity;GO:0005247//voltage-gated chloride channel activity;GO:0005253//anion channel activity;GO:0005254//chloride channel activity;GO:0008308//voltage-gated anion channel activity;GO:0008509//anion transmembrane transporter activity;GO:0015075//ion transmembran…	GO:0003008//system process;GO:0003014//renal system process;GO:0006810//transport;GO:0006811//ion transport;GO:0006820//anion transport;GO:0006821//chloride transport;GO:0006873//cellular ion homeostasis;GO:0006885//regulation of pH;GO:0006996//organelle organization;GO:0007032//endosome organization;GO:0008150//biological_process;GO:0009987//cellular process;GO:0010256//endomembrane system organ…
scaffold_1	2806403	2806563	KU80_peak_212	3280	531	2221.96	552.279	estExt_Genewise1.C_11777	+	2804129	2807492	cds	estExt_Genewise1.C_11777	mRNA	CLCN3	KAF3770202.1 hypothetical protein M406DRAFT_271293 [Cryphonectria parasitica EP155]	-	-	-	-	GO:0005575//cellular_component;GO:0005622//intracellular;GO:0005623//cell;GO:0005737//cytoplasm;GO:0005768//endosome;GO:0005769//early endosome;GO:0005886//plasma membrane;GO:0005887//integral component of plasma membrane;GO:0012505//endomembrane system;GO:0016020//membrane;GO:0016021//integral component of membrane;GO:0031224//intrinsic component of membrane;GO:0031226//intrinsic component of pl…	GO:0003674//molecular_function;GO:0005215//transporter activity;GO:0005216//ion channel activity;GO:0005244//voltage-gated ion channel activity;GO:0005247//voltage-gated chloride channel activity;GO:0005253//anion channel activity;GO:0005254//chloride channel activity;GO:0008308//voltage-gated anion channel activity;GO:0008509//anion transmembrane transporter activity;GO:0015075//ion transmembran…	GO:0003008//system process;GO:0003014//renal system process;GO:0006810//transport;GO:0006811//ion transport;GO:0006820//anion transport;GO:0006821//chloride transport;GO:0006873//cellular ion homeostasis;GO:0006885//regulation of pH;GO:0006996//organelle organization;GO:0007032//endosome organization;GO:0008150//biological_process;GO:0009987//cellular process;GO:0010256//endomembrane system organ…
scaffold_1	2837384	2837434	KU80_peak_213	493	94	333.574	93.4241	e_gw1.1.204.1	+	2835796	2838668	cds	e_gw1.1.204.1	mRNA	cpr-8	KAF3770212.1 cysteine proteinase, partial [Cryphonectria parasitica EP155]	-	-	-	-	GO:0000815//ESCRT III complex;GO:0005575//cellular_component;GO:0005622//intracellular;GO:0005623//cell;GO:0005634//nucleus;GO:0005737//cytoplasm;GO:0005768//endosome;GO:0010008//endosome membrane;GO:0012505//endomembrane system;GO:0016020//membrane;GO:0031090//organelle membrane;GO:0031410//cytoplasmic vesicle;GO:0031982//vesicle;GO:0032991//macromolecular complex;GO:0036452//ESCRT complex;GO:00…	GO:0003674//molecular_function;GO:0003824//catalytic activity;GO:0004175//endopeptidase activity;GO:0004197//cysteine-type endopeptidase activity;GO:0004198//calcium-dependent cysteine-type endopeptidase activity;GO:0005488//binding;GO:0005515//protein binding;GO:0008233//peptidase activity;GO:0008234//cysteine-type peptidase activity;GO:0016787//hydrolase activity;GO:0019904//protein domain spec…	GO:0000003//reproduction;GO:0001410//chlamydospore formation;GO:0006082//organic acid metabolic process;GO:0006508//proteolysis;GO:0006790//sulfur compound metabolic process;GO:0006807//nitrogen compound metabolic process;GO:0008150//biological_process;GO:0008152//metabolic process;GO:0009058//biosynthetic process;GO:0009268//response to pH;GO:0009308//amine metabolic process;GO:0009405//pathogen…
scaffold_1	2900575	2900650	KU80_peak_214	1854	493	1267.99	513.056	Crypa1.estExt_Genewise1Plus.C_11511	+	2896678	2900705	3utr,stop_codon	Crypa1.estExt_Genewise1Plus.C_11511	mRNA	pik1	KAF3770224.1 hypothetical protein M406DRAFT_87030 [Cryphonectria parasitica EP155]	Metabolism;Metabolism;Environmental Information Processing	Global and overview maps;Carbohydrate metabolism;Signal transduction	ko01100//Metabolic pathways;ko00562//Inositol phosphate metabolism;ko04070//Phosphatidylinositol signaling system	K19801;K19801;K19801	GO:0000139//Golgi membrane;GO:0005575//cellular_component;GO:0005622//intracellular;GO:0005623//cell;GO:0005634//nucleus;GO:0005737//cytoplasm;GO:0005739//mitochondrion;GO:0005740//mitochondrial envelope;GO:0005741//mitochondrial outer membrane;GO:0005768//endosome;GO:0005783//endoplasmic reticulum;GO:0005789//endoplasmic reticulum membrane;GO:0005791//rough endoplasmic reticulum;GO:0005794//Golg…	GO:0000166//nucleotide binding;GO:0003674//molecular_function;GO:0003824//catalytic activity;GO:0004430//1-phosphatidylinositol 4-kinase activity;GO:0005488//binding;GO:0005515//protein binding;GO:0005524//ATP binding;GO:0008144//drug binding;GO:0016301//kinase activity;GO:0016709//oxidoreductase activity, acting on paired donors, with incorporation or reduction of molecular oxygen, NAD(P)H as on…	GO:0000003//reproduction;GO:0000212//meiotic spindle organization;GO:0000226//microtubule cytoskeleton organization;GO:0000280//nuclear division;GO:0000910//cytokinesis;GO:0000916//actomyosin contractile ring contraction;GO:0006629//lipid metabolic process;GO:0006644//phospholipid metabolic process;GO:0006650//glycerophospholipid metabolic process;GO:0006661//phosphatidylinositol biosynthetic pro…
scaffold_1	2912095	2912284	KU80_peak_215	5635	248	4003.28	257.345	fgenesh1_kg.1_339_CLS_3419_singleton_CP155-003D03	+	2911971	2912319	5utr,cds,start_codon,stop_codon	fgenesh1_kg.1_339_CLS_3419_singleton_CP155-003D03	mRNA	--	-	-	-	-	-	-	-	-
scaffold_1	2913291	2913391	KU80_peak_216	0	0	0.213634	0.326707	Crypa1.e_gw1.1.1533.1	+	2913292	2913916	cds,start_codon	Crypa1.e_gw1.1.1533.1	mRNA	TRAPPC2	KAF3770230.1 hypothetical protein M406DRAFT_35736 [Cryphonectria parasitica EP155]	-	-	-	-	GO:0000407//pre-autophagosomal structure;GO:0005575//cellular_component;GO:0005622//intracellular;GO:0005623//cell;GO:0005634//nucleus;GO:0005654//nucleoplasm;GO:0005737//cytoplasm;GO:0005768//endosome;GO:0005783//endoplasmic reticulum;GO:0005793//endoplasmic reticulum-Golgi intermediate compartment;GO:0005794//Golgi apparatus;GO:0005801//cis-Golgi network;GO:0005829//cytosol;GO:0012505//endomemb…	GO:0000166//nucleotide binding;GO:0003674//molecular_function;GO:0005488//binding;GO:0005515//protein binding;GO:0005524//ATP binding;GO:0008134//transcription factor binding;GO:0008144//drug binding;GO:0017076//purine nucleotide binding;GO:0030554//adenyl nucleotide binding;GO:0032553//ribonucleotide binding;GO:0032555//purine ribonucleotide binding;GO:0032559//adenyl ribonucleotide binding;GO:0…	GO:0000003//reproduction;GO:0001101//response to acid chemical;GO:0001501//skeletal system development;GO:0002376//immune system process;GO:0006139//nucleobase-containing compound metabolic process;GO:0006351//transcription, DNA-templated;GO:0006355//regulation of transcription, DNA-templated;GO:0006403//RNA localization;GO:0006725//cellular aromatic compound metabolic process;GO:0006807//nitroge…
scaffold_1	2928827	2928877	KU80_peak_217	1400	184	989.77	196.917	estExt_fgenesh1_kg.C_10347	+	2926895	2929079	3utr,stop_codon	estExt_fgenesh1_kg.C_10347	mRNA	thiO	KAF3770236.1 hypothetical protein M406DRAFT_354338 [Cryphonectria parasitica EP155]	-	-	-	-	GO:0009331//glycerol-3-phosphate dehydrogenase complex	GO:0004148//dihydrolipoyl dehydrogenase activity;GO:0004363//glutathione synthase activity;GO:0004368//glycerol-3-phosphate dehydrogenase activity;GO:0004729//oxygen-dependent protoporphyrinogen oxidase activity;GO:0016166//phytoene dehydrogenase activity;GO:0016491//oxidoreductase activity;GO:0016647//oxidoreductase activity, acting on the CH-NH group of donors, oxygen as acceptor;GO:0016701//ox…	GO:0006071//glycerol metabolic process;GO:0006096//glycolytic process;GO:0006744//ubiquinone biosynthetic process;GO:0006750//glutathione biosynthetic process;GO:0006779//porphyrin-containing compound biosynthetic process;GO:0006813//potassium ion transport;GO:0015995//chlorophyll biosynthetic process;GO:0016117//carotenoid biosynthetic process;GO:0030494//bacteriochlorophyll biosynthetic process…
scaffold_1	2928952	2929077	KU80_peak_218	2988	68	2018.4	74.8512	estExt_fgenesh1_kg.C_10347	+	2926895	2929079	3utr,stop_codon	estExt_fgenesh1_kg.C_10347	mRNA	thiO	KAF3770236.1 hypothetical protein M406DRAFT_354338 [Cryphonectria parasitica EP155]	-	-	-	-	GO:0009331//glycerol-3-phosphate dehydrogenase complex	GO:0004148//dihydrolipoyl dehydrogenase activity;GO:0004363//glutathione synthase activity;GO:0004368//glycerol-3-phosphate dehydrogenase activity;GO:0004729//oxygen-dependent protoporphyrinogen oxidase activity;GO:0016166//phytoene dehydrogenase activity;GO:0016491//oxidoreductase activity;GO:0016647//oxidoreductase activity, acting on the CH-NH group of donors, oxygen as acceptor;GO:0016701//ox…	GO:0006071//glycerol metabolic process;GO:0006096//glycolytic process;GO:0006744//ubiquinone biosynthetic process;GO:0006750//glutathione biosynthetic process;GO:0006779//porphyrin-containing compound biosynthetic process;GO:0006813//potassium ion transport;GO:0015995//chlorophyll biosynthetic process;GO:0016117//carotenoid biosynthetic process;GO:0030494//bacteriochlorophyll biosynthetic process…
scaffold_1	2980274	2980349	KU80_peak_219	2071	117	1487.44	130.119	estExt_fgenesh1_pg.C_10763	+	2977639	2980829	3utr,stop_codon	estExt_fgenesh1_pg.C_10763	mRNA	FKH1	KAF3770247.1 hypothetical protein M406DRAFT_349113 [Cryphonectria parasitica EP155]	-	-	-	-	GO:0000228//nuclear chromosome;GO:0000785//chromatin;GO:0000786//nucleosome;GO:0000790//nuclear chromatin;GO:0005575//cellular_component;GO:0005622//intracellular;GO:0005623//cell;GO:0005634//nucleus;GO:0005667//transcription factor complex;GO:0005694//chromosome;GO:0031974//membrane-enclosed lumen;GO:0031981//nuclear lumen;GO:0032991//macromolecular complex;GO:0043226//organelle;GO:0043227//memb…	GO:0000976//transcription regulatory region sequence-specific DNA binding;GO:0000977//RNA polymerase II regulatory region sequence-specific DNA binding;GO:0000978//RNA polymerase II core promoter proximal region sequence-specific DNA binding;GO:0000981//RNA polymerase II transcription factor activity, sequence-specific DNA binding;GO:0000982//transcription factor activity, RNA polymerase II core …	GO:0000122//negative regulation of transcription from RNA polymerase II promoter;GO:0000278//mitotic cell cycle;GO:0000281//mitotic cytokinesis;GO:0000902//cell morphogenesis;GO:0000910//cytokinesis;GO:0000917//barrier septum assembly;GO:0001558//regulation of cell growth;GO:0002252//immune effector process;GO:0002376//immune system process;GO:0006139//nucleobase-containing compound metabolic pro…
scaffold_1	2994499	2994599	KU80_peak_220	786	120	586.31	124.858	estExt_fgenesh1_pg.C_10766	+	2994400	2997352	5utr	estExt_fgenesh1_pg.C_10766	mRNA	--	KAF3770250.1 hypothetical protein M406DRAFT_349114 [Cryphonectria parasitica EP155]	-	-	-	-	-	GO:0016491//oxidoreductase activity	GO:0055114//oxidation-reduction process
scaffold_1	3065783	3065833	KU80_peak_221	0	0	0.213634	0.326707	estExt_fgenesh1_kg.C_10363	+	3065784	3067166	5utr	estExt_fgenesh1_kg.C_10363	mRNA	--	KAF3770273.1 hypothetical protein M406DRAFT_354352 [Cryphonectria parasitica EP155]	-	-	-	-	GO:0016021//integral component of membrane	GO:0003723//RNA binding;GO:0009982//pseudouridine synthase activity	GO:0001522//pseudouridine synthesis;GO:0009451//RNA modification
scaffold_1	3066888	3066963	KU80_peak_222	7350	1428	5226.82	1478.07	estExt_fgenesh1_kg.C_10363	+	3065784	3067166	3utr,stop_codon	estExt_fgenesh1_kg.C_10363	mRNA	--	KAF3770273.1 hypothetical protein M406DRAFT_354352 [Cryphonectria parasitica EP155]	-	-	-	-	GO:0016021//integral component of membrane	GO:0003723//RNA binding;GO:0009982//pseudouridine synthase activity	GO:0001522//pseudouridine synthesis;GO:0009451//RNA modification
scaffold_1	3068014	3068158	KU80_peak_223	671	155	454.027	171.88	estExt_Genewise1.C_11953	+	3067671	3070777	cds,start_codon	estExt_Genewise1.C_11953	mRNA	DBP2	KAF3770274.1 hypothetical protein M406DRAFT_271384 [Cryphonectria parasitica EP155]	Genetic Information Processing	Transcription	ko03040//Spliceosome	K12823	GO:0005575//cellular_component;GO:0005622//intracellular;GO:0005623//cell;GO:0005634//nucleus;GO:0005658//alpha DNA polymerase:primase complex;GO:0005730//nucleolus;GO:0005737//cytoplasm;GO:0005739//mitochondrion;GO:0009380//excinuclease repair complex;GO:0031974//membrane-enclosed lumen;GO:0031981//nuclear lumen;GO:0032991//macromolecular complex;GO:0035770//ribonucleoprotein granule;GO:0036464/…	GO:0000166//nucleotide binding;GO:0003674//molecular_function;GO:0003676//nucleic acid binding;GO:0003677//DNA binding;GO:0003688//DNA replication origin binding;GO:0003690//double-stranded DNA binding;GO:0003723//RNA binding;GO:0003724//RNA helicase activity;GO:0003824//catalytic activity;GO:0004003//ATP-dependent DNA helicase activity;GO:0004004//ATP-dependent RNA helicase activity;GO:0004386//…	GO:0000003//reproduction;GO:0000184//nuclear-transcribed mRNA catabolic process, nonsense-mediated decay;GO:0000956//nuclear-transcribed mRNA catabolic process;GO:0003006//developmental process involved in reproduction;GO:0006139//nucleobase-containing compound metabolic process;GO:0006260//DNA replication;GO:0006268//DNA unwinding involved in DNA replication;GO:0006281//DNA repair;GO:0006289//nu…
scaffold_1	3068933	3069033	KU80_peak_224	5100	1126	3738.69	1289.22	estExt_Genewise1.C_11953	+	3067671	3070777	cds	estExt_Genewise1.C_11953	mRNA	DBP2	KAF3770274.1 hypothetical protein M406DRAFT_271384 [Cryphonectria parasitica EP155]	Genetic Information Processing	Transcription	ko03040//Spliceosome	K12823	GO:0005575//cellular_component;GO:0005622//intracellular;GO:0005623//cell;GO:0005634//nucleus;GO:0005658//alpha DNA polymerase:primase complex;GO:0005730//nucleolus;GO:0005737//cytoplasm;GO:0005739//mitochondrion;GO:0009380//excinuclease repair complex;GO:0031974//membrane-enclosed lumen;GO:0031981//nuclear lumen;GO:0032991//macromolecular complex;GO:0035770//ribonucleoprotein granule;GO:0036464/…	GO:0000166//nucleotide binding;GO:0003674//molecular_function;GO:0003676//nucleic acid binding;GO:0003677//DNA binding;GO:0003688//DNA replication origin binding;GO:0003690//double-stranded DNA binding;GO:0003723//RNA binding;GO:0003724//RNA helicase activity;GO:0003824//catalytic activity;GO:0004003//ATP-dependent DNA helicase activity;GO:0004004//ATP-dependent RNA helicase activity;GO:0004386//…	GO:0000003//reproduction;GO:0000184//nuclear-transcribed mRNA catabolic process, nonsense-mediated decay;GO:0000956//nuclear-transcribed mRNA catabolic process;GO:0003006//developmental process involved in reproduction;GO:0006139//nucleobase-containing compound metabolic process;GO:0006260//DNA replication;GO:0006268//DNA unwinding involved in DNA replication;GO:0006281//DNA repair;GO:0006289//nu…
scaffold_1	3070679	3070777	KU80_peak_225	3206	688	2303.25	794.299	estExt_Genewise1.C_11953	+	3067671	3070777	3utr	estExt_Genewise1.C_11953	mRNA	DBP2	KAF3770274.1 hypothetical protein M406DRAFT_271384 [Cryphonectria parasitica EP155]	Genetic Information Processing	Transcription	ko03040//Spliceosome	K12823	GO:0005575//cellular_component;GO:0005622//intracellular;GO:0005623//cell;GO:0005634//nucleus;GO:0005658//alpha DNA polymerase:primase complex;GO:0005730//nucleolus;GO:0005737//cytoplasm;GO:0005739//mitochondrion;GO:0009380//excinuclease repair complex;GO:0031974//membrane-enclosed lumen;GO:0031981//nuclear lumen;GO:0032991//macromolecular complex;GO:0035770//ribonucleoprotein granule;GO:0036464/…	GO:0000166//nucleotide binding;GO:0003674//molecular_function;GO:0003676//nucleic acid binding;GO:0003677//DNA binding;GO:0003688//DNA replication origin binding;GO:0003690//double-stranded DNA binding;GO:0003723//RNA binding;GO:0003724//RNA helicase activity;GO:0003824//catalytic activity;GO:0004003//ATP-dependent DNA helicase activity;GO:0004004//ATP-dependent RNA helicase activity;GO:0004386//…	GO:0000003//reproduction;GO:0000184//nuclear-transcribed mRNA catabolic process, nonsense-mediated decay;GO:0000956//nuclear-transcribed mRNA catabolic process;GO:0003006//developmental process involved in reproduction;GO:0006139//nucleobase-containing compound metabolic process;GO:0006260//DNA replication;GO:0006268//DNA unwinding involved in DNA replication;GO:0006281//DNA repair;GO:0006289//nu…
scaffold_1	3072151	3072201	KU80_peak_226	3459	3811	2442.67	4659.17	Crypa1.estExt_fgenesh1_pm.C_10558	+	3071701	3074162	cds,start_codon	Crypa1.estExt_fgenesh1_pm.C_10558	mRNA	amyS	KAF3770275.1 family 13 glycoside hydrolase [Cryphonectria parasitica EP155]	Metabolism;Metabolism;Metabolism	Global and overview maps;Global and overview maps;Carbohydrate metabolism	ko01100//Metabolic pathways;ko01110//Biosynthesis of secondary metabolites;ko00500//Starch and sucrose metabolism	K01176;K01176;K01176	-	GO:0003674//molecular_function;GO:0003824//catalytic activity;GO:0004553//hydrolase activity, hydrolyzing O-glycosyl compounds;GO:0004556//alpha-amylase activity;GO:0005488//binding;GO:0005509//calcium ion binding;GO:0008788//alpha,alpha-phosphotrehalase activity;GO:0016160//amylase activity;GO:0016787//hydrolase activity;GO:0016798//hydrolase activity, acting on glycosyl bonds;GO:0043167//ion bi…	GO:0005975//carbohydrate metabolic process;GO:0005991//trehalose metabolic process;GO:0005992//trehalose biosynthetic process;GO:0008150//biological_process;GO:0008152//metabolic process;GO:0009250//glucan biosynthetic process;GO:0044238//primary metabolic process;GO:0071704//organic substance metabolic process
scaffold_1	3072301	3072451	KU80_peak_227	14023	1705	10660	2064.93	Crypa1.estExt_fgenesh1_pm.C_10558	+	3071701	3074162	cds	Crypa1.estExt_fgenesh1_pm.C_10558	mRNA	amyS	KAF3770275.1 family 13 glycoside hydrolase [Cryphonectria parasitica EP155]	Metabolism;Metabolism;Metabolism	Global and overview maps;Global and overview maps;Carbohydrate metabolism	ko01100//Metabolic pathways;ko01110//Biosynthesis of secondary metabolites;ko00500//Starch and sucrose metabolism	K01176;K01176;K01176	-	GO:0003674//molecular_function;GO:0003824//catalytic activity;GO:0004553//hydrolase activity, hydrolyzing O-glycosyl compounds;GO:0004556//alpha-amylase activity;GO:0005488//binding;GO:0005509//calcium ion binding;GO:0008788//alpha,alpha-phosphotrehalase activity;GO:0016160//amylase activity;GO:0016787//hydrolase activity;GO:0016798//hydrolase activity, acting on glycosyl bonds;GO:0043167//ion bi…	GO:0005975//carbohydrate metabolic process;GO:0005991//trehalose metabolic process;GO:0005992//trehalose biosynthetic process;GO:0008150//biological_process;GO:0008152//metabolic process;GO:0009250//glucan biosynthetic process;GO:0044238//primary metabolic process;GO:0071704//organic substance metabolic process
scaffold_1	3072992	3073192	KU80_peak_228	56903	2697	42151.3	3280.33	Crypa1.estExt_fgenesh1_pm.C_10558	+	3071701	3074162	cds	Crypa1.estExt_fgenesh1_pm.C_10558	mRNA	amyS	KAF3770275.1 family 13 glycoside hydrolase [Cryphonectria parasitica EP155]	Metabolism;Metabolism;Metabolism	Global and overview maps;Global and overview maps;Carbohydrate metabolism	ko01100//Metabolic pathways;ko01110//Biosynthesis of secondary metabolites;ko00500//Starch and sucrose metabolism	K01176;K01176;K01176	-	GO:0003674//molecular_function;GO:0003824//catalytic activity;GO:0004553//hydrolase activity, hydrolyzing O-glycosyl compounds;GO:0004556//alpha-amylase activity;GO:0005488//binding;GO:0005509//calcium ion binding;GO:0008788//alpha,alpha-phosphotrehalase activity;GO:0016160//amylase activity;GO:0016787//hydrolase activity;GO:0016798//hydrolase activity, acting on glycosyl bonds;GO:0043167//ion bi…	GO:0005975//carbohydrate metabolic process;GO:0005991//trehalose metabolic process;GO:0005992//trehalose biosynthetic process;GO:0008150//biological_process;GO:0008152//metabolic process;GO:0009250//glucan biosynthetic process;GO:0044238//primary metabolic process;GO:0071704//organic substance metabolic process
scaffold_1	3073710	3073935	KU80_peak_229	15870	2591	12082.4	3159.46	Crypa1.estExt_fgenesh1_pm.C_10558	+	3071701	3074162	cds	Crypa1.estExt_fgenesh1_pm.C_10558	mRNA	amyS	KAF3770275.1 family 13 glycoside hydrolase [Cryphonectria parasitica EP155]	Metabolism;Metabolism;Metabolism	Global and overview maps;Global and overview maps;Carbohydrate metabolism	ko01100//Metabolic pathways;ko01110//Biosynthesis of secondary metabolites;ko00500//Starch and sucrose metabolism	K01176;K01176;K01176	-	GO:0003674//molecular_function;GO:0003824//catalytic activity;GO:0004553//hydrolase activity, hydrolyzing O-glycosyl compounds;GO:0004556//alpha-amylase activity;GO:0005488//binding;GO:0005509//calcium ion binding;GO:0008788//alpha,alpha-phosphotrehalase activity;GO:0016160//amylase activity;GO:0016787//hydrolase activity;GO:0016798//hydrolase activity, acting on glycosyl bonds;GO:0043167//ion bi…	GO:0005975//carbohydrate metabolic process;GO:0005991//trehalose metabolic process;GO:0005992//trehalose biosynthetic process;GO:0008150//biological_process;GO:0008152//metabolic process;GO:0009250//glucan biosynthetic process;GO:0044238//primary metabolic process;GO:0071704//organic substance metabolic process
scaffold_1	3118740	3118865	KU80_peak_230	7871	980	5818.51	1077.58	estExt_Genewise1.C_11974	+	3118716	3120261	5utr,start_codon	estExt_Genewise1.C_11974	mRNA	uaZ	KAF3770283.1 uricase [Cryphonectria parasitica EP155]	Metabolism;Metabolism;Metabolism	Global and overview maps;Nucleotide metabolism;Biosynthesis of other secondary metabolites	ko01100//Metabolic pathways;ko00230//Purine metabolism;ko00232//Caffeine metabolism	K00365;K00365;K00365	GO:0005575//cellular_component;GO:0005576//extracellular region;GO:0005622//intracellular;GO:0005623//cell;GO:0005737//cytoplasm;GO:0005777//peroxisome;GO:0005782//peroxisomal matrix;GO:0005829//cytosol;GO:0031907//microbody lumen;GO:0031974//membrane-enclosed lumen;GO:0042579//microbody;GO:0043226//organelle;GO:0043227//membrane-bounded organelle;GO:0043229//intracellular organelle;GO:0043231//i…	GO:0003674//molecular_function;GO:0003677//DNA binding;GO:0003824//catalytic activity;GO:0004846//urate oxidase activity;GO:0016491//oxidoreductase activity;GO:0016661//oxidoreductase activity, acting on other nitrogenous compounds as donors;GO:0016663//oxidoreductase activity, acting on other nitrogenous compounds as donors, oxygen as acceptor	GO:0000255//allantoin metabolic process;GO:0006082//organic acid metabolic process;GO:0006139//nucleobase-containing compound metabolic process;GO:0006144//purine nucleobase metabolic process;GO:0006145//purine nucleobase catabolic process;GO:0006310//DNA recombination;GO:0006725//cellular aromatic compound metabolic process;GO:0006807//nitrogen compound metabolic process;GO:0006996//organelle or…
scaffold_1	3123315	3123385	KU80_peak_231	1893	204	1356.05	203.694	Crypa1.fgenesh1_pm.C_scaffold_1000569	+	3122002	3123385	cds,stop_codon	Crypa1.fgenesh1_pm.C_scaffold_1000569	mRNA	CCS1	KAF3770285.1 hypothetical protein M406DRAFT_59332 [Cryphonectria parasitica EP155]	-	-	-	-	GO:0005575//cellular_component;GO:0005576//extracellular region;GO:0005615//extracellular space;GO:0005622//intracellular;GO:0005623//cell;GO:0005634//nucleus;GO:0005737//cytoplasm;GO:0005739//mitochondrion;GO:0005740//mitochondrial envelope;GO:0005743//mitochondrial inner membrane;GO:0005758//mitochondrial intermembrane space;GO:0005777//peroxisome;GO:0005829//cytosol;GO:0009507//chloroplast;GO:…	GO:0003674//molecular_function;GO:0003824//catalytic activity;GO:0004784//superoxide dismutase activity;GO:0005488//binding;GO:0005507//copper ion binding;GO:0005515//protein binding;GO:0008047//enzyme activator activity;GO:0008270//zinc ion binding;GO:0015035//protein disulfide oxidoreductase activity;GO:0015036//disulfide oxidoreductase activity;GO:0016209//antioxidant activity;GO:0016491//oxid…	GO:0000041//transition metal ion transport;GO:0000302//response to reactive oxygen species;GO:0000303//response to superoxide;GO:0000305//response to oxygen radical;GO:0006801//superoxide metabolic process;GO:0006810//transport;GO:0006811//ion transport;GO:0006812//cation transport;GO:0006825//copper ion transport;GO:0006873//cellular ion homeostasis;GO:0006875//cellular metal ion homeostasis;GO:…
scaffold_1	3146152	3146292	KU80_peak_232	4302	367	3136.38	418	fgenesh1_kg.1_389_3098_1_CCBH_CCBI_EXTA	+	3145100	3146292	3utr,stop_codon	fgenesh1_kg.1_389_3098_1_CCBH_CCBI_EXTA	mRNA	--	KAF3770291.1 hypothetical protein M406DRAFT_320309 [Cryphonectria parasitica EP155]	-	-	-	-	-	-	-
scaffold_1	3147096	3147196	KU80_peak_233	2051	449	1378.55	461.73	e_gw1.1.2871.1	+	3146922	3147950	cds,start_codon	e_gw1.1.2871.1	mRNA	RRI1	KAF3770292.1 COP9 signalosome complex subunit 5 [Cryphonectria parasitica EP155]	-	-	-	-	GO:0000785//chromatin;GO:0005575//cellular_component;GO:0005622//intracellular;GO:0005623//cell;GO:0005634//nucleus;GO:0005654//nucleoplasm;GO:0005667//transcription factor complex;GO:0005694//chromosome;GO:0005737//cytoplasm;GO:0005829//cytosol;GO:0005852//eukaryotic translation initiation factor 3 complex;GO:0008021//synaptic vesicle;GO:0008180//COP9 signalosome;GO:0012505//endomembrane system;…	GO:0003674//molecular_function;GO:0003676//nucleic acid binding;GO:0003712//transcription cofactor activity;GO:0003713//transcription coactivator activity;GO:0003723//RNA binding;GO:0003743//translation initiation factor activity;GO:0003824//catalytic activity;GO:0004175//endopeptidase activity;GO:0004222//metalloendopeptidase activity;GO:0004843//thiol-dependent ubiquitin-specific protease activ…	GO:0000003//reproduction;GO:0000338//protein deneddylation;GO:0000578//embryonic axis specification;GO:0000715//nucleotide-excision repair, DNA damage recognition;GO:0000749//response to pheromone involved in conjugation with cellular fusion;GO:0000754//adaptation of signaling pathway by response to pheromone involved in conjugation with cellular fusion;GO:0000902//cell morphogenesis;GO:0000904//…
scaffold_1	3154284	3154359	KU80_peak_234	2585	611	1807.19	631.434	estExt_fgenesh1_kg.C_10389	+	3153078	3154989	cds	estExt_fgenesh1_kg.C_10389	mRNA	xdj1	KAF3770294.1 DnaJ-domain-containing protein [Cryphonectria parasitica EP155]	Genetic Information Processing	Folding, sorting and degradation	ko04141//Protein processing in endoplasmic reticulum	K09503	GO:0005575//cellular_component;GO:0005622//intracellular;GO:0005623//cell;GO:0005634//nucleus;GO:0005737//cytoplasm;GO:0005739//mitochondrion;GO:0005740//mitochondrial envelope;GO:0005741//mitochondrial outer membrane;GO:0005783//endoplasmic reticulum;GO:0005789//endoplasmic reticulum membrane;GO:0012505//endomembrane system;GO:0016020//membrane;GO:0016021//integral component of membrane;GO:00198…	GO:0001671//ATPase activator activity;GO:0003674//molecular_function;GO:0005488//binding;GO:0005515//protein binding;GO:0008047//enzyme activator activity;GO:0016151//nickel cation binding;GO:0030234//enzyme regulator activity;GO:0030544//Hsp70 protein binding;GO:0031072//heat shock protein binding;GO:0043167//ion binding;GO:0043169//cation binding;GO:0046872//metal ion binding;GO:0051082//unfold…	GO:0006457//protein folding;GO:0006605//protein targeting;GO:0006626//protein targeting to mitochondrion;GO:0006810//transport;GO:0006839//mitochondrial transport;GO:0006886//intracellular protein transport;GO:0006996//organelle organization;GO:0007005//mitochondrion organization;GO:0008104//protein localization;GO:0008150//biological_process;GO:0009408//response to heat;GO:0009987//cellular proc…
scaffold_1	3154936	3154986	KU80_peak_235	1900	374	1408.2	396.038	estExt_fgenesh1_kg.C_10389	+	3153078	3154989	3utr,stop_codon	estExt_fgenesh1_kg.C_10389	mRNA	xdj1	KAF3770294.1 DnaJ-domain-containing protein [Cryphonectria parasitica EP155]	Genetic Information Processing	Folding, sorting and degradation	ko04141//Protein processing in endoplasmic reticulum	K09503	GO:0005575//cellular_component;GO:0005622//intracellular;GO:0005623//cell;GO:0005634//nucleus;GO:0005737//cytoplasm;GO:0005739//mitochondrion;GO:0005740//mitochondrial envelope;GO:0005741//mitochondrial outer membrane;GO:0005783//endoplasmic reticulum;GO:0005789//endoplasmic reticulum membrane;GO:0012505//endomembrane system;GO:0016020//membrane;GO:0016021//integral component of membrane;GO:00198…	GO:0001671//ATPase activator activity;GO:0003674//molecular_function;GO:0005488//binding;GO:0005515//protein binding;GO:0008047//enzyme activator activity;GO:0016151//nickel cation binding;GO:0030234//enzyme regulator activity;GO:0030544//Hsp70 protein binding;GO:0031072//heat shock protein binding;GO:0043167//ion binding;GO:0043169//cation binding;GO:0046872//metal ion binding;GO:0051082//unfold…	GO:0006457//protein folding;GO:0006605//protein targeting;GO:0006626//protein targeting to mitochondrion;GO:0006810//transport;GO:0006839//mitochondrial transport;GO:0006886//intracellular protein transport;GO:0006996//organelle organization;GO:0007005//mitochondrion organization;GO:0008104//protein localization;GO:0008150//biological_process;GO:0009408//response to heat;GO:0009987//cellular proc…
scaffold_1	3158803	3158878	KU80_peak_236	9055	1293	6629.46	1464.55	estExt_Genewise1Plus.C_11999	+	3157667	3159879	cds	estExt_Genewise1Plus.C_11999	mRNA	CYS4	KAF3770296.1 cystathionine beta-synthase [Cryphonectria parasitica EP155]	Metabolism;Metabolism;Metabolism;Metabolism;Metabolism	Global and overview maps;Global and overview maps;Global and overview maps;Amino acid metabolism;Amino acid metabolism	ko01100//Metabolic pathways;ko01110//Biosynthesis of secondary metabolites;ko01230//Biosynthesis of amino acids;ko00260//Glycine, serine and threonine metabolism;ko00270//Cysteine and methionine metabolism	K01697;K01697;K01697;K01697;K01697	GO:0005575//cellular_component;GO:0005622//intracellular;GO:0005623//cell;GO:0005634//nucleus;GO:0005737//cytoplasm;GO:0005739//mitochondrion;GO:0005829//cytosol;GO:0010494//cytoplasmic stress granule;GO:0032991//macromolecular complex;GO:0035770//ribonucleoprotein granule;GO:0036464//cytoplasmic ribonucleoprotein granule;GO:0043226//organelle;GO:0043227//membrane-bounded organelle;GO:0043228//no…	GO:0003674//molecular_function;GO:0003676//nucleic acid binding;GO:0003723//RNA binding;GO:0003729//mRNA binding;GO:0003824//catalytic activity;GO:0004122//cystathionine beta-synthase activity;GO:0004124//cysteine synthase activity;GO:0004794//L-threonine ammonia-lyase activity;GO:0005488//binding;GO:0005515//protein binding;GO:0008144//drug binding;GO:0008660//1-aminocyclopropane-1-carboxylate d…	GO:0000003//reproduction;GO:0000096//sulfur amino acid metabolic process;GO:0000097//sulfur amino acid biosynthetic process;GO:0000098//sulfur amino acid catabolic process;GO:0001101//response to acid chemical;GO:0001501//skeletal system development;GO:0001503//ossification;GO:0001666//response to hypoxia;GO:0001932//regulation of protein phosphorylation;GO:0001958//endochondral ossification;GO:0…
scaffold_1	3159453	3159503	KU80_peak_237	5208	958	3831.2	1111.79	estExt_Genewise1Plus.C_11999	+	3157667	3159879	cds,stop_codon	estExt_Genewise1Plus.C_11999	mRNA	CYS4	KAF3770296.1 cystathionine beta-synthase [Cryphonectria parasitica EP155]	Metabolism;Metabolism;Metabolism;Metabolism;Metabolism	Global and overview maps;Global and overview maps;Global and overview maps;Amino acid metabolism;Amino acid metabolism	ko01100//Metabolic pathways;ko01110//Biosynthesis of secondary metabolites;ko01230//Biosynthesis of amino acids;ko00260//Glycine, serine and threonine metabolism;ko00270//Cysteine and methionine metabolism	K01697;K01697;K01697;K01697;K01697	GO:0005575//cellular_component;GO:0005622//intracellular;GO:0005623//cell;GO:0005634//nucleus;GO:0005737//cytoplasm;GO:0005739//mitochondrion;GO:0005829//cytosol;GO:0010494//cytoplasmic stress granule;GO:0032991//macromolecular complex;GO:0035770//ribonucleoprotein granule;GO:0036464//cytoplasmic ribonucleoprotein granule;GO:0043226//organelle;GO:0043227//membrane-bounded organelle;GO:0043228//no…	GO:0003674//molecular_function;GO:0003676//nucleic acid binding;GO:0003723//RNA binding;GO:0003729//mRNA binding;GO:0003824//catalytic activity;GO:0004122//cystathionine beta-synthase activity;GO:0004124//cysteine synthase activity;GO:0004794//L-threonine ammonia-lyase activity;GO:0005488//binding;GO:0005515//protein binding;GO:0008144//drug binding;GO:0008660//1-aminocyclopropane-1-carboxylate d…	GO:0000003//reproduction;GO:0000096//sulfur amino acid metabolic process;GO:0000097//sulfur amino acid biosynthetic process;GO:0000098//sulfur amino acid catabolic process;GO:0001101//response to acid chemical;GO:0001501//skeletal system development;GO:0001503//ossification;GO:0001666//response to hypoxia;GO:0001932//regulation of protein phosphorylation;GO:0001958//endochondral ossification;GO:0…
scaffold_1	3159728	3159828	KU80_peak_238	3927	693	2904.08	809.948	estExt_Genewise1Plus.C_11999	+	3157667	3159879	3utr,stop_codon	estExt_Genewise1Plus.C_11999	mRNA	CYS4	KAF3770296.1 cystathionine beta-synthase [Cryphonectria parasitica EP155]	Metabolism;Metabolism;Metabolism;Metabolism;Metabolism	Global and overview maps;Global and overview maps;Global and overview maps;Amino acid metabolism;Amino acid metabolism	ko01100//Metabolic pathways;ko01110//Biosynthesis of secondary metabolites;ko01230//Biosynthesis of amino acids;ko00260//Glycine, serine and threonine metabolism;ko00270//Cysteine and methionine metabolism	K01697;K01697;K01697;K01697;K01697	GO:0005575//cellular_component;GO:0005622//intracellular;GO:0005623//cell;GO:0005634//nucleus;GO:0005737//cytoplasm;GO:0005739//mitochondrion;GO:0005829//cytosol;GO:0010494//cytoplasmic stress granule;GO:0032991//macromolecular complex;GO:0035770//ribonucleoprotein granule;GO:0036464//cytoplasmic ribonucleoprotein granule;GO:0043226//organelle;GO:0043227//membrane-bounded organelle;GO:0043228//no…	GO:0003674//molecular_function;GO:0003676//nucleic acid binding;GO:0003723//RNA binding;GO:0003729//mRNA binding;GO:0003824//catalytic activity;GO:0004122//cystathionine beta-synthase activity;GO:0004124//cysteine synthase activity;GO:0004794//L-threonine ammonia-lyase activity;GO:0005488//binding;GO:0005515//protein binding;GO:0008144//drug binding;GO:0008660//1-aminocyclopropane-1-carboxylate d…	GO:0000003//reproduction;GO:0000096//sulfur amino acid metabolic process;GO:0000097//sulfur amino acid biosynthetic process;GO:0000098//sulfur amino acid catabolic process;GO:0001101//response to acid chemical;GO:0001501//skeletal system development;GO:0001503//ossification;GO:0001666//response to hypoxia;GO:0001932//regulation of protein phosphorylation;GO:0001958//endochondral ossification;GO:0…
scaffold_1	3208660	3208760	KU80_peak_239	8754	1317	6309.6	1463.23	estExt_Genewise1.C_12055	+	3206711	3209809	cds	estExt_Genewise1.C_12055	mRNA	pi066	KAF3770310.1 hypothetical protein M406DRAFT_271449 [Cryphonectria parasitica EP155]	-	-	-	-	GO:0005575//cellular_component;GO:0005623//cell;GO:0005886//plasma membrane;GO:0005887//integral component of plasma membrane;GO:0016020//membrane;GO:0016021//integral component of membrane;GO:0031224//intrinsic component of membrane;GO:0031226//intrinsic component of plasma membrane;GO:0044425//membrane part;GO:0044459//plasma membrane part;GO:0044464//cell part;GO:0071944//cell periphery	GO:0003674//molecular_function;GO:0005215//transporter activity;GO:0008324//cation transmembrane transporter activity;GO:0015075//ion transmembrane transporter activity;GO:0015087//cobalt ion transmembrane transporter activity;GO:0015095//magnesium ion transmembrane transporter activity;GO:0015318//inorganic solute uptake transmembrane transporter activity;GO:0022857//transmembrane transporter ac…	GO:0006810//transport;GO:0006811//ion transport;GO:0006812//cation transport;GO:0006824//cobalt ion transport;GO:0008150//biological_process;GO:0010035//response to inorganic substance;GO:0010038//response to metal ion;GO:0010045//response to nickel cation;GO:0015693//magnesium ion transport;GO:0030001//metal ion transport;GO:0034220//ion transmembrane transport;GO:0042221//response to chemical;G…
scaffold_1	3208835	3208995	KU80_peak_240	2641	735	1898.21	811.154	estExt_Genewise1.C_12055	+	3206711	3209809	cds	estExt_Genewise1.C_12055	mRNA	pi066	KAF3770310.1 hypothetical protein M406DRAFT_271449 [Cryphonectria parasitica EP155]	-	-	-	-	GO:0005575//cellular_component;GO:0005623//cell;GO:0005886//plasma membrane;GO:0005887//integral component of plasma membrane;GO:0016020//membrane;GO:0016021//integral component of membrane;GO:0031224//intrinsic component of membrane;GO:0031226//intrinsic component of plasma membrane;GO:0044425//membrane part;GO:0044459//plasma membrane part;GO:0044464//cell part;GO:0071944//cell periphery	GO:0003674//molecular_function;GO:0005215//transporter activity;GO:0008324//cation transmembrane transporter activity;GO:0015075//ion transmembrane transporter activity;GO:0015087//cobalt ion transmembrane transporter activity;GO:0015095//magnesium ion transmembrane transporter activity;GO:0015318//inorganic solute uptake transmembrane transporter activity;GO:0022857//transmembrane transporter ac…	GO:0006810//transport;GO:0006811//ion transport;GO:0006812//cation transport;GO:0006824//cobalt ion transport;GO:0008150//biological_process;GO:0010035//response to inorganic substance;GO:0010038//response to metal ion;GO:0010045//response to nickel cation;GO:0015693//magnesium ion transport;GO:0030001//metal ion transport;GO:0034220//ion transmembrane transport;GO:0042221//response to chemical;G…
scaffold_1	3209670	3209745	KU80_peak_241	1847	540	1242.07	606.267	estExt_Genewise1.C_12055	+	3206711	3209809	3utr,stop_codon	estExt_Genewise1.C_12055	mRNA	pi066	KAF3770310.1 hypothetical protein M406DRAFT_271449 [Cryphonectria parasitica EP155]	-	-	-	-	GO:0005575//cellular_component;GO:0005623//cell;GO:0005886//plasma membrane;GO:0005887//integral component of plasma membrane;GO:0016020//membrane;GO:0016021//integral component of membrane;GO:0031224//intrinsic component of membrane;GO:0031226//intrinsic component of plasma membrane;GO:0044425//membrane part;GO:0044459//plasma membrane part;GO:0044464//cell part;GO:0071944//cell periphery	GO:0003674//molecular_function;GO:0005215//transporter activity;GO:0008324//cation transmembrane transporter activity;GO:0015075//ion transmembrane transporter activity;GO:0015087//cobalt ion transmembrane transporter activity;GO:0015095//magnesium ion transmembrane transporter activity;GO:0015318//inorganic solute uptake transmembrane transporter activity;GO:0022857//transmembrane transporter ac…	GO:0006810//transport;GO:0006811//ion transport;GO:0006812//cation transport;GO:0006824//cobalt ion transport;GO:0008150//biological_process;GO:0010035//response to inorganic substance;GO:0010038//response to metal ion;GO:0010045//response to nickel cation;GO:0015693//magnesium ion transport;GO:0030001//metal ion transport;GO:0034220//ion transmembrane transport;GO:0042221//response to chemical;G…
scaffold_1	3236478	3236603	KU80_peak_242	0	0	0.213634	0.326707	estExt_Genewise1Plus.C_12052	+	3236479	3238815	5utr	estExt_Genewise1Plus.C_12052	mRNA	VRG4	KAF3770316.1 hypothetical protein M406DRAFT_284942 [Cryphonectria parasitica EP155]	-	-	-	-	GO:0016020//membrane;GO:0016021//integral component of membrane	-	GO:0055085//transmembrane transport
scaffold_1	3238395	3238470	KU80_peak_243	1476	668	1108.46	695.827	estExt_Genewise1Plus.C_12052	+	3236479	3238815	3utr,stop_codon	estExt_Genewise1Plus.C_12052	mRNA	VRG4	KAF3770316.1 hypothetical protein M406DRAFT_284942 [Cryphonectria parasitica EP155]	-	-	-	-	GO:0016020//membrane;GO:0016021//integral component of membrane	-	GO:0055085//transmembrane transport
scaffold_1	3241546	3241646	KU80_peak_244	1196	128	807.514	135.445	estExt_fgenesh1_pg.C_10830	+	3239426	3241678	3utr,stop_codon	estExt_fgenesh1_pg.C_10830	mRNA	ale1	KAF3770317.1 MBOAT-domain-containing protein [Cryphonectria parasitica EP155]	Metabolism;Metabolism;Metabolism;Metabolism;Metabolism	Global and overview maps;Global and overview maps;Lipid metabolism;Lipid metabolism;Lipid metabolism	ko01100//Metabolic pathways;ko01110//Biosynthesis of secondary metabolites;ko00564//Glycerophospholipid metabolism;ko00561//Glycerolipid metabolism;ko00565//Ether lipid metabolism	K13519;K13519;K13519;K13519;K13519	GO:0005575//cellular_component;GO:0005622//intracellular;GO:0005623//cell;GO:0005737//cytoplasm;GO:0005783//endoplasmic reticulum;GO:0005789//endoplasmic reticulum membrane;GO:0012505//endomembrane system;GO:0016020//membrane;GO:0016021//integral component of membrane;GO:0031090//organelle membrane;GO:0031224//intrinsic component of membrane;GO:0031984//organelle subcompartment;GO:0042175//nuclea…	GO:0003674//molecular_function;GO:0003824//catalytic activity;GO:0003841//1-acylglycerol-3-phosphate O-acyltransferase activity;GO:0008374//O-acyltransferase activity;GO:0016411//acylglycerol O-acyltransferase activity;GO:0016740//transferase activity;GO:0016746//transferase activity, transferring acyl groups;GO:0016747//transferase activity, transferring acyl groups other than amino-acyl groups;…	GO:0000003//reproduction;GO:0003006//developmental process involved in reproduction;GO:0006629//lipid metabolic process;GO:0006644//phospholipid metabolic process;GO:0006646//phosphatidylethanolamine biosynthetic process;GO:0006650//glycerophospholipid metabolic process;GO:0006793//phosphorus metabolic process;GO:0006796//phosphate-containing compound metabolic process;GO:0006928//movement of cel…
scaffold_1	3282163	3282263	KU80_peak_245	2877	321	2110.29	359.148	estExt_Genewise1Plus.C_12079	+	3279946	3282464	3utr,stop_codon	estExt_Genewise1Plus.C_12079	mRNA	--	KAF3770328.1 hypothetical protein M406DRAFT_284956 [Cryphonectria parasitica EP155]	-	-	-	-	GO:0009376//HslUV protease complex	GO:0004176//ATP-dependent peptidase activity;GO:0004298//threonine-type endopeptidase activity	GO:0006508//proteolysis
scaffold_1	3295230	3295412	KU80_peak_246	6683	2333	4570.8	2343.3	Crypa1.estExt_Genewise1.C_11744	+	3295156	3296391	5utr,cds,start_codon	Crypa1.estExt_Genewise1.C_11744	mRNA	tpi-1	KAF3770332.1 glycosis/triose-phosphate isomerase [Cryphonectria parasitica EP155]	Metabolism;Metabolism;Metabolism;Metabolism;Metabolism;Metabolism;Metabolism	Global and overview maps;Global and overview maps;Global and overview maps;Global and overview maps;Carbohydrate metabolism;Carbohydrate metabolism;Carbohydrate metabolism	ko01100//Metabolic pathways;ko01110//Biosynthesis of secondary metabolites;ko01230//Biosynthesis of amino acids;ko01200//Carbon metabolism;ko00010//Glycolysis / Gluconeogenesis;ko00051//Fructose and mannose metabolism;ko00562//Inositol phosphate metabolism	K01803;K01803;K01803;K01803;K01803;K01803;K01803	GO:0005575//cellular_component;GO:0005576//extracellular region;GO:0005618//cell wall;GO:0005622//intracellular;GO:0005623//cell;GO:0005737//cytoplasm;GO:0005739//mitochondrion;GO:0005829//cytosol;GO:0005886//plasma membrane;GO:0009277//fungal-type cell wall;GO:0009986//cell surface;GO:0016020//membrane;GO:0030016//myofibril;GO:0030017//sarcomere;GO:0030018//Z disc;GO:0030312//external encapsulat…	GO:0001968//fibronectin binding;GO:0003674//molecular_function;GO:0003824//catalytic activity;GO:0004807//triose-phosphate isomerase activity;GO:0005488//binding;GO:0005515//protein binding;GO:0016853//isomerase activity;GO:0016860//intramolecular oxidoreductase activity;GO:0016861//intramolecular oxidoreductase activity, interconverting aldoses and ketoses;GO:0019899//enzyme binding;GO:0031625//…	GO:0000768//syncytium formation by plasma membrane fusion;GO:0003008//system process;GO:0005975//carbohydrate metabolic process;GO:0005996//monosaccharide metabolic process;GO:0006006//glucose metabolic process;GO:0006007//glucose catabolic process;GO:0006066//alcohol metabolic process;GO:0006071//glycerol metabolic process;GO:0006081//cellular aldehyde metabolic process;GO:0006082//organic acid …
scaffold_1	3319673	3319748	KU80_peak_247	5335	409	3859.77	418.659	fgenesh1_pm.1_718	+	3315367	3320649	cds	fgenesh1_pm.1_718	mRNA	NUP192	KAF3770338.1 hypothetical protein M406DRAFT_336028 [Cryphonectria parasitica EP155]	Genetic Information Processing	Translation	ko03013//RNA transport	K14310	GO:0005575//cellular_component;GO:0005622//intracellular;GO:0005623//cell;GO:0005634//nucleus;GO:0005635//nuclear envelope;GO:0005643//nuclear pore;GO:0005737//cytoplasm;GO:0005762//mitochondrial large ribosomal subunit;GO:0009507//chloroplast;GO:0009536//plastid;GO:0012505//endomembrane system;GO:0016020//membrane;GO:0016021//integral component of membrane;GO:0022625//cytosolic large ribosomal s…	GO:0003674//molecular_function;GO:0003735//structural constituent of ribosome;GO:0005198//structural molecule activity;GO:0005488//binding;GO:0005515//protein binding;GO:0017056//structural constituent of nuclear pore	GO:0000132//establishment of mitotic spindle orientation;GO:0000226//microtubule cytoskeleton organization;GO:0000278//mitotic cell cycle;GO:0006403//RNA localization;GO:0006405//RNA export from nucleus;GO:0006406//mRNA export from nucleus;GO:0006412//translation;GO:0006606//protein import into nucleus;GO:0006611//protein export from nucleus;GO:0006810//transport;GO:0006886//intracellular protein…
scaffold_1	3382564	3382714	KU80_peak_248	4496	529	3089.41	532.7	fgenesh1_pm.1_731	+	3381856	3383351	cds	fgenesh1_pm.1_731	mRNA	HAT1	KAF3770353.1 acyl-CoA N-acyltransferase [Cryphonectria parasitica EP155]	-	-	-	-	GO:0000123//histone acetyltransferase complex;GO:0000228//nuclear chromosome;GO:0000781//chromosome, telomeric region;GO:0000785//chromatin;GO:0000790//nuclear chromatin;GO:0005575//cellular_component;GO:0005622//intracellular;GO:0005623//cell;GO:0005634//nucleus;GO:0005654//nucleoplasm;GO:0005694//chromosome;GO:0005737//cytoplasm;GO:0016363//nuclear matrix;GO:0031248//protein acetyltransferase c…	GO:0003674//molecular_function;GO:0003682//chromatin binding;GO:0003824//catalytic activity;GO:0004402//histone acetyltransferase activity;GO:0005488//binding;GO:0005515//protein binding;GO:0008080//N-acetyltransferase activity;GO:0010485//H4 histone acetyltransferase activity;GO:0016407//acetyltransferase activity;GO:0016410//N-acyltransferase activity;GO:0016740//transferase activity;GO:0016746…	GO:0000302//response to reactive oxygen species;GO:0001558//regulation of cell growth;GO:0006139//nucleobase-containing compound metabolic process;GO:0006259//DNA metabolic process;GO:0006281//DNA repair;GO:0006323//DNA packaging;GO:0006325//chromatin organization;GO:0006333//chromatin assembly or disassembly;GO:0006334//nucleosome assembly;GO:0006335//DNA replication-dependent nucleosome assembl…
scaffold_1	3414606	3414631	KU80_peak_249	847	146	573.179	149.93	estExt_Genewise1Plus.C_12154	+	3414415	3418031	cds,start_codon	estExt_Genewise1Plus.C_12154	mRNA	--	KAF3770360.1 hypothetical protein M406DRAFT_285000 [Cryphonectria parasitica EP155]	-	-	-	-	GO:0005575//cellular_component;GO:0005622//intracellular;GO:0005623//cell;GO:0005634//nucleus;GO:0005635//nuclear envelope;GO:0005643//nuclear pore;GO:0005737//cytoplasm;GO:0012505//endomembrane system;GO:0016020//membrane;GO:0016021//integral component of membrane;GO:0031090//organelle membrane;GO:0031224//intrinsic component of membrane;GO:0031965//nuclear membrane;GO:0031967//organelle envelop…	GO:0000166//nucleotide binding;GO:0001882//nucleoside binding;GO:0001883//purine nucleoside binding;GO:0003674//molecular_function;GO:0005048//signal sequence binding;GO:0005215//transporter activity;GO:0005488//binding;GO:0005515//protein binding;GO:0005525//GTP binding;GO:0008139//nuclear localization sequence binding;GO:0008565//protein transporter activity;GO:0017076//purine nucleotide bindin…	GO:0006606//protein import into nucleus;GO:0006810//transport;GO:0006886//intracellular protein transport;GO:0006913//nucleocytoplasmic transport;GO:0008104//protein localization;GO:0008150//biological_process;GO:0008361//regulation of cell size;GO:0009987//cellular process;GO:0015031//protein transport;GO:0015833//peptide transport;GO:0016043//cellular component organization;GO:0017038//protein …
scaffold_1	3416956	3417006	KU80_peak_250	913	243	618.687	251.428	estExt_Genewise1Plus.C_12154	+	3414415	3418031	cds	estExt_Genewise1Plus.C_12154	mRNA	--	KAF3770360.1 hypothetical protein M406DRAFT_285000 [Cryphonectria parasitica EP155]	-	-	-	-	GO:0005575//cellular_component;GO:0005622//intracellular;GO:0005623//cell;GO:0005634//nucleus;GO:0005635//nuclear envelope;GO:0005643//nuclear pore;GO:0005737//cytoplasm;GO:0012505//endomembrane system;GO:0016020//membrane;GO:0016021//integral component of membrane;GO:0031090//organelle membrane;GO:0031224//intrinsic component of membrane;GO:0031965//nuclear membrane;GO:0031967//organelle envelop…	GO:0000166//nucleotide binding;GO:0001882//nucleoside binding;GO:0001883//purine nucleoside binding;GO:0003674//molecular_function;GO:0005048//signal sequence binding;GO:0005215//transporter activity;GO:0005488//binding;GO:0005515//protein binding;GO:0005525//GTP binding;GO:0008139//nuclear localization sequence binding;GO:0008565//protein transporter activity;GO:0017076//purine nucleotide bindin…	GO:0006606//protein import into nucleus;GO:0006810//transport;GO:0006886//intracellular protein transport;GO:0006913//nucleocytoplasmic transport;GO:0008104//protein localization;GO:0008150//biological_process;GO:0008361//regulation of cell size;GO:0009987//cellular process;GO:0015031//protein transport;GO:0015833//peptide transport;GO:0016043//cellular component organization;GO:0017038//protein …
scaffold_1	3417261	3417336	KU80_peak_251	3788	654	2703.37	686.483	estExt_Genewise1Plus.C_12154	+	3414415	3418031	cds	estExt_Genewise1Plus.C_12154	mRNA	--	KAF3770360.1 hypothetical protein M406DRAFT_285000 [Cryphonectria parasitica EP155]	-	-	-	-	GO:0005575//cellular_component;GO:0005622//intracellular;GO:0005623//cell;GO:0005634//nucleus;GO:0005635//nuclear envelope;GO:0005643//nuclear pore;GO:0005737//cytoplasm;GO:0012505//endomembrane system;GO:0016020//membrane;GO:0016021//integral component of membrane;GO:0031090//organelle membrane;GO:0031224//intrinsic component of membrane;GO:0031965//nuclear membrane;GO:0031967//organelle envelop…	GO:0000166//nucleotide binding;GO:0001882//nucleoside binding;GO:0001883//purine nucleoside binding;GO:0003674//molecular_function;GO:0005048//signal sequence binding;GO:0005215//transporter activity;GO:0005488//binding;GO:0005515//protein binding;GO:0005525//GTP binding;GO:0008139//nuclear localization sequence binding;GO:0008565//protein transporter activity;GO:0017076//purine nucleotide bindin…	GO:0006606//protein import into nucleus;GO:0006810//transport;GO:0006886//intracellular protein transport;GO:0006913//nucleocytoplasmic transport;GO:0008104//protein localization;GO:0008150//biological_process;GO:0008361//regulation of cell size;GO:0009987//cellular process;GO:0015031//protein transport;GO:0015833//peptide transport;GO:0016043//cellular component organization;GO:0017038//protein …
scaffold_1	3422587	3422812	KU80_peak_252	5797	494	3974.25	523.49	Crypa1.fgenesh1_kg.C_scaffold_1000460	+	3422438	3422845	3utr,cds,start_codon,stop_codon	Crypa1.fgenesh1_kg.C_scaffold_1000460	mRNA	--	KAF3770363.1 hypothetical protein M406DRAFT_53875 [Cryphonectria parasitica EP155]	-	-	-	-	-	-	-
scaffold_1	3447091	3447191	KU80_peak_253	0	0	0.213634	0.326707	Crypa1.e_gw1.1.1276.1	+	3447092	3448043	cds,start_codon	Crypa1.e_gw1.1.1276.1	mRNA	pi053	KAF3770370.1 hypothetical protein M406DRAFT_34799 [Cryphonectria parasitica EP155]	-	-	-	-	GO:0005575//cellular_component;GO:0005622//intracellular;GO:0005623//cell;GO:0005737//cytoplasm;GO:0005739//mitochondrion;GO:0043226//organelle;GO:0043227//membrane-bounded organelle;GO:0043229//intracellular organelle;GO:0043231//intracellular membrane-bounded organelle;GO:0044424//intracellular part;GO:0044444//cytoplasmic part;GO:0044464//cell part	GO:0003674//molecular_function;GO:0003677//DNA binding	GO:0006417//regulation of translation;GO:0008150//biological_process;GO:0009889//regulation of biosynthetic process;GO:0009891//positive regulation of biosynthetic process;GO:0009893//positive regulation of metabolic process;GO:0010468//regulation of gene expression;GO:0010556//regulation of macromolecule biosynthetic process;GO:0010557//positive regulation of macromolecule biosynthetic process;G…
scaffold_1	3447366	3447477	KU80_peak_254	2053	371	1453.17	392.091	Crypa1.e_gw1.1.1276.1	+	3447092	3448043	cds	Crypa1.e_gw1.1.1276.1	mRNA	pi053	KAF3770370.1 hypothetical protein M406DRAFT_34799 [Cryphonectria parasitica EP155]	-	-	-	-	GO:0005575//cellular_component;GO:0005622//intracellular;GO:0005623//cell;GO:0005737//cytoplasm;GO:0005739//mitochondrion;GO:0043226//organelle;GO:0043227//membrane-bounded organelle;GO:0043229//intracellular organelle;GO:0043231//intracellular membrane-bounded organelle;GO:0044424//intracellular part;GO:0044444//cytoplasmic part;GO:0044464//cell part	GO:0003674//molecular_function;GO:0003677//DNA binding	GO:0006417//regulation of translation;GO:0008150//biological_process;GO:0009889//regulation of biosynthetic process;GO:0009891//positive regulation of biosynthetic process;GO:0009893//positive regulation of metabolic process;GO:0010468//regulation of gene expression;GO:0010556//regulation of macromolecule biosynthetic process;GO:0010557//positive regulation of macromolecule biosynthetic process;G…
scaffold_1	3452223	3452668	KU80_peak_255	1350	69	967.046	74.0835	estExt_fgenesh1_kg.C_10428	+	3452174	3453681	5utr	estExt_fgenesh1_kg.C_10428	mRNA	scon-3	KAF3770373.1 hypothetical protein M406DRAFT_354415 [Cryphonectria parasitica EP155]	Cellular Processes;Genetic Information Processing;Genetic Information Processing	Cell growth and death;Folding, sorting and degradation;Folding, sorting and degradation	ko04111//Cell cycle - yeast;ko04141//Protein processing in endoplasmic reticulum;ko04120//Ubiquitin mediated proteolysis	K03094;K03094;K03094	GO:0000151//ubiquitin ligase complex;GO:0000152//nuclear ubiquitin ligase complex;GO:0000775//chromosome, centromeric region;GO:0000776//kinetochore;GO:0000777//condensed chromosome kinetochore;GO:0000779//condensed chromosome, centromeric region;GO:0000793//condensed chromosome;GO:0005575//cellular_component;GO:0005622//intracellular;GO:0005623//cell;GO:0005634//nucleus;GO:0005654//nucleoplasm;G…	GO:0003674//molecular_function;GO:0003676//nucleic acid binding;GO:0003677//DNA binding;GO:0003688//DNA replication origin binding;GO:0003690//double-stranded DNA binding;GO:0003824//catalytic activity;GO:0004842//ubiquitin-protein transferase activity;GO:0005488//binding;GO:0005515//protein binding;GO:0008013//beta-catenin binding;GO:0016740//transferase activity;GO:0019787//ubiquitin-like prote…	GO:0000018//regulation of DNA recombination;GO:0000082//G1/S transition of mitotic cell cycle;GO:0000086//G2/M transition of mitotic cell cycle;GO:0000165//MAPK cascade;GO:0000209//protein polyubiquitination;GO:0000278//mitotic cell cycle;GO:0000280//nuclear division;GO:0000921//septin ring assembly;GO:0006325//chromatin organization;GO:0006417//regulation of translation;GO:0006464//cellular prot…
scaffold_1	3452668	3452845	KU80_peak_256	1558	308	1062.84	314.336	estExt_fgenesh1_kg.C_10428	+	3452174	3453681	5utr,start_codon	estExt_fgenesh1_kg.C_10428	mRNA	scon-3	KAF3770373.1 hypothetical protein M406DRAFT_354415 [Cryphonectria parasitica EP155]	Cellular Processes;Genetic Information Processing;Genetic Information Processing	Cell growth and death;Folding, sorting and degradation;Folding, sorting and degradation	ko04111//Cell cycle - yeast;ko04141//Protein processing in endoplasmic reticulum;ko04120//Ubiquitin mediated proteolysis	K03094;K03094;K03094	GO:0000151//ubiquitin ligase complex;GO:0000152//nuclear ubiquitin ligase complex;GO:0000775//chromosome, centromeric region;GO:0000776//kinetochore;GO:0000777//condensed chromosome kinetochore;GO:0000779//condensed chromosome, centromeric region;GO:0000793//condensed chromosome;GO:0005575//cellular_component;GO:0005622//intracellular;GO:0005623//cell;GO:0005634//nucleus;GO:0005654//nucleoplasm;G…	GO:0003674//molecular_function;GO:0003676//nucleic acid binding;GO:0003677//DNA binding;GO:0003688//DNA replication origin binding;GO:0003690//double-stranded DNA binding;GO:0003824//catalytic activity;GO:0004842//ubiquitin-protein transferase activity;GO:0005488//binding;GO:0005515//protein binding;GO:0008013//beta-catenin binding;GO:0016740//transferase activity;GO:0019787//ubiquitin-like prote…	GO:0000018//regulation of DNA recombination;GO:0000082//G1/S transition of mitotic cell cycle;GO:0000086//G2/M transition of mitotic cell cycle;GO:0000165//MAPK cascade;GO:0000209//protein polyubiquitination;GO:0000278//mitotic cell cycle;GO:0000280//nuclear division;GO:0000921//septin ring assembly;GO:0006325//chromatin organization;GO:0006417//regulation of translation;GO:0006464//cellular prot…
scaffold_1	3453245	3453320	KU80_peak_257	16923	2849	11878.4	2926.93	estExt_fgenesh1_kg.C_10428	+	3452174	3453681	cds,stop_codon	estExt_fgenesh1_kg.C_10428	mRNA	scon-3	KAF3770373.1 hypothetical protein M406DRAFT_354415 [Cryphonectria parasitica EP155]	Cellular Processes;Genetic Information Processing;Genetic Information Processing	Cell growth and death;Folding, sorting and degradation;Folding, sorting and degradation	ko04111//Cell cycle - yeast;ko04141//Protein processing in endoplasmic reticulum;ko04120//Ubiquitin mediated proteolysis	K03094;K03094;K03094	GO:0000151//ubiquitin ligase complex;GO:0000152//nuclear ubiquitin ligase complex;GO:0000775//chromosome, centromeric region;GO:0000776//kinetochore;GO:0000777//condensed chromosome kinetochore;GO:0000779//condensed chromosome, centromeric region;GO:0000793//condensed chromosome;GO:0005575//cellular_component;GO:0005622//intracellular;GO:0005623//cell;GO:0005634//nucleus;GO:0005654//nucleoplasm;G…	GO:0003674//molecular_function;GO:0003676//nucleic acid binding;GO:0003677//DNA binding;GO:0003688//DNA replication origin binding;GO:0003690//double-stranded DNA binding;GO:0003824//catalytic activity;GO:0004842//ubiquitin-protein transferase activity;GO:0005488//binding;GO:0005515//protein binding;GO:0008013//beta-catenin binding;GO:0016740//transferase activity;GO:0019787//ubiquitin-like prote…	GO:0000018//regulation of DNA recombination;GO:0000082//G1/S transition of mitotic cell cycle;GO:0000086//G2/M transition of mitotic cell cycle;GO:0000165//MAPK cascade;GO:0000209//protein polyubiquitination;GO:0000278//mitotic cell cycle;GO:0000280//nuclear division;GO:0000921//septin ring assembly;GO:0006325//chromatin organization;GO:0006417//regulation of translation;GO:0006464//cellular prot…
scaffold_1	3461824	3461924	KU80_peak_258	2412	167	1737.83	179.47	estExt_fgenesh1_kg.C_10433	+	3460862	3462004	3utr	estExt_fgenesh1_kg.C_10433	mRNA	--	KAF3770376.1 hypothetical protein M406DRAFT_354420 [Cryphonectria parasitica EP155]	-	-	-	-	-	-	-
scaffold_1	3468334	3468384	KU80_peak_259	2820	891	1909.46	886.187	e_gw1.1.1216.1	+	3467916	3469167	cds	e_gw1.1.1216.1	mRNA	buaE	KAF3770380.1 thymine dioxygenase [Cryphonectria parasitica EP155]	-	-	-	-	-	GO:0016491//oxidoreductase activity	GO:0055114//oxidation-reduction process
scaffold_1	3490247	3490322	KU80_peak_260	873	351	636.194	350.285	fgenesh1_pm.1_755	+	3490148	3491370	cds,start_codon	fgenesh1_pm.1_755	mRNA	RGN	KAF3770383.1 hypothetical protein M406DRAFT_336065 [Cryphonectria parasitica EP155]	-	-	-	-	GO:0005575//cellular_component;GO:0005576//extracellular region	GO:0003674//molecular_function;GO:0003824//catalytic activity;GO:0004064//arylesterase activity;GO:0004341//gluconolactonase activity;GO:0005488//binding;GO:0005509//calcium ion binding;GO:0016787//hydrolase activity;GO:0016788//hydrolase activity, acting on ester bonds;GO:0043167//ion binding;GO:0043169//cation binding;GO:0046872//metal ion binding;GO:0052689//carboxylic ester hydrolase activity	GO:0001558//regulation of cell growth;GO:0005975//carbohydrate metabolic process;GO:0005996//monosaccharide metabolic process;GO:0006082//organic acid metabolic process;GO:0006732//coenzyme metabolic process;GO:0006766//vitamin metabolic process;GO:0006767//water-soluble vitamin metabolic process;GO:0008150//biological_process;GO:0008152//metabolic process;GO:0009058//biosynthetic process;GO:0009…
scaffold_1	3497844	3497894	KU80_peak_261	1036	152	709.47	150.989	fgenesh1_kg.1_436_760_1_CCBH_CCBI_EXTA	+	3497770	3499764	5utr,start_codon	fgenesh1_kg.1_436_760_1_CCBH_CCBI_EXTA	mRNA	CLAH10	KAF3770386.1 aldehyde dehydrogenase [Cryphonectria parasitica EP155]	Metabolism;Metabolism;Metabolism;Metabolism;Metabolism;Metabolism;Metabolism	Global and overview maps;Global and overview maps;Carbohydrate metabolism;Amino acid metabolism;Amino acid metabolism;Metabolism of other amino acids;Amino acid metabolism	ko01100//Metabolic pathways;ko01110//Biosynthesis of secondary metabolites;ko00010//Glycolysis / Gluconeogenesis;ko00350//Tyrosine metabolism;ko00360//Phenylalanine metabolism;ko00410//beta-Alanine metabolism;ko00340//Histidine metabolism	K00129;K00129;K00129;K00129;K00129;K00129;K00129	-	GO:0003674//molecular_function;GO:0003824//catalytic activity;GO:0003842//1-pyrroline-5-carboxylate dehydrogenase activity;GO:0004028//3-chloroallyl aldehyde dehydrogenase activity;GO:0004350//glutamate-5-semialdehyde dehydrogenase activity;GO:0004491//methylmalonate-semialdehyde dehydrogenase (acylating) activity;GO:0004777//succinate-semialdehyde dehydrogenase (NAD+) activity;GO:0008802//betain…	GO:0001505//regulation of neurotransmitter levels;GO:0006081//cellular aldehyde metabolic process;GO:0006082//organic acid metabolic process;GO:0006520//cellular amino acid metabolic process;GO:0006527//arginine catabolic process;GO:0006561//proline biosynthetic process;GO:0006562//proline catabolic process;GO:0006574//valine catabolic process;GO:0006576//cellular biogenic amine metabolic process…
scaffold_1	3530327	3530377	KU80_peak_262	23443	5663	17054.7	6334.15	fgenesh1_kg.1_440_856_1_CCBH_CCBI_EXTA	+	3529038	3530640	3utr,stop_codon	fgenesh1_kg.1_440_856_1_CCBH_CCBI_EXTA	mRNA	RPL2	KAF3770394.1 60S ribosomal protein L2 [Cryphonectria parasitica EP155]	Genetic Information Processing	Translation	ko03010//Ribosome	K02938	GO:0000315//organellar large ribosomal subunit;GO:0005575//cellular_component;GO:0005622//intracellular;GO:0005623//cell;GO:0005737//cytoplasm;GO:0005829//cytosol;GO:0005840//ribosome;GO:0015934//large ribosomal subunit;GO:0022625//cytosolic large ribosomal subunit;GO:0022626//cytosolic ribosome;GO:0032991//macromolecular complex;GO:0043226//organelle;GO:0043228//non-membrane-bounded organelle;GO…	GO:0003674//molecular_function;GO:0003676//nucleic acid binding;GO:0003723//RNA binding;GO:0003735//structural constituent of ribosome;GO:0005198//structural molecule activity;GO:0005488//binding;GO:0019843//rRNA binding;GO:0097159//organic cyclic compound binding;GO:1901363//heterocyclic compound binding	GO:0002181//cytoplasmic translation;GO:0006412//translation;GO:0006518//peptide metabolic process;GO:0006807//nitrogen compound metabolic process;GO:0008150//biological_process;GO:0008152//metabolic process;GO:0009058//biosynthetic process;GO:0009059//macromolecule biosynthetic process;GO:0009987//cellular process;GO:0010467//gene expression;GO:0019538//protein metabolic process;GO:0034641//cellu…
scaffold_1	3530602	3530640	KU80_peak_263	6072	798	4441.1	915.22	fgenesh1_kg.1_440_856_1_CCBH_CCBI_EXTA	+	3529038	3530640	3utr	fgenesh1_kg.1_440_856_1_CCBH_CCBI_EXTA	mRNA	RPL2	KAF3770394.1 60S ribosomal protein L2 [Cryphonectria parasitica EP155]	Genetic Information Processing	Translation	ko03010//Ribosome	K02938	GO:0000315//organellar large ribosomal subunit;GO:0005575//cellular_component;GO:0005622//intracellular;GO:0005623//cell;GO:0005737//cytoplasm;GO:0005829//cytosol;GO:0005840//ribosome;GO:0015934//large ribosomal subunit;GO:0022625//cytosolic large ribosomal subunit;GO:0022626//cytosolic ribosome;GO:0032991//macromolecular complex;GO:0043226//organelle;GO:0043228//non-membrane-bounded organelle;GO…	GO:0003674//molecular_function;GO:0003676//nucleic acid binding;GO:0003723//RNA binding;GO:0003735//structural constituent of ribosome;GO:0005198//structural molecule activity;GO:0005488//binding;GO:0019843//rRNA binding;GO:0097159//organic cyclic compound binding;GO:1901363//heterocyclic compound binding	GO:0002181//cytoplasmic translation;GO:0006412//translation;GO:0006518//peptide metabolic process;GO:0006807//nitrogen compound metabolic process;GO:0008150//biological_process;GO:0008152//metabolic process;GO:0009058//biosynthetic process;GO:0009059//macromolecule biosynthetic process;GO:0009987//cellular process;GO:0010467//gene expression;GO:0019538//protein metabolic process;GO:0034641//cellu…
scaffold_1	3530829	3530904	KU80_peak_264	3230	384	2256.09	398.096	fgenesh1_kg.1_441_72_3_CCBH_CCBI_EXTA	+	3530755	3533325	5utr,start_codon	fgenesh1_kg.1_441_72_3_CCBH_CCBI_EXTA	mRNA	ado1	KAF3770395.1 hypothetical protein M406DRAFT_320361 [Cryphonectria parasitica EP155]	Metabolism;Metabolism	Global and overview maps;Nucleotide metabolism	ko01100//Metabolic pathways;ko00230//Purine metabolism	K00856;K00856	GO:0005575//cellular_component;GO:0005622//intracellular;GO:0005623//cell;GO:0005634//nucleus;GO:0005654//nucleoplasm;GO:0005737//cytoplasm;GO:0005829//cytosol;GO:0031974//membrane-enclosed lumen;GO:0031981//nuclear lumen;GO:0043226//organelle;GO:0043227//membrane-bounded organelle;GO:0043229//intracellular organelle;GO:0043231//intracellular membrane-bounded organelle;GO:0043233//organelle lumen…	GO:0000166//nucleotide binding;GO:0003674//molecular_function;GO:0003824//catalytic activity;GO:0004001//adenosine kinase activity;GO:0004747//ribokinase activity;GO:0005488//binding;GO:0005515//protein binding;GO:0005524//ATP binding;GO:0008144//drug binding;GO:0008662//1-phosphofructokinase activity;GO:0008902//hydroxymethylpyrimidine kinase activity;GO:0008972//phosphomethylpyrimidine kinase a…	GO:0002682//regulation of immune system process;GO:0002684//positive regulation of immune system process;GO:0002694//regulation of leukocyte activation;GO:0002696//positive regulation of leukocyte activation;GO:0006139//nucleobase-containing compound metabolic process;GO:0006144//purine nucleobase metabolic process;GO:0006163//purine nucleotide metabolic process;GO:0006164//purine nucleotide bios…
scaffold_1	3585610	3585710	KU80_peak_265	2039	464	1501.92	500.093	estExt_fgenesh1_pm.C_10770	+	3584938	3589262	cds	estExt_fgenesh1_pm.C_10770	mRNA	aclQ	KAF3770409.1 hypothetical protein M406DRAFT_344161 [Cryphonectria parasitica EP155]	-	-	-	-	GO:0000139//Golgi membrane;GO:0000322//storage vacuole;GO:0000323//lytic vacuole;GO:0000324//fungal-type vacuole;GO:0000329//fungal-type vacuole membrane;GO:0005575//cellular_component;GO:0005622//intracellular;GO:0005623//cell;GO:0005634//nucleus;GO:0005654//nucleoplasm;GO:0005737//cytoplasm;GO:0005739//mitochondrion;GO:0005740//mitochondrial envelope;GO:0005741//mitochondrial outer membrane;GO:…	GO:0000166//nucleotide binding;GO:0003674//molecular_function;GO:0003824//catalytic activity;GO:0003924//GTPase activity;GO:0004637//phosphoribosylamine-glycine ligase activity;GO:0005215//transporter activity;GO:0005260//channel-conductance-controlling ATPase activity;GO:0005319//lipid transporter activity;GO:0005488//binding;GO:0005524//ATP binding;GO:0005525//GTP binding;GO:0008144//drug bindi…	GO:0000041//transition metal ion transport;GO:0000910//cytokinesis;GO:0006289//nucleotide-excision repair;GO:0006725//cellular aromatic compound metabolic process;GO:0006778//porphyrin-containing compound metabolic process;GO:0006779//porphyrin-containing compound biosynthetic process;GO:0006807//nitrogen compound metabolic process;GO:0006810//transport;GO:0006811//ion transport;GO:0006812//catio…
scaffold_1	3586766	3586841	KU80_peak_266	1544	158	1125.32	171.86	estExt_fgenesh1_pm.C_10770	+	3584938	3589262	cds	estExt_fgenesh1_pm.C_10770	mRNA	aclQ	KAF3770409.1 hypothetical protein M406DRAFT_344161 [Cryphonectria parasitica EP155]	-	-	-	-	GO:0000139//Golgi membrane;GO:0000322//storage vacuole;GO:0000323//lytic vacuole;GO:0000324//fungal-type vacuole;GO:0000329//fungal-type vacuole membrane;GO:0005575//cellular_component;GO:0005622//intracellular;GO:0005623//cell;GO:0005634//nucleus;GO:0005654//nucleoplasm;GO:0005737//cytoplasm;GO:0005739//mitochondrion;GO:0005740//mitochondrial envelope;GO:0005741//mitochondrial outer membrane;GO:…	GO:0000166//nucleotide binding;GO:0003674//molecular_function;GO:0003824//catalytic activity;GO:0003924//GTPase activity;GO:0004637//phosphoribosylamine-glycine ligase activity;GO:0005215//transporter activity;GO:0005260//channel-conductance-controlling ATPase activity;GO:0005319//lipid transporter activity;GO:0005488//binding;GO:0005524//ATP binding;GO:0005525//GTP binding;GO:0008144//drug bindi…	GO:0000041//transition metal ion transport;GO:0000910//cytokinesis;GO:0006289//nucleotide-excision repair;GO:0006725//cellular aromatic compound metabolic process;GO:0006778//porphyrin-containing compound metabolic process;GO:0006779//porphyrin-containing compound biosynthetic process;GO:0006807//nitrogen compound metabolic process;GO:0006810//transport;GO:0006811//ion transport;GO:0006812//catio…
scaffold_1	3616669	3616744	KU80_peak_267	3139	721	2168.22	745.555	estExt_Genewise1Plus.C_12290	+	3616045	3617983	cds,start_codon	estExt_Genewise1Plus.C_12290	mRNA	CHS7	KAF3770414.1 hypothetical protein M406DRAFT_285082 [Cryphonectria parasitica EP155]	-	-	-	-	GO:0005575//cellular_component;GO:0005622//intracellular;GO:0005623//cell;GO:0005628//prospore membrane;GO:0005737//cytoplasm;GO:0005783//endoplasmic reticulum;GO:0005789//endoplasmic reticulum membrane;GO:0005933//cellular bud;GO:0005934//cellular bud tip;GO:0005935//cellular bud neck;GO:0012505//endomembrane system;GO:0016020//membrane;GO:0016021//integral component of membrane;GO:0030427//site…	GO:0003674//molecular_function;GO:0005488//binding;GO:0005515//protein binding;GO:0051082//unfolded protein binding	GO:0000128//flocculation;GO:0000271//polysaccharide biosynthetic process;GO:0005975//carbohydrate metabolic process;GO:0005976//polysaccharide metabolic process;GO:0006022//aminoglycan metabolic process;GO:0006023//aminoglycan biosynthetic process;GO:0006030//chitin metabolic process;GO:0006031//chitin biosynthetic process;GO:0006037//cell wall chitin metabolic process;GO:0006038//cell wall chiti…
scaffold_1	3626059	3626134	KU80_peak_268	1513	163	1037.39	176.24	estExt_fgenesh1_pg.C_10929	+	3624133	3627571	cds	estExt_fgenesh1_pg.C_10929	mRNA	--	KAF3770415.1 hypothetical protein M406DRAFT_349206 [Cryphonectria parasitica EP155]	-	-	-	-	GO:0005575//cellular_component;GO:0005911//cell-cell junction;GO:0005912//adherens junction;GO:0005913//cell-cell adherens junction;GO:0005916//fascia adherens;GO:0014704//intercalated disc;GO:0030054//cell junction;GO:0031511//Mis6-Sim4 complex;GO:0044291//cell-cell contact zone;GO:0070161//anchoring junction	GO:0000774//adenyl-nucleotide exchange factor activity;GO:0003674//molecular_function;GO:0003779//actin binding;GO:0005488//binding;GO:0005515//protein binding;GO:0005524//ATP binding;GO:0008092//cytoskeletal protein binding;GO:0031005//filamin binding;GO:0042803//protein homodimerization activity;GO:0051087//chaperone binding	GO:0003007//heart morphogenesis;GO:0006457//protein folding;GO:0006996//organelle organization;GO:0007010//cytoskeleton organization;GO:0007059//chromosome segregation;GO:0007154//cell communication;GO:0007165//signal transduction;GO:0007166//cell surface receptor signaling pathway;GO:0007219//Notch signaling pathway;GO:0007275//multicellular organism development;GO:0007507//heart development;GO:…
scaffold_1	3648818	3648893	KU80_peak_269	982	96	667.976	100.307	Crypa1.estExt_Genewise1.C_11943	+	3648219	3656059	cds	Crypa1.estExt_Genewise1.C_11943	mRNA	Prpf8	KAF3770422.1 hypothetical protein M406DRAFT_77225 [Cryphonectria parasitica EP155]	Genetic Information Processing	Transcription	ko03040//Spliceosome	K12856	GO:0000974//Prp19 complex;GO:0005575//cellular_component;GO:0005622//intracellular;GO:0005623//cell;GO:0005634//nucleus;GO:0005654//nucleoplasm;GO:0005681//spliceosomal complex;GO:0005682//U5 snRNP;GO:0005737//cytoplasm;GO:0016604//nuclear body;GO:0016607//nuclear speck;GO:0030532//small nuclear ribonucleoprotein complex;GO:0031974//membrane-enclosed lumen;GO:0031981//nuclear lumen;GO:0032991//ma…	GO:0000386//second spliceosomal transesterification activity;GO:0003674//molecular_function;GO:0003676//nucleic acid binding;GO:0003723//RNA binding;GO:0003729//mRNA binding;GO:0003824//catalytic activity;GO:0003964//RNA-directed DNA polymerase activity;GO:0004843//thiol-dependent ubiquitin-specific protease activity;GO:0005488//binding;GO:0005515//protein binding;GO:0008233//peptidase activity;G…	GO:0000003//reproduction;GO:0000244//spliceosomal tri-snRNP complex assembly;GO:0000245//spliceosomal complex assembly;GO:0000350//generation of catalytic spliceosome for second transesterification step;GO:0000373//Group II intron splicing;GO:0000375//RNA splicing, via transesterification reactions;GO:0000377//RNA splicing, via transesterification reactions with bulged adenosine as nucleophile;GO…
scaffold_1	3650643	3650718	KU80_peak_270	2172	121	1626.46	124.162	Crypa1.estExt_Genewise1.C_11943	+	3648219	3656059	cds	Crypa1.estExt_Genewise1.C_11943	mRNA	Prpf8	KAF3770422.1 hypothetical protein M406DRAFT_77225 [Cryphonectria parasitica EP155]	Genetic Information Processing	Transcription	ko03040//Spliceosome	K12856	GO:0000974//Prp19 complex;GO:0005575//cellular_component;GO:0005622//intracellular;GO:0005623//cell;GO:0005634//nucleus;GO:0005654//nucleoplasm;GO:0005681//spliceosomal complex;GO:0005682//U5 snRNP;GO:0005737//cytoplasm;GO:0016604//nuclear body;GO:0016607//nuclear speck;GO:0030532//small nuclear ribonucleoprotein complex;GO:0031974//membrane-enclosed lumen;GO:0031981//nuclear lumen;GO:0032991//ma…	GO:0000386//second spliceosomal transesterification activity;GO:0003674//molecular_function;GO:0003676//nucleic acid binding;GO:0003723//RNA binding;GO:0003729//mRNA binding;GO:0003824//catalytic activity;GO:0003964//RNA-directed DNA polymerase activity;GO:0004843//thiol-dependent ubiquitin-specific protease activity;GO:0005488//binding;GO:0005515//protein binding;GO:0008233//peptidase activity;G…	GO:0000003//reproduction;GO:0000244//spliceosomal tri-snRNP complex assembly;GO:0000245//spliceosomal complex assembly;GO:0000350//generation of catalytic spliceosome for second transesterification step;GO:0000373//Group II intron splicing;GO:0000375//RNA splicing, via transesterification reactions;GO:0000377//RNA splicing, via transesterification reactions with bulged adenosine as nucleophile;GO…
scaffold_1	3735486	3735556	KU80_peak_271	902	238	613.617	251.613	fgenesh1_kg.1_464_667_1_CCBH_CCBI_EXTA	+	3734136	3735556	3utr,stop_codon	fgenesh1_kg.1_464_667_1_CCBH_CCBI_EXTA	mRNA	SPAC11H11.03c	KAF3770439.1 DUF1771-domain-containing protein [Cryphonectria parasitica EP155]	-	-	-	-	GO:0005575//cellular_component;GO:0005622//intracellular;GO:0005623//cell;GO:0005737//cytoplasm;GO:0009328//phenylalanine-tRNA ligase complex;GO:0044424//intracellular part;GO:0044464//cell part;GO:0071944//cell periphery	GO:0003674//molecular_function;GO:0003824//catalytic activity;GO:0004518//nuclease activity;GO:0004519//endonuclease activity;GO:0004826//phenylalanine-tRNA ligase activity;GO:0016301//kinase activity;GO:0016740//transferase activity;GO:0016772//transferase activity, transferring phosphorus-containing groups;GO:0016773//phosphotransferase activity, alcohol group as acceptor;GO:0016787//hydrolase …	GO:0006139//nucleobase-containing compound metabolic process;GO:0006259//DNA metabolic process;GO:0006281//DNA repair;GO:0006432//phenylalanyl-tRNA aminoacylation;GO:0006725//cellular aromatic compound metabolic process;GO:0006793//phosphorus metabolic process;GO:0006796//phosphate-containing compound metabolic process;GO:0006807//nitrogen compound metabolic process;GO:0006950//response to stress…
scaffold_1	3746978	3747053	KU80_peak_272	1173	297	795.582	299.332	Crypa1.fgenesh1_pm.C_scaffold_1000690	+	3744635	3748559	cds	Crypa1.fgenesh1_pm.C_scaffold_1000690	mRNA	cnd3	KAF3770442.1 hypothetical protein M406DRAFT_59453 [Cryphonectria parasitica EP155]	Cellular Processes	Cell growth and death	ko04111//Cell cycle - yeast	K06678	GO:0000228//nuclear chromosome;GO:0000775//chromosome, centromeric region;GO:0000779//condensed chromosome, centromeric region;GO:0000785//chromatin;GO:0000793//condensed chromosome;GO:0000794//condensed nuclear chromosome;GO:0000796//condensin complex;GO:0000799//nuclear condensin complex;GO:0005575//cellular_component;GO:0005622//intracellular;GO:0005623//cell;GO:0005634//nucleus;GO:0005694//ch…	GO:0003674//molecular_function;GO:0003682//chromatin binding;GO:0005488//binding;GO:0005515//protein binding	GO:0000003//reproduction;GO:0000070//mitotic sister chromatid segregation;GO:0000278//mitotic cell cycle;GO:0000280//nuclear division;GO:0000281//mitotic cytokinesis;GO:0000819//sister chromatid segregation;GO:0000910//cytokinesis;GO:0006323//DNA packaging;GO:0006996//organelle organization;GO:0007049//cell cycle;GO:0007059//chromosome segregation;GO:0007076//mitotic chromosome condensation;GO:00…
scaffold_1	3763750	3763825	KU80_peak_273	6226	2470	4373.01	2568.57	Crypa1.estExt_fgenesh1_pg.C_10946	+	3762057	3764403	3utr,stop_codon	Crypa1.estExt_fgenesh1_pg.C_10946	mRNA	GB-1	O14435.1 RecName: Full=Guanine nucleotide-binding protein subunit beta [Cryphonectria parasitica]	Environmental Information Processing	Signal transduction	ko04011//MAPK signaling pathway - yeast	K04536	GO:0005575//cellular_component;GO:0005622//intracellular;GO:0005623//cell;GO:0005834//heterotrimeric G-protein complex;GO:0005886//plasma membrane;GO:0005937//mating projection;GO:0009898//cytoplasmic side of plasma membrane;GO:0016020//membrane;GO:0019897//extrinsic component of plasma membrane;GO:0019898//extrinsic component of membrane;GO:0031234//extrinsic component of cytoplasmic side of pla…	GO:0003674//molecular_function;GO:0005198//structural molecule activity;GO:0005488//binding;GO:0005515//protein binding;GO:0030159//receptor signaling complex scaffold activity;GO:0031682//G-protein gamma-subunit binding;GO:0032947//protein complex scaffold	GO:0000132//establishment of mitotic spindle orientation;GO:0000187//activation of MAPK activity;GO:0000226//microtubule cytoskeleton organization;GO:0000278//mitotic cell cycle;GO:0000429//carbon catabolite regulation of transcription from RNA polymerase II promoter;GO:0000430//regulation of transcription from RNA polymerase II promoter by glucose;GO:0000433//negative regulation of transcription…
scaffold_1	3778175	3778275	KU80_peak_274	1366	334	959.743	344.395	fgenesh1_kg.1_470_362_1_CCBH_CCBI_EXTA	+	3777101	3778744	3utr,cds,stop_codon	fgenesh1_kg.1_470_362_1_CCBH_CCBI_EXTA	mRNA	--	KAF3770450.1 hypothetical protein M406DRAFT_320390 [Cryphonectria parasitica EP155]	-	-	-	-	GO:0009288//bacterial-type flagellum	GO:0003824//catalytic activity	GO:0050920//regulation of chemotaxis
scaffold_1	3778575	3778650	KU80_peak_275	933	125	637.356	132.213	fgenesh1_kg.1_470_362_1_CCBH_CCBI_EXTA	+	3777101	3778744	3utr	fgenesh1_kg.1_470_362_1_CCBH_CCBI_EXTA	mRNA	--	KAF3770450.1 hypothetical protein M406DRAFT_320390 [Cryphonectria parasitica EP155]	-	-	-	-	GO:0009288//bacterial-type flagellum	GO:0003824//catalytic activity	GO:0050920//regulation of chemotaxis
scaffold_1	3781087	3781179	KU80_peak_276	4102	700	2943.97	743.092	Crypa1.estExt_fgenesh1_pg.C_10949	+	3779008	3781179	3utr	Crypa1.estExt_fgenesh1_pg.C_10949	mRNA	sbp1	KAF3770451.1 putative RAN-GAP [Cryphonectria parasitica EP155]	-	-	-	-	GO:0005575//cellular_component;GO:0005622//intracellular;GO:0005623//cell;GO:0005634//nucleus;GO:0005635//nuclear envelope;GO:0005737//cytoplasm;GO:0005813//centrosome;GO:0005815//microtubule organizing center;GO:0005829//cytosol;GO:0005856//cytoskeleton;GO:0012505//endomembrane system;GO:0015630//microtubule cytoskeleton;GO:0030424//axon;GO:0031967//organelle envelope;GO:0031975//envelope;GO:003…	GO:0000166//nucleotide binding;GO:0001882//nucleoside binding;GO:0001883//purine nucleoside binding;GO:0003674//molecular_function;GO:0005092//GDP-dissociation inhibitor activity;GO:0005096//GTPase activator activity;GO:0005488//binding;GO:0005515//protein binding;GO:0005525//GTP binding;GO:0008047//enzyme activator activity;GO:0008536//Ran GTPase binding;GO:0017016//Ras GTPase binding;GO:0017076…	GO:0000082//G1/S transition of mitotic cell cycle;GO:0000226//microtubule cytoskeleton organization;GO:0000278//mitotic cell cycle;GO:0001101//response to acid chemical;GO:0006403//RNA localization;GO:0006405//RNA export from nucleus;GO:0006508//proteolysis;GO:0006511//ubiquitin-dependent protein catabolic process;GO:0006606//protein import into nucleus;GO:0006807//nitrogen compound metabolic pro…
scaffold_1	3784961	3785081	KU80_peak_277	3702	704	2534.29	734.194	estExt_Genewise1.C_12400	+	3784019	3785801	3utr,cds,stop_codon	estExt_Genewise1.C_12400	mRNA	tfg3	KAF3770453.1 hypothetical protein M406DRAFT_271653 [Cryphonectria parasitica EP155]	Genetic Information Processing	Transcription	ko03022//Basal transcription factors	K03140	GO:0000123//histone acetyltransferase complex;GO:0000228//nuclear chromosome;GO:0000428//DNA-directed RNA polymerase complex;GO:0000785//chromatin;GO:0000790//nuclear chromatin;GO:0005575//cellular_component;GO:0005622//intracellular;GO:0005623//cell;GO:0005634//nucleus;GO:0005654//nucleoplasm;GO:0005667//transcription factor complex;GO:0005669//transcription factor TFIID complex;GO:0005674//tran…	GO:0000988//transcription factor activity, protein binding;GO:0000990//transcription factor activity, core RNA polymerase binding;GO:0000991//transcription factor activity, core RNA polymerase II binding;GO:0003674//molecular_function;GO:0005488//binding;GO:0005515//protein binding;GO:0008134//transcription factor binding;GO:0017025//TBP-class protein binding	GO:0001109//promoter clearance during DNA-templated transcription;GO:0001111//promoter clearance from RNA polymerase II promoter;GO:0001173//DNA-templated transcriptional start site selection;GO:0001174//transcriptional start site selection at RNA polymerase II promoter;GO:0006139//nucleobase-containing compound metabolic process;GO:0006325//chromatin organization;GO:0006338//chromatin remodeling…
scaffold_1	3785231	3785481	KU80_peak_278	25410	1795	17863.9	1893.78	estExt_Genewise1.C_12400	+	3784019	3785801	3utr,stop_codon	estExt_Genewise1.C_12400	mRNA	tfg3	KAF3770453.1 hypothetical protein M406DRAFT_271653 [Cryphonectria parasitica EP155]	Genetic Information Processing	Transcription	ko03022//Basal transcription factors	K03140	GO:0000123//histone acetyltransferase complex;GO:0000228//nuclear chromosome;GO:0000428//DNA-directed RNA polymerase complex;GO:0000785//chromatin;GO:0000790//nuclear chromatin;GO:0005575//cellular_component;GO:0005622//intracellular;GO:0005623//cell;GO:0005634//nucleus;GO:0005654//nucleoplasm;GO:0005667//transcription factor complex;GO:0005669//transcription factor TFIID complex;GO:0005674//tran…	GO:0000988//transcription factor activity, protein binding;GO:0000990//transcription factor activity, core RNA polymerase binding;GO:0000991//transcription factor activity, core RNA polymerase II binding;GO:0003674//molecular_function;GO:0005488//binding;GO:0005515//protein binding;GO:0008134//transcription factor binding;GO:0017025//TBP-class protein binding	GO:0001109//promoter clearance during DNA-templated transcription;GO:0001111//promoter clearance from RNA polymerase II promoter;GO:0001173//DNA-templated transcriptional start site selection;GO:0001174//transcriptional start site selection at RNA polymerase II promoter;GO:0006139//nucleobase-containing compound metabolic process;GO:0006325//chromatin organization;GO:0006338//chromatin remodeling…
scaffold_1	3790585	3790660	KU80_peak_279	2377	666	1738.06	691.118	e_gw1.1.2039.1	+	3787726	3791395	cds	e_gw1.1.2039.1	mRNA	ARO80	KAF3770454.1 hypothetical protein M406DRAFT_245505, partial [Cryphonectria parasitica EP155]	-	-	-	-	GO:0005575//cellular_component;GO:0005622//intracellular;GO:0005623//cell;GO:0005634//nucleus;GO:0043226//organelle;GO:0043227//membrane-bounded organelle;GO:0043229//intracellular organelle;GO:0043231//intracellular membrane-bounded organelle;GO:0044424//intracellular part;GO:0044464//cell part	GO:0000981//RNA polymerase II transcription factor activity, sequence-specific DNA binding;GO:0003674//molecular_function;GO:0003676//nucleic acid binding;GO:0003677//DNA binding;GO:0003700//transcription factor activity, sequence-specific DNA binding;GO:0005488//binding;GO:0008270//zinc ion binding;GO:0043167//ion binding;GO:0043169//cation binding;GO:0043565//sequence-specific DNA binding;GO:00…	GO:0006082//organic acid metabolic process;GO:0006139//nucleobase-containing compound metabolic process;GO:0006351//transcription, DNA-templated;GO:0006355//regulation of transcription, DNA-templated;GO:0006357//regulation of transcription from RNA polymerase II promoter;GO:0006520//cellular amino acid metabolic process;GO:0006558//L-phenylalanine metabolic process;GO:0006559//L-phenylalanine cat…
scaffold_1	3823018	3823093	KU80_peak_280	643	203	437.889	201.666	estExt_fgenesh1_pm.C_10812	+	3820645	3824246	cds	estExt_fgenesh1_pm.C_10812	mRNA	--	KAF3770463.1 hypothetical protein M406DRAFT_344188 [Cryphonectria parasitica EP155]	-	-	-	-	GO:0005575//cellular_component	GO:0000034//adenine deaminase activity;GO:0003674//molecular_function;GO:0003700//transcription factor activity, sequence-specific DNA binding;GO:0004157//dihydropyrimidinase activity;GO:0008448//N-acetylglucosamine-6-phosphate deacetylase activity;GO:0008798//beta-aspartyl-peptidase activity;GO:0008892//guanine deaminase activity;GO:0016787//hydrolase activity;GO:0018835//carbon phosphorus lyase…	GO:0006040//amino sugar metabolic process;GO:0006147//guanine catabolic process;GO:0006168//adenine salvage;GO:0006355//regulation of transcription, DNA-templated;GO:0006508//proteolysis;GO:0006548//histidine catabolic process;GO:0008150//biological_process;GO:0008152//metabolic process;GO:0019634//organic phosphonate metabolic process
scaffold_1	3826379	3826629	KU80_peak_281	17075	1337	11771.9	1415.86	estExt_fgenesh1_kg.C_10473	+	3826355	3827835	5utr,start_codon	estExt_fgenesh1_kg.C_10473	mRNA	--	KAF3770464.1 hypothetical protein M406DRAFT_354460, partial [Cryphonectria parasitica EP155]	-	-	-	-	-	-	-
scaffold_1	3827446	3827521	KU80_peak_282	7774	1300	5569.64	1395.38	estExt_fgenesh1_kg.C_10473	+	3826355	3827835	cds	estExt_fgenesh1_kg.C_10473	mRNA	--	KAF3770464.1 hypothetical protein M406DRAFT_354460, partial [Cryphonectria parasitica EP155]	-	-	-	-	-	-	-
scaffold_1	3878564	3878614	KU80_peak_283	659	375	488.617	380.309	e_gw1.1.3661.1	+	3877840	3880250	cds	e_gw1.1.3661.1	mRNA	VPS9A	KAF3770467.1 hypothetical protein M406DRAFT_245698 [Cryphonectria parasitica EP155]	-	-	-	-	-	-	-
scaffold_1	3899040	3899190	KU80_peak_284	4118	258	2934.62	265.772	fgenesh1_pm.1_833	+	3898241	3900754	cds	fgenesh1_pm.1_833	mRNA	SSL2	KAF3770474.1 DNA repair helicase RAD25 [Cryphonectria parasitica EP155]	Genetic Information Processing;Genetic Information Processing	Replication and repair;Transcription	ko03420//Nucleotide excision repair;ko03022//Basal transcription factors	K10843;K10843	GO:0000109//nucleotide-excision repair complex;GO:0000112//nucleotide-excision repair factor 3 complex;GO:0000428//DNA-directed RNA polymerase complex;GO:0000439//core TFIIH complex;GO:0005575//cellular_component;GO:0005622//intracellular;GO:0005623//cell;GO:0005634//nucleus;GO:0005654//nucleoplasm;GO:0005667//transcription factor complex;GO:0005669//transcription factor TFIID complex;GO:0005675/…	GO:0000166//nucleotide binding;GO:0000988//transcription factor activity, protein binding;GO:0000990//transcription factor activity, core RNA polymerase binding;GO:0000991//transcription factor activity, core RNA polymerase II binding;GO:0003674//molecular_function;GO:0003676//nucleic acid binding;GO:0003677//DNA binding;GO:0003678//DNA helicase activity;GO:0003684//damaged DNA binding;GO:0003824…	GO:0000018//regulation of DNA recombination;GO:0000019//regulation of mitotic recombination;GO:0000717//nucleotide-excision repair, DNA duplex unwinding;GO:0001109//promoter clearance during DNA-templated transcription;GO:0001111//promoter clearance from RNA polymerase II promoter;GO:0001112//DNA-templated transcriptional open complex formation;GO:0001113//transcriptional open complex formation a…
scaffold_1	3899565	3899640	KU80_peak_285	1241	156	940.668	165.797	fgenesh1_pm.1_833	+	3898241	3900754	cds	fgenesh1_pm.1_833	mRNA	SSL2	KAF3770474.1 DNA repair helicase RAD25 [Cryphonectria parasitica EP155]	Genetic Information Processing;Genetic Information Processing	Replication and repair;Transcription	ko03420//Nucleotide excision repair;ko03022//Basal transcription factors	K10843;K10843	GO:0000109//nucleotide-excision repair complex;GO:0000112//nucleotide-excision repair factor 3 complex;GO:0000428//DNA-directed RNA polymerase complex;GO:0000439//core TFIIH complex;GO:0005575//cellular_component;GO:0005622//intracellular;GO:0005623//cell;GO:0005634//nucleus;GO:0005654//nucleoplasm;GO:0005667//transcription factor complex;GO:0005669//transcription factor TFIID complex;GO:0005675/…	GO:0000166//nucleotide binding;GO:0000988//transcription factor activity, protein binding;GO:0000990//transcription factor activity, core RNA polymerase binding;GO:0000991//transcription factor activity, core RNA polymerase II binding;GO:0003674//molecular_function;GO:0003676//nucleic acid binding;GO:0003677//DNA binding;GO:0003678//DNA helicase activity;GO:0003684//damaged DNA binding;GO:0003824…	GO:0000018//regulation of DNA recombination;GO:0000019//regulation of mitotic recombination;GO:0000717//nucleotide-excision repair, DNA duplex unwinding;GO:0001109//promoter clearance during DNA-templated transcription;GO:0001111//promoter clearance from RNA polymerase II promoter;GO:0001112//DNA-templated transcriptional open complex formation;GO:0001113//transcriptional open complex formation a…
scaffold_1	3900040	3900165	KU80_peak_286	2837	257	1974.02	270.797	fgenesh1_pm.1_833	+	3898241	3900754	cds	fgenesh1_pm.1_833	mRNA	SSL2	KAF3770474.1 DNA repair helicase RAD25 [Cryphonectria parasitica EP155]	Genetic Information Processing;Genetic Information Processing	Replication and repair;Transcription	ko03420//Nucleotide excision repair;ko03022//Basal transcription factors	K10843;K10843	GO:0000109//nucleotide-excision repair complex;GO:0000112//nucleotide-excision repair factor 3 complex;GO:0000428//DNA-directed RNA polymerase complex;GO:0000439//core TFIIH complex;GO:0005575//cellular_component;GO:0005622//intracellular;GO:0005623//cell;GO:0005634//nucleus;GO:0005654//nucleoplasm;GO:0005667//transcription factor complex;GO:0005669//transcription factor TFIID complex;GO:0005675/…	GO:0000166//nucleotide binding;GO:0000988//transcription factor activity, protein binding;GO:0000990//transcription factor activity, core RNA polymerase binding;GO:0000991//transcription factor activity, core RNA polymerase II binding;GO:0003674//molecular_function;GO:0003676//nucleic acid binding;GO:0003677//DNA binding;GO:0003678//DNA helicase activity;GO:0003684//damaged DNA binding;GO:0003824…	GO:0000018//regulation of DNA recombination;GO:0000019//regulation of mitotic recombination;GO:0000717//nucleotide-excision repair, DNA duplex unwinding;GO:0001109//promoter clearance during DNA-templated transcription;GO:0001111//promoter clearance from RNA polymerase II promoter;GO:0001112//DNA-templated transcriptional open complex formation;GO:0001113//transcriptional open complex formation a…
scaffold_1	3905264	3905364	KU80_peak_287	2505	613	1714.98	655.799	e_gw1.1.2081.1	+	3903694	3906498	cds	e_gw1.1.2081.1	mRNA	TRK2	KAF3770475.1 hypothetical protein M406DRAFT_247336 [Cryphonectria parasitica EP155]	-	-	-	-	GO:0005575//cellular_component;GO:0005623//cell;GO:0005785//signal recognition particle receptor complex;GO:0005886//plasma membrane;GO:0005887//integral component of plasma membrane;GO:0016020//membrane;GO:0016021//integral component of membrane;GO:0031224//intrinsic component of membrane;GO:0031226//intrinsic component of plasma membrane;GO:0044425//membrane part;GO:0044459//plasma membrane par…	GO:0003674//molecular_function;GO:0003924//GTPase activity;GO:0005047//signal recognition particle binding;GO:0005215//transporter activity;GO:0005525//GTP binding;GO:0008324//cation transmembrane transporter activity;GO:0015075//ion transmembrane transporter activity;GO:0015077//monovalent inorganic cation transmembrane transporter activity;GO:0015079//potassium ion transmembrane transporter act…	GO:0006810//transport;GO:0006811//ion transport;GO:0006812//cation transport;GO:0006813//potassium ion transport;GO:0006814//sodium ion transport;GO:0006873//cellular ion homeostasis;GO:0006875//cellular metal ion homeostasis;GO:0006886//intracellular protein transport;GO:0006950//response to stress;GO:0006970//response to osmotic stress;GO:0008150//biological_process;GO:0009628//response to abio…
scaffold_1	3933258	3933333	KU80_peak_288	1110	243	806.811	255.445	fgenesh1_pm.1_842	+	3932169	3934893	cds	fgenesh1_pm.1_842	mRNA	--	KAF3770487.1 hypothetical protein M406DRAFT_336152 [Cryphonectria parasitica EP155]	-	-	-	-	-	GO:0000981//RNA polymerase II transcription factor activity, sequence-specific DNA binding;GO:0003677//DNA binding;GO:0003779//actin binding;GO:0008270//zinc ion binding	GO:0006351//transcription, DNA-templated;GO:0006355//regulation of transcription, DNA-templated;GO:0007010//cytoskeleton organization
scaffold_1	3933383	3933458	KU80_peak_289	1229	117	827.325	119.745	fgenesh1_pm.1_842	+	3932169	3934893	cds	fgenesh1_pm.1_842	mRNA	--	KAF3770487.1 hypothetical protein M406DRAFT_336152 [Cryphonectria parasitica EP155]	-	-	-	-	-	GO:0000981//RNA polymerase II transcription factor activity, sequence-specific DNA binding;GO:0003677//DNA binding;GO:0003779//actin binding;GO:0008270//zinc ion binding	GO:0006351//transcription, DNA-templated;GO:0006355//regulation of transcription, DNA-templated;GO:0007010//cytoskeleton organization
scaffold_1	3990632	3990807	KU80_peak_290	7934	1435	5783.4	1588.07	gw1.1.1146.1	+	3990183	3991370	cds	gw1.1.1146.1	mRNA	SUR2	KAF3770502.1 hypothetical protein M406DRAFT_221107, partial [Cryphonectria parasitica EP155]	Metabolism;Metabolism	Global and overview maps;Lipid metabolism	ko01100//Metabolic pathways;ko00600//Sphingolipid metabolism	K04713;K04713	GO:0005575//cellular_component;GO:0005622//intracellular;GO:0005623//cell;GO:0005737//cytoplasm;GO:0005783//endoplasmic reticulum;GO:0005789//endoplasmic reticulum membrane;GO:0012505//endomembrane system;GO:0016020//membrane;GO:0016021//integral component of membrane;GO:0031224//intrinsic component of membrane;GO:0031984//organelle subcompartment;GO:0042175//nuclear outer membrane-endoplasmic re…	GO:0000170//sphingosine hydroxylase activity;GO:0003674//molecular_function;GO:0003824//catalytic activity;GO:0005488//binding;GO:0005506//iron ion binding;GO:0016491//oxidoreductase activity;GO:0016705//oxidoreductase activity, acting on paired donors, with incorporation or reduction of molecular oxygen;GO:0042284//sphingolipid delta-4 desaturase activity;GO:0043167//ion binding;GO:0043169//cati…	GO:0006629//lipid metabolic process;GO:0006643//membrane lipid metabolic process;GO:0006644//phospholipid metabolic process;GO:0006664//glycolipid metabolic process;GO:0006665//sphingolipid metabolic process;GO:0006673//inositolphosphoceramide metabolic process;GO:0006675//mannosyl-inositol phosphorylceramide metabolic process;GO:0006687//glycosphingolipid metabolic process;GO:0006793//phosphorus…
scaffold_1	4005672	4005847	KU80_peak_291	0	0	0.213634	0.326707	estExt_fgenesh1_kg.C_10496	+	4005673	4006551	5utr,cds,start_codon	estExt_fgenesh1_kg.C_10496	mRNA	ARB_05157	APB03372.1 LM83 [Cryphonectria parasitica]	-	-	-	-	GO:0005575//cellular_component;GO:0005576//extracellular region;GO:0005615//extracellular space;GO:0005622//intracellular;GO:0005623//cell;GO:0005737//cytoplasm;GO:0005787//signal peptidase complex;GO:0016021//integral component of membrane;GO:0044421//extracellular region part;GO:0044424//intracellular part;GO:0044464//cell part	GO:0000150//recombinase activity;GO:0003674//molecular_function;GO:0003677//DNA binding;GO:0003796//lysozyme activity;GO:0003824//catalytic activity;GO:0004553//hydrolase activity, hydrolyzing O-glycosyl compounds;GO:0004568//chitinase activity;GO:0005488//binding;GO:0005515//protein binding;GO:0008061//chitin binding;GO:0008144//drug binding;GO:0016787//hydrolase activity;GO:0016798//hydrolase a…	GO:0000272//polysaccharide catabolic process;GO:0001817//regulation of cytokine production;GO:0001819//positive regulation of cytokine production;GO:0002376//immune system process;GO:0002532//production of molecular mediator involved in inflammatory response;GO:0002791//regulation of peptide secretion;GO:0002793//positive regulation of peptide secretion;GO:0005975//carbohydrate metabolic process;…
scaffold_1	4006422	4006497	KU80_peak_292	46708	4432	32878.2	4596.95	estExt_fgenesh1_kg.C_10496	+	4005673	4006551	3utr,stop_codon	estExt_fgenesh1_kg.C_10496	mRNA	ARB_05157	APB03372.1 LM83 [Cryphonectria parasitica]	-	-	-	-	GO:0005575//cellular_component;GO:0005576//extracellular region;GO:0005615//extracellular space;GO:0005622//intracellular;GO:0005623//cell;GO:0005737//cytoplasm;GO:0005787//signal peptidase complex;GO:0016021//integral component of membrane;GO:0044421//extracellular region part;GO:0044424//intracellular part;GO:0044464//cell part	GO:0000150//recombinase activity;GO:0003674//molecular_function;GO:0003677//DNA binding;GO:0003796//lysozyme activity;GO:0003824//catalytic activity;GO:0004553//hydrolase activity, hydrolyzing O-glycosyl compounds;GO:0004568//chitinase activity;GO:0005488//binding;GO:0005515//protein binding;GO:0008061//chitin binding;GO:0008144//drug binding;GO:0016787//hydrolase activity;GO:0016798//hydrolase a…	GO:0000272//polysaccharide catabolic process;GO:0001817//regulation of cytokine production;GO:0001819//positive regulation of cytokine production;GO:0002376//immune system process;GO:0002532//production of molecular mediator involved in inflammatory response;GO:0002791//regulation of peptide secretion;GO:0002793//positive regulation of peptide secretion;GO:0005975//carbohydrate metabolic process;…
scaffold_1	4019169	4019219	KU80_peak_293	6829	2427	4619.56	2485.82	estExt_fgenesh1_pg.C_11014	+	4018920	4020794	5utr	estExt_fgenesh1_pg.C_11014	mRNA	--	KAF3770508.1 hypothetical protein M406DRAFT_349263 [Cryphonectria parasitica EP155]	-	-	-	-	GO:0005765//lysosomal membrane;GO:0005887//integral component of plasma membrane	-	-
scaffold_1	4020495	4020595	KU80_peak_294	2640	63	1819.86	64.9197	estExt_fgenesh1_pg.C_11014	+	4018920	4020794	3utr	estExt_fgenesh1_pg.C_11014	mRNA	--	KAF3770508.1 hypothetical protein M406DRAFT_349263 [Cryphonectria parasitica EP155]	-	-	-	-	GO:0005765//lysosomal membrane;GO:0005887//integral component of plasma membrane	-	-
scaffold_1	4034522	4034622	KU80_peak_295	1332	133	923.829	129.779	Crypa1.fgenesh1_pg.C_scaffold_1001008	+	4033948	4037178	cds	Crypa1.fgenesh1_pg.C_scaffold_1001008	mRNA	GPI13	KAF3770511.1 hypothetical protein M406DRAFT_66911 [Cryphonectria parasitica EP155]	Metabolism;Metabolism	Global and overview maps;Glycan biosynthesis and metabolism	ko01100//Metabolic pathways;ko00563//Glycosylphosphatidylinositol(GPI)-anchor biosynthesis	K05288;K05288	GO:0005575//cellular_component;GO:0005622//intracellular;GO:0005623//cell;GO:0005737//cytoplasm;GO:0005783//endoplasmic reticulum;GO:0005789//endoplasmic reticulum membrane;GO:0012505//endomembrane system;GO:0016020//membrane;GO:0016021//integral component of membrane;GO:0031224//intrinsic component of membrane;GO:0031984//organelle subcompartment;GO:0042175//nuclear outer membrane-endoplasmic re…	GO:0003674//molecular_function;GO:0003824//catalytic activity;GO:0008484//sulfuric ester hydrolase activity;GO:0008973//phosphopentomutase activity;GO:0016740//transferase activity;GO:0016772//transferase activity, transferring phosphorus-containing groups;GO:0016780//phosphotransferase activity, for other substituted phosphate groups;GO:0046872//metal ion binding;GO:0051377//mannose-ethanolamine…	GO:0006139//nucleobase-containing compound metabolic process;GO:0006464//cellular protein modification process;GO:0006497//protein lipidation;GO:0006505//GPI anchor metabolic process;GO:0006506//GPI anchor biosynthetic process;GO:0006629//lipid metabolic process;GO:0006643//membrane lipid metabolic process;GO:0006644//phospholipid metabolic process;GO:0006650//glycerophospholipid metabolic proces…
scaffold_1	4034872	4034947	KU80_peak_296	1976	130	1382.85	128.813	Crypa1.fgenesh1_pg.C_scaffold_1001008	+	4033948	4037178	cds	Crypa1.fgenesh1_pg.C_scaffold_1001008	mRNA	GPI13	KAF3770511.1 hypothetical protein M406DRAFT_66911 [Cryphonectria parasitica EP155]	Metabolism;Metabolism	Global and overview maps;Glycan biosynthesis and metabolism	ko01100//Metabolic pathways;ko00563//Glycosylphosphatidylinositol(GPI)-anchor biosynthesis	K05288;K05288	GO:0005575//cellular_component;GO:0005622//intracellular;GO:0005623//cell;GO:0005737//cytoplasm;GO:0005783//endoplasmic reticulum;GO:0005789//endoplasmic reticulum membrane;GO:0012505//endomembrane system;GO:0016020//membrane;GO:0016021//integral component of membrane;GO:0031224//intrinsic component of membrane;GO:0031984//organelle subcompartment;GO:0042175//nuclear outer membrane-endoplasmic re…	GO:0003674//molecular_function;GO:0003824//catalytic activity;GO:0008484//sulfuric ester hydrolase activity;GO:0008973//phosphopentomutase activity;GO:0016740//transferase activity;GO:0016772//transferase activity, transferring phosphorus-containing groups;GO:0016780//phosphotransferase activity, for other substituted phosphate groups;GO:0046872//metal ion binding;GO:0051377//mannose-ethanolamine…	GO:0006139//nucleobase-containing compound metabolic process;GO:0006464//cellular protein modification process;GO:0006497//protein lipidation;GO:0006505//GPI anchor metabolic process;GO:0006506//GPI anchor biosynthetic process;GO:0006629//lipid metabolic process;GO:0006643//membrane lipid metabolic process;GO:0006644//phospholipid metabolic process;GO:0006650//glycerophospholipid metabolic proces…
scaffold_1	4036047	4036172	KU80_peak_297	3003	234	2039.5	236.988	Crypa1.fgenesh1_pg.C_scaffold_1001008	+	4033948	4037178	cds	Crypa1.fgenesh1_pg.C_scaffold_1001008	mRNA	GPI13	KAF3770511.1 hypothetical protein M406DRAFT_66911 [Cryphonectria parasitica EP155]	Metabolism;Metabolism	Global and overview maps;Glycan biosynthesis and metabolism	ko01100//Metabolic pathways;ko00563//Glycosylphosphatidylinositol(GPI)-anchor biosynthesis	K05288;K05288	GO:0005575//cellular_component;GO:0005622//intracellular;GO:0005623//cell;GO:0005737//cytoplasm;GO:0005783//endoplasmic reticulum;GO:0005789//endoplasmic reticulum membrane;GO:0012505//endomembrane system;GO:0016020//membrane;GO:0016021//integral component of membrane;GO:0031224//intrinsic component of membrane;GO:0031984//organelle subcompartment;GO:0042175//nuclear outer membrane-endoplasmic re…	GO:0003674//molecular_function;GO:0003824//catalytic activity;GO:0008484//sulfuric ester hydrolase activity;GO:0008973//phosphopentomutase activity;GO:0016740//transferase activity;GO:0016772//transferase activity, transferring phosphorus-containing groups;GO:0016780//phosphotransferase activity, for other substituted phosphate groups;GO:0046872//metal ion binding;GO:0051377//mannose-ethanolamine…	GO:0006139//nucleobase-containing compound metabolic process;GO:0006464//cellular protein modification process;GO:0006497//protein lipidation;GO:0006505//GPI anchor metabolic process;GO:0006506//GPI anchor biosynthetic process;GO:0006629//lipid metabolic process;GO:0006643//membrane lipid metabolic process;GO:0006644//phospholipid metabolic process;GO:0006650//glycerophospholipid metabolic proces…
scaffold_1	4068996	4069085	KU80_peak_298	804	142	595.804	158.775	estExt_Genewise1.C_12577	+	4067840	4069085	3utr	estExt_Genewise1.C_12577	mRNA	yaf9	KAF3770524.1 yeats-domain-containing protein [Cryphonectria parasitica EP155]	-	-	-	-	GO:0000123//histone acetyltransferase complex;GO:0000228//nuclear chromosome;GO:0000428//DNA-directed RNA polymerase complex;GO:0000781//chromosome, telomeric region;GO:0000785//chromatin;GO:0000790//nuclear chromatin;GO:0000812//Swr1 complex;GO:0005575//cellular_component;GO:0005622//intracellular;GO:0005623//cell;GO:0005634//nucleus;GO:0005635//nuclear envelope;GO:0005654//nucleoplasm;GO:000566…	GO:0003674//molecular_function;GO:0003676//nucleic acid binding;GO:0003677//DNA binding;GO:0003682//chromatin binding;GO:0003700//transcription factor activity, sequence-specific DNA binding;GO:0005198//structural molecule activity;GO:0005200//structural constituent of cytoskeleton;GO:0005488//binding;GO:0005515//protein binding;GO:0008022//protein C-terminus binding;GO:0097159//organic cyclic co…	GO:0000278//mitotic cell cycle;GO:0006139//nucleobase-containing compound metabolic process;GO:0006259//DNA metabolic process;GO:0006281//DNA repair;GO:0006325//chromatin organization;GO:0006338//chromatin remodeling;GO:0006342//chromatin silencing;GO:0006348//chromatin silencing at telomere;GO:0006351//transcription, DNA-templated;GO:0006352//DNA-templated transcription, initiation;GO:0006355//r…
scaffold_1	4092062	4092187	KU80_peak_299	0	0	0.213634	0.326707	estExt_Genewise1Plus.C_12573	+	4092063	4093314	5utr,start_codon	estExt_Genewise1Plus.C_12573	mRNA	At5g45920	KAF3770531.1 SGNH hydrolase [Cryphonectria parasitica EP155]	-	-	-	-	-	GO:0003674//molecular_function;GO:0003824//catalytic activity;GO:0016787//hydrolase activity;GO:0016788//hydrolase activity, acting on ester bonds	GO:0006629//lipid metabolic process;GO:0008150//biological_process;GO:0008152//metabolic process;GO:0009056//catabolic process;GO:0016042//lipid catabolic process;GO:0044238//primary metabolic process;GO:0071704//organic substance metabolic process;GO:1901575//organic substance catabolic process
scaffold_1	4126364	4126464	KU80_peak_300	1276	519	855.236	546.286	fgenesh1_kg.1_509_2544_1_CCBH_CCBI_EXTA	+	4126340	4128029	5utr,cds,start_codon	fgenesh1_kg.1_509_2544_1_CCBH_CCBI_EXTA	mRNA	SAR1	KAF3770543.1 GTP-binding protein-like protein [Cryphonectria parasitica EP155]	Genetic Information Processing	Folding, sorting and degradation	ko04141//Protein processing in endoplasmic reticulum	K07953	GO:0000139//Golgi membrane;GO:0005575//cellular_component;GO:0005622//intracellular;GO:0005623//cell;GO:0005737//cytoplasm;GO:0005739//mitochondrion;GO:0005783//endoplasmic reticulum;GO:0005789//endoplasmic reticulum membrane;GO:0005794//Golgi apparatus;GO:0005798//Golgi-associated vesicle;GO:0012505//endomembrane system;GO:0012506//vesicle membrane;GO:0012507//ER to Golgi transport vesicle membr…	GO:0000166//nucleotide binding;GO:0001882//nucleoside binding;GO:0001883//purine nucleoside binding;GO:0003674//molecular_function;GO:0003743//translation initiation factor activity;GO:0003824//catalytic activity;GO:0003924//GTPase activity;GO:0005488//binding;GO:0005515//protein binding;GO:0005525//GTP binding;GO:0016462//pyrophosphatase activity;GO:0016787//hydrolase activity;GO:0016817//hydrol…	GO:0000266//mitochondrial fission;GO:0000902//cell morphogenesis;GO:0002164//larval development;GO:0002165//instar larval or pupal development;GO:0002168//instar larval development;GO:0002790//peptide secretion;GO:0003002//regionalization;GO:0003400//regulation of COPII vesicle coating;GO:0006400//tRNA modification;GO:0006413//translational initiation;GO:0006810//transport;GO:0006886//intracellul…
scaffold_1	4127495	4127570	KU80_peak_301	6236	1624	4599.05	1699.73	fgenesh1_kg.1_509_2544_1_CCBH_CCBI_EXTA	+	4126340	4128029	cds,stop_codon	fgenesh1_kg.1_509_2544_1_CCBH_CCBI_EXTA	mRNA	SAR1	KAF3770543.1 GTP-binding protein-like protein [Cryphonectria parasitica EP155]	Genetic Information Processing	Folding, sorting and degradation	ko04141//Protein processing in endoplasmic reticulum	K07953	GO:0000139//Golgi membrane;GO:0005575//cellular_component;GO:0005622//intracellular;GO:0005623//cell;GO:0005737//cytoplasm;GO:0005739//mitochondrion;GO:0005783//endoplasmic reticulum;GO:0005789//endoplasmic reticulum membrane;GO:0005794//Golgi apparatus;GO:0005798//Golgi-associated vesicle;GO:0012505//endomembrane system;GO:0012506//vesicle membrane;GO:0012507//ER to Golgi transport vesicle membr…	GO:0000166//nucleotide binding;GO:0001882//nucleoside binding;GO:0001883//purine nucleoside binding;GO:0003674//molecular_function;GO:0003743//translation initiation factor activity;GO:0003824//catalytic activity;GO:0003924//GTPase activity;GO:0005488//binding;GO:0005515//protein binding;GO:0005525//GTP binding;GO:0016462//pyrophosphatase activity;GO:0016787//hydrolase activity;GO:0016817//hydrol…	GO:0000266//mitochondrial fission;GO:0000902//cell morphogenesis;GO:0002164//larval development;GO:0002165//instar larval or pupal development;GO:0002168//instar larval development;GO:0002790//peptide secretion;GO:0003002//regionalization;GO:0003400//regulation of COPII vesicle coating;GO:0006400//tRNA modification;GO:0006413//translational initiation;GO:0006810//transport;GO:0006886//intracellul…
scaffold_1	4127895	4128020	KU80_peak_302	14792	1494	10580.9	1614.44	fgenesh1_kg.1_509_2544_1_CCBH_CCBI_EXTA	+	4126340	4128029	3utr	fgenesh1_kg.1_509_2544_1_CCBH_CCBI_EXTA	mRNA	SAR1	KAF3770543.1 GTP-binding protein-like protein [Cryphonectria parasitica EP155]	Genetic Information Processing	Folding, sorting and degradation	ko04141//Protein processing in endoplasmic reticulum	K07953	GO:0000139//Golgi membrane;GO:0005575//cellular_component;GO:0005622//intracellular;GO:0005623//cell;GO:0005737//cytoplasm;GO:0005739//mitochondrion;GO:0005783//endoplasmic reticulum;GO:0005789//endoplasmic reticulum membrane;GO:0005794//Golgi apparatus;GO:0005798//Golgi-associated vesicle;GO:0012505//endomembrane system;GO:0012506//vesicle membrane;GO:0012507//ER to Golgi transport vesicle membr…	GO:0000166//nucleotide binding;GO:0001882//nucleoside binding;GO:0001883//purine nucleoside binding;GO:0003674//molecular_function;GO:0003743//translation initiation factor activity;GO:0003824//catalytic activity;GO:0003924//GTPase activity;GO:0005488//binding;GO:0005515//protein binding;GO:0005525//GTP binding;GO:0016462//pyrophosphatase activity;GO:0016787//hydrolase activity;GO:0016817//hydrol…	GO:0000266//mitochondrial fission;GO:0000902//cell morphogenesis;GO:0002164//larval development;GO:0002165//instar larval or pupal development;GO:0002168//instar larval development;GO:0002790//peptide secretion;GO:0003002//regionalization;GO:0003400//regulation of COPII vesicle coating;GO:0006400//tRNA modification;GO:0006413//translational initiation;GO:0006810//transport;GO:0006886//intracellul…
scaffold_1	4129332	4129432	KU80_peak_303	1419	465	1057.96	523.348	estExt_Genewise1.C_12623	+	4128432	4130993	cds	estExt_Genewise1.C_12623	mRNA	MGG_12849	KAF3770544.1 patatin-like phospholipase domain-containing protein, partial [Cryphonectria parasitica EP155]	-	-	-	-	GO:0005575//cellular_component;GO:0005622//intracellular;GO:0005623//cell;GO:0005811//lipid particle;GO:0016020//membrane;GO:0016021//integral component of membrane;GO:0031224//intrinsic component of membrane;GO:0043226//organelle;GO:0043228//non-membrane-bounded organelle;GO:0043229//intracellular organelle;GO:0043232//intracellular non-membrane-bounded organelle;GO:0044424//intracellular part;G…	GO:0003674//molecular_function;GO:0003824//catalytic activity;GO:0004806//triglyceride lipase activity;GO:0005249//voltage-gated potassium channel activity;GO:0016298//lipase activity;GO:0016787//hydrolase activity;GO:0016788//hydrolase activity, acting on ester bonds;GO:0030955//potassium ion binding;GO:0052689//carboxylic ester hydrolase activity	GO:0006629//lipid metabolic process;GO:0006638//neutral lipid metabolic process;GO:0006639//acylglycerol metabolic process;GO:0006641//triglyceride metabolic process;GO:0006642//triglyceride mobilization;GO:0006813//potassium ion transport;GO:0008150//biological_process;GO:0008152//metabolic process;GO:0009056//catabolic process;GO:0009636//response to toxic substance;GO:0009987//cellular process…
scaffold_1	4153419	4153519	KU80_peak_304	1178	170	838.885	186.499	estExt_fgenesh1_kg.C_10515	+	4152351	4153746	3utr,cds,stop_codon	estExt_fgenesh1_kg.C_10515	mRNA	HMGCL	KAF3770550.1 hypothetical protein M406DRAFT_354502 [Cryphonectria parasitica EP155]	Metabolism;Metabolism;Cellular Processes;Metabolism;Metabolism;Metabolism	Global and overview maps;Global and overview maps;Transport and catabolism;Amino acid metabolism;Carbohydrate metabolism;Lipid metabolism	ko01100//Metabolic pathways;ko01110//Biosynthesis of secondary metabolites;ko04146//Peroxisome;ko00280//Valine, leucine and isoleucine degradation;ko00650//Butanoate metabolism;ko00072//Synthesis and degradation of ketone bodies	K01640;K01640;K01640;K01640;K01640;K01640	GO:0005737//cytoplasm	GO:0003824//catalytic activity;GO:0003852//2-isopropylmalate synthase activity;GO:0004410//homocitrate synthase activity;GO:0004736//pyruvate carboxylase activity;GO:0008701//4-hydroxy-2-oxovalerate aldolase activity;GO:0008948//oxaloacetate decarboxylase activity;GO:0015081//sodium ion transmembrane transporter activity;GO:0043714//(R)-citramalate synthase activity	GO:0006094//gluconeogenesis;GO:0006814//sodium ion transport;GO:0009097//isoleucine biosynthetic process;GO:0009098//leucine biosynthetic process;GO:0051188//cofactor biosynthetic process
scaffold_1	4158557	4158657	KU80_peak_305	2182	368	1581.45	391.77	fgenesh1_pg.1_1068	+	4158258	4159727	cds	fgenesh1_pg.1_1068	mRNA	--	KAF3770552.1 hypothetical protein M406DRAFT_325992 [Cryphonectria parasitica EP155]	-	-	-	-	GO:0000775//chromosome, centromeric region	GO:0003677//DNA binding;GO:0003682//chromatin binding	-
scaffold_1	4195438	4195538	KU80_peak_306	1466	255	1038.68	267.274	Crypa1.estExt_fgenesh1_pg.C_11044	+	4194200	4196954	cds	Crypa1.estExt_fgenesh1_pg.C_11044	mRNA	FOXJ1	KAF3770559.1 hypothetical protein M406DRAFT_105424 [Cryphonectria parasitica EP155]	-	-	-	-	GO:0000228//nuclear chromosome;GO:0000785//chromatin;GO:0000790//nuclear chromatin;GO:0005575//cellular_component;GO:0005622//intracellular;GO:0005623//cell;GO:0005634//nucleus;GO:0005667//transcription factor complex;GO:0005694//chromosome;GO:0005737//cytoplasm;GO:0031974//membrane-enclosed lumen;GO:0031981//nuclear lumen;GO:0032991//macromolecular complex;GO:0043226//organelle;GO:0043227//membr…	GO:0000976//transcription regulatory region sequence-specific DNA binding;GO:0000977//RNA polymerase II regulatory region sequence-specific DNA binding;GO:0000978//RNA polymerase II core promoter proximal region sequence-specific DNA binding;GO:0000981//RNA polymerase II transcription factor activity, sequence-specific DNA binding;GO:0000982//transcription factor activity, RNA polymerase II core …	GO:0000122//negative regulation of transcription from RNA polymerase II promoter;GO:0000226//microtubule cytoskeleton organization;GO:0000278//mitotic cell cycle;GO:0000281//mitotic cytokinesis;GO:0000910//cytokinesis;GO:0000917//barrier septum assembly;GO:0006139//nucleobase-containing compound metabolic process;GO:0006351//transcription, DNA-templated;GO:0006355//regulation of transcription, DN…
scaffold_1	4197097	4197147	KU80_peak_307	863	241	584.927	255.173	Crypa1.estExt_fgenesh1_kg.C_10556	+	4196973	4197669	5utr,start_codon	Crypa1.estExt_fgenesh1_kg.C_10556	mRNA	--	KAF3770560.1 hypothetical protein M406DRAFT_100935 [Cryphonectria parasitica EP155]	-	-	-	-	-	-	-
scaffold_1	4244123	4244223	KU80_peak_308	2034	312	1449.97	325.565	Crypa1.estExt_fgenesh1_pg.C_11055	+	4241242	4244660	3utr,stop_codon	Crypa1.estExt_fgenesh1_pg.C_11055	mRNA	CLA4	KAF3770572.1 hypothetical protein M406DRAFT_105431 [Cryphonectria parasitica EP155]	Environmental Information Processing	Signal transduction	ko04011//MAPK signaling pathway - yeast	K19833	GO:0005575//cellular_component;GO:0005622//intracellular;GO:0005623//cell;GO:0005737//cytoplasm;GO:0044424//intracellular part;GO:0044464//cell part	GO:0000166//nucleotide binding;GO:0003674//molecular_function;GO:0003824//catalytic activity;GO:0004413//homoserine kinase activity;GO:0004672//protein kinase activity;GO:0004674//protein serine/threonine kinase activity;GO:0005488//binding;GO:0005515//protein binding;GO:0005524//ATP binding;GO:0008144//drug binding;GO:0016301//kinase activity;GO:0016709//oxidoreductase activity, acting on paired…	GO:0000003//reproduction;GO:0000165//MAPK cascade;GO:0001410//chlamydospore formation;GO:0001932//regulation of protein phosphorylation;GO:0001934//positive regulation of protein phosphorylation;GO:0002831//regulation of response to biotic stimulus;GO:0002833//positive regulation of response to biotic stimulus;GO:0006464//cellular protein modification process;GO:0006468//protein phosphorylation;G…
scaffold_1	4247732	4247832	KU80_peak_309	2876	404	1985.5	418.152	Crypa1.estExt_fgenesh1_pg.C_11056	+	4245024	4248331	cds	Crypa1.estExt_fgenesh1_pg.C_11056	mRNA	vps18	KAF3771453.1 hypothetical protein M406DRAFT_105432 [Cryphonectria parasitica EP155]	Cellular Processes	Transport and catabolism	ko04138//Autophagy - yeast	K20181	GO:0000306//extrinsic component of vacuolar membrane;GO:0000322//storage vacuole;GO:0000323//lytic vacuole;GO:0000324//fungal-type vacuole;GO:0000329//fungal-type vacuole membrane;GO:0005575//cellular_component;GO:0005622//intracellular;GO:0005623//cell;GO:0005737//cytoplasm;GO:0005764//lysosome;GO:0005765//lysosomal membrane;GO:0005768//endosome;GO:0005769//early endosome;GO:0005770//late endoso…	GO:0000149//SNARE binding;GO:0003674//molecular_function;GO:0003779//actin binding;GO:0003824//catalytic activity;GO:0004842//ubiquitin-protein transferase activity;GO:0005488//binding;GO:0005515//protein binding;GO:0008092//cytoskeletal protein binding;GO:0008270//zinc ion binding;GO:0016740//transferase activity;GO:0019787//ubiquitin-like protein transferase activity;GO:0019905//syntaxin bindin…	GO:0000003//reproduction;GO:0001667//ameboidal-type cell migration;GO:0001845//phagolysosome assembly;GO:0002064//epithelial cell development;GO:0002065//columnar/cuboidal epithelial cell differentiation;GO:0002066//columnar/cuboidal epithelial cell development;GO:0002791//regulation of peptide secretion;GO:0002793//positive regulation of peptide secretion;GO:0003006//developmental process involv…
scaffold_1	4262825	4262925	KU80_peak_310	2245	265	1533.7	266.389	estExt_Genewise1Plus.C_12678	+	4262651	4265269	5utr,start_codon	estExt_Genewise1Plus.C_12678	mRNA	vsp-6	KAF3770575.1 hypothetical protein M406DRAFT_285322 [Cryphonectria parasitica EP155]	-	-	-	-	GO:0000407//pre-autophagosomal structure;GO:0005575//cellular_component;GO:0005622//intracellular;GO:0005623//cell;GO:0005737//cytoplasm;GO:0005768//endosome;GO:0010008//endosome membrane;GO:0012505//endomembrane system;GO:0016020//membrane;GO:0019898//extrinsic component of membrane;GO:0031090//organelle membrane;GO:0031410//cytoplasmic vesicle;GO:0031982//vesicle;GO:0034045//pre-autophagosomal …	GO:0003674//molecular_function;GO:0005488//binding;GO:0005543//phospholipid binding;GO:0008234//cysteine-type peptidase activity;GO:0008289//lipid binding;GO:0035091//phosphatidylinositol binding;GO:0043167//ion binding;GO:0043168//anion binding	GO:0000003//reproduction;GO:0006508//proteolysis;GO:0006810//transport;GO:0006897//endocytosis;GO:0006914//autophagy;GO:0006996//organelle organization;GO:0007049//cell cycle;GO:0008104//protein localization;GO:0008150//biological_process;GO:0008152//metabolic process;GO:0009056//catabolic process;GO:0009987//cellular process;GO:0015031//protein transport;GO:0015833//peptide transport;GO:0016043/…
scaffold_1	4264831	4264996	KU80_peak_311	1587	435	1130.57	459.441	estExt_Genewise1Plus.C_12678	+	4262651	4265269	cds,stop_codon	estExt_Genewise1Plus.C_12678	mRNA	vsp-6	KAF3770575.1 hypothetical protein M406DRAFT_285322 [Cryphonectria parasitica EP155]	-	-	-	-	GO:0000407//pre-autophagosomal structure;GO:0005575//cellular_component;GO:0005622//intracellular;GO:0005623//cell;GO:0005737//cytoplasm;GO:0005768//endosome;GO:0010008//endosome membrane;GO:0012505//endomembrane system;GO:0016020//membrane;GO:0019898//extrinsic component of membrane;GO:0031090//organelle membrane;GO:0031410//cytoplasmic vesicle;GO:0031982//vesicle;GO:0034045//pre-autophagosomal …	GO:0003674//molecular_function;GO:0005488//binding;GO:0005543//phospholipid binding;GO:0008234//cysteine-type peptidase activity;GO:0008289//lipid binding;GO:0035091//phosphatidylinositol binding;GO:0043167//ion binding;GO:0043168//anion binding	GO:0000003//reproduction;GO:0006508//proteolysis;GO:0006810//transport;GO:0006897//endocytosis;GO:0006914//autophagy;GO:0006996//organelle organization;GO:0007049//cell cycle;GO:0008104//protein localization;GO:0008150//biological_process;GO:0008152//metabolic process;GO:0009056//catabolic process;GO:0009987//cellular process;GO:0015031//protein transport;GO:0015833//peptide transport;GO:0016043/…
scaffold_1	4266691	4266766	KU80_peak_312	1504	208	1019.65	218.942	e_gw1.1.2770.1	+	4265849	4267148	cds	e_gw1.1.2770.1	mRNA	rnp-2	KAF3770576.1 mRNA capping enzyme, alpha subunit [Cryphonectria parasitica EP155]	-	-	-	-	GO:0005575//cellular_component;GO:0005622//intracellular;GO:0005623//cell;GO:0005634//nucleus;GO:0031533//mRNA cap methyltransferase complex;GO:0032991//macromolecular complex;GO:0034708//methyltransferase complex;GO:0043226//organelle;GO:0043227//membrane-bounded organelle;GO:0043229//intracellular organelle;GO:0043231//intracellular membrane-bounded organelle;GO:0044422//organelle part;GO:00444…	GO:0000166//nucleotide binding;GO:0001882//nucleoside binding;GO:0001883//purine nucleoside binding;GO:0003674//molecular_function;GO:0003824//catalytic activity;GO:0003910//DNA ligase (ATP) activity;GO:0004484//mRNA guanylyltransferase activity;GO:0005488//binding;GO:0005524//ATP binding;GO:0005525//GTP binding;GO:0008192//RNA guanylyltransferase activity;GO:0016740//transferase activity;GO:0016…	GO:0006139//nucleobase-containing compound metabolic process;GO:0006281//DNA repair;GO:0006310//DNA recombination;GO:0006355//regulation of transcription, DNA-templated;GO:0006357//regulation of transcription from RNA polymerase II promoter;GO:0006370//7-methylguanosine mRNA capping;GO:0006396//RNA processing;GO:0006397//mRNA processing;GO:0006399//tRNA metabolic process;GO:0006725//cellular arom…
scaffold_1	4328985	4329010	KU80_peak_313	1134	355	767.456	391.632	gw1.1.3570.1	+	4327221	4330427	cds	gw1.1.3570.1	mRNA	ALY1	KAF3770584.1 hypothetical protein M406DRAFT_236059, partial [Cryphonectria parasitica EP155]	-	-	-	-	GO:0005742//mitochondrial outer membrane translocase complex	-	GO:0006605//protein targeting;GO:0006886//intracellular protein transport
scaffold_1	4330085	4330160	KU80_peak_314	2112	748	1426.99	832.841	gw1.1.3570.1	+	4327221	4330427	cds	gw1.1.3570.1	mRNA	ALY1	KAF3770584.1 hypothetical protein M406DRAFT_236059, partial [Cryphonectria parasitica EP155]	-	-	-	-	GO:0005742//mitochondrial outer membrane translocase complex	-	GO:0006605//protein targeting;GO:0006886//intracellular protein transport
scaffold_1	4340500	4340550	KU80_peak_315	1297	411	877.107	451.608	estExt_fgenesh1_pg.C_11095	+	4340251	4342137	cds,start_codon	estExt_fgenesh1_pg.C_11095	mRNA	--	KAF3770586.1 hypothetical protein M406DRAFT_349308 [Cryphonectria parasitica EP155]	-	-	-	-	-	-	-
scaffold_1	4379084	4379159	KU80_peak_316	8412	828	5735.33	801.454	Crypa1.fgenesh1_pg.C_scaffold_1001094	+	4378055	4379162	cds,stop_codon	Crypa1.fgenesh1_pg.C_scaffold_1001094	mRNA	--	KAF3770594.1 hypothetical protein M406DRAFT_66997 [Cryphonectria parasitica EP155]	-	-	-	-	GO:0016020//membrane	GO:0005102//receptor binding;GO:0043548//phosphatidylinositol 3-kinase binding	GO:0014068//positive regulation of phosphatidylinositol 3-kinase signaling;GO:0050776//regulation of immune response
scaffold_1	4629213	4629288	KU80_peak_317	1296	452	886.615	487.827	gw1.1.1452.1	+	4628664	4629410	cds,stop_codon	gw1.1.1452.1	mRNA	--	KAF3770632.1 hypothetical protein M406DRAFT_222621, partial [Cryphonectria parasitica EP155]	-	-	-	-	-	-	-
scaffold_1	4629735	4629860	KU80_peak_318	1243	231	895.877	247.6	fgenesh1_pm.1_949	+	4629486	4629938	cds,stop_codon	fgenesh1_pm.1_949	mRNA	--	KAF3770633.1 hypothetical protein M406DRAFT_336259 [Cryphonectria parasitica EP155]	-	-	-	-	-	-	-
scaffold_1	4635208	4635308	KU80_peak_319	943	299	694.075	309.519	Crypa1.estExt_fgenesh1_pg.C_11109	+	4634211	4635506	cds,stop_codon	Crypa1.estExt_fgenesh1_pg.C_11109	mRNA	--	KAF3770635.1 hypothetical protein M406DRAFT_105453 [Cryphonectria parasitica EP155]	-	-	-	-	-	-	-
scaffold_1	4662647	4662843	KU80_peak_320	1942	538	1389.51	555.599	fgenesh1_pm.1_952	+	4660738	4663166	cds	fgenesh1_pm.1_952	mRNA	usp30	KAF3770641.1 cysteine proteinase [Cryphonectria parasitica EP155]	-	-	-	-	GO:0005575//cellular_component;GO:0005622//intracellular;GO:0005623//cell;GO:0005737//cytoplasm;GO:0005783//endoplasmic reticulum;GO:0012505//endomembrane system;GO:0043226//organelle;GO:0043227//membrane-bounded organelle;GO:0043229//intracellular organelle;GO:0043231//intracellular membrane-bounded organelle;GO:0044424//intracellular part;GO:0044444//cytoplasmic part;GO:0044464//cell part	GO:0003674//molecular_function;GO:0003824//catalytic activity;GO:0004843//thiol-dependent ubiquitin-specific protease activity;GO:0008233//peptidase activity;GO:0008234//cysteine-type peptidase activity;GO:0016787//hydrolase activity;GO:0019783//ubiquitin-like protein-specific protease activity;GO:0036459//thiol-dependent ubiquitinyl hydrolase activity;GO:0070011//peptidase activity, acting on L-…	GO:0006464//cellular protein modification process;GO:0006508//proteolysis;GO:0006511//ubiquitin-dependent protein catabolic process;GO:0006807//nitrogen compound metabolic process;GO:0008150//biological_process;GO:0008152//metabolic process;GO:0009056//catabolic process;GO:0009057//macromolecule catabolic process;GO:0009987//cellular process;GO:0016579//protein deubiquitination;GO:0019538//protei…
scaffold_1	4717883	4718028	KU80_peak_321	2070	492	1501.75	543.836	Crypa1.estExt_Genewise1.C_12352	+	4717450	4718971	cds	Crypa1.estExt_Genewise1.C_12352	mRNA	nop-1	KAF3770656.1 regulated by circadian rhythms/rRNA modification [Cryphonectria parasitica EP155]	Genetic Information Processing	Translation	ko03008//Ribosome biogenesis in eukaryotes	K14563	GO:0001650//fibrillar center;GO:0001651//dense fibrillar component;GO:0001652//granular component;GO:0005575//cellular_component;GO:0005622//intracellular;GO:0005623//cell;GO:0005634//nucleus;GO:0005654//nucleoplasm;GO:0005694//chromosome;GO:0005730//nucleolus;GO:0005732//small nucleolar ribonucleoprotein complex;GO:0015030//Cajal body;GO:0016604//nuclear body;GO:0030532//small nuclear ribonucleo…	GO:0001085//RNA polymerase II transcription factor binding;GO:0001091//RNA polymerase II basal transcription factor binding;GO:0001094//TFIID-class transcription factor binding;GO:0001098//basal transcription machinery binding;GO:0001099//basal RNA polymerase II transcription machinery binding;GO:0003674//molecular_function;GO:0003676//nucleic acid binding;GO:0003723//RNA binding;GO:0003729//mRNA…	GO:0000154//rRNA modification;GO:0000494//box C/D snoRNA 3'-end processing;GO:0001510//RNA methylation;GO:0006139//nucleobase-containing compound metabolic process;GO:0006325//chromatin organization;GO:0006355//regulation of transcription, DNA-templated;GO:0006356//regulation of transcription from RNA polymerase I promoter;GO:0006364//rRNA processing;GO:0006396//RNA processing;GO:0006399//tRNA me…
scaffold_1	4718536	4718636	KU80_peak_322	7207	1380	5148.18	1537.25	Crypa1.estExt_Genewise1.C_12352	+	4717450	4718971	cds,stop_codon	Crypa1.estExt_Genewise1.C_12352	mRNA	nop-1	KAF3770656.1 regulated by circadian rhythms/rRNA modification [Cryphonectria parasitica EP155]	Genetic Information Processing	Translation	ko03008//Ribosome biogenesis in eukaryotes	K14563	GO:0001650//fibrillar center;GO:0001651//dense fibrillar component;GO:0001652//granular component;GO:0005575//cellular_component;GO:0005622//intracellular;GO:0005623//cell;GO:0005634//nucleus;GO:0005654//nucleoplasm;GO:0005694//chromosome;GO:0005730//nucleolus;GO:0005732//small nucleolar ribonucleoprotein complex;GO:0015030//Cajal body;GO:0016604//nuclear body;GO:0030532//small nuclear ribonucleo…	GO:0001085//RNA polymerase II transcription factor binding;GO:0001091//RNA polymerase II basal transcription factor binding;GO:0001094//TFIID-class transcription factor binding;GO:0001098//basal transcription machinery binding;GO:0001099//basal RNA polymerase II transcription machinery binding;GO:0003674//molecular_function;GO:0003676//nucleic acid binding;GO:0003723//RNA binding;GO:0003729//mRNA…	GO:0000154//rRNA modification;GO:0000494//box C/D snoRNA 3'-end processing;GO:0001510//RNA methylation;GO:0006139//nucleobase-containing compound metabolic process;GO:0006325//chromatin organization;GO:0006355//regulation of transcription, DNA-templated;GO:0006356//regulation of transcription from RNA polymerase I promoter;GO:0006364//rRNA processing;GO:0006396//RNA processing;GO:0006399//tRNA me…
scaffold_1	4744127	4744177	KU80_peak_323	1691	575	1141.34	590.584	estExt_Genewise1.C_12877	+	4743341	4744814	cds	estExt_Genewise1.C_12877	mRNA	uch2	KAF3770660.1 ubiquitinyl hydrolase [Cryphonectria parasitica EP155]	-	-	-	-	GO:0000228//nuclear chromosome;GO:0000502//proteasome complex;GO:0000785//chromatin;GO:0000790//nuclear chromatin;GO:0005575//cellular_component;GO:0005576//extracellular region;GO:0005622//intracellular;GO:0005623//cell;GO:0005634//nucleus;GO:0005654//nucleoplasm;GO:0005694//chromosome;GO:0005737//cytoplasm;GO:0005739//mitochondrion;GO:0005829//cytosol;GO:0031011//Ino80 complex;GO:0031519//PcG p…	GO:0003674//molecular_function;GO:0003682//chromatin binding;GO:0003824//catalytic activity;GO:0004843//thiol-dependent ubiquitin-specific protease activity;GO:0004857//enzyme inhibitor activity;GO:0004866//endopeptidase inhibitor activity;GO:0005137//interleukin-5 receptor binding;GO:0005488//binding;GO:0008083//growth factor activity;GO:0008233//peptidase activity;GO:0008234//cysteine-type pept…	GO:0000338//protein deneddylation;GO:0001558//regulation of cell growth;GO:0001776//leukocyte homeostasis;GO:0001817//regulation of cytokine production;GO:0002262//myeloid cell homeostasis;GO:0002376//immune system process;GO:0003002//regionalization;GO:0006139//nucleobase-containing compound metabolic process;GO:0006259//DNA metabolic process;GO:0006281//DNA repair;GO:0006310//DNA recombination;…
scaffold_1	4776141	4776266	KU80_peak_324	2747	354	1844.14	390.409	estExt_fgenesh1_kg.C_10543	+	4775817	4777109	cds,start_codon	estExt_fgenesh1_kg.C_10543	mRNA	--	KAF3770665.1 hypothetical protein M406DRAFT_354521, partial [Cryphonectria parasitica EP155]	-	-	-	-	-	-	-
scaffold_1	4791193	4791268	KU80_peak_325	1265	268	929.687	280.905	fgenesh1_pg.1_1171	+	4790019	4791995	cds	fgenesh1_pg.1_1171	mRNA	lsg1	KAF3770669.1 P-loop containing nucleoside triphosphate hydrolase protein [Cryphonectria parasitica EP155]	Genetic Information Processing	Translation	ko03008//Ribosome biogenesis in eukaryotes	K14539	GO:0005575//cellular_component;GO:0005622//intracellular;GO:0005623//cell;GO:0005634//nucleus;GO:0005654//nucleoplasm;GO:0005737//cytoplasm;GO:0005783//endoplasmic reticulum;GO:0005829//cytosol;GO:0005840//ribosome;GO:0005937//mating projection;GO:0012505//endomembrane system;GO:0015030//Cajal body;GO:0015934//large ribosomal subunit;GO:0016604//nuclear body;GO:0022625//cytosolic large ribosomal …	GO:0000166//nucleotide binding;GO:0001882//nucleoside binding;GO:0001883//purine nucleoside binding;GO:0003674//molecular_function;GO:0003676//nucleic acid binding;GO:0003723//RNA binding;GO:0003729//mRNA binding;GO:0003824//catalytic activity;GO:0003924//GTPase activity;GO:0005488//binding;GO:0005525//GTP binding;GO:0015639//ferrous iron uptake transmembrane transporter activity;GO:0016462//pyro…	GO:0000003//reproduction;GO:0000027//ribosomal large subunit assembly;GO:0000054//ribosomal subunit export from nucleus;GO:0000746//conjugation;GO:0000747//conjugation with cellular fusion;GO:0003006//developmental process involved in reproduction;GO:0006400//tRNA modification;GO:0006403//RNA localization;GO:0006405//RNA export from nucleus;GO:0006412//translation;GO:0006611//protein export from …
scaffold_1	4810146	4810218	KU80_peak_326	916	100	626.914	100.562	estExt_Genewise1.C_12910	+	4807768	4810218	3utr,cds,stop_codon	estExt_Genewise1.C_12910	mRNA	cut23	KAF3770675.1 TPR-like protein [Cryphonectria parasitica EP155]	Cellular Processes;Cellular Processes;Genetic Information Processing	Cell growth and death;Cell growth and death;Folding, sorting and degradation	ko04111//Cell cycle - yeast;ko04113//Meiosis - yeast;ko04120//Ubiquitin mediated proteolysis	K03355;K03355;K03355	GO:0000151//ubiquitin ligase complex;GO:0000152//nuclear ubiquitin ligase complex;GO:0000775//chromosome, centromeric region;GO:0000776//kinetochore;GO:0000777//condensed chromosome kinetochore;GO:0000779//condensed chromosome, centromeric region;GO:0000793//condensed chromosome;GO:0005575//cellular_component;GO:0005622//intracellular;GO:0005623//cell;GO:0005634//nucleus;GO:0005654//nucleoplasm;G…	GO:0003674//molecular_function;GO:0003824//catalytic activity;GO:0004842//ubiquitin-protein transferase activity;GO:0005488//binding;GO:0005515//protein binding;GO:0016740//transferase activity;GO:0019787//ubiquitin-like protein transferase activity;GO:0030332//cyclin binding	GO:0000003//reproduction;GO:0000070//mitotic sister chromatid segregation;GO:0000209//protein polyubiquitination;GO:0000278//mitotic cell cycle;GO:0000280//nuclear division;GO:0000819//sister chromatid segregation;GO:0003002//regionalization;GO:0006464//cellular protein modification process;GO:0006508//proteolysis;GO:0006511//ubiquitin-dependent protein catabolic process;GO:0006807//nitrogen comp…
scaffold_1	4825043	4825143	KU80_peak_327	12163	1021	8605.1	1135.63	estExt_fgenesh1_kg.C_10550	+	4824944	4826433	5utr,start_codon	estExt_fgenesh1_kg.C_10550	mRNA	--	KAF3770678.1 hypothetical protein M406DRAFT_354528 [Cryphonectria parasitica EP155]	-	-	-	-	-	-	-
scaffold_1	4850054	4850129	KU80_peak_328	1864	426	1288.57	428.286	estExt_Genewise1Plus.C_12907	+	4848557	4852015	cds	estExt_Genewise1Plus.C_12907	mRNA	ftp105	KAF3770686.1 hypothetical protein M406DRAFT_285421 [Cryphonectria parasitica EP155]	-	-	-	-	GO:0000138//Golgi trans cisterna;GO:0000139//Golgi membrane;GO:0005575//cellular_component;GO:0005622//intracellular;GO:0005623//cell;GO:0005737//cytoplasm;GO:0005794//Golgi apparatus;GO:0005795//Golgi stack;GO:0005797//Golgi medial cisterna;GO:0005829//cytosol;GO:0005856//cytoskeleton;GO:0005874//microtubule;GO:0005881//cytoplasmic microtubule;GO:0012505//endomembrane system;GO:0015630//microtub…	GO:0003674//molecular_function	GO:0002119//nematode larval development;GO:0002164//larval development;GO:0002791//regulation of peptide secretion;GO:0003008//system process;GO:0006810//transport;GO:0006886//intracellular protein transport;GO:0006950//response to stress;GO:0007275//multicellular organism development;GO:0007588//excretion;GO:0008104//protein localization;GO:0008150//biological_process;GO:0009266//response to tem…
scaffold_1	4866301	4866401	KU80_peak_329	6087	519	4448.44	519.841	e_gw1.1.1830.1	+	4866175	4866640	cds,start_codon	e_gw1.1.1830.1	mRNA	--	KAF3770691.1 hypothetical protein M406DRAFT_248932 [Cryphonectria parasitica EP155]	Metabolism;Metabolism	Global and overview maps;Energy metabolism	ko01100//Metabolic pathways;ko00190//Oxidative phosphorylation	K03938;K03938	GO:0005739//mitochondrion;GO:0005758//mitochondrial intermembrane space;GO:0045277//respiratory chain complex IV	GO:0005507//copper ion binding;GO:0016531//copper chaperone activity	-
scaffold_1	4879380	4879455	KU80_peak_330	1350	563	921.41	624.161	estExt_Genewise1Plus.C_12931	+	4878240	4879886	cds	estExt_Genewise1Plus.C_12931	mRNA	MTP9	KAF3770695.1 hypothetical protein M406DRAFT_285436 [Cryphonectria parasitica EP155]	-	-	-	-	GO:0016020//membrane;GO:0016021//integral component of membrane	GO:0008324//cation transmembrane transporter activity;GO:0015562//efflux transmembrane transporter activity	GO:0006812//cation transport;GO:0055085//transmembrane transport
scaffold_1	4879730	4879805	KU80_peak_331	2224	729	1538.88	809.246	estExt_Genewise1Plus.C_12931	+	4878240	4879886	3utr,cds,stop_codon	estExt_Genewise1Plus.C_12931	mRNA	MTP9	KAF3770695.1 hypothetical protein M406DRAFT_285436 [Cryphonectria parasitica EP155]	-	-	-	-	GO:0016020//membrane;GO:0016021//integral component of membrane	GO:0008324//cation transmembrane transporter activity;GO:0015562//efflux transmembrane transporter activity	GO:0006812//cation transport;GO:0055085//transmembrane transport
scaffold_1	4897580	4897630	KU80_peak_332	4185	995	2978.6	1045.88	fgenesh1_kg.1_559_797_1_CCBH_CCBI_EXTA	+	4896616	4897827	3utr,stop_codon	fgenesh1_kg.1_559_797_1_CCBH_CCBI_EXTA	mRNA	--	KAF3770701.1 hypothetical protein M406DRAFT_320479 [Cryphonectria parasitica EP155]	-	-	-	-	GO:0005575//cellular_component;GO:0005622//intracellular;GO:0005623//cell;GO:0005737//cytoplasm;GO:0005783//endoplasmic reticulum;GO:0005789//endoplasmic reticulum membrane;GO:0012505//endomembrane system;GO:0016020//membrane;GO:0016021//integral component of membrane;GO:0031224//intrinsic component of membrane;GO:0031984//organelle subcompartment;GO:0042175//nuclear outer membrane-endoplasmic re…	GO:0003674//molecular_function	GO:0002790//peptide secretion;GO:0006464//cellular protein modification process;GO:0006486//protein glycosylation;GO:0006807//nitrogen compound metabolic process;GO:0006810//transport;GO:0006950//response to stress;GO:0006986//response to unfolded protein;GO:0007154//cell communication;GO:0007165//signal transduction;GO:0008104//protein localization;GO:0008150//biological_process;GO:0008152//meta…
scaffold_1	4932817	4932892	KU80_peak_333	1601	15	1171.39	15.2941	estExt_Genewise1.C_13001	+	4928061	4932924	3utr	estExt_Genewise1.C_13001	mRNA	SPAC144.05	KAF3770709.1 hypothetical protein M406DRAFT_271973 [Cryphonectria parasitica EP155]	-	-	-	-	GO:0000109//nucleotide-excision repair complex;GO:0000228//nuclear chromosome;GO:0000785//chromatin;GO:0000790//nuclear chromatin;GO:0005575//cellular_component;GO:0005622//intracellular;GO:0005623//cell;GO:0005634//nucleus;GO:0005680//anaphase-promoting complex;GO:0005694//chromosome;GO:0005737//cytoplasm;GO:0005739//mitochondrion;GO:0031974//membrane-enclosed lumen;GO:0031981//nuclear lumen;GO:…	GO:0000166//nucleotide binding;GO:0003674//molecular_function;GO:0003723//RNA binding;GO:0003743//translation initiation factor activity;GO:0003824//catalytic activity;GO:0004386//helicase activity;GO:0004842//ubiquitin-protein transferase activity;GO:0005488//binding;GO:0005524//ATP binding;GO:0008094//DNA-dependent ATPase activity;GO:0008144//drug binding;GO:0008270//zinc ion binding;GO:0016462…	GO:0000724//double-strand break repair via homologous recombination;GO:0000725//recombinational repair;GO:0000726//non-recombinational repair;GO:0006139//nucleobase-containing compound metabolic process;GO:0006259//DNA metabolic process;GO:0006281//DNA repair;GO:0006289//nucleotide-excision repair;GO:0006302//double-strand break repair;GO:0006303//double-strand break repair via nonhomologous end …
scaffold_1	4984114	4984306	KU80_peak_334	3095	466	2145.17	488.536	fgenesh1_kg.1_564_2055_1_CCBH_CCBI_EXTA	+	4983990	4985366	cds,start_codon	fgenesh1_kg.1_564_2055_1_CCBH_CCBI_EXTA	mRNA	--	KAF3770723.1 hypothetical protein M406DRAFT_320484 [Cryphonectria parasitica EP155]	-	-	-	-	GO:0005575//cellular_component;GO:0005622//intracellular;GO:0005623//cell;GO:0005737//cytoplasm;GO:0005783//endoplasmic reticulum;GO:0005789//endoplasmic reticulum membrane;GO:0012505//endomembrane system;GO:0016020//membrane;GO:0016021//integral component of membrane;GO:0031224//intrinsic component of membrane;GO:0031984//organelle subcompartment;GO:0042175//nuclear outer membrane-endoplasmic re…	-	-
scaffold_1	4985190	4985315	KU80_peak_335	4767	970	3430.23	1031.77	fgenesh1_kg.1_564_2055_1_CCBH_CCBI_EXTA	+	4983990	4985366	3utr,stop_codon	fgenesh1_kg.1_564_2055_1_CCBH_CCBI_EXTA	mRNA	--	KAF3770723.1 hypothetical protein M406DRAFT_320484 [Cryphonectria parasitica EP155]	-	-	-	-	GO:0005575//cellular_component;GO:0005622//intracellular;GO:0005623//cell;GO:0005737//cytoplasm;GO:0005783//endoplasmic reticulum;GO:0005789//endoplasmic reticulum membrane;GO:0012505//endomembrane system;GO:0016020//membrane;GO:0016021//integral component of membrane;GO:0031224//intrinsic component of membrane;GO:0031984//organelle subcompartment;GO:0042175//nuclear outer membrane-endoplasmic re…	-	-
scaffold_1	5006412	5006562	KU80_peak_336	2965	136	2167.61	139.237	e_gw1.1.3518.1	+	5005159	5008823	cds	e_gw1.1.3518.1	mRNA	psc3	KAF3770730.1 STAG-domain-containing protein [Cryphonectria parasitica EP155]	Cellular Processes;Cellular Processes	Cell growth and death;Cell growth and death	ko04111//Cell cycle - yeast;ko04113//Meiosis - yeast	K06671;K06671	GO:0000228//nuclear chromosome;GO:0000775//chromosome, centromeric region;GO:0000785//chromatin;GO:0000790//nuclear chromatin;GO:0000792//heterochromatin;GO:0000793//condensed chromosome;GO:0000794//condensed nuclear chromosome;GO:0000798//nuclear cohesin complex;GO:0005575//cellular_component;GO:0005622//intracellular;GO:0005623//cell;GO:0005634//nucleus;GO:0005694//chromosome;GO:0005720//nuclea…	GO:0003674//molecular_function;GO:0003676//nucleic acid binding;GO:0003677//DNA binding;GO:0003682//chromatin binding;GO:0005488//binding;GO:0097159//organic cyclic compound binding;GO:1901363//heterocyclic compound binding	GO:0000003//reproduction;GO:0000070//mitotic sister chromatid segregation;GO:0000278//mitotic cell cycle;GO:0000280//nuclear division;GO:0000819//sister chromatid segregation;GO:0006996//organelle organization;GO:0007049//cell cycle;GO:0007059//chromosome segregation;GO:0007062//sister chromatid cohesion;GO:0007063//regulation of sister chromatid cohesion;GO:0007064//mitotic sister chromatid cohe…
scaffold_1	5007587	5007687	KU80_peak_337	1698	193	1203.49	196.215	e_gw1.1.3518.1	+	5005159	5008823	cds	e_gw1.1.3518.1	mRNA	psc3	KAF3770730.1 STAG-domain-containing protein [Cryphonectria parasitica EP155]	Cellular Processes;Cellular Processes	Cell growth and death;Cell growth and death	ko04111//Cell cycle - yeast;ko04113//Meiosis - yeast	K06671;K06671	GO:0000228//nuclear chromosome;GO:0000775//chromosome, centromeric region;GO:0000785//chromatin;GO:0000790//nuclear chromatin;GO:0000792//heterochromatin;GO:0000793//condensed chromosome;GO:0000794//condensed nuclear chromosome;GO:0000798//nuclear cohesin complex;GO:0005575//cellular_component;GO:0005622//intracellular;GO:0005623//cell;GO:0005634//nucleus;GO:0005694//chromosome;GO:0005720//nuclea…	GO:0003674//molecular_function;GO:0003676//nucleic acid binding;GO:0003677//DNA binding;GO:0003682//chromatin binding;GO:0005488//binding;GO:0097159//organic cyclic compound binding;GO:1901363//heterocyclic compound binding	GO:0000003//reproduction;GO:0000070//mitotic sister chromatid segregation;GO:0000278//mitotic cell cycle;GO:0000280//nuclear division;GO:0000819//sister chromatid segregation;GO:0006996//organelle organization;GO:0007049//cell cycle;GO:0007059//chromosome segregation;GO:0007062//sister chromatid cohesion;GO:0007063//regulation of sister chromatid cohesion;GO:0007064//mitotic sister chromatid cohe…
scaffold_1	5012494	5012594	KU80_peak_338	5079	193	3780.01	197.971	Crypa1.estExt_fgenesh1_kg.C_10608	+	5012445	5014873	5utr,start_codon	Crypa1.estExt_fgenesh1_kg.C_10608	mRNA	kapA	KAF3770732.1 regulated by circadian rhythms/regulation of mitotic cell cycle [Cryphonectria parasitica EP155]	-	-	-	-	GO:0000176//nuclear exosome (RNase complex);GO:0000178//exosome (RNase complex);GO:0000221//vacuolar proton-transporting V-type ATPase, V1 domain;GO:0005575//cellular_component;GO:0005622//intracellular;GO:0005623//cell;GO:0005634//nucleus;GO:0005635//nuclear envelope;GO:0005643//nuclear pore;GO:0005654//nucleoplasm;GO:0005737//cytoplasm;GO:0005829//cytosol;GO:0012505//endomembrane system;GO:0016…	GO:0003674//molecular_function;GO:0005048//signal sequence binding;GO:0005215//transporter activity;GO:0005488//binding;GO:0005515//protein binding;GO:0008139//nuclear localization sequence binding;GO:0008565//protein transporter activity;GO:0019904//protein domain specific binding;GO:0033218//amide binding;GO:0042277//peptide binding;GO:0061608//nuclear import signal receptor activity	GO:0000003//reproduction;GO:0006605//protein targeting;GO:0006606//protein import into nucleus;GO:0006607//NLS-bearing protein import into nucleus;GO:0006612//protein targeting to membrane;GO:0006810//transport;GO:0006886//intracellular protein transport;GO:0006913//nucleocytoplasmic transport;GO:0007276//gamete generation;GO:0007283//spermatogenesis;GO:0008104//protein localization;GO:0008150//b…
scaffold_1	5023734	5023916	KU80_peak_339	1725	591	1212.21	654.864	fgenesh1_pm.1_1033	+	5023541	5025325	cds,start_codon	fgenesh1_pm.1_1033	mRNA	DUG3	KAF3770736.1 N-terminal nucleophile aminohydrolase [Cryphonectria parasitica EP155]	-	-	-	-	GO:0005575//cellular_component;GO:0005622//intracellular;GO:0005623//cell;GO:0005737//cytoplasm;GO:0032991//macromolecular complex;GO:0044424//intracellular part;GO:0044464//cell part;GO:0061672//glutathione hydrolase complex;GO:1902494//catalytic complex	GO:0003674//molecular_function;GO:0003824//catalytic activity;GO:0004044//amidophosphoribosyltransferase activity;GO:0004360//glutamine-fructose-6-phosphate transaminase (isomerizing) activity;GO:0008233//peptidase activity;GO:0008238//exopeptidase activity;GO:0008242//omega peptidase activity;GO:0016740//transferase activity;GO:0016757//transferase activity, transferring glycosyl groups;GO:00167…	GO:0006040//amino sugar metabolic process;GO:0006082//organic acid metabolic process;GO:0006508//proteolysis;GO:0006518//peptide metabolic process;GO:0006520//cellular amino acid metabolic process;GO:0006541//glutamine metabolic process;GO:0006575//cellular modified amino acid metabolic process;GO:0006749//glutathione metabolic process;GO:0006751//glutathione catabolic process;GO:0006790//sulfur …
scaffold_1	5024341	5024466	KU80_peak_340	6255	725	4429.99	791.747	fgenesh1_pm.1_1033	+	5023541	5025325	cds	fgenesh1_pm.1_1033	mRNA	DUG3	KAF3770736.1 N-terminal nucleophile aminohydrolase [Cryphonectria parasitica EP155]	-	-	-	-	GO:0005575//cellular_component;GO:0005622//intracellular;GO:0005623//cell;GO:0005737//cytoplasm;GO:0032991//macromolecular complex;GO:0044424//intracellular part;GO:0044464//cell part;GO:0061672//glutathione hydrolase complex;GO:1902494//catalytic complex	GO:0003674//molecular_function;GO:0003824//catalytic activity;GO:0004044//amidophosphoribosyltransferase activity;GO:0004360//glutamine-fructose-6-phosphate transaminase (isomerizing) activity;GO:0008233//peptidase activity;GO:0008238//exopeptidase activity;GO:0008242//omega peptidase activity;GO:0016740//transferase activity;GO:0016757//transferase activity, transferring glycosyl groups;GO:00167…	GO:0006040//amino sugar metabolic process;GO:0006082//organic acid metabolic process;GO:0006508//proteolysis;GO:0006518//peptide metabolic process;GO:0006520//cellular amino acid metabolic process;GO:0006541//glutamine metabolic process;GO:0006575//cellular modified amino acid metabolic process;GO:0006749//glutathione metabolic process;GO:0006751//glutathione catabolic process;GO:0006790//sulfur …
scaffold_1	5027320	5027395	KU80_peak_341	1143	31	783.246	31.5924	estExt_Genewise1Plus.C_13040	+	5026159	5027399	3utr,stop_codon	estExt_Genewise1Plus.C_13040	mRNA	BNA7	KAF3770737.1 alpha/beta-hydrolase [Cryphonectria parasitica EP155]	Metabolism;Metabolism;Metabolism	Global and overview maps;Amino acid metabolism;Carbohydrate metabolism	ko01100//Metabolic pathways;ko00380//Tryptophan metabolism;ko00630//Glyoxylate and dicarboxylate metabolism	K14263;K14263;K14263	-	GO:0004806//triglyceride lipase activity;GO:0008236//serine-type peptidase activity;GO:0016787//hydrolase activity	GO:0006508//proteolysis;GO:0016042//lipid catabolic process
scaffold_1	5029019	5029169	KU80_peak_342	6219	26	4522.67	25.3319	Crypa1.estExt_fgenesh1_kg.C_10610	+	5028945	5029638	5utr,cds,start_codon	Crypa1.estExt_fgenesh1_kg.C_10610	mRNA	--	KAF3770738.1 hypothetical protein M406DRAFT_100979 [Cryphonectria parasitica EP155]	-	-	-	-	-	-	-
scaffold_1	5029544	5029619	KU80_peak_343	1547	165	1046.09	171.945	Crypa1.estExt_fgenesh1_kg.C_10610	+	5028945	5029638	3utr,cds,stop_codon	Crypa1.estExt_fgenesh1_kg.C_10610	mRNA	--	KAF3770738.1 hypothetical protein M406DRAFT_100979 [Cryphonectria parasitica EP155]	-	-	-	-	-	-	-
scaffold_1	5071339	5071414	KU80_peak_344	8277	1576	6118.53	1900.88	estExt_fgenesh1_pg.C_11231	+	5070456	5073244	cds	estExt_fgenesh1_pg.C_11231	mRNA	--	KAF3770749.1 hypothetical protein M406DRAFT_349375 [Cryphonectria parasitica EP155]	-	-	-	-	-	-	-
scaffold_1	5072993	5073068	KU80_peak_345	1017	453	759.554	547.432	estExt_fgenesh1_pg.C_11231	+	5070456	5073244	3utr,cds,stop_codon	estExt_fgenesh1_pg.C_11231	mRNA	--	KAF3770749.1 hypothetical protein M406DRAFT_349375 [Cryphonectria parasitica EP155]	-	-	-	-	-	-	-
scaffold_1	5103856	5103956	KU80_peak_346	5092	808	3659.23	933.838	Crypa1.gw1.1.3171.1	+	5103582	5104238	cds	Crypa1.gw1.1.3171.1	mRNA	xgeA	KAF3770760.1 family 12 glycoside hydrolase, partial [Cryphonectria parasitica EP155]	-	-	-	-	-	GO:0008810//cellulase activity	GO:0000272//polysaccharide catabolic process
scaffold_1	5104056	5104181	KU80_peak_347	4137	653	2901.91	758.891	Crypa1.gw1.1.3171.1	+	5103582	5104238	cds,stop_codon	Crypa1.gw1.1.3171.1	mRNA	xgeA	KAF3770760.1 family 12 glycoside hydrolase, partial [Cryphonectria parasitica EP155]	-	-	-	-	-	GO:0008810//cellulase activity	GO:0000272//polysaccharide catabolic process
scaffold_1	5110468	5110543	KU80_peak_348	5057	404	3657.66	458.298	fgenesh1_pm.1_1050	+	5109896	5111945	cds	fgenesh1_pm.1_1050	mRNA	malA	KAF3770761.1 hypothetical protein M406DRAFT_336360 [Cryphonectria parasitica EP155]	Metabolism;Metabolism;Metabolism	Global and overview maps;Global and overview maps;Carbohydrate metabolism	ko01100//Metabolic pathways;ko01200//Carbon metabolism;ko00620//Pyruvate metabolism	K00029;K00029;K00029	GO:0005575//cellular_component;GO:0005622//intracellular;GO:0005623//cell;GO:0005737//cytoplasm;GO:0005739//mitochondrion;GO:0043226//organelle;GO:0043227//membrane-bounded organelle;GO:0043229//intracellular organelle;GO:0043231//intracellular membrane-bounded organelle;GO:0044424//intracellular part;GO:0044444//cytoplasmic part;GO:0044464//cell part	GO:0000166//nucleotide binding;GO:0003674//molecular_function;GO:0003824//catalytic activity;GO:0004470//malic enzyme activity;GO:0004471//malate dehydrogenase (decarboxylating) (NAD+) activity;GO:0004473//malate dehydrogenase (decarboxylating) (NADP+) activity;GO:0005198//structural molecule activity;GO:0005488//binding;GO:0008712//ADP-glyceromanno-heptose 6-epimerase activity;GO:0008948//oxaloa…	GO:0006082//organic acid metabolic process;GO:0006090//pyruvate metabolic process;GO:0006108//malate metabolic process;GO:0008150//biological_process;GO:0008152//metabolic process;GO:0009244//lipopolysaccharide core region biosynthetic process;GO:0009987//cellular process;GO:0019752//carboxylic acid metabolic process;GO:0032787//monocarboxylic acid metabolic process;GO:0043436//oxoacid metabolic …
scaffold_1	5111518	5111568	KU80_peak_349	4199	718	2959.46	824.739	fgenesh1_pm.1_1050	+	5109896	5111945	cds	fgenesh1_pm.1_1050	mRNA	malA	KAF3770761.1 hypothetical protein M406DRAFT_336360 [Cryphonectria parasitica EP155]	Metabolism;Metabolism;Metabolism	Global and overview maps;Global and overview maps;Carbohydrate metabolism	ko01100//Metabolic pathways;ko01200//Carbon metabolism;ko00620//Pyruvate metabolism	K00029;K00029;K00029	GO:0005575//cellular_component;GO:0005622//intracellular;GO:0005623//cell;GO:0005737//cytoplasm;GO:0005739//mitochondrion;GO:0043226//organelle;GO:0043227//membrane-bounded organelle;GO:0043229//intracellular organelle;GO:0043231//intracellular membrane-bounded organelle;GO:0044424//intracellular part;GO:0044444//cytoplasmic part;GO:0044464//cell part	GO:0000166//nucleotide binding;GO:0003674//molecular_function;GO:0003824//catalytic activity;GO:0004470//malic enzyme activity;GO:0004471//malate dehydrogenase (decarboxylating) (NAD+) activity;GO:0004473//malate dehydrogenase (decarboxylating) (NADP+) activity;GO:0005198//structural molecule activity;GO:0005488//binding;GO:0008712//ADP-glyceromanno-heptose 6-epimerase activity;GO:0008948//oxaloa…	GO:0006082//organic acid metabolic process;GO:0006090//pyruvate metabolic process;GO:0006108//malate metabolic process;GO:0008150//biological_process;GO:0008152//metabolic process;GO:0009244//lipopolysaccharide core region biosynthetic process;GO:0009987//cellular process;GO:0019752//carboxylic acid metabolic process;GO:0032787//monocarboxylic acid metabolic process;GO:0043436//oxoacid metabolic …
scaffold_1	5111768	5111843	KU80_peak_350	2659	606	2020.9	691.66	fgenesh1_pm.1_1050	+	5109896	5111945	cds,stop_codon	fgenesh1_pm.1_1050	mRNA	malA	KAF3770761.1 hypothetical protein M406DRAFT_336360 [Cryphonectria parasitica EP155]	Metabolism;Metabolism;Metabolism	Global and overview maps;Global and overview maps;Carbohydrate metabolism	ko01100//Metabolic pathways;ko01200//Carbon metabolism;ko00620//Pyruvate metabolism	K00029;K00029;K00029	GO:0005575//cellular_component;GO:0005622//intracellular;GO:0005623//cell;GO:0005737//cytoplasm;GO:0005739//mitochondrion;GO:0043226//organelle;GO:0043227//membrane-bounded organelle;GO:0043229//intracellular organelle;GO:0043231//intracellular membrane-bounded organelle;GO:0044424//intracellular part;GO:0044444//cytoplasmic part;GO:0044464//cell part	GO:0000166//nucleotide binding;GO:0003674//molecular_function;GO:0003824//catalytic activity;GO:0004470//malic enzyme activity;GO:0004471//malate dehydrogenase (decarboxylating) (NAD+) activity;GO:0004473//malate dehydrogenase (decarboxylating) (NADP+) activity;GO:0005198//structural molecule activity;GO:0005488//binding;GO:0008712//ADP-glyceromanno-heptose 6-epimerase activity;GO:0008948//oxaloa…	GO:0006082//organic acid metabolic process;GO:0006090//pyruvate metabolic process;GO:0006108//malate metabolic process;GO:0008150//biological_process;GO:0008152//metabolic process;GO:0009244//lipopolysaccharide core region biosynthetic process;GO:0009987//cellular process;GO:0019752//carboxylic acid metabolic process;GO:0032787//monocarboxylic acid metabolic process;GO:0043436//oxoacid metabolic …
scaffold_1	5132811	5132911	KU80_peak_351	9283	569	6307.6	567.065	estExt_fgenesh1_kg.C_10577	+	5131990	5133410	cds	estExt_fgenesh1_kg.C_10577	mRNA	atrD	KAF3770765.1 PLP-dependent transferase [Cryphonectria parasitica EP155]	-	-	-	-	GO:0005575//cellular_component;GO:0005622//intracellular;GO:0005623//cell;GO:0005634//nucleus;GO:0005737//cytoplasm;GO:0043226//organelle;GO:0043227//membrane-bounded organelle;GO:0043229//intracellular organelle;GO:0043231//intracellular membrane-bounded organelle;GO:0044424//intracellular part;GO:0044464//cell part	GO:0003674//molecular_function;GO:0003824//catalytic activity;GO:0004400//histidinol-phosphate transaminase activity;GO:0005488//binding;GO:0008144//drug binding;GO:0008483//transaminase activity;GO:0008793//aromatic-amino-acid:2-oxoglutarate aminotransferase activity;GO:0009016//succinyldiaminopimelate transaminase activity;GO:0016212//kynurenine-oxoglutarate transaminase activity;GO:0016740//tr…	GO:0000096//sulfur amino acid metabolic process;GO:0000097//sulfur amino acid biosynthetic process;GO:0000105//histidine biosynthetic process;GO:0006082//organic acid metabolic process;GO:0006520//cellular amino acid metabolic process;GO:0006555//methionine metabolic process;GO:0006725//cellular aromatic compound metabolic process;GO:0006790//sulfur compound metabolic process;GO:0006807//nitrogen…
scaffold_1	5132911	5133011	KU80_peak_352	4965	473	3436.97	471.999	estExt_fgenesh1_kg.C_10577	+	5131990	5133410	cds	estExt_fgenesh1_kg.C_10577	mRNA	atrD	KAF3770765.1 PLP-dependent transferase [Cryphonectria parasitica EP155]	-	-	-	-	GO:0005575//cellular_component;GO:0005622//intracellular;GO:0005623//cell;GO:0005634//nucleus;GO:0005737//cytoplasm;GO:0043226//organelle;GO:0043227//membrane-bounded organelle;GO:0043229//intracellular organelle;GO:0043231//intracellular membrane-bounded organelle;GO:0044424//intracellular part;GO:0044464//cell part	GO:0003674//molecular_function;GO:0003824//catalytic activity;GO:0004400//histidinol-phosphate transaminase activity;GO:0005488//binding;GO:0008144//drug binding;GO:0008483//transaminase activity;GO:0008793//aromatic-amino-acid:2-oxoglutarate aminotransferase activity;GO:0009016//succinyldiaminopimelate transaminase activity;GO:0016212//kynurenine-oxoglutarate transaminase activity;GO:0016740//tr…	GO:0000096//sulfur amino acid metabolic process;GO:0000097//sulfur amino acid biosynthetic process;GO:0000105//histidine biosynthetic process;GO:0006082//organic acid metabolic process;GO:0006520//cellular amino acid metabolic process;GO:0006555//methionine metabolic process;GO:0006725//cellular aromatic compound metabolic process;GO:0006790//sulfur compound metabolic process;GO:0006807//nitrogen…
scaffold_1	5133061	5133186	KU80_peak_353	4414	579	3291.76	588.079	estExt_fgenesh1_kg.C_10577	+	5131990	5133410	cds,stop_codon	estExt_fgenesh1_kg.C_10577	mRNA	atrD	KAF3770765.1 PLP-dependent transferase [Cryphonectria parasitica EP155]	-	-	-	-	GO:0005575//cellular_component;GO:0005622//intracellular;GO:0005623//cell;GO:0005634//nucleus;GO:0005737//cytoplasm;GO:0043226//organelle;GO:0043227//membrane-bounded organelle;GO:0043229//intracellular organelle;GO:0043231//intracellular membrane-bounded organelle;GO:0044424//intracellular part;GO:0044464//cell part	GO:0003674//molecular_function;GO:0003824//catalytic activity;GO:0004400//histidinol-phosphate transaminase activity;GO:0005488//binding;GO:0008144//drug binding;GO:0008483//transaminase activity;GO:0008793//aromatic-amino-acid:2-oxoglutarate aminotransferase activity;GO:0009016//succinyldiaminopimelate transaminase activity;GO:0016212//kynurenine-oxoglutarate transaminase activity;GO:0016740//tr…	GO:0000096//sulfur amino acid metabolic process;GO:0000097//sulfur amino acid biosynthetic process;GO:0000105//histidine biosynthetic process;GO:0006082//organic acid metabolic process;GO:0006520//cellular amino acid metabolic process;GO:0006555//methionine metabolic process;GO:0006725//cellular aromatic compound metabolic process;GO:0006790//sulfur compound metabolic process;GO:0006807//nitrogen…
scaffold_1	5133311	5133410	KU80_peak_354	3163	179	2411.72	185.013	estExt_fgenesh1_kg.C_10577	+	5131990	5133410	3utr,stop_codon	estExt_fgenesh1_kg.C_10577	mRNA	atrD	KAF3770765.1 PLP-dependent transferase [Cryphonectria parasitica EP155]	-	-	-	-	GO:0005575//cellular_component;GO:0005622//intracellular;GO:0005623//cell;GO:0005634//nucleus;GO:0005737//cytoplasm;GO:0043226//organelle;GO:0043227//membrane-bounded organelle;GO:0043229//intracellular organelle;GO:0043231//intracellular membrane-bounded organelle;GO:0044424//intracellular part;GO:0044464//cell part	GO:0003674//molecular_function;GO:0003824//catalytic activity;GO:0004400//histidinol-phosphate transaminase activity;GO:0005488//binding;GO:0008144//drug binding;GO:0008483//transaminase activity;GO:0008793//aromatic-amino-acid:2-oxoglutarate aminotransferase activity;GO:0009016//succinyldiaminopimelate transaminase activity;GO:0016212//kynurenine-oxoglutarate transaminase activity;GO:0016740//tr…	GO:0000096//sulfur amino acid metabolic process;GO:0000097//sulfur amino acid biosynthetic process;GO:0000105//histidine biosynthetic process;GO:0006082//organic acid metabolic process;GO:0006520//cellular amino acid metabolic process;GO:0006555//methionine metabolic process;GO:0006725//cellular aromatic compound metabolic process;GO:0006790//sulfur compound metabolic process;GO:0006807//nitrogen…
scaffold_1	5145784	5145884	KU80_peak_355	1005	351	688.455	373.864	estExt_Genewise1.C_13147	+	5145410	5147209	cds	estExt_Genewise1.C_13147	mRNA	YMR210W	KAF3770769.1 AB-hydrolase YheT [Cryphonectria parasitica EP155]	-	-	-	-	GO:0005575//cellular_component	GO:0003674//molecular_function;GO:0003824//catalytic activity;GO:0016298//lipase activity;GO:0016740//transferase activity;GO:0016746//transferase activity, transferring acyl groups;GO:0016787//hydrolase activity;GO:0016788//hydrolase activity, acting on ester bonds;GO:0034338//short-chain carboxylesterase activity;GO:0047372//acylglycerol lipase activity;GO:0052689//carboxylic ester hydrolase ac…	GO:0006082//organic acid metabolic process;GO:0006629//lipid metabolic process;GO:0006631//fatty acid metabolic process;GO:0006633//fatty acid biosynthetic process;GO:0006638//neutral lipid metabolic process;GO:0006639//acylglycerol metabolic process;GO:0006641//triglyceride metabolic process;GO:0008150//biological_process;GO:0008152//metabolic process;GO:0008610//lipid biosynthetic process;GO:00…
scaffold_1	5182067	5182167	KU80_peak_356	1777	540	1214.78	558.655	estExt_Genewise1Plus.C_13141	+	5181515	5183777	cds	estExt_Genewise1Plus.C_13141	mRNA	yanF	KAF3770782.1 FAD-binding domain-containing protein [Cryphonectria parasitica EP155]	-	-	-	-	-	GO:0008891//glycolate oxidase activity;GO:0016491//oxidoreductase activity;GO:0050660//flavin adenine dinucleotide binding	GO:0005975//carbohydrate metabolic process;GO:0055114//oxidation-reduction process
scaffold_1	5182217	5182342	KU80_peak_357	5163	1214	3582.8	1228.34	estExt_Genewise1Plus.C_13141	+	5181515	5183777	cds	estExt_Genewise1Plus.C_13141	mRNA	yanF	KAF3770782.1 FAD-binding domain-containing protein [Cryphonectria parasitica EP155]	-	-	-	-	-	GO:0008891//glycolate oxidase activity;GO:0016491//oxidoreductase activity;GO:0050660//flavin adenine dinucleotide binding	GO:0005975//carbohydrate metabolic process;GO:0055114//oxidation-reduction process
scaffold_1	5183718	5183768	KU80_peak_358	2805	245	1916.44	253.25	estExt_Genewise1Plus.C_13141	+	5181515	5183777	3utr,stop_codon	estExt_Genewise1Plus.C_13141	mRNA	yanF	KAF3770782.1 FAD-binding domain-containing protein [Cryphonectria parasitica EP155]	-	-	-	-	-	GO:0008891//glycolate oxidase activity;GO:0016491//oxidoreductase activity;GO:0050660//flavin adenine dinucleotide binding	GO:0005975//carbohydrate metabolic process;GO:0055114//oxidation-reduction process
scaffold_1	5230883	5230983	KU80_peak_359	1766	575	1249.72	603.066	estExt_fgenesh1_kg.C_10587	+	5230809	5232733	cds,start_codon	estExt_fgenesh1_kg.C_10587	mRNA	TUF1	KAF3770796.1 translation elongation factor Tu [Cryphonectria parasitica EP155]	-	-	-	-	GO:0005575//cellular_component;GO:0005622//intracellular;GO:0005623//cell;GO:0005737//cytoplasm;GO:0005739//mitochondrion;GO:0005759//mitochondrial matrix;GO:0031974//membrane-enclosed lumen;GO:0043226//organelle;GO:0043227//membrane-bounded organelle;GO:0043229//intracellular organelle;GO:0043231//intracellular membrane-bounded organelle;GO:0043233//organelle lumen;GO:0044422//organelle part;GO:…	GO:0000049//tRNA binding;GO:0000166//nucleotide binding;GO:0001882//nucleoside binding;GO:0001883//purine nucleoside binding;GO:0003674//molecular_function;GO:0003676//nucleic acid binding;GO:0003723//RNA binding;GO:0003743//translation initiation factor activity;GO:0003746//translation elongation factor activity;GO:0003747//translation release factor activity;GO:0003824//catalytic activity;GO:00…	GO:0000103//sulfate assimilation;GO:0001514//selenocysteine incorporation;GO:0006412//translation;GO:0006413//translational initiation;GO:0006414//translational elongation;GO:0006415//translational termination;GO:0006518//peptide metabolic process;GO:0006807//nitrogen compound metabolic process;GO:0006950//response to stress;GO:0008150//biological_process;GO:0008152//metabolic process;GO:0009058/…
scaffold_1	5231941	5232016	KU80_peak_360	4123	1222	2844.74	1333.66	estExt_fgenesh1_kg.C_10587	+	5230809	5232733	cds	estExt_fgenesh1_kg.C_10587	mRNA	TUF1	KAF3770796.1 translation elongation factor Tu [Cryphonectria parasitica EP155]	-	-	-	-	GO:0005575//cellular_component;GO:0005622//intracellular;GO:0005623//cell;GO:0005737//cytoplasm;GO:0005739//mitochondrion;GO:0005759//mitochondrial matrix;GO:0031974//membrane-enclosed lumen;GO:0043226//organelle;GO:0043227//membrane-bounded organelle;GO:0043229//intracellular organelle;GO:0043231//intracellular membrane-bounded organelle;GO:0043233//organelle lumen;GO:0044422//organelle part;GO:…	GO:0000049//tRNA binding;GO:0000166//nucleotide binding;GO:0001882//nucleoside binding;GO:0001883//purine nucleoside binding;GO:0003674//molecular_function;GO:0003676//nucleic acid binding;GO:0003723//RNA binding;GO:0003743//translation initiation factor activity;GO:0003746//translation elongation factor activity;GO:0003747//translation release factor activity;GO:0003824//catalytic activity;GO:00…	GO:0000103//sulfate assimilation;GO:0001514//selenocysteine incorporation;GO:0006412//translation;GO:0006413//translational initiation;GO:0006414//translational elongation;GO:0006415//translational termination;GO:0006518//peptide metabolic process;GO:0006807//nitrogen compound metabolic process;GO:0006950//response to stress;GO:0008150//biological_process;GO:0008152//metabolic process;GO:0009058/…
scaffold_1	5232541	5232641	KU80_peak_361	7864	927	5493.16	1032.36	estExt_fgenesh1_kg.C_10587	+	5230809	5232733	3utr	estExt_fgenesh1_kg.C_10587	mRNA	TUF1	KAF3770796.1 translation elongation factor Tu [Cryphonectria parasitica EP155]	-	-	-	-	GO:0005575//cellular_component;GO:0005622//intracellular;GO:0005623//cell;GO:0005737//cytoplasm;GO:0005739//mitochondrion;GO:0005759//mitochondrial matrix;GO:0031974//membrane-enclosed lumen;GO:0043226//organelle;GO:0043227//membrane-bounded organelle;GO:0043229//intracellular organelle;GO:0043231//intracellular membrane-bounded organelle;GO:0043233//organelle lumen;GO:0044422//organelle part;GO:…	GO:0000049//tRNA binding;GO:0000166//nucleotide binding;GO:0001882//nucleoside binding;GO:0001883//purine nucleoside binding;GO:0003674//molecular_function;GO:0003676//nucleic acid binding;GO:0003723//RNA binding;GO:0003743//translation initiation factor activity;GO:0003746//translation elongation factor activity;GO:0003747//translation release factor activity;GO:0003824//catalytic activity;GO:00…	GO:0000103//sulfate assimilation;GO:0001514//selenocysteine incorporation;GO:0006412//translation;GO:0006413//translational initiation;GO:0006414//translational elongation;GO:0006415//translational termination;GO:0006518//peptide metabolic process;GO:0006807//nitrogen compound metabolic process;GO:0006950//response to stress;GO:0008150//biological_process;GO:0008152//metabolic process;GO:0009058/…
scaffold_1	5235337	5235487	KU80_peak_362	7242	1585	5269.62	1703.61	fgenesh1_kg.1_592_2026_1_CCBH_CCBI_EXTA	+	5233862	5236065	3utr,stop_codon	fgenesh1_kg.1_592_2026_1_CCBH_CCBI_EXTA	mRNA	erp38	KAF3770798.1 hypothetical protein M406DRAFT_320512 [Cryphonectria parasitica EP155]	Genetic Information Processing	Folding, sorting and degradation	ko04141//Protein processing in endoplasmic reticulum	K09584	GO:0005575//cellular_component;GO:0005622//intracellular;GO:0005623//cell;GO:0005737//cytoplasm;GO:0005783//endoplasmic reticulum;GO:0005788//endoplasmic reticulum lumen;GO:0012505//endomembrane system;GO:0031974//membrane-enclosed lumen;GO:0043226//organelle;GO:0043227//membrane-bounded organelle;GO:0043229//intracellular organelle;GO:0043231//intracellular membrane-bounded organelle;GO:0043233/…	GO:0003674//molecular_function;GO:0003756//protein disulfide isomerase activity;GO:0003824//catalytic activity;GO:0005488//binding;GO:0005515//protein binding;GO:0015035//protein disulfide oxidoreductase activity;GO:0015036//disulfide oxidoreductase activity;GO:0016209//antioxidant activity;GO:0016491//oxidoreductase activity;GO:0016667//oxidoreductase activity, acting on a sulfur group of donors…	GO:0006457//protein folding;GO:0006790//sulfur compound metabolic process;GO:0006950//response to stress;GO:0006979//response to oxidative stress;GO:0008150//biological_process;GO:0008152//metabolic process;GO:0009306//protein secretion;GO:0009987//cellular process;GO:0019725//cellular homeostasis;GO:0033554//cellular response to stress;GO:0034599//cellular response to oxidative stress;GO:0034975…
scaffold_1	5240629	5240754	KU80_peak_363	5713	1170	4223.6	1345.47	Crypa1.e_gw1.1.953.1	+	5240310	5241646	cds	Crypa1.e_gw1.1.953.1	mRNA	psi1	KAF3771440.1 hypothetical protein M406DRAFT_36415 [Cryphonectria parasitica EP155]	-	-	-	-	GO:0005575//cellular_component;GO:0005622//intracellular;GO:0005623//cell;GO:0005634//nucleus;GO:0005737//cytoplasm;GO:0005829//cytosol;GO:0005840//ribosome;GO:0015935//small ribosomal subunit;GO:0022626//cytosolic ribosome;GO:0022627//cytosolic small ribosomal subunit;GO:0032991//macromolecular complex;GO:0043226//organelle;GO:0043227//membrane-bounded organelle;GO:0043228//non-membrane-bounded …	GO:0003674//molecular_function;GO:0003676//nucleic acid binding;GO:0003677//DNA binding;GO:0005488//binding;GO:0005515//protein binding;GO:0030544//Hsp70 protein binding;GO:0031072//heat shock protein binding;GO:0051082//unfolded protein binding;GO:0051787//misfolded protein binding;GO:0097159//organic cyclic compound binding;GO:1901363//heterocyclic compound binding	GO:0002181//cytoplasmic translation;GO:0002183//cytoplasmic translational initiation;GO:0006403//RNA localization;GO:0006404//RNA import into nucleus;GO:0006412//translation;GO:0006413//translational initiation;GO:0006457//protein folding;GO:0006508//proteolysis;GO:0006511//ubiquitin-dependent protein catabolic process;GO:0006515//misfolded or incompletely synthesized protein catabolic process;GO…
scaffold_1	5241634	5241709	KU80_peak_364	6911	1850	5214.65	2191.79	Crypa1.e_gw1.1.953.1	+	5240310	5241646	cds,stop_codon	Crypa1.e_gw1.1.953.1	mRNA	psi1	KAF3771440.1 hypothetical protein M406DRAFT_36415 [Cryphonectria parasitica EP155]	-	-	-	-	GO:0005575//cellular_component;GO:0005622//intracellular;GO:0005623//cell;GO:0005634//nucleus;GO:0005737//cytoplasm;GO:0005829//cytosol;GO:0005840//ribosome;GO:0015935//small ribosomal subunit;GO:0022626//cytosolic ribosome;GO:0022627//cytosolic small ribosomal subunit;GO:0032991//macromolecular complex;GO:0043226//organelle;GO:0043227//membrane-bounded organelle;GO:0043228//non-membrane-bounded …	GO:0003674//molecular_function;GO:0003676//nucleic acid binding;GO:0003677//DNA binding;GO:0005488//binding;GO:0005515//protein binding;GO:0030544//Hsp70 protein binding;GO:0031072//heat shock protein binding;GO:0051082//unfolded protein binding;GO:0051787//misfolded protein binding;GO:0097159//organic cyclic compound binding;GO:1901363//heterocyclic compound binding	GO:0002181//cytoplasmic translation;GO:0002183//cytoplasmic translational initiation;GO:0006403//RNA localization;GO:0006404//RNA import into nucleus;GO:0006412//translation;GO:0006413//translational initiation;GO:0006457//protein folding;GO:0006508//proteolysis;GO:0006511//ubiquitin-dependent protein catabolic process;GO:0006515//misfolded or incompletely synthesized protein catabolic process;GO…
scaffold_1	5241634	5241709	KU80_peak_364	6911	1850	5214.65	2191.79	Crypa1.estExt_fgenesh1_kg.C_10628	+	5241615	5242388	5utr,start_codon	Crypa1.estExt_fgenesh1_kg.C_10628	mRNA	--	KAF3770800.1 hypothetical protein M406DRAFT_100993 [Cryphonectria parasitica EP155]	-	-	-	-	-	-	-
scaffold_1	5244403	5244451	KU80_peak_365	3382	383	2417.34	400.598	estExt_fgenesh1_kg.C_10593	+	5243229	5244451	3utr,stop_codon	estExt_fgenesh1_kg.C_10593	mRNA	--	KAF3770801.1 HAD-like protein [Cryphonectria parasitica EP155]	-	-	-	-	-	GO:0008801//beta-phosphoglucomutase activity;GO:0008967//phosphoglycolate phosphatase activity;GO:0016616//oxidoreductase activity, acting on the CH-OH group of donors, NAD or NADP as acceptor;GO:0016787//hydrolase activity;GO:0016827//hydrolase activity, acting on acid carbon-phosphorus bonds;GO:0018784//(S)-2-haloacid dehalogenase activity;GO:0051287//NAD binding	GO:0006805//xenobiotic metabolic process;GO:0008152//metabolic process;GO:0009636//response to toxic substance;GO:0009853//photorespiration;GO:0019635//2-aminoethylphosphonate catabolic process;GO:0019636//phosphonoacetate metabolic process;GO:0019700//organic phosphonate catabolic process;GO:0043094//cellular metabolic compound salvage;GO:0046352//disaccharide catabolic process;GO:0055114//oxida…
scaffold_1	5256088	5256188	KU80_peak_366	2150	408	1544.88	483.447	e_gw1.1.392.1	+	5255255	5257607	cds	e_gw1.1.392.1	mRNA	--	KAF3770804.1 hypothetical protein M406DRAFT_245744 [Cryphonectria parasitica EP155]	-	-	-	-	GO:0005672//transcription factor TFIIA complex;GO:0019031//viral envelope	GO:0000981//RNA polymerase II transcription factor activity, sequence-specific DNA binding;GO:0005506//iron ion binding;GO:0008270//zinc ion binding;GO:0016491//oxidoreductase activity	GO:0006355//regulation of transcription, DNA-templated;GO:0006367//transcription initiation from RNA polymerase II promoter;GO:0008610//lipid biosynthetic process;GO:0019068//virion assembly;GO:0055114//oxidation-reduction process
scaffold_1	5287853	5287978	KU80_peak_367	3981	782	2679.63	786.639	estExt_fgenesh1_pm.C_11073	+	5287654	5289829	cds,start_codon	estExt_fgenesh1_pm.C_11073	mRNA	rar1	KAF3770816.1 methionyl-tRNA synthetase [Cryphonectria parasitica EP155]	Metabolism;Genetic Information Processing;Metabolism	Global and overview maps;Translation;Metabolism of other amino acids	ko01100//Metabolic pathways;ko00970//Aminoacyl-tRNA biosynthesis;ko00450//Selenocompound metabolism	K01874;K01874;K01874	GO:0005575//cellular_component;GO:0005622//intracellular;GO:0005623//cell;GO:0005634//nucleus;GO:0005730//nucleolus;GO:0005737//cytoplasm;GO:0005829//cytosol;GO:0016020//membrane;GO:0016021//integral component of membrane;GO:0017101//aminoacyl-tRNA synthetase multienzyme complex;GO:0017102//methionyl glutamyl tRNA synthetase complex;GO:0031224//intrinsic component of membrane;GO:0031974//membrane…	GO:0000049//tRNA binding;GO:0000166//nucleotide binding;GO:0003674//molecular_function;GO:0003676//nucleic acid binding;GO:0003723//RNA binding;GO:0003824//catalytic activity;GO:0004812//aminoacyl-tRNA ligase activity;GO:0004823//leucine-tRNA ligase activity;GO:0004825//methionine-tRNA ligase activity;GO:0004832//valine-tRNA ligase activity;GO:0005488//binding;GO:0005524//ATP binding;GO:0008144//…	GO:0002181//cytoplasmic translation;GO:0006082//organic acid metabolic process;GO:0006139//nucleobase-containing compound metabolic process;GO:0006351//transcription, DNA-templated;GO:0006355//regulation of transcription, DNA-templated;GO:0006356//regulation of transcription from RNA polymerase I promoter;GO:0006399//tRNA metabolic process;GO:0006412//translation;GO:0006418//tRNA aminoacylation f…
scaffold_1	5289627	5289747	KU80_peak_368	2540	603	1793.05	620.995	estExt_fgenesh1_pm.C_11073	+	5287654	5289829	cds,stop_codon	estExt_fgenesh1_pm.C_11073	mRNA	rar1	KAF3770816.1 methionyl-tRNA synthetase [Cryphonectria parasitica EP155]	Metabolism;Genetic Information Processing;Metabolism	Global and overview maps;Translation;Metabolism of other amino acids	ko01100//Metabolic pathways;ko00970//Aminoacyl-tRNA biosynthesis;ko00450//Selenocompound metabolism	K01874;K01874;K01874	GO:0005575//cellular_component;GO:0005622//intracellular;GO:0005623//cell;GO:0005634//nucleus;GO:0005730//nucleolus;GO:0005737//cytoplasm;GO:0005829//cytosol;GO:0016020//membrane;GO:0016021//integral component of membrane;GO:0017101//aminoacyl-tRNA synthetase multienzyme complex;GO:0017102//methionyl glutamyl tRNA synthetase complex;GO:0031224//intrinsic component of membrane;GO:0031974//membrane…	GO:0000049//tRNA binding;GO:0000166//nucleotide binding;GO:0003674//molecular_function;GO:0003676//nucleic acid binding;GO:0003723//RNA binding;GO:0003824//catalytic activity;GO:0004812//aminoacyl-tRNA ligase activity;GO:0004823//leucine-tRNA ligase activity;GO:0004825//methionine-tRNA ligase activity;GO:0004832//valine-tRNA ligase activity;GO:0005488//binding;GO:0005524//ATP binding;GO:0008144//…	GO:0002181//cytoplasmic translation;GO:0006082//organic acid metabolic process;GO:0006139//nucleobase-containing compound metabolic process;GO:0006351//transcription, DNA-templated;GO:0006355//regulation of transcription, DNA-templated;GO:0006356//regulation of transcription from RNA polymerase I promoter;GO:0006399//tRNA metabolic process;GO:0006412//translation;GO:0006418//tRNA aminoacylation f…
scaffold_1	5324254	5324304	KU80_peak_369	6479	1280	4686.63	1468.23	estExt_fgenesh1_kg.C_10602	+	5323955	5325816	5utr,cds,start_codon	estExt_fgenesh1_kg.C_10602	mRNA	--	KAF3770825.1 hypothetical protein M406DRAFT_354579 [Cryphonectria parasitica EP155]	-	-	-	-	GO:0016020//membrane	-	-
scaffold_1	5324354	5324429	KU80_peak_370	3087	653	2165.14	726.012	estExt_fgenesh1_kg.C_10602	+	5323955	5325816	cds,start_codon	estExt_fgenesh1_kg.C_10602	mRNA	--	KAF3770825.1 hypothetical protein M406DRAFT_354579 [Cryphonectria parasitica EP155]	-	-	-	-	GO:0016020//membrane	-	-
scaffold_1	5324725	5324875	KU80_peak_371	3583	701	2534.78	784.059	estExt_fgenesh1_kg.C_10602	+	5323955	5325816	cds	estExt_fgenesh1_kg.C_10602	mRNA	--	KAF3770825.1 hypothetical protein M406DRAFT_354579 [Cryphonectria parasitica EP155]	-	-	-	-	GO:0016020//membrane	-	-
scaffold_1	5357562	5357637	KU80_peak_372	1541	886	1119.11	904.656	e_gw1.1.3629.1	+	5355717	5358451	cds	e_gw1.1.3629.1	mRNA	--	KAF3770831.1 hypothetical protein M406DRAFT_246141 [Cryphonectria parasitica EP155]	-	-	-	-	-	GO:0000981//RNA polymerase II transcription factor activity, sequence-specific DNA binding;GO:0008270//zinc ion binding	GO:0006355//regulation of transcription, DNA-templated
scaffold_1	5358287	5358362	KU80_peak_373	1418	387	990.025	387.606	e_gw1.1.3629.1	+	5355717	5358451	cds,stop_codon	e_gw1.1.3629.1	mRNA	--	KAF3770831.1 hypothetical protein M406DRAFT_246141 [Cryphonectria parasitica EP155]	-	-	-	-	-	GO:0000981//RNA polymerase II transcription factor activity, sequence-specific DNA binding;GO:0008270//zinc ion binding	GO:0006355//regulation of transcription, DNA-templated
scaffold_1	5412396	5412603	KU80_peak_374	0	0	0.213634	0.326707	Crypa1.estExt_fgenesh1_kg.C_10647	+	5412397	5413362	5utr,start_codon	Crypa1.estExt_fgenesh1_kg.C_10647	mRNA	--	KAF3770843.1 hypothetical protein M406DRAFT_101009 [Cryphonectria parasitica EP155]	-	-	-	-	-	-	-
scaffold_1	5413310	5413360	KU80_peak_375	3515	523	2384.93	539.098	Crypa1.estExt_fgenesh1_kg.C_10647	+	5412397	5413362	3utr,stop_codon	Crypa1.estExt_fgenesh1_kg.C_10647	mRNA	--	KAF3770843.1 hypothetical protein M406DRAFT_101009 [Cryphonectria parasitica EP155]	-	-	-	-	-	-	-
scaffold_1	5456467	5456637	KU80_peak_376	16018	2532	11636.5	2835.01	Crypa1.estExt_fgenesh1_kg.C_10653	+	5456368	5457014	cds,start_codon,stop_codon	Crypa1.estExt_fgenesh1_kg.C_10653	mRNA	--	KAF3770857.1 hypothetical protein M406DRAFT_101014 [Cryphonectria parasitica EP155]	-	-	-	-	-	-	-
[truncated: 4,217 more rows]

## Sheet: CpMTA1_ALL_peak
S3 Table. Distribution of m6A peaks along the whole mRNA transcripts
chr	start	end	peak_id	IP_count	input_count	IP_rle	input_rle	GeneID	strand	gene_start	gene_end	position_annot	transcript_id	gene_type	Symbol	Description	KEGG_A_class	KEGG_B_class	Pathway	K_ID	GO Component	GO Function	GO Process
[truncated: 3,039 more rows]
