# Supplementary material for: N6-methyladenosine RNA methyltransferase CpMTA1 mediates CpAphA mRNA stability through a YTHDF1-dependent m6A modification in the chestnut blight fungus
Source: PLoS Pathog. 2024 Aug 19;20(8):e1012476. doi: 10.1371/journal.ppat.1012476 (PMC11361730; doi:10.1371/journal.ppat.1012476)
Supplement: S4 Table — (XLSX) [file ppat.1012476.s018.xlsx]

## Sheet: Sheet1
S4 Table. Differentially expressed genes in KU80 and △CpMTA1
id	logFC	pvalue	fdr	Symbol
Crypa1.e_gw1.1.1016.1	0.134447	0.237744	0.500543	MAGB
Crypa1.e_gw1.1.1021.1	-0.305243	0.720729	0.876714	MRPL17
Crypa1.e_gw1.1.1037.1	-0.262944	0.931385	0.969567	--
Crypa1.e_gw1.1.1094.1	1.22645	0.0998552	0.293298	orsB
Crypa1.e_gw1.1.1106.1	-0.00543096	0.541459	0.774923	CLM1
Crypa1.e_gw1.1.1109.1	-0.4985	0.278886	0.547315	--
Crypa1.e_gw1.1.1135.1	0.373458	0.490243	0.739324	--
Crypa1.e_gw1.1.1179.1	0.469485	0.873482	0.951421	himE
Crypa1.e_gw1.1.1180.1	-0.508518	0.342163	0.614851	CBF1
Crypa1.e_gw1.1.1225.1	-0.660945	0.512862	0.755427	--
Crypa1.e_gw1.1.1262.1	-1.51967	0.0593018	0.20661	aes1
Crypa1.e_gw1.1.1276.1	-0.47531	0.269964	0.536363	pi053
Crypa1.e_gw1.1.1291.1	-1.89383	0.122645	0.335567	--
Crypa1.e_gw1.1.1294.1	-0.202895	0.905973	0.964775	dcp2
Crypa1.e_gw1.1.13.1	7.06609	4.11313e-10	1.61276e-08	andM
Crypa1.e_gw1.1.1314.1	-1.41728	0.114953	0.321372	--
Crypa1.e_gw1.1.1317.1	1.11548	0.676071	0.856623	Rdh12
Crypa1.e_gw1.1.137.1	-0.791948	0.0746054	0.242675	mus-53
Crypa1.e_gw1.1.1468.1	-0.302041	0.88643	0.95515	ARL2
Crypa1.e_gw1.1.1484.1	5.76755	1.59155e-06	2.9837e-05	CEF1
Crypa1.e_gw1.1.1533.1	0.0432949	0.195334	0.44697	TRAPPC2
Crypa1.e_gw1.1.1550.1	-0.349163	0.793946	0.913999	pin4
Crypa1.e_gw1.1.1563.1	-9.81378	0.0108235	0.0599885	--
Crypa1.e_gw1.1.1577.1	-1.09516	0.815176	0.924063	--
Crypa1.e_gw1.1.1591.1	0	1	1	gliN
Crypa1.e_gw1.1.160.1	0.167732	0.127329	0.344035	pof6
Crypa1.e_gw1.1.1605.1	-0.251947	0.99378	0.997488	TIM8
Crypa1.e_gw1.1.1609.1	0.1766	0.361586	0.632573	--
Crypa1.e_gw1.1.1637.1	1.18586	8.05266e-11	3.62432e-09	SPAC3H5.09c
Crypa1.e_gw1.1.1699.1	-0.94613	0.000358996	0.00354007	--
Crypa1.e_gw1.1.1736.1	-1.08114	0.214625	0.47332	VHC1
Crypa1.e_gw1.1.1761.1	0.0903341	0.246279	0.510296	SPAC9G1.10c
Crypa1.e_gw1.1.1785.1	0.137504	0.592816	0.806054	FUB8
Crypa1.e_gw1.1.1820.1	0.346547	0.269361	0.536176	--
Crypa1.e_gw1.1.1885.1	-1.61377	0.0778353	0.249742	ADL1
Crypa1.e_gw1.1.1929.1	-0.219925	0.942434	0.973842	--
Crypa1.e_gw1.1.1979.1	-1.26229	0.0360657	0.14524	--
Crypa1.e_gw1.1.1988.1	-1.11752	0.195702	0.447723	--
Crypa1.e_gw1.1.200.1	-0.366156	0.699045	0.866844	NUP82
Crypa1.e_gw1.1.2057.1	-0.214354	0.968448	0.987051	YDR341C
Crypa1.e_gw1.1.2058.1	0.1047	0.0530921	0.191698	--
Crypa1.e_gw1.1.2068.1	-0.404422	0.617457	0.822543	top3
Crypa1.e_gw1.1.2100.1	0.38882	0.234023	0.496961	--
Crypa1.e_gw1.1.2222.1	-1.48951	0.0409009	0.158918	AO090103000074
Crypa1.e_gw1.1.2283.1	0.0953185	0.451587	0.709812	MFS1
Crypa1.e_gw1.1.2289.1	-0.241376	0.981198	0.992452	notK'
Crypa1.e_gw1.1.2400.1	-0.233009	0.935838	0.971012	srpA
Crypa1.e_gw1.1.2450.1	-0.196324	0.870452	0.949884	STE50
Crypa1.e_gw1.1.2473.1	-0.564291	0.605452	0.814621	cpaT
Crypa1.e_gw1.1.2476.1	0.0306244	0.532292	0.767617	BGL1B
Crypa1.e_gw1.1.253.1	-1.58496	0.0319781	0.133476	bglM
Crypa1.e_gw1.1.2558.1	-0.120644	0.689219	0.865233	--
Crypa1.e_gw1.1.2563.1	0	1	1	aclM
Crypa1.e_gw1.1.26.1	-0.287549	0.99424	0.997547	SIP3
Crypa1.e_gw1.1.2668.1	0.328854	0.100942	0.295146	AIM32
Crypa1.e_gw1.1.2669.1	-0.349962	0.79271	0.913488	ark1
Crypa1.e_gw1.1.2681.1	-0.220755	0.995779	0.99759	--
Crypa1.e_gw1.1.2699.1	-0.833549	0.000254581	0.00263865	Ldah
Crypa1.e_gw1.1.27.1	-0.439077	0.477003	0.729731	NUP188
Crypa1.e_gw1.1.2717.1	-0.571542	0.713995	0.872977	--
Crypa1.e_gw1.1.284.1	-0.737585	0.32257	0.595368	FUC95A
Crypa1.e_gw1.1.286.1	-0.775665	0.0143612	0.0747258	--
Crypa1.e_gw1.1.2875.1	0.193969	0.395958	0.664259	Rv1533
Crypa1.e_gw1.1.2907.1	-0.237672	0.929911	0.968741	sdo1
Crypa1.e_gw1.1.2918.1	-0.0311169	0.18538	0.433819	bimG
Crypa1.e_gw1.1.2997.1	-1.05173	0.077034	0.248066	SFK1
Crypa1.e_gw1.1.2998.1	-0.699385	0.0278936	0.120435	SRP102
Crypa1.e_gw1.1.3005.1	0.88425	0.000573479	0.00531952	PHO13
Crypa1.e_gw1.1.3040.1	-0.177331	0.879078	0.953069	--
Crypa1.e_gw1.1.3060.1	0	1	1	--
Crypa1.e_gw1.1.3061.1	0.0695162	0.365606	0.63691	SPAC6G10.04c
Crypa1.e_gw1.1.3086.1	-1.83007	0.439472	0.700865	rha1
Crypa1.e_gw1.1.3147.1	-2.30712	0.000205293	0.00220486	Cel61a
Crypa1.e_gw1.1.3162.1	-0.918649	0.0693126	0.230726	ctk3
Crypa1.e_gw1.1.3172.1	-0.662	0.0968235	0.288352	--
Crypa1.e_gw1.1.3199.1	0.730244	0.0585518	0.205047	--
Crypa1.e_gw1.1.3200.1	-2.0411	1	1	--
Crypa1.e_gw1.1.3247.1	-0.65995	0.47359	0.727274	--
Crypa1.e_gw1.1.3250.1	-1.09161	0.109122	0.311121	SCP1
Crypa1.e_gw1.1.3304.1	-0.507402	0.308687	0.58161	CWC21
Crypa1.e_gw1.1.3339.1	0	1	1	derI1
Crypa1.e_gw1.1.3364.1	-0.27275	0.79665	0.914678	tom22
Crypa1.e_gw1.1.3370.1	0.110219	0.465458	0.721033	SPAC4A8.02c
Crypa1.e_gw1.1.3409.1	-0.952341	0.132264	0.352429	LCL2
Crypa1.e_gw1.1.3471.1	0.0998804	0.526886	0.765063	TIM13
Crypa1.e_gw1.1.3502.1	-2.44606	1	1	AAE3
Crypa1.e_gw1.1.3531.1	-0.0717138	0.485146	0.736055	sec8
Crypa1.e_gw1.1.3586.1	-1.32109	5.74034e-05	0.000736125	svkA
Crypa1.e_gw1.1.367.1	-1.7749	0.0193592	0.0931919	--
Crypa1.e_gw1.1.3698.1	-0.636877	0.274496	0.541641	erg12
Crypa1.e_gw1.1.37.1	0.16456	0.0508121	0.185936	SPAC56F8.02
Crypa1.e_gw1.1.3728.1	0.20629	0.299321	0.571268	BGL1B
Crypa1.e_gw1.1.3801.1	-0.736264	0.246798	0.51049	SPCC1494.01
Crypa1.e_gw1.1.3807.1	-0.0181637	0.632787	0.83308	oxa101
Crypa1.e_gw1.1.3836.1	-8.91687	0.0342097	0.139708	CG5065
Crypa1.e_gw1.1.3867.1	-0.188176	0.845845	0.938953	CG17119
Crypa1.e_gw1.1.3883.1	-0.116253	0.632649	0.832994	POM34
Crypa1.e_gw1.1.3953.1	-0.207325	0.920891	0.968583	--
Crypa1.e_gw1.1.440.1	0	1	1	DAK
Crypa1.e_gw1.1.469.1	1.28951	0.0337464	0.138273	TRI13
Crypa1.e_gw1.1.474.1	-4.32193	0.785038	0.910014	PFICI_06862
Crypa1.e_gw1.1.559.1	7.42762	2.57349e-08	6.93883e-07	asR2
Crypa1.e_gw1.1.563.1	5.90689	0.369695	0.639196	qutD
Crypa1.e_gw1.1.577.1	0.666447	0.00998315	0.0565402	SPBP8B7.18c
Crypa1.e_gw1.1.59.1	0.00121634	0.231808	0.494254	ste20
Crypa1.e_gw1.1.591.1	0.0809856	0.404776	0.671866	PEX3
Crypa1.e_gw1.1.600.1	2	0.0449039	0.170632	aclA
Crypa1.e_gw1.1.660.1	-0.653782	0.152727	0.385131	DGAT1A
Crypa1.e_gw1.1.671.1	-0.120854	0.897902	0.960568	--
Crypa1.e_gw1.1.687.1	-0.0550565	0.586154	0.802372	dml-1
Crypa1.e_gw1.1.733.1	1.36813	0.000128193	0.0014769	glcA
Crypa1.e_gw1.1.736.1	-0.170111	0.857528	0.944811	Ndufaf7
Crypa1.e_gw1.1.747.1	3.1565	0.0163874	0.0827383	dbaH
Crypa1.e_gw1.1.758.1	-1.67243	0.398666	0.666501	--
Crypa1.e_gw1.1.774.1	-0.160653	0.99547	0.99759	ppk23
Crypa1.e_gw1.1.781.1	-0.61455	0.186758	0.435531	--
Crypa1.e_gw1.1.786.1	-1.17264	0.285824	0.555825	PAP16
Crypa1.e_gw1.1.798.1	0.0258636	0.455114	0.712067	spe-1
Crypa1.e_gw1.1.811.1	-0.581445	0.11463	0.321048	SLC39A9
Crypa1.e_gw1.1.817.1	-1.04646	0.000306831	0.00311053	mae1
Crypa1.e_gw1.1.823.1	-0.278735	0.802664	0.916436	OXSM
Crypa1.e_gw1.1.860.1	-0.732934	0.155627	0.38973	CG11596
Crypa1.e_gw1.1.911.1	-4.51122	8.92341e-07	1.74944e-05	tyrP
Crypa1.e_gw1.1.942.1	0.215419	0.23985	0.503169	cobB2
Crypa1.e_gw1.1.953.1	0.344369	0.575677	0.796294	psi1
Crypa1.e_gw1.1.966.1	-1.71076	0.00210363	0.0156481	pgaA
Crypa1.e_gw1.1.992.1	1.23848	0.165008	0.404633	sfnG
Crypa1.e_gw1.10.114.1	-1.27942	0.252222	0.516041	--
Crypa1.e_gw1.10.123.1	4.7235	2.37787e-51	9.16827e-49	inpC
Crypa1.e_gw1.10.136.1	-0.776629	0.0655409	0.22167	SLD
Crypa1.e_gw1.10.186.1	-2.96123	0.0125306	0.067078	pgaD
Crypa1.e_gw1.10.205.1	5.03924	1.70607e-41	5.19318e-39	--
Crypa1.e_gw1.10.217.1	-0.516859	0.516094	0.757949	--
Crypa1.e_gw1.10.222.1	-4.68182	0.00092272	0.00787683	--
Crypa1.e_gw1.10.254.1	-0.645602	0.334428	0.607644	MAPK
Crypa1.e_gw1.10.273.1	0.719827	0.0631448	0.215583	SPAC3C7.04
Crypa1.e_gw1.10.274.1	1.65578	0.0335773	0.13795	SCW4
Crypa1.e_gw1.10.275.1	-0.450396	0.532645	0.768025	--
Crypa1.e_gw1.10.277.1	-0.528936	0.590218	0.804107	ACLA_073210
Crypa1.e_gw1.10.287.1	1.3763	4.82967e-06	8.17933e-05	sti35
Crypa1.e_gw1.10.299.1	-2	0.189133	0.438328	SPCC736.13
Crypa1.e_gw1.10.333.1	0.282684	0.310271	0.582709	SPAC1F7.10
Crypa1.e_gw1.10.41.1	-1.09386	0.0867988	0.269025	msh-2
Crypa1.e_gw1.10.450.1	-3.80735	0.102281	0.297477	mpaDE
Crypa1.e_gw1.10.493.1	-2.16993	0.000159342	0.00178251	CLU5d
Crypa1.e_gw1.10.494.1	-1.74595	0.00383291	0.0258515	gh5-1
Crypa1.e_gw1.10.55.1	-0.759358	0.241569	0.505094	sgd1
Crypa1.e_gw1.10.556.1	-0.484097	0.543954	0.776876	--
Crypa1.e_gw1.10.69.1	0.241486	0.36037	0.632055	isp4
Crypa1.e_gw1.10.96.1	-2.63975	0.00132941	0.0107233	aorO
Crypa1.e_gw1.11.115.1	2.95477	0.00154933	0.0122245	--
Crypa1.e_gw1.11.117.1	1.19823	0.00773259	0.0459942	CYB2
Crypa1.e_gw1.11.132.1	-0.195096	0.859106	0.945749	--
Crypa1.e_gw1.11.141.1	0.0614005	0.922915	0.968583	--
Crypa1.e_gw1.11.22.1	-0.559621	0.368812	0.63874	ARB_03719
Crypa1.e_gw1.11.234.1	-7.02237	0.701021	0.866844	Mvan_2161
Crypa1.e_gw1.11.359.1	-0.680858	0.213687	0.472221	RPS9
Crypa1.e_gw1.11.379.1	-0.142019	0.8969	0.960001	MAL11
Crypa1.e_gw1.11.388.1	0	1	1	P5CR
Crypa1.e_gw1.11.392.1	0	1	1	fhkE
Crypa1.e_gw1.11.41.1	-0.245514	0.972876	0.988776	spt8
Crypa1.e_gw1.11.60.1	0.793877	0.0817783	0.258821	YLR278C
Crypa1.e_gw1.11.77.1	-3.26534	0.0349838	0.141935	--
Crypa1.e_gw1.11.9.1	-0.923019	1	1	pme1
Crypa1.e_gw1.12.12.1	0	1	1	--
Crypa1.e_gw1.12.2.1	1.51956	0.0231856	0.106129	HET-E1
Crypa1.e_gw1.12.55.1	0	1	1	--
Crypa1.e_gw1.12.57.1	0	1	1	ftsH
Crypa1.e_gw1.13.127.1	-0.686859	0.30734	0.580502	--
Crypa1.e_gw1.13.194.1	-0.301205	0.68184	0.860445	SET1
Crypa1.e_gw1.13.21.1	-0.278629	0.918255	0.968583	APL4
Crypa1.e_gw1.13.272.1	-0.399549	0.864402	0.947472	--
Crypa1.e_gw1.13.46.1	-1.2067	0.0907631	0.276496	--
Crypa1.e_gw1.14.112.1	-0.0743003	0.52942	0.765781	csn-4
Crypa1.e_gw1.14.144.1	0.338303	0.569979	0.792422	GOLS5
Crypa1.e_gw1.14.146.1	-1.45943	0.643342	0.83871	--
Crypa1.e_gw1.14.166.1	0.325549	0.298176	0.570461	--
Crypa1.e_gw1.14.18.1	-0.457959	0.294359	0.565965	pso2
Crypa1.e_gw1.14.195.1	5.93167	6.46337e-34	1.52575e-31	azr
Crypa1.e_gw1.14.198.1	-0.125909	0.620431	0.824508	CTR2
Crypa1.e_gw1.14.250.1	1.93805	0.000844378	0.0073657	dbaD
Crypa1.e_gw1.14.268.1	-2.26903	0.00269369	0.0192571	DDB_G0292454
Crypa1.e_gw1.14.31.1	0.236175	0.834483	0.932789	--
Crypa1.e_gw1.14.60.1	0.0462286	0.528209	0.765447	LAC12
Crypa1.e_gw1.14.7.1	1.98443	0.00127595	0.0103717	UGT80A2
Crypa1.e_gw1.15.179.1	0.179899	0.311388	0.584024	DDB_G0279357
Crypa1.e_gw1.15.19.1	-0.674806	0.273142	0.539706	BN863_22130
Crypa1.e_gw1.15.2.1	-0.0650698	0.523953	0.763623	tor2
Crypa1.e_gw1.15.22.1	-1.56257	0.0311209	0.130948	yicI
Crypa1.e_gw1.15.60.1	-0.613838	0.346517	0.618799	mfsB
Crypa1.e_gw1.15.78.1	-4.73697	0.798993	0.915002	--
Crypa1.e_gw1.15.96.1	-1.16457	0.255698	0.520114	yanI
Crypa1.e_gw1.16.129.1	5.64386	0.52633	0.764726	--
Crypa1.e_gw1.16.171.1	-0.514639	0.508152	0.752793	--
Crypa1.e_gw1.16.208.1	-0.0882886	0.676158	0.856633	--
Crypa1.e_gw1.16.21.1	-0.0311451	0.524178	0.763623	--
Crypa1.e_gw1.16.213.1	2.9542	0.181157	0.428166	BOA11
Crypa1.e_gw1.16.214.1	-1.08605	0.253962	0.518182	--
Crypa1.e_gw1.16.239.1	0.0615149	0.144349	0.372283	YML018C
Crypa1.e_gw1.16.249.1	-0.111217	0.811298	0.921494	ARB_02922
Crypa1.e_gw1.16.39.1	-0.312208	0.802798	0.916466	gda1
Crypa1.e_gw1.16.40.1	-0.636259	0.3023	0.574976	Kif1a
Crypa1.e_gw1.16.51.1	1.83399	0.047103	0.17661	BOT4
Crypa1.e_gw1.16.63.1	-0.225948	0.870627	0.949884	HNM1
Crypa1.e_gw1.16.71.1	-1.36149	8.062e-05	0.000988899	--
Crypa1.e_gw1.16.81.1	-1.94828	0.0247876	0.111131	CEL6A
Crypa1.e_gw1.17.105.1	0.0592972	0.935934	0.971024	TRI15
Crypa1.e_gw1.17.129.1	0.486582	0.0257969	0.11376	--
Crypa1.e_gw1.17.136.1	7.29155	0.391821	0.660188	--
Crypa1.e_gw1.17.148.1	0	1	1	TH1
Crypa1.e_gw1.17.188.1	-0.0579815	0.589704	0.803789	trp4
Crypa1.e_gw1.17.19.1	-0.300021	0.999563	0.999822	orf9
Crypa1.e_gw1.17.193.1	-0.614703	0.186354	0.435027	--
Crypa1.e_gw1.17.221.1	-3.02359	0.0111373	0.0614333	CIMG_07932
Crypa1.e_gw1.17.45.1	0.0886137	0.311223	0.584022	virE
Crypa1.e_gw1.17.66.1	-1.45746	0.151262	0.38294	ltnD
Crypa1.e_gw1.18.23.1	-1.2115	0.458762	0.715066	glcA
Crypa1.e_gw1.18.38.1	1.26793	0.224895	0.485873	--
Crypa1.e_gw1.18.47.1	0.593302	0.322448	0.595368	--
Crypa1.e_gw1.18.7.1	0	0.808869	0.920097	--
Crypa1.e_gw1.18.93.1	-0.380013	0.481641	0.733914	SPBC3E7.07c
Crypa1.e_gw1.18.96.1	0	1	1	--
Crypa1.e_gw1.2.1039.1	-0.857859	0.0835423	0.262448	CG4502
Crypa1.e_gw1.2.1075.1	0.29083	0.000330297	0.0033107	hyou1
Crypa1.e_gw1.2.1153.1	-3.38821	0.000180138	0.00196943	KATG2
Crypa1.e_gw1.2.118.1	-1.68953	0.00896077	0.0517212	--
Crypa1.e_gw1.2.1188.1	-0.799834	0.375388	0.644901	pit1
Crypa1.e_gw1.2.1292.1	-0.74511	0.130842	0.350245	tfdB
Crypa1.e_gw1.2.1308.1	-0.600462	0.235716	0.498178	MAL2
Crypa1.e_gw1.2.1337.1	-1.70254	1	1	LYP1
Crypa1.e_gw1.2.1342.1	-1.02912	0.0946823	0.284613	mus-23
Crypa1.e_gw1.2.1352.1	-0.11026	0.906404	0.964965	--
Crypa1.e_gw1.2.1354.1	-1.10852	0.00130637	0.0105744	nodX
Crypa1.e_gw1.2.1371.1	-1.49615	0.192048	0.442074	FLOT2
Crypa1.e_gw1.2.1383.1	-10.6073	1.22713e-08	3.57538e-07	fumD
Crypa1.e_gw1.2.1450.1	-0.0965733	0.734563	0.884243	ctnR
Crypa1.e_gw1.2.1473.1	-0.207433	0.918146	0.968583	--
Crypa1.e_gw1.2.148.1	-0.573312	0.427947	0.691288	prp43
Crypa1.e_gw1.2.1499.1	-0.296506	0.669606	0.85287	--
Crypa1.e_gw1.2.1543.1	-0.683349	0.158071	0.393307	ssl1
Crypa1.e_gw1.2.1559.1	-0.972644	1	1	hmp
Crypa1.e_gw1.2.1561.1	-3.76844	4.32548e-13	2.60587e-11	EAPA
Crypa1.e_gw1.2.1573.1	-0.836343	0.0542517	0.194174	pkp1
Crypa1.e_gw1.2.1675.1	-2.27353	0.069318	0.230726	aes1
Crypa1.e_gw1.2.1713.1	0.244557	1	1	AAH1
Crypa1.e_gw1.2.1770.1	-2.70044	0.169248	0.410589	hibA
Crypa1.e_gw1.2.1773.1	-0.0056643	0.580178	0.799601	MNN11
Crypa1.e_gw1.2.1841.1	-0.93829	0.339553	0.612445	axe-2
Crypa1.e_gw1.2.1870.1	1.52959	0.183141	0.430567	--
Crypa1.e_gw1.2.189.1	-0.697718	0.603678	0.813366	--
Crypa1.e_gw1.2.1896.1	0.0473945	0.361595	0.632573	--
Crypa1.e_gw1.2.1918.1	-8.26053	0.160474	0.397304	--
Crypa1.e_gw1.2.1936.1	-0.234972	0.960099	0.983481	--
Crypa1.e_gw1.2.1975.1	-8.61961	0.0515666	0.187673	--
Crypa1.e_gw1.2.1996.1	-7.12928	0.520899	0.761821	TRIREDRAFT_74223
Crypa1.e_gw1.2.2078.1	0	1	1	SPCC777.04
Crypa1.e_gw1.2.2135.1	-0.343355	0.69616	0.866844	9G6.310
Crypa1.e_gw1.2.215.1	-0.529927	0.322544	0.595368	--
Crypa1.e_gw1.2.2154.1	-0.516407	0.155759	0.389886	ssp1
Crypa1.e_gw1.2.2161.1	-0.193075	0.882395	0.954163	BUD6
Crypa1.e_gw1.2.219.1	-0.260536	0.937655	0.972026	dbp6
Crypa1.e_gw1.2.2215.1	-0.329639	0.857511	0.944811	SOK1
Crypa1.e_gw1.2.2226.1	-0.631849	0.312022	0.584289	--
Crypa1.e_gw1.2.2272.1	-0.74786	0.31797	0.590426	ACS9
Crypa1.e_gw1.2.2400.1	-0.470559	0.575581	0.796294	fabG
Crypa1.e_gw1.2.2401.1	1.2597	0.0144185	0.0749567	rco-1
Crypa1.e_gw1.2.2451.1	0.59615	0.0284434	0.12208	--
Crypa1.e_gw1.2.2486.1	-0.337847	0.593476	0.806572	--
Crypa1.e_gw1.2.249.1	0.402591	0.0887856	0.272554	MCX1
Crypa1.e_gw1.2.292.1	-0.219269	0.97389	0.989461	ptc4
Crypa1.e_gw1.2.334.1	3.50434	0.00020441	0.0021974	sut1
Crypa1.e_gw1.2.346.1	-0.202862	0.956134	0.982092	sidL
Crypa1.e_gw1.2.362.1	-0.722798	0.23851	0.501336	SPAC26H5.02c
Crypa1.e_gw1.2.399.1	-0.531928	0.454821	0.711988	DHX35
Crypa1.e_gw1.2.413.1	-0.2613	0.987668	0.994893	gpi3
Crypa1.e_gw1.2.426.1	1.06208	0.0595423	0.207011	--
Crypa1.e_gw1.2.427.1	1.91132	3.39936e-06	5.93067e-05	asaE
Crypa1.e_gw1.2.458.1	-0.556393	0.777324	0.906382	SAT5
Crypa1.e_gw1.2.462.1	1.08099	0.229907	0.492196	CBR1
Crypa1.e_gw1.2.483.1	-0.28627	0.965792	0.985966	Pa_5_6340
Crypa1.e_gw1.2.556.1	0.581049	0.0116826	0.0635322	YVH1
Crypa1.e_gw1.2.557.1	0.584963	0.422966	0.687311	--
Crypa1.e_gw1.2.6.1	-0.0240455	0.652303	0.84332	azaA
Crypa1.e_gw1.2.618.1	-0.622276	0.379575	0.649681	FGRRES_10745
Crypa1.e_gw1.2.620.1	1.48065	0.000295456	0.00301371	pgaC
Crypa1.e_gw1.2.621.1	-1.19088	0.223331	0.48411	virG
Crypa1.e_gw1.2.650.1	-0.46828	0.590172	0.804107	fc-sdr
Crypa1.e_gw1.2.669.1	0.152581	0.600423	0.812101	andH
Crypa1.e_gw1.2.703.1	2.58496	0.0993404	0.292668	csn
Crypa1.e_gw1.2.796.1	5.84907	1.94793e-26	3.1294e-24	--
Crypa1.e_gw1.2.854.1	0.23496	0.0970063	0.288596	vps29
Crypa1.e_gw1.2.863.1	-0.119086	0.729189	0.880801	--
Crypa1.e_gw1.2.864.1	-0.105165	0.74915	0.893342	--
Crypa1.e_gw1.2.93.1	0.86287	0.207955	0.464724	FUB8
Crypa1.e_gw1.2.933.1	-0.309692	0.710955	0.871997	apg-6
Crypa1.e_gw1.2.940.1	-0.784572	0.627425	0.829136	dph-3
Crypa1.e_gw1.2.969.1	0.878459	4.2358e-05	0.000563166	atnA
Crypa1.e_gw1.2.979.1	-0.758522	0.309015	0.581746	ags1
Crypa1.e_gw1.2.985.1	0.017563	0.591288	0.80481	NRPS4
Crypa1.e_gw1.3.1006.1	-0.908958	0.196959	0.449232	SPAC6F12.06
Crypa1.e_gw1.3.101.1	-0.563901	0.450014	0.708521	--
Crypa1.e_gw1.3.102.1	-0.390333	0.30562	0.578199	FIG4
Crypa1.e_gw1.3.1028.1	-0.686555	0.160566	0.397447	ypt2
Crypa1.e_gw1.3.1064.1	-1.11005	0.0460341	0.173785	--
Crypa1.e_gw1.3.1066.1	1.65548	0.0241572	0.109151	--
Crypa1.e_gw1.3.1069.1	0	1	1	--
Crypa1.e_gw1.3.1079.1	0.665435	0.236041	0.498634	--
Crypa1.e_gw1.3.1112.1	-0.255017	0.926903	0.968583	APS2
Crypa1.e_gw1.3.1133.1	0.902389	0.00333176	0.0230081	trx1
Crypa1.e_gw1.3.1149.1	-0.640203	0.510065	0.75331	VMA9
Crypa1.e_gw1.3.1155.1	0	1	1	--
Crypa1.e_gw1.3.1166.1	-0.154201	0.688053	0.864607	nipblb
Crypa1.e_gw1.3.1195.1	-0.0363228	0.567809	0.790926	TBCD
Crypa1.e_gw1.3.1201.1	-0.935184	0.167649	0.408126	plsB
Crypa1.e_gw1.3.1253.1	-0.237739	0.807168	0.918948	pgt1
Crypa1.e_gw1.3.1267.1	0.453039	0.160243	0.396987	SPBC15D4.02
Crypa1.e_gw1.3.1284.1	-0.317636	0.763263	0.900325	DBP10
Crypa1.e_gw1.3.1321.1	-3.28421	0.000712146	0.00633158	bglG
Crypa1.e_gw1.3.1340.1	0.586958	0.0313376	0.131655	LEUA
Crypa1.e_gw1.3.1421.1	-1.96511	0.01729	0.0860556	DUR3
Crypa1.e_gw1.3.1433.1	0.308354	0.431933	0.693719	NDB3
Crypa1.e_gw1.3.1436.1	-0.756779	0.334939	0.607992	ALG10
Crypa1.e_gw1.3.1477.1	-0.88876	0.317504	0.589952	--
Crypa1.e_gw1.3.1490.1	1.09741	0.0660867	0.222886	lcc2
Crypa1.e_gw1.3.1530.1	-1.8974	8.64603e-08	2.08786e-06	MSMEG_5835
Crypa1.e_gw1.3.1596.1	0.0037424	0.889821	0.957386	kdm8
Crypa1.e_gw1.3.1652.1	-0.377172	0.886027	0.955027	ELI5
Crypa1.e_gw1.3.1686.1	-1.55841	0.127616	0.344489	ARB_02921
Crypa1.e_gw1.3.1694.1	-0.545591	0.165302	0.40501	PRS1
Crypa1.e_gw1.3.171.1	-0.268276	0.970345	0.987619	--
Crypa1.e_gw1.3.1753.1	-0.0945414	0.771629	0.904008	PPM1
Crypa1.e_gw1.3.1763.1	-1.1173	0.000825579	0.0072235	ARB_01551
Crypa1.e_gw1.3.1810.1	0.238601	0.0910008	0.276856	--
Crypa1.e_gw1.3.1818.1	-0.483159	0.469894	0.724315	--
Crypa1.e_gw1.3.1847.1	-0.334129	0.628765	0.830432	SPAC1687.19c
Crypa1.e_gw1.3.1848.1	-2.20858	0.00530654	0.0339412	fap2
Crypa1.e_gw1.3.1955.1	-0.23307	0.789479	0.912552	PEX7
Crypa1.e_gw1.3.2016.1	1.26076	0.236061	0.498634	aes1
Crypa1.e_gw1.3.2027.1	0.661496	0.069435	0.230726	aes1
Crypa1.e_gw1.3.2035.1	-0.431414	0.476467	0.729201	--
Crypa1.e_gw1.3.207.1	-0.781267	0.295025	0.566375	cel3A
Crypa1.e_gw1.3.2079.1	-0.438989	0.80803	0.919658	pme1
Crypa1.e_gw1.3.2107.1	0.259715	0.0216257	0.101025	SPS19
Crypa1.e_gw1.3.2121.1	-0.341806	0.804371	0.917389	novJ
Crypa1.e_gw1.3.214.1	-0.400333	0.679096	0.8586	orc4
Crypa1.e_gw1.3.2210.1	0.292801	0.617078	0.822405	cesA
Crypa1.e_gw1.3.2240.1	0.137024	0.0745275	0.242492	ETFB
Crypa1.e_gw1.3.2252.1	0.524544	0.368914	0.63874	PDX2
Crypa1.e_gw1.3.2350.1	-0.343298	0.703502	0.867435	ubc14
Crypa1.e_gw1.3.2393.1	-0.550759	0.721191	0.877136	--
Crypa1.e_gw1.3.240.1	-0.289863	0.725925	0.879704	ssr2
Crypa1.e_gw1.3.2411.1	0	1	1	--
Crypa1.e_gw1.3.243.1	-0.430692	0.524618	0.763784	exo84
Crypa1.e_gw1.3.2444.1	-0.0272422	0.389425	0.657301	vma-7
Crypa1.e_gw1.3.2518.1	1.951	0.0590135	0.205915	CYP505
Crypa1.e_gw1.3.252.1	-0.908565	0.184538	0.432709	cot-1
Crypa1.e_gw1.3.2534.1	-0.0750033	0.400289	0.667553	AN12072
Crypa1.e_gw1.3.2558.1	-1.08291	0.0459449	0.173505	bgaA
Crypa1.e_gw1.3.2593.1	2.16738	1.7214e-09	6.05211e-08	met9
Crypa1.e_gw1.3.2621.1	-0.568701	0.408607	0.675676	Nae1
Crypa1.e_gw1.3.2637.1	-0.435612	0.67756	0.857943	HST3
Crypa1.e_gw1.3.2745.1	-1.48424	0.0467696	0.175758	--
Crypa1.e_gw1.3.2799.1	0.239328	0.084498	0.264655	ATG33
Crypa1.e_gw1.3.2865.1	0	1	1	Nedd8
Crypa1.e_gw1.3.380.1	-0.433701	0.58504	0.801511	aglD
Crypa1.e_gw1.3.382.1	-2.5009	0.00458479	0.0301491	xynD
Crypa1.e_gw1.3.403.1	0	1	1	--
Crypa1.e_gw1.3.421.1	-1.57584	0.000225406	0.00238325	--
Crypa1.e_gw1.3.502.1	-0.560634	0.60405	0.813394	MAK32
Crypa1.e_gw1.3.504.1	-0.83089	1	1	cdmB
Crypa1.e_gw1.3.525.1	1.71869	0.0165644	0.0834135	DCW1
Crypa1.e_gw1.3.563.1	-1.25118	0.26426	0.529849	mmgC
Crypa1.e_gw1.3.566.1	-0.269962	0.982042	0.992452	SPAC27D7.08c
Crypa1.e_gw1.3.611.1	0	1	1	--
Crypa1.e_gw1.3.637.1	-0.87417	0.268285	0.535497	--
Crypa1.e_gw1.3.644.1	0.0427341	0.990673	0.996164	--
Crypa1.e_gw1.3.680.1	-0.536053	0.799355	0.915002	pelE
Crypa1.e_gw1.3.690.1	-0.040642	0.715422	0.873527	--
Crypa1.e_gw1.3.694.1	-0.257158	0.849799	0.941625	FAM50A
Crypa1.e_gw1.3.730.1	2.96603	5.0423e-10	1.94301e-08	--
Crypa1.e_gw1.3.743.1	-0.64854	0.383316	0.652113	MMP0352
Crypa1.e_gw1.3.746.1	-0.45938	0.339399	0.612441	GPN2
Crypa1.e_gw1.3.756.1	-0.587474	0.167001	0.407103	SPCC63.05
Crypa1.e_gw1.3.794.1	-3.88753	0.0101819	0.0572277	--
Crypa1.e_gw1.3.818.1	-5.14975	0.000603002	0.00554886	abnA
Crypa1.e_gw1.3.934.1	0.461771	0.575033	0.796195	--
Crypa1.e_gw1.3.988.1	1.57467	2.86119e-05	0.000401517	--
Crypa1.e_gw1.36.3.1	-6.26053	0.928481	0.968583	--
Crypa1.e_gw1.4.1001.1	-0.414144	0.597764	0.810021	NIK1
Crypa1.e_gw1.4.1009.1	-1.09474	0.0283374	0.121762	msh6
Crypa1.e_gw1.4.1042.1	-0.740441	0.0225996	0.104397	--
Crypa1.e_gw1.4.1043.1	-0.927308	0.148324	0.378591	MPH1
Crypa1.e_gw1.4.1056.1	-0.666613	0.458675	0.715066	aglA
Crypa1.e_gw1.4.1135.1	-3	0.0411658	0.159626	bxlB
Crypa1.e_gw1.4.1226.1	-0.503253	0.450621	0.708829	--
Crypa1.e_gw1.4.1248.1	-0.504859	0.203836	0.458531	RMD8
Crypa1.e_gw1.4.1250.1	0.631086	0.0158611	0.0811435	uapA
Crypa1.e_gw1.4.1258.1	-1.43316	0.0304333	0.128522	SPAC17G8.06c
Crypa1.e_gw1.4.1280.1	-0.347591	0.471391	0.725618	--
Crypa1.e_gw1.4.1284.1	-0.455151	0.421672	0.68585	Uvrag
Crypa1.e_gw1.4.129.1	-0.56294	0.0365182	0.146618	--
Crypa1.e_gw1.4.1292.1	-0.09835	0.823919	0.927971	ADE17
Crypa1.e_gw1.4.1302.1	0.223937	0.0481271	0.178952	GAP2
Crypa1.e_gw1.4.132.1	1.66985	0.179353	0.425466	bglM
Crypa1.e_gw1.4.1331.1	-0.405691	0.633042	0.833322	Pa_1_2600
Crypa1.e_gw1.4.1346.1	-0.781753	0.408293	0.675391	dotC
Crypa1.e_gw1.4.1360.1	-0.522227	0.69419	0.866844	NCU00937
Crypa1.e_gw1.4.1364.1	0.112332	0.15036	0.381547	LAF3
Crypa1.e_gw1.4.1418.1	-4.06423	6.68149e-10	2.53393e-08	rhgB
Crypa1.e_gw1.4.1472.1	-2.50721	0.000657556	0.00595145	sdnJ
Crypa1.e_gw1.4.1555.1	-0.562059	0.248045	0.511249	pgp1
Crypa1.e_gw1.4.1605.1	0.835384	0.153496	0.386395	LPP4
Crypa1.e_gw1.4.1613.1	-0.467468	0.274476	0.541641	rad1
Crypa1.e_gw1.4.1620.1	-0.963686	0.0159301	0.0812809	COG8
Crypa1.e_gw1.4.1633.1	-2.44976	0.00196093	0.0147862	CLU5d
Crypa1.e_gw1.4.1641.1	-0.448053	0.38185	0.650878	--
Crypa1.e_gw1.4.1681.1	0.092682	0.744877	0.890818	abnA
Crypa1.e_gw1.4.1707.1	-1.31647	0.0834596	0.262331	pepA
Crypa1.e_gw1.4.1732.1	-0.324727	0.925181	0.968583	--
Crypa1.e_gw1.4.177.1	-0.209102	0.903755	0.963394	VPS30
Crypa1.e_gw1.4.1790.1	-1.39816	0.233654	0.496544	SPBC460.04c
Crypa1.e_gw1.4.181.1	-0.715169	0.311896	0.584243	--
Crypa1.e_gw1.4.1875.1	1.10974	0.00526334	0.0337665	malD
Crypa1.e_gw1.4.1880.1	-1.48617	0.129588	0.347783	abnA
Crypa1.e_gw1.4.1891.1	0.0734424	0.634126	0.833832	HET-E1
Crypa1.e_gw1.4.1902.1	0.617965	0.0234328	0.106948	--
Crypa1.e_gw1.4.1939.1	-0.547113	0.54984	0.780655	--
Crypa1.e_gw1.4.2034.1	-1.50734	0.00945321	0.054029	--
Crypa1.e_gw1.4.2082.1	-0.0763817	0.993583	0.997463	CAWG_04269
Crypa1.e_gw1.4.2124.1	-0.966762	0.0836897	0.262768	--
Crypa1.e_gw1.4.22.1	-1.04508	0.00672258	0.0410343	aruS
Crypa1.e_gw1.4.2262.1	-0.476903	0.692961	0.866809	dotC
Crypa1.e_gw1.4.229.1	0.180037	0.284869	0.554727	SPCC1827.04
Crypa1.e_gw1.4.2294.1	-0.476995	0.311764	0.584226	prp16
Crypa1.e_gw1.4.2326.1	-0.618806	0.467007	0.721881	dpaL
Crypa1.e_gw1.4.234.1	-0.0887058	0.634763	0.834163	mic60
Crypa1.e_gw1.4.325.1	-4.67807	0.0386484	0.152941	HOL1
Crypa1.e_gw1.4.411.1	-1.10079	0.0906224	0.276213	pgaX-1
Crypa1.e_gw1.4.42.1	-0.597902	0.0988451	0.291743	HK4
Crypa1.e_gw1.4.436.1	-1.74803	0.00792882	0.0469118	MCH5
Crypa1.e_gw1.4.443.1	-0.136188	0.729193	0.880801	aro-8
Crypa1.e_gw1.4.5.1	0.117396	0.277702	0.545918	FUB1
Crypa1.e_gw1.4.536.1	-0.123207	0.708428	0.870632	SPAC1F12.08
Crypa1.e_gw1.4.560.1	-0.513169	0.469263	0.723536	VRG4
Crypa1.e_gw1.4.576.1	-0.696582	0.178426	0.42379	apaH
Crypa1.e_gw1.4.597.1	1.15726	0.0962434	0.287438	--
Crypa1.e_gw1.4.636.1	-1.74239	1.76256e-05	0.000260711	chit42
Crypa1.e_gw1.4.71.1	-0.657733	0.527222	0.765106	LAC4
Crypa1.e_gw1.4.748.1	0.175922	0.355838	0.627981	--
Crypa1.e_gw1.4.815.1	-0.400617	0.856515	0.944182	--
Crypa1.e_gw1.4.837.1	0.957565	0.232214	0.494846	RAD5B
Crypa1.e_gw1.4.889.1	0.0218014	0.234968	0.49751	--
Crypa1.e_gw1.4.942.1	-0.600644	0.792046	0.91342	--
Crypa1.e_gw1.4.953.1	-0.759387	0.509204	0.752843	YOS1
Crypa1.e_gw1.4.96.1	-0.553533	0.675261	0.856008	--
Crypa1.e_gw1.4.98.1	-0.272422	0.835352	0.933268	utp17
Crypa1.e_gw1.4.992.1	-0.52718	0.229042	0.491162	ade3
Crypa1.e_gw1.5.1011.1	-0.136573	0.878396	0.953045	--
Crypa1.e_gw1.5.1014.1	-0.501478	0.573434	0.794931	An02g00850
Crypa1.e_gw1.5.1053.1	-0.230006	0.840948	0.936753	--
Crypa1.e_gw1.5.1076.1	-0.14653	0.960813	0.983777	galA
Crypa1.e_gw1.5.1077.1	1.57326	1.39585e-05	0.000212445	LIGB
Crypa1.e_gw1.5.1087.1	-1.23153	0.196596	0.448702	npcC
Crypa1.e_gw1.5.1189.1	-0.351512	0.597579	0.809895	Prp38
Crypa1.e_gw1.5.1278.1	0.947237	0.211207	0.468884	set2
Crypa1.e_gw1.5.1307.1	-0.997848	0.327071	0.600132	--
Crypa1.e_gw1.5.1325.1	-1.45545	0.463174	0.718843	--
Crypa1.e_gw1.5.1388.1	-0.548893	0.787384	0.911285	DCW1
Crypa1.e_gw1.5.1408.1	0	1	1	--
Crypa1.e_gw1.5.180.1	-0.066641	0.754854	0.896241	mug157
Crypa1.e_gw1.5.216.1	-0.434723	0.548085	0.779598	--
Crypa1.e_gw1.5.244.1	-0.523923	0.30922	0.581963	NUP53
Crypa1.e_gw1.5.245.1	-0.199208	0.843009	0.937403	Septin3
Crypa1.e_gw1.5.254.1	0.533304	0.255178	0.519475	--
Crypa1.e_gw1.5.267.1	-0.106552	0.646074	0.840429	--
Crypa1.e_gw1.5.291.1	0.0830977	0.191909	0.441937	OCH1
Crypa1.e_gw1.5.298.1	-0.0402171	0.735063	0.884569	--
Crypa1.e_gw1.5.301.1	0.29956	0.694874	0.866844	--
Crypa1.e_gw1.5.33.1	-0.557781	0.385803	0.65405	smc5
Crypa1.e_gw1.5.360.1	-2.42175	0.0350642	0.142112	FPR1
Crypa1.e_gw1.5.366.1	0.675516	0.112041	0.316478	mll1393
Crypa1.e_gw1.5.372.1	-0.835402	0.295057	0.566375	--
Crypa1.e_gw1.5.483.1	-1.3744	0.222472	0.483075	MT2743
Crypa1.e_gw1.5.487.1	-0.879802	0.186131	0.434794	--
Crypa1.e_gw1.5.551.1	-0.259249	0.763505	0.900343	PEX6
Crypa1.e_gw1.5.571.1	-0.969581	0.048638	0.180204	HSL1
Crypa1.e_gw1.5.627.1	-0.381448	0.607471	0.816194	pik3c3
Crypa1.e_gw1.5.653.1	-0.820021	0.358255	0.630152	EXG1
Crypa1.e_gw1.5.731.1	-0.472377	0.413853	0.680171	amyA
Crypa1.e_gw1.5.807.1	-1.24008	0.109358	0.311487	SPAC11D3.08c
Crypa1.e_gw1.5.918.1	-0.151008	0.942439	0.973842	Cip2
Crypa1.e_gw1.5.922.1	0.155987	0.105137	0.302819	BCS1
Crypa1.e_gw1.5.930.1	-0.0935552	0.583468	0.801066	avt5
Crypa1.e_gw1.5.979.1	-0.0617902	0.639932	0.837436	dadA1
Crypa1.e_gw1.6.1001.1	-0.528115	0.449287	0.708122	alg6
Crypa1.e_gw1.6.1020.1	-0.335349	0.529182	0.765781	RTC5
Crypa1.e_gw1.6.1040.1	0.0144959	0.348802	0.621226	SPAC56E4.03
Crypa1.e_gw1.6.1043.1	0.644402	8.17155e-05	0.000999158	hisHF
Crypa1.e_gw1.6.1067.1	-0.770071	0.322546	0.595368	nimT
Crypa1.e_gw1.6.1121.1	-1.54667	0.0506698	0.185678	An02g11890
Crypa1.e_gw1.6.1212.1	-0.857888	0.0280439	0.120903	--
Crypa1.e_gw1.6.1272.1	-0.176424	0.852448	0.942393	--
Crypa1.e_gw1.6.1286.1	2.07566	3.34427e-05	0.000460515	--
Crypa1.e_gw1.6.1307.1	-0.500213	0.135794	0.358122	dnaJ
Crypa1.e_gw1.6.1374.1	0.719099	0.181315	0.428364	SPCC757.05c
Crypa1.e_gw1.6.1408.1	-8.00381	1	1	--
Crypa1.e_gw1.6.1435.1	0.171693	0.704696	0.868187	--
Crypa1.e_gw1.6.1495.1	-0.473768	0.29581	0.567153	Pdcd6
Crypa1.e_gw1.6.1496.1	-1.5954	0.0917454	0.278243	eglD
Crypa1.e_gw1.6.1541.1	0.49298	0.141375	0.367149	--
Crypa1.e_gw1.6.1603.1	-1.0291	0.0420582	0.16227	PEX4
Crypa1.e_gw1.6.1606.1	-0.718288	0.610925	0.818037	--
Crypa1.e_gw1.6.198.1	-0.028976	0.583944	0.801258	SPCC1450.16c
Crypa1.e_gw1.6.226.1	-3.12356	6.76158e-07	1.36494e-05	qa-y
Crypa1.e_gw1.6.262.1	0.938808	0.0246456	0.110678	BIO5
Crypa1.e_gw1.6.272.1	-3.63227	0.133209	0.354132	R5
Crypa1.e_gw1.6.317.1	0.654024	0.123095	0.336447	SPCC18.02
Crypa1.e_gw1.6.318.1	-2.20542	0.00348788	0.0238865	PaAT-1
Crypa1.e_gw1.6.33.1	0.389144	0.0265107	0.116067	RAD53
Crypa1.e_gw1.6.350.1	-0.192176	0.867251	0.948246	TRI101
Crypa1.e_gw1.6.373.1	-2.9554	0.000305998	0.00310481	rhgA
Crypa1.e_gw1.6.383.1	-0.305434	0.911518	0.967207	SSU1
Crypa1.e_gw1.6.384.1	3.70485	1.23884e-07	2.92442e-06	fsa3
Crypa1.e_gw1.6.386.1	-2.98446	0.000599847	0.00552863	OpS4
Crypa1.e_gw1.6.390.1	-0.623646	0.251781	0.515678	SAT14
Crypa1.e_gw1.6.4.1	-3.79256	0.00182041	0.0139049	Bref-PKS
Crypa1.e_gw1.6.409.1	0.169925	0.99565	0.99759	rgxB
Crypa1.e_gw1.6.416.1	-0.0465126	0.458445	0.714892	--
Crypa1.e_gw1.6.470.1	-0.747598	0.650116	0.842093	--
Crypa1.e_gw1.6.476.1	-0.30668	0.937372	0.971992	FNTB
Crypa1.e_gw1.6.526.1	0.10982	0.262959	0.52843	--
Crypa1.e_gw1.6.623.1	-0.742472	0.21897	0.478343	Tsnax
Crypa1.e_gw1.6.628.1	-0.735781	0.148225	0.378563	gpi-11
Crypa1.e_gw1.6.653.1	0	1	1	--
Crypa1.e_gw1.6.66.1	0.439814	0.0140284	0.0734905	PF07_0047
Crypa1.e_gw1.6.68.1	-0.0711179	0.827082	0.929963	utp4
Crypa1.e_gw1.6.719.1	-1.41908	0.00392995	0.0264289	--
Crypa1.e_gw1.6.76.1	0.0601689	0.393309	0.661443	NPR3
Crypa1.e_gw1.6.761.1	0	1	1	--
Crypa1.e_gw1.6.84.1	-0.0205107	0.371608	0.640785	PXA1
Crypa1.e_gw1.6.919.1	-1.34269	0.126313	0.34241	OpS4
Crypa1.e_gw1.7.1026.1	-0.966428	0.0289383	0.123668	--
Crypa1.e_gw1.7.1055.1	-0.631478	0.0685776	0.228664	dsd1
Crypa1.e_gw1.7.1082.1	-0.451881	0.409128	0.675859	--
Crypa1.e_gw1.7.1088.1	-1.72698	0.438651	0.700218	agl1
Crypa1.e_gw1.7.1120.1	-1.62645	0.0979538	0.290372	--
Crypa1.e_gw1.7.1133.1	-0.421551	0.347701	0.6197	fol3
Crypa1.e_gw1.7.1163.1	0.400225	0.138359	0.361673	SR
Crypa1.e_gw1.7.1207.1	-0.0479985	0.447246	0.707011	GLE2
Crypa1.e_gw1.7.123.1	-0.188264	0.805568	0.917849	--
Crypa1.e_gw1.7.1230.1	0.113737	0.737996	0.88685	HEM2
Crypa1.e_gw1.7.132.1	-0.00431622	0.68506	0.862696	Afg1l
Crypa1.e_gw1.7.1322.1	-3.54633	1.12119e-05	0.000176206	exsH
Crypa1.e_gw1.7.1335.1	-0.18672	0.860274	0.946073	--
Crypa1.e_gw1.7.1373.1	-0.64366	0.603135	0.813366	notR'
Crypa1.e_gw1.7.1384.1	-0.632108	0.278771	0.547183	--
Crypa1.e_gw1.7.14.1	-1.31169	0.0280165	0.12083	--
Crypa1.e_gw1.7.1411.1	0.40664	0.132536	0.352911	AFLA_051990
Crypa1.e_gw1.7.1415.1	-1.76939	0.230434	0.492869	cutA
Crypa1.e_gw1.7.1421.1	-0.790906	0.0274645	0.119071	PABN3
Crypa1.e_gw1.7.1431.1	-0.647017	0.385925	0.654066	Dctn5
Crypa1.e_gw1.7.1499.1	-1.27302	0.420402	0.685092	--
Crypa1.e_gw1.7.1508.1	-4.67243	0.00211439	0.0157179	--
Crypa1.e_gw1.7.296.1	1.6909	0.0116589	0.0634332	nagX
Crypa1.e_gw1.7.34.1	-3.52356	0.084091	0.263671	PfmaH
Crypa1.e_gw1.7.343.1	-0.577676	0.36833	0.638464	--
Crypa1.e_gw1.7.413.1	-0.414537	0.654334	0.844342	rnp24
Crypa1.e_gw1.7.422.1	-2.23522	0.272455	0.538871	ADH6
Crypa1.e_gw1.7.43.1	-0.484707	0.746942	0.891689	SPAC1327.01c
Crypa1.e_gw1.7.458.1	-0.647211	0.557855	0.785766	pme1
Crypa1.e_gw1.7.497.1	0.567721	0.134951	0.356713	och1
Crypa1.e_gw1.7.528.1	-0.73441	0.364975	0.636176	--
Crypa1.e_gw1.7.538.1	-0.344741	0.624359	0.826917	--
Crypa1.e_gw1.7.550.1	-0.627644	0.538868	0.773507	DHG2
Crypa1.e_gw1.7.588.1	-0.50282	0.615652	0.821526	ras-2
Crypa1.e_gw1.7.593.1	0.0244013	0.547133	0.779299	--
Crypa1.e_gw1.7.621.1	-0.497872	0.417886	0.683303	--
Crypa1.e_gw1.7.65.1	-3.22208	0.000517567	0.00488311	ARB_07629
Crypa1.e_gw1.7.7.1	0.791512	1.42764e-05	0.000216712	RPO31
Crypa1.e_gw1.7.702.1	-2.33762	0.0967502	0.288282	--
Crypa1.e_gw1.7.754.1	1.3963	1.24903e-11	6.04499e-10	SPBC839.16
Crypa1.e_gw1.7.778.1	0.242297	1	1	ADL1
Crypa1.e_gw1.7.790.1	-1.38523	6.78571e-06	0.00011245	bglI
Crypa1.e_gw1.7.9.1	-0.322564	0.877014	0.95241	unc-104
Crypa1.e_gw1.7.91.1	-1.07142	0.126628	0.342712	DPB2
Crypa1.e_gw1.7.957.1	-0.866195	0.196031	0.448093	--
Crypa1.e_gw1.7.98.1	1.46358	0.0341468	0.139518	--
Crypa1.e_gw1.8.1002.1	-0.435564	0.704937	0.868187	lepI
Crypa1.e_gw1.8.1012.1	-1.272	0.0317925	0.132903	TBCC
Crypa1.e_gw1.8.1035.1	1.241	0.00316726	0.0221097	TP53I3
Crypa1.e_gw1.8.1071.1	1.23401	0.000571694	0.00531147	mcr1
Crypa1.e_gw1.8.1087.1	-0.654802	0.467053	0.721881	--
Crypa1.e_gw1.8.1171.1	0	1	1	--
Crypa1.e_gw1.8.1202.1	-1.15303	0.0959456	0.286991	nhaS3
Crypa1.e_gw1.8.1238.1	1.98517	0.0735886	0.240629	ART2
Crypa1.e_gw1.8.1302.1	3.43185	0.179581	0.425833	--
Crypa1.e_gw1.8.139.1	-0.0863854	0.651065	0.842662	xylD
Crypa1.e_gw1.8.145.1	-1.05462	0.155629	0.38973	moc3
Crypa1.e_gw1.8.225.1	-0.799169	0.245718	0.509961	ARMGADRAFT_1018420
Crypa1.e_gw1.8.308.1	-1.1149	0.191912	0.441937	LIP5
Crypa1.e_gw1.8.328.1	-1.15613	0.0391585	0.154326	pri1
Crypa1.e_gw1.8.348.1	-3.118	0.0503126	0.184692	Rnf216
Crypa1.e_gw1.8.353.1	0.162037	0.27474	0.541844	sst2
Crypa1.e_gw1.8.394.1	-0.779704	0.0104572	0.0583775	--
Crypa1.e_gw1.8.4.1	0.672425	0.166838	0.406946	ZEA2
Crypa1.e_gw1.8.40.1	1.47564	0.000556284	0.00519752	CYP505A3
Crypa1.e_gw1.8.402.1	-0.96867	0.027762	0.120017	--
Crypa1.e_gw1.8.424.1	-0.0730316	0.966487	0.986008	SPAPB1A11.03
Crypa1.e_gw1.8.470.1	-6.05889	0.602428	0.812901	--
Crypa1.e_gw1.8.483.1	-0.715955	0.108254	0.309506	--
Crypa1.e_gw1.8.521.1	0.0458037	0.802661	0.916436	--
Crypa1.e_gw1.8.574.1	3.64386	0.013385	0.0705673	chi3
Crypa1.e_gw1.8.631.1	-1.09665	0.00539566	0.0344055	Acer3
Crypa1.e_gw1.8.637.1	-0.537213	0.267423	0.534337	pps1
Crypa1.e_gw1.8.64.1	0.822548	0.0188765	0.091626	het-6
Crypa1.e_gw1.8.824.1	-0.719856	0.0240145	0.108633	GRC3
Crypa1.e_gw1.8.825.1	-0.618931	0.28578	0.555825	NUP37
Crypa1.e_gw1.8.938.1	4.04041	1.4853e-07	3.39534e-06	liz1
Crypa1.e_gw1.8.948.1	1.50148	2.66028e-05	0.000376639	for
Crypa1.e_gw1.9.1003.1	-0.707989	0.246518	0.510296	Kcnk18
Crypa1.e_gw1.9.101.1	-1.03964	0.41472	0.680941	ARB_07629
Crypa1.e_gw1.9.1060.1	-1.00958	0.00100165	0.00846319	CAB3
Crypa1.e_gw1.9.1066.1	-1.57424	0.0908953	0.276826	--
Crypa1.e_gw1.9.1097.1	-1.91013	0.000181068	0.00197773	Dclre1c
Crypa1.e_gw1.9.1231.1	-0.0146935	0.885138	0.954718	hpr
Crypa1.e_gw1.9.1277.1	-1.80185	0.186145	0.434794	AN1503
Crypa1.e_gw1.9.1280.1	-1.02374	0.0729262	0.238827	CDC2
Crypa1.e_gw1.9.1311.1	-0.595375	0.177665	0.422712	nnt-1
Crypa1.e_gw1.9.1429.1	0.406454	0.366344	0.637591	At1g06650
Crypa1.e_gw1.9.1462.1	-1.33591	0.00863447	0.0502642	--
Crypa1.e_gw1.9.156.1	-0.974652	0.159021	0.395172	sol4
Crypa1.e_gw1.9.164.1	2.43741	0.00527132	0.033799	PCH_Pc12g07500
Crypa1.e_gw1.9.182.1	-1.78605	5.48097e-06	9.2283e-05	--
Crypa1.e_gw1.9.194.1	2.74382	1.02375e-14	7.17678e-13	BACOVA_02654
Crypa1.e_gw1.9.201.1	1.16993	0.704771	0.868187	SCPB
Crypa1.e_gw1.9.208.1	-0.480328	0.602932	0.813307	acu-6
Crypa1.e_gw1.9.272.1	1	0.60197	0.812833	andK
Crypa1.e_gw1.9.290.1	-0.279848	0.943647	0.974742	HGT1
Crypa1.e_gw1.9.319.1	-0.753551	0.186946	0.435614	mug157
Crypa1.e_gw1.9.323.1	1.11289	0.00705732	0.0426946	radE
Crypa1.e_gw1.9.331.1	-0.0542592	0.829666	0.930486	SPCC757.13
Crypa1.e_gw1.9.34.1	0.0319691	0.598002	0.810248	mug190
Crypa1.e_gw1.9.418.1	-1.15056	0.144129	0.372046	ptmO
Crypa1.e_gw1.9.465.1	-1.70375	0.0036915	0.0249851	cbhB
Crypa1.e_gw1.9.66.1	-1.47501	6.65146e-08	1.64046e-06	ARB_01444
Crypa1.e_gw1.9.666.1	0.509717	0.206293	0.462171	denD
Crypa1.e_gw1.9.714.1	-2.15565	0.00517749	0.0333081	axe-2
Crypa1.e_gw1.9.738.1	-0.452387	0.511204	0.754703	SPBC18H10.07
Crypa1.e_gw1.9.751.1	-0.705826	0.068947	0.229764	usp106
Crypa1.e_gw1.9.799.1	-0.597284	0.57292	0.794695	xlnB
Crypa1.e_gw1.9.801.1	-15.7826	1	1	--
Crypa1.e_gw1.9.846.1	-2.06854	0.0156216	0.0803019	--
Crypa1.estExt_fgenesh1_kg.C_100022	-0.256217	0.962574	0.984533	ATG4
Crypa1.estExt_fgenesh1_kg.C_100084	-0.663954	0.21735	0.476695	--
Crypa1.estExt_fgenesh1_kg.C_100098	-1	0.802999	0.916547	--
Crypa1.estExt_fgenesh1_kg.C_100124	1.04827	0.241409	0.504859	--
Crypa1.estExt_fgenesh1_kg.C_100151	-0.323955	0.677043	0.857479	--
Crypa1.estExt_fgenesh1_kg.C_10032	-0.715631	0.564216	0.788961	--
Crypa1.estExt_fgenesh1_kg.C_10050	-0.608376	0.314375	0.586891	crp-15
Crypa1.estExt_fgenesh1_kg.C_10090	-0.46748	0.589761	0.803789	--
Crypa1.estExt_fgenesh1_kg.C_10157	-0.921112	0.437294	0.698836	--
Crypa1.estExt_fgenesh1_kg.C_10170	-0.280809	0.982696	0.992564	--
Crypa1.estExt_fgenesh1_kg.C_10185	-0.412721	0.580377	0.799601	--
Crypa1.estExt_fgenesh1_kg.C_10191	-3.05362	1.09164e-21	1.23794e-19	--
Crypa1.estExt_fgenesh1_kg.C_10205	0.0201779	0.856193	0.944008	--
Crypa1.estExt_fgenesh1_kg.C_10206	-0.29296	0.840227	0.936112	--
Crypa1.estExt_fgenesh1_kg.C_10209	-0.77006	0.0563822	0.199502	--
Crypa1.estExt_fgenesh1_kg.C_10254	-0.325295	0.744174	0.890311	--
Crypa1.estExt_fgenesh1_kg.C_10257	-1.0339	9.37554e-05	0.00112148	--
Crypa1.estExt_fgenesh1_kg.C_10271	-0.0918778	0.661456	0.848703	--
Crypa1.estExt_fgenesh1_kg.C_10353	-0.890125	0.189764	0.43935	--
Crypa1.estExt_fgenesh1_kg.C_10384	-0.16273	0.882996	0.954163	--
Crypa1.estExt_fgenesh1_kg.C_10421	-0.628476	0.105072	0.302803	--
Crypa1.estExt_fgenesh1_kg.C_10442	0.464259	0.316896	0.589505	--
Crypa1.estExt_fgenesh1_kg.C_10555	0.605665	0.0911657	0.277072	--
Crypa1.estExt_fgenesh1_kg.C_10556	-0.662068	0.105842	0.30432	--
Crypa1.estExt_fgenesh1_kg.C_10574	-2.10236	0.189474	0.439032	--
Crypa1.estExt_fgenesh1_kg.C_10575	-0.0302126	0.429459	0.691988	--
Crypa1.estExt_fgenesh1_kg.C_10588	-4.17807	1	1	--
Crypa1.estExt_fgenesh1_kg.C_10598	-0.0230044	0.234173	0.497005	yop-1
Crypa1.estExt_fgenesh1_kg.C_10608	-0.244255	0.813666	0.923256	kapA
Crypa1.estExt_fgenesh1_kg.C_10610	-0.926186	0.00327526	0.0227537	--
Crypa1.estExt_fgenesh1_kg.C_10628	0.11274	0.811211	0.921494	--
Crypa1.estExt_fgenesh1_kg.C_10635	-0.645263	0.126953	0.343297	--
Crypa1.estExt_fgenesh1_kg.C_10647	-3.11945	3.14723e-10	1.24246e-08	--
Crypa1.estExt_fgenesh1_kg.C_10653	2.42469	0.043558	0.167165	--
Crypa1.estExt_fgenesh1_kg.C_10690	-1.08648	0.00577114	0.0362855	--
Crypa1.estExt_fgenesh1_kg.C_10699	-0.411659	0.483604	0.734872	--
Crypa1.estExt_fgenesh1_kg.C_10713	-0.331784	0.62468	0.826967	SPAC17A5.08
Crypa1.estExt_fgenesh1_kg.C_10741	-0.273936	0.786103	0.910651	--
Crypa1.estExt_fgenesh1_kg.C_10743	0.0976296	0.0539278	0.193661	sec22
Crypa1.estExt_fgenesh1_kg.C_10752	-0.184959	0.974924	0.98976	Eogt
Crypa1.estExt_fgenesh1_kg.C_10765	0.986084	0.0182543	0.0895833	--
Crypa1.estExt_fgenesh1_kg.C_10767	-0.137048	0.596959	0.809214	apm1
Crypa1.estExt_fgenesh1_kg.C_10795	-0.479123	0.316606	0.589249	klpA
Crypa1.estExt_fgenesh1_kg.C_10798	-0.712305	0.169858	0.411644	--
Crypa1.estExt_fgenesh1_kg.C_10821	-0.102768	0.549376	0.780427	--
Crypa1.estExt_fgenesh1_kg.C_10919	-0.235175	0.961458	0.984088	--
Crypa1.estExt_fgenesh1_kg.C_110033	0.269903	0.665562	0.851224	--
Crypa1.estExt_fgenesh1_kg.C_110038	-0.314001	0.700936	0.866844	--
Crypa1.estExt_fgenesh1_kg.C_110045	-0.138512	0.596263	0.80886	--
Crypa1.estExt_fgenesh1_kg.C_110067	-0.406386	0.470267	0.724697	--
Crypa1.estExt_fgenesh1_kg.C_110095	-0.542946	0.342537	0.615272	--
Crypa1.estExt_fgenesh1_kg.C_130032	-1.86911	8.8764e-05	0.00107177	--
Crypa1.estExt_fgenesh1_kg.C_130050	-0.344587	0.895381	0.959947	gpe-1
Crypa1.estExt_fgenesh1_kg.C_130081	-0.0560078	0.836186	0.933606	--
Crypa1.estExt_fgenesh1_kg.C_140027	-0.342484	0.790205	0.912844	--
Crypa1.estExt_fgenesh1_kg.C_140033	-0.683961	0.17158	0.413227	fbaA
Crypa1.estExt_fgenesh1_kg.C_140041	-0.236457	0.781749	0.908873	--
Crypa1.estExt_fgenesh1_kg.C_140044	-1.91299	0.0475331	0.177831	--
Crypa1.estExt_fgenesh1_kg.C_150029	-1.72271	7.99841e-07	1.59239e-05	--
Crypa1.estExt_fgenesh1_kg.C_160048	0.26576	0.242636	0.506326	ARB_07487
Crypa1.estExt_fgenesh1_kg.C_180015	0.678479	0.0954444	0.286308	--
Crypa1.estExt_fgenesh1_kg.C_20030	1.20163	0.670913	0.853547	--
Crypa1.estExt_fgenesh1_kg.C_20097	-0.619256	0.388315	0.656121	--
Crypa1.estExt_fgenesh1_kg.C_20098	-0.124965	0.682464	0.860951	vma-2
Crypa1.estExt_fgenesh1_kg.C_20159	-0.0634533	0.917088	0.968583	--
Crypa1.estExt_fgenesh1_kg.C_20338	-0.384011	0.774183	0.905346	--
Crypa1.estExt_fgenesh1_kg.C_20357	-0.092247	0.725717	0.879704	vti1
Crypa1.estExt_fgenesh1_kg.C_20361	-1.98301	1	1	cutA
Crypa1.estExt_fgenesh1_kg.C_20383	-0.472979	0.26856	0.535511	--
Crypa1.estExt_fgenesh1_kg.C_20407	-0.482549	0.368852	0.63874	--
Crypa1.estExt_fgenesh1_kg.C_20449	-0.527243	0.279411	0.54816	--
Crypa1.estExt_fgenesh1_kg.C_20464	-1.07626	0.00123496	0.0101239	--
Crypa1.estExt_fgenesh1_kg.C_20471	0.00928378	0.42409	0.688161	--
Crypa1.estExt_fgenesh1_kg.C_20486	-0.0313926	0.647806	0.840945	chmp3
Crypa1.estExt_fgenesh1_kg.C_20517	-0.261746	0.841954	0.937369	--
Crypa1.estExt_fgenesh1_kg.C_20523	-0.616858	0.279681	0.54828	RAB11B
Crypa1.estExt_fgenesh1_kg.C_20528	-0.809338	0.13239	0.352685	gpd-1
Crypa1.estExt_fgenesh1_kg.C_20541	1.59933	0.146841	0.376332	--
Crypa1.estExt_fgenesh1_kg.C_20544	-1.03395	0.646388	0.840514	--
Crypa1.estExt_fgenesh1_kg.C_20545	0.721099	0.194788	0.446162	--
Crypa1.estExt_fgenesh1_kg.C_20581	-0.0376904	0.260988	0.526299	--
Crypa1.estExt_fgenesh1_kg.C_20597	-0.531503	0.326226	0.599151	--
Crypa1.estExt_fgenesh1_kg.C_20626	1.86964	0.103272	0.29931	--
Crypa1.estExt_fgenesh1_kg.C_30084	-0.198294	0.95254	0.980339	--
Crypa1.estExt_fgenesh1_kg.C_30089	1.31057	0.314119	0.586508	bli-3
Crypa1.estExt_fgenesh1_kg.C_30096	-0.403994	0.342132	0.614851	cdc4
Crypa1.estExt_fgenesh1_kg.C_30158	-0.137625	0.9264	0.968583	--
Crypa1.estExt_fgenesh1_kg.C_30169	-1.03437	0.0378204	0.150644	pgk1
Crypa1.estExt_fgenesh1_kg.C_30209	-4.04661	2.51758e-17	2.27507e-15	--
Crypa1.estExt_fgenesh1_kg.C_30244	-1.04565	0.0882701	0.271821	--
Crypa1.estExt_fgenesh1_kg.C_30256	0.583303	0.245421	0.509745	--
Crypa1.estExt_fgenesh1_kg.C_30309	-0.44749	0.567261	0.790924	--
Crypa1.estExt_fgenesh1_kg.C_30327	0.422674	0.30239	0.574976	--
Crypa1.estExt_fgenesh1_kg.C_30329	0.0584167	0.312864	0.585203	--
Crypa1.estExt_fgenesh1_kg.C_30344	-1.38737	0.00176344	0.0135841	--
Crypa1.estExt_fgenesh1_kg.C_30363	-0.415756	0.612026	0.818701	--
Crypa1.estExt_fgenesh1_kg.C_30373	0.794606	0.0993861	0.292668	ncs1
Crypa1.estExt_fgenesh1_kg.C_30381	-0.275432	0.870419	0.949884	fkr-3
Crypa1.estExt_fgenesh1_kg.C_30398	-1.25148	0.0884818	0.272127	--
Crypa1.estExt_fgenesh1_kg.C_30404	-0.277416	0.71051	0.871997	GCS1
Crypa1.estExt_fgenesh1_kg.C_30423	-0.0246146	1	1	eglC
Crypa1.estExt_fgenesh1_kg.C_30434	-0.486263	0.285517	0.555427	--
Crypa1.estExt_fgenesh1_kg.C_30436	0.394082	0.256053	0.520247	--
Crypa1.estExt_fgenesh1_kg.C_30440	-0.70453	0.0149664	0.0774919	--
Crypa1.estExt_fgenesh1_kg.C_30447	-0.355044	0.714684	0.873494	ykt6
Crypa1.estExt_fgenesh1_kg.C_30463	-0.799845	0.0273363	0.118694	--
Crypa1.estExt_fgenesh1_kg.C_30502	-0.901263	0.243004	0.506787	--
Crypa1.estExt_fgenesh1_kg.C_30515	-1.31277	0.0295189	0.125624	--
Crypa1.estExt_fgenesh1_kg.C_30551	0.266787	0.583149	0.800912	--
Crypa1.estExt_fgenesh1_kg.C_40012	0.672948	0.0331848	0.137089	--
Crypa1.estExt_fgenesh1_kg.C_40040	-0.282104	0.776359	0.906002	--
Crypa1.estExt_fgenesh1_kg.C_40042	-0.573424	0.245132	0.509514	--
Crypa1.estExt_fgenesh1_kg.C_40044	-0.18482	0.935305	0.97073	--
Crypa1.estExt_fgenesh1_kg.C_40103	-0.642722	0.38226	0.651193	--
Crypa1.estExt_fgenesh1_kg.C_40113	-0.523734	0.587383	0.803121	--
Crypa1.estExt_fgenesh1_kg.C_40115	-1.23232	0.0181968	0.0894528	--
Crypa1.estExt_fgenesh1_kg.C_40126	0.123026	0.358373	0.630177	--
Crypa1.estExt_fgenesh1_kg.C_40169	-1.83289	0.388876	0.656854	--
Crypa1.estExt_fgenesh1_kg.C_40180	-0.243309	0.934328	0.970315	--
Crypa1.estExt_fgenesh1_kg.C_40188	-0.749552	0.110011	0.312576	TUB1
Crypa1.estExt_fgenesh1_kg.C_40209	0.726804	0.020858	0.0983315	glrx3
Crypa1.estExt_fgenesh1_kg.C_40219	-0.0267565	0.667243	0.85181	--
Crypa1.estExt_fgenesh1_kg.C_40247	-0.332097	0.561798	0.787797	ARF2-A
Crypa1.estExt_fgenesh1_kg.C_40250	-2.46919	8.5669e-08	2.07308e-06	--
Crypa1.estExt_fgenesh1_kg.C_40253	-0.613855	0.484204	0.735337	--
Crypa1.estExt_fgenesh1_kg.C_40324	-0.244989	0.922987	0.968583	--
Crypa1.estExt_fgenesh1_kg.C_40329	-0.515347	0.157931	0.393206	--
Crypa1.estExt_fgenesh1_kg.C_40346	-0.452978	0.474692	0.728217	PIL1
Crypa1.estExt_fgenesh1_kg.C_40377	3.08113	2.73786e-07	5.94162e-06	--
Crypa1.estExt_fgenesh1_kg.C_40382	0.222794	0.58727	0.803121	--
Crypa1.estExt_fgenesh1_kg.C_40401	-2.41932	0.00817849	0.0481918	--
Crypa1.estExt_fgenesh1_kg.C_40420	-0.803503	0.0344714	0.140596	--
Crypa1.estExt_fgenesh1_kg.C_50005	-1.53085	0.0113988	0.0624951	--
Crypa1.estExt_fgenesh1_kg.C_50011	0.0303984	0.492727	0.740673	--
Crypa1.estExt_fgenesh1_kg.C_50027	0.580061	0.092663	0.280218	--
Crypa1.estExt_fgenesh1_kg.C_50032	-0.414533	0.567721	0.790926	--
Crypa1.estExt_fgenesh1_kg.C_50045	-0.646363	0.310143	0.582583	--
Crypa1.estExt_fgenesh1_kg.C_50051	-0.333935	0.55349	0.783147	--
Crypa1.estExt_fgenesh1_kg.C_50059	0.225797	0.554337	0.783311	--
Crypa1.estExt_fgenesh1_kg.C_50072	-0.342555	0.751028	0.89431	--
Crypa1.estExt_fgenesh1_kg.C_50074	-0.367814	0.541515	0.774923	--
Crypa1.estExt_fgenesh1_kg.C_50091	-0.0236547	0.384171	0.652623	--
Crypa1.estExt_fgenesh1_kg.C_50131	-0.355452	0.323206	0.595781	SPM1
Crypa1.estExt_fgenesh1_kg.C_50143	-0.0377481	0.93326	0.970315	--
Crypa1.estExt_fgenesh1_kg.C_50152	-0.599539	0.115418	0.321822	--
Crypa1.estExt_fgenesh1_kg.C_50179	0.0596214	0.156219	0.390615	vma-4
Crypa1.estExt_fgenesh1_kg.C_50254	-0.62417	0.230771	0.493366	--
Crypa1.estExt_fgenesh1_kg.C_50311	-2.65404	9.79329e-11	4.29087e-09	--
Crypa1.estExt_fgenesh1_kg.C_50332	0.353311	0.169988	0.411644	--
Crypa1.estExt_fgenesh1_kg.C_50399	-2.39402	5.34062e-09	1.67867e-07	--
Crypa1.estExt_fgenesh1_kg.C_60008	-1.00122	0.0115169	0.062927	--
Crypa1.estExt_fgenesh1_kg.C_60009	-0.671651	0.216563	0.475823	rps2
Crypa1.estExt_fgenesh1_kg.C_60024	-0.0413916	0.742402	0.889446	--
Crypa1.estExt_fgenesh1_kg.C_60030	-0.0248001	0.762952	0.900235	--
Crypa1.estExt_fgenesh1_kg.C_60048	-1.61802	1.3227e-05	0.000202914	--
Crypa1.estExt_fgenesh1_kg.C_60073	0.829285	0.00414645	0.0277077	SPAC4H3.03c
Crypa1.estExt_fgenesh1_kg.C_60091	0.0244903	0.255224	0.519475	ARB_07893
Crypa1.estExt_fgenesh1_kg.C_60095	-0.392317	0.902351	0.962611	--
Crypa1.estExt_fgenesh1_kg.C_60101	-0.822335	0.0344996	0.140612	--
Crypa1.estExt_fgenesh1_kg.C_60108	-1.15565	0.398967	0.666789	--
Crypa1.estExt_fgenesh1_kg.C_60109	-0.22067	0.85087	0.941847	--
Crypa1.estExt_fgenesh1_kg.C_60127	-0.056648	0.638689	0.836566	ENO1
Crypa1.estExt_fgenesh1_kg.C_60137	-0.574962	0.47408	0.727568	--
Crypa1.estExt_fgenesh1_kg.C_60140	-0.827021	0.37557	0.64508	--
Crypa1.estExt_fgenesh1_kg.C_60146	-7.6677	0.326146	0.599138	--
Crypa1.estExt_fgenesh1_kg.C_60170	-0.0431678	0.67166	0.854001	--
Crypa1.estExt_fgenesh1_kg.C_60216	-4.6118	1.74272e-35	4.28894e-33	chi2
Crypa1.estExt_fgenesh1_kg.C_60227	-2.06413	0.234133	0.497005	--
Crypa1.estExt_fgenesh1_kg.C_60309	-0.675734	0.258132	0.522542	--
Crypa1.estExt_fgenesh1_kg.C_60315	-0.187897	0.741569	0.889068	vma-3
Crypa1.estExt_fgenesh1_kg.C_60320	-0.669706	0.2626	0.528076	--
Crypa1.estExt_fgenesh1_kg.C_70021	2.59949	0.00172565	0.0133337	--
Crypa1.estExt_fgenesh1_kg.C_70033	0.580187	7.03535e-07	1.41281e-05	gel1
Crypa1.estExt_fgenesh1_kg.C_70039	-0.578676	0.206818	0.46272	--
Crypa1.estExt_fgenesh1_kg.C_70055	0.0840963	0.191695	0.441876	gna-2
Crypa1.estExt_fgenesh1_kg.C_70056	-1.02826	0.101411	0.295915	--
Crypa1.estExt_fgenesh1_kg.C_70058	-0.482378	0.169289	0.410603	spe-3
Crypa1.estExt_fgenesh1_kg.C_70060	1.16616	0.000215011	0.0022922	--
Crypa1.estExt_fgenesh1_kg.C_70118	-0.0475933	0.444563	0.705095	--
Crypa1.estExt_fgenesh1_kg.C_70176	-0.790913	0.0339292	0.138818	--
Crypa1.estExt_fgenesh1_kg.C_70194	-0.148025	0.86023	0.946073	alg13
Crypa1.estExt_fgenesh1_kg.C_70211	1.50953	8.21651e-11	3.68374e-09	--
Crypa1.estExt_fgenesh1_kg.C_70237	-2.97577	4.1465e-05	0.000554855	--
Crypa1.estExt_fgenesh1_kg.C_70252	-0.856592	0.0407613	0.158536	FUZ7
Crypa1.estExt_fgenesh1_kg.C_70298	0.021026	0.707533	0.870086	--
Crypa1.estExt_fgenesh1_kg.C_70360	-2.86656	0.0606893	0.209488	--
Crypa1.estExt_fgenesh1_kg.C_80052	-0.892344	0.0741161	0.241694	--
Crypa1.estExt_fgenesh1_kg.C_80124	-2.78948	0.000938432	0.00800504	--
Crypa1.estExt_fgenesh1_kg.C_80128	-0.349418	0.640738	0.837651	--
Crypa1.estExt_fgenesh1_kg.C_80140	-0.274191	0.78907	0.91217	--
Crypa1.estExt_fgenesh1_kg.C_80146	-1.51656	2.59125e-06	4.63262e-05	atrR
Crypa1.estExt_fgenesh1_kg.C_80152	-0.0929159	0.756922	0.897073	--
Crypa1.estExt_fgenesh1_kg.C_80182	1.60036	0.0473901	0.177514	chiB
Crypa1.estExt_fgenesh1_kg.C_80187	1.19497	0.0354088	0.143308	--
Crypa1.estExt_fgenesh1_kg.C_80192	1.46293	8.99889e-05	0.00108427	--
Crypa1.estExt_fgenesh1_kg.C_80211	0.262352	0.245522	0.509775	--
Crypa1.estExt_fgenesh1_kg.C_80274	-4.67198	1.98447e-08	5.47519e-07	--
Crypa1.estExt_fgenesh1_kg.C_80282	-1.54969	0.154236	0.387279	--
Crypa1.estExt_fgenesh1_kg.C_80291	-1.60841	0.0133063	0.0702162	--
Crypa1.estExt_fgenesh1_kg.C_80304	-0.878674	0.113011	0.318362	--
Crypa1.estExt_fgenesh1_kg.C_80307	-0.727831	0.096797	0.288347	--
Crypa1.estExt_fgenesh1_kg.C_90008	-0.487899	0.348825	0.621226	--
Crypa1.estExt_fgenesh1_kg.C_90025	0.464816	0.23555	0.498005	--
Crypa1.estExt_fgenesh1_kg.C_90098	0.00857668	0.488307	0.738044	PEX11
Crypa1.estExt_fgenesh1_kg.C_90102	-0.718113	0.0609949	0.210354	--
Crypa1.estExt_fgenesh1_kg.C_90297	1.52436	6.58475e-05	0.000829693	CRP
Crypa1.estExt_fgenesh1_kg.C_90434	-1.30363	0.105453	0.303428	--
Crypa1.estExt_fgenesh1_kg.C_90466	-0.453255	0.575673	0.796294	--
Crypa1.estExt_fgenesh1_kg.C_90482	-0.0901978	0.855868	0.943901	--
Crypa1.estExt_fgenesh1_kg.C_90517	1.49127	0.0487569	0.180529	--
Crypa1.estExt_fgenesh1_pg.C_100026	-0.74619	0.036087	0.14524	--
Crypa1.estExt_fgenesh1_pg.C_100037	-0.287794	0.752419	0.894934	SEC24
Crypa1.estExt_fgenesh1_pg.C_100075	0.119043	0.232269	0.494872	fksA
Crypa1.estExt_fgenesh1_pg.C_100104	-0.113586	0.834028	0.932593	--
Crypa1.estExt_fgenesh1_pg.C_100135	0.287635	0.00557393	0.0353087	UBP2
Crypa1.estExt_fgenesh1_pg.C_100166	-0.793986	0.292576	0.563943	aat2
Crypa1.estExt_fgenesh1_pg.C_100174	-1.73812	0.00822535	0.0484186	rglB
Crypa1.estExt_fgenesh1_pg.C_100221	-0.112706	0.896086	0.960001	--
Crypa1.estExt_fgenesh1_pg.C_100233	-0.451224	0.51531	0.757268	--
Crypa1.estExt_fgenesh1_pg.C_10028	-4.46639	0.000703818	0.00628168	--
Crypa1.estExt_fgenesh1_pg.C_10091	0.374726	0.0167721	0.0842391	cut6
Crypa1.estExt_fgenesh1_pg.C_10092	0.348161	0.208969	0.46618	--
Crypa1.estExt_fgenesh1_pg.C_10138	-0.410907	0.66954	0.85287	COMT
Crypa1.estExt_fgenesh1_pg.C_10174	-0.016636	0.552395	0.782909	--
Crypa1.estExt_fgenesh1_pg.C_10247	-0.219499	0.85978	0.945979	ADE1
Crypa1.estExt_fgenesh1_pg.C_10266	2.33894	0.00961851	0.0548335	cat-1
Crypa1.estExt_fgenesh1_pg.C_10267	-0.506291	0.576577	0.797188	--
Crypa1.estExt_fgenesh1_pg.C_10394	-0.563395	0.0612599	0.210862	NUC1
Crypa1.estExt_fgenesh1_pg.C_10422	-0.195493	0.78869	0.912078	SPCC126.08c
Crypa1.estExt_fgenesh1_pg.C_10440	-0.367301	0.459532	0.715717	--
Crypa1.estExt_fgenesh1_pg.C_10447	-0.390354	0.793344	0.91355	--
Crypa1.estExt_fgenesh1_pg.C_10518	-0.46315	0.35148	0.623602	--
Crypa1.estExt_fgenesh1_pg.C_10622	-0.0847979	0.638246	0.836225	csn-1
Crypa1.estExt_fgenesh1_pg.C_10645	-0.433987	0.611106	0.818037	13
Crypa1.estExt_fgenesh1_pg.C_10668	-1.8439	0.000716556	0.00635981	--
Crypa1.estExt_fgenesh1_pg.C_10740	0.763563	0.000171633	0.00189122	--
Crypa1.estExt_fgenesh1_pg.C_10814	-0.291456	0.754094	0.895996	--
Crypa1.estExt_fgenesh1_pg.C_10868	-0.405387	0.605883	0.814912	Sec15
Crypa1.estExt_fgenesh1_pg.C_10937	-0.337734	0.525928	0.764726	--
Crypa1.estExt_fgenesh1_pg.C_10944	-0.516696	0.380444	0.650336	--
Crypa1.estExt_fgenesh1_pg.C_10946	-0.0508681	0.45767	0.714325	GB-1
Crypa1.estExt_fgenesh1_pg.C_10949	-0.451023	0.181454	0.428516	sbp1
Crypa1.estExt_fgenesh1_pg.C_10950	-0.304825	0.636852	0.835897	--
Crypa1.estExt_fgenesh1_pg.C_110017	-3.32193	0.00129733	0.0105086	--
Crypa1.estExt_fgenesh1_pg.C_110127	-0.668934	0.331367	0.60382	eso1
Crypa1.estExt_fgenesh1_pg.C_110158	-3.8889	3.02588e-12	1.64321e-10	curS2
Crypa1.estExt_fgenesh1_pg.C_110163	-0.331727	0.784511	0.910014	ARPC4
Crypa1.estExt_fgenesh1_pg.C_110177	0.156291	0.238069	0.500955	SAT4
Crypa1.estExt_fgenesh1_pg.C_11044	-0.545403	0.092336	0.279505	FOXJ1
Crypa1.estExt_fgenesh1_pg.C_11055	-0.551567	0.0382362	0.151881	CLA4
Crypa1.estExt_fgenesh1_pg.C_11056	-0.408144	0.65623	0.845575	vps18
Crypa1.estExt_fgenesh1_pg.C_11109	1.1913	0.00181939	0.0139049	--
Crypa1.estExt_fgenesh1_pg.C_11139	-0.121671	0.501492	0.747924	SPCC576.05
Crypa1.estExt_fgenesh1_pg.C_11142	-0.66307	0.220024	0.479831	cot-2
Crypa1.estExt_fgenesh1_pg.C_11157	-0.109596	0.750665	0.894135	exo2
Crypa1.estExt_fgenesh1_pg.C_11163	-0.197281	0.789741	0.912579	--
Crypa1.estExt_fgenesh1_pg.C_11182	5.78348	4.55373e-08	1.17312e-06	RDH14
Crypa1.estExt_fgenesh1_pg.C_11358	0.21334	0.20322	0.45768	SPCC1827.07c
Crypa1.estExt_fgenesh1_pg.C_11380	-0.280831	0.803952	0.917183	DCW1
Crypa1.estExt_fgenesh1_pg.C_11382	-0.346787	0.533655	0.768812	rox3
Crypa1.estExt_fgenesh1_pg.C_11396	-0.506183	0.153018	0.385466	VAC8
Crypa1.estExt_fgenesh1_pg.C_11404	-1.00635	0.000572473	0.00531444	spn4
Crypa1.estExt_fgenesh1_pg.C_11437	1.33775	9.94329e-09	2.98738e-07	SER1
Crypa1.estExt_fgenesh1_pg.C_11488	-0.0877682	0.796183	0.914678	MEL
Crypa1.estExt_fgenesh1_pg.C_11497	-3.38252	1.87853e-06	3.47108e-05	CTS2
Crypa1.estExt_fgenesh1_pg.C_11528	-0.5522	0.262821	0.528336	--
Crypa1.estExt_fgenesh1_pg.C_11532	-0.345504	0.523895	0.763623	amd1
Crypa1.estExt_fgenesh1_pg.C_11539	-0.901783	0.0164426	0.0828722	--
Crypa1.estExt_fgenesh1_pg.C_11654	0.0920291	0.0988236	0.291743	cbc1
Crypa1.estExt_fgenesh1_pg.C_11701	-0.40378	0.85599	0.943901	AIM2
Crypa1.estExt_fgenesh1_pg.C_11785	-0.480675	0.631975	0.83258	--
Crypa1.estExt_fgenesh1_pg.C_120009	-1.54558	0.00651411	0.039994	--
Crypa1.estExt_fgenesh1_pg.C_120044	0.172278	0.133999	0.355333	--
Crypa1.estExt_fgenesh1_pg.C_120052	-0.19749	0.976379	0.990247	--
Crypa1.estExt_fgenesh1_pg.C_130038	-0.665131	0.247019	0.510501	--
Crypa1.estExt_fgenesh1_pg.C_130107	-0.386535	0.640663	0.837651	MNS2
Crypa1.estExt_fgenesh1_pg.C_130113	-0.410407	0.303137	0.575762	--
Crypa1.estExt_fgenesh1_pg.C_140039	0.664417	0.0250975	0.1117	--
Crypa1.estExt_fgenesh1_pg.C_140049	-0.248363	0.939208	0.972706	--
Crypa1.estExt_fgenesh1_pg.C_140089	-4.68249	0.00617191	0.0382672	--
Crypa1.estExt_fgenesh1_pg.C_150008	-0.426089	0.675999	0.856623	srs2
Crypa1.estExt_fgenesh1_pg.C_150013	-0.147435	0.741284	0.889002	nagZ
Crypa1.estExt_fgenesh1_pg.C_150037	-0.579907	0.182472	0.429708	kin1
Crypa1.estExt_fgenesh1_pg.C_160021	-0.715144	0.127747	0.344645	SPCC23B6.04c
Crypa1.estExt_fgenesh1_pg.C_160061	0.322409	0.0673589	0.225839	--
Crypa1.estExt_fgenesh1_pg.C_160088	-0.42964	0.640139	0.837488	--
Crypa1.estExt_fgenesh1_pg.C_160094	-1.28065	0.0691	0.230207	azaB
Crypa1.estExt_fgenesh1_pg.C_180032	-0.364559	0.777039	0.90615	FPR2
Crypa1.estExt_fgenesh1_pg.C_180043	0.0421629	0.450509	0.708829	--
Crypa1.estExt_fgenesh1_pg.C_20045	0.690704	0.115707	0.322161	calC
Crypa1.estExt_fgenesh1_pg.C_20116	-0.899487	0.146615	0.375863	--
Crypa1.estExt_fgenesh1_pg.C_20153	0.16285	0.358973	0.630615	--
Crypa1.estExt_fgenesh1_pg.C_20211	0.0503628	0.368486	0.638482	hxA
Crypa1.estExt_fgenesh1_pg.C_20255	-0.633383	0.211641	0.469514	alp14
Crypa1.estExt_fgenesh1_pg.C_20275	0.275655	0.0182448	0.0895746	--
Crypa1.estExt_fgenesh1_pg.C_20285	-1.88847	0.0220184	0.102312	--
Crypa1.estExt_fgenesh1_pg.C_20446	0.067675	0.127441	0.344257	SPBC800.10c
Crypa1.estExt_fgenesh1_pg.C_20456	-0.524655	0.507018	0.752321	--
Crypa1.estExt_fgenesh1_pg.C_20495	0.102995	0.669717	0.85287	cit-1
Crypa1.estExt_fgenesh1_pg.C_20594	-1.05527	0.0292883	0.124817	gbeA
Crypa1.estExt_fgenesh1_pg.C_20710	0.164954	0.142005	0.368455	cys-3
Crypa1.estExt_fgenesh1_pg.C_20711	-0.970176	0.036368	0.146167	aspC1
Crypa1.estExt_fgenesh1_pg.C_20723	-0.794172	0.254988	0.519359	matMc
Crypa1.estExt_fgenesh1_pg.C_20805	-0.129213	0.889929	0.957386	--
Crypa1.estExt_fgenesh1_pg.C_20823	0.426461	0.0788598	0.252119	--
Crypa1.estExt_fgenesh1_pg.C_20851	0.184248	0.781539	0.908823	cyc-1
Crypa1.estExt_fgenesh1_pg.C_20922	0.038302	0.648514	0.841337	GGC1
Crypa1.estExt_fgenesh1_pg.C_20940	1.05879	0.0236994	0.10756	--
Crypa1.estExt_fgenesh1_pg.C_21028	-2.69999	2.47428e-05	0.000354646	FUC1
Crypa1.estExt_fgenesh1_pg.C_21031	-3.42626	0.115035	0.321482	Fuca2
Crypa1.estExt_fgenesh1_pg.C_21105	-0.495932	0.53291	0.768111	adh-1
Crypa1.estExt_fgenesh1_pg.C_21147	0.427969	0.073951	0.241499	-
Crypa1.estExt_fgenesh1_pg.C_30142	-0.559911	0.66217	0.84899	--
Crypa1.estExt_fgenesh1_pg.C_30171	-0.31684	0.900625	0.961559	gyp3
Crypa1.estExt_fgenesh1_pg.C_30218	-0.0514913	0.396386	0.664493	--
Crypa1.estExt_fgenesh1_pg.C_30248	-0.140249	0.828134	0.930093	AMI1
Crypa1.estExt_fgenesh1_pg.C_30251	-2.43921	0.000189909	0.00205874	dbaB
Crypa1.estExt_fgenesh1_pg.C_30280	-0.137347	0.820426	0.926473	--
Crypa1.estExt_fgenesh1_pg.C_30301	-0.352637	0.572255	0.794154	MNT1
Crypa1.estExt_fgenesh1_pg.C_30316	-1.34655	1	1	--
Crypa1.estExt_fgenesh1_pg.C_30359	-0.384066	0.642823	0.838374	--
Crypa1.estExt_fgenesh1_pg.C_30459	-0.666408	0.0944499	0.284062	NUP49
Crypa1.estExt_fgenesh1_pg.C_30570	0.294513	0.0168583	0.0844889	--
Crypa1.estExt_fgenesh1_pg.C_30730	-0.797337	0.00213401	0.0158231	Rab6a
Crypa1.estExt_fgenesh1_pg.C_30844	0.944969	0.00857474	0.0500171	--
Crypa1.estExt_fgenesh1_pg.C_30856	-0.704508	0.17919	0.425167	--
Crypa1.estExt_fgenesh1_pg.C_30932	-0.291306	0.662252	0.84899	TYW1
Crypa1.estExt_fgenesh1_pg.C_30964	-0.0742747	0.862923	0.947001	CPA1
Crypa1.estExt_fgenesh1_pg.C_31015	-0.135616	0.624266	0.826917	TM9SF4
Crypa1.estExt_fgenesh1_pg.C_31023	0.971865	0.00622855	0.0385065	--
Crypa1.estExt_fgenesh1_pg.C_31077	0.374848	0.498422	0.745056	--
Crypa1.estExt_fgenesh1_pg.C_31170	-0.618958	0.051137	0.186772	VPS52
Crypa1.estExt_fgenesh1_pg.C_31232	-1.60254	6.17133e-12	3.13087e-10	--
Crypa1.estExt_fgenesh1_pg.C_31286	0.251691	0.00870603	0.0505536	laeA
Crypa1.estExt_fgenesh1_pg.C_31306	3.63757	1.5391e-40	4.4507e-38	DEP5
Crypa1.estExt_fgenesh1_pg.C_40087	-1.19405	0.00442682	0.0292767	--
Crypa1.estExt_fgenesh1_pg.C_40155	-0.607292	0.200888	0.454636	RAC1
Crypa1.estExt_fgenesh1_pg.C_40160	-0.786293	0.0185338	0.0904558	SPCC1739.07
Crypa1.estExt_fgenesh1_pg.C_40171	-0.399072	0.53181	0.767108	--
Crypa1.estExt_fgenesh1_pg.C_40187	-2.83247	5.89679e-07	1.20297e-05	--
Crypa1.estExt_fgenesh1_pg.C_40191	-1.98932	3.46519e-05	0.000475466	--
Crypa1.estExt_fgenesh1_pg.C_40312	-0.320945	0.708586	0.870734	--
Crypa1.estExt_fgenesh1_pg.C_40336	-0.553213	0.363363	0.634514	DNM1
Crypa1.estExt_fgenesh1_pg.C_40425	-0.638096	0.34108	0.614145	--
Crypa1.estExt_fgenesh1_pg.C_40440	-7.95182	1	1	--
Crypa1.estExt_fgenesh1_pg.C_40444	-0.0841302	0.977462	0.990999	--
Crypa1.estExt_fgenesh1_pg.C_40464	-0.162926	0.788401	0.911943	--
Crypa1.estExt_fgenesh1_pg.C_40531	-1.45251	0.287971	0.557989	--
Crypa1.estExt_fgenesh1_pg.C_40602	-0.198972	0.935809	0.971012	--
Crypa1.estExt_fgenesh1_pg.C_40609	-1.54885	0.0323381	0.134395	--
Crypa1.estExt_fgenesh1_pg.C_40700	0.751327	3.00763e-05	0.000419148	--
Crypa1.estExt_fgenesh1_pg.C_40809	0.233676	0.0535162	0.192722	PACTA
Crypa1.estExt_fgenesh1_pg.C_40812	-0.429935	0.715025	0.873527	CTF1-ALPHA
Crypa1.estExt_fgenesh1_pg.C_40824	-0.129156	0.797906	0.915002	atnC
Crypa1.estExt_fgenesh1_pg.C_40938	-0.202551	0.960799	0.983777	--
Crypa1.estExt_fgenesh1_pg.C_40984	-2.42253	1.0013e-06	1.95642e-05	--
Crypa1.estExt_fgenesh1_pg.C_41002	0.041666	0.721871	0.877468	INU1
Crypa1.estExt_fgenesh1_pg.C_41040	1.14701	0.0159476	0.0813076	--
Crypa1.estExt_fgenesh1_pg.C_41059	-0.249978	0.906485	0.964965	CXT1
Crypa1.estExt_fgenesh1_pg.C_41104	1.50221	1.50442e-08	4.27363e-07	crmA
Crypa1.estExt_fgenesh1_pg.C_50050	-0.184852	0.896182	0.960001	apn2
Crypa1.estExt_fgenesh1_pg.C_50055	-0.00132723	0.708206	0.870451	-
Crypa1.estExt_fgenesh1_pg.C_50085	-0.37075	0.326946	0.599998	--
Crypa1.estExt_fgenesh1_pg.C_50113	-1.12393	0.0823141	0.259863	tlk1b
Crypa1.estExt_fgenesh1_pg.C_50176	-0.0832144	0.899579	0.96132	PRKX
Crypa1.estExt_fgenesh1_pg.C_50179	1.26812	0.0499983	0.183724	--
Crypa1.estExt_fgenesh1_pg.C_50196	-0.578775	0.4891	0.738493	--
Crypa1.estExt_fgenesh1_pg.C_50205	-0.177084	0.828453	0.930361	hac1
Crypa1.estExt_fgenesh1_pg.C_50207	-0.184861	0.79285	0.913488	--
Crypa1.estExt_fgenesh1_pg.C_50211	0.376142	0.172751	0.414775	PDB1
Crypa1.estExt_fgenesh1_pg.C_50262	0.215385	0.835725	0.933362	--
Crypa1.estExt_fgenesh1_pg.C_50267	-2.66735	0.00201769	0.0151254	mns1B
Crypa1.estExt_fgenesh1_pg.C_50333	-0.190175	0.933717	0.970315	cia30
Crypa1.estExt_fgenesh1_pg.C_50393	-0.0670906	0.486237	0.73642	kap95
Crypa1.estExt_fgenesh1_pg.C_50403	-0.464525	0.190946	0.44095	--
Crypa1.estExt_fgenesh1_pg.C_50419	0.0650309	0.325909	0.599138	--
Crypa1.estExt_fgenesh1_pg.C_50436	-1.00473	0.105079	0.302803	--
Crypa1.estExt_fgenesh1_pg.C_50461	-0.42559	0.34196	0.614851	spn3
Crypa1.estExt_fgenesh1_pg.C_50515	-0.373626	0.304106	0.577034	SPBC725.08
Crypa1.estExt_fgenesh1_pg.C_50598	-0.3385	0.613907	0.820364	--
Crypa1.estExt_fgenesh1_pg.C_50674	-0.0571766	0.776331	0.906002	TOP1
Crypa1.estExt_fgenesh1_pg.C_50694	-0.627352	0.258855	0.523549	--
Crypa1.estExt_fgenesh1_pg.C_50718	-0.0524046	0.511915	0.754981	--
Crypa1.estExt_fgenesh1_pg.C_50722	-0.354804	0.538079	0.772971	--
Crypa1.estExt_fgenesh1_pg.C_50755	0.140544	0.168946	0.410115	atp-3
Crypa1.estExt_fgenesh1_pg.C_50760	-0.0615798	0.601646	0.812676	RPE1
Crypa1.estExt_fgenesh1_pg.C_60020	-0.193064	0.981106	0.992452	DJP1
Crypa1.estExt_fgenesh1_pg.C_60071	0.63486	0.0158611	0.0811435	ala1
Crypa1.estExt_fgenesh1_pg.C_60127	2.29897	0.040097	0.156743	--
Crypa1.estExt_fgenesh1_pg.C_60155	-1.0258	0.175319	0.419078	--
Crypa1.estExt_fgenesh1_pg.C_60243	-0.303249	0.686211	0.862914	PRP5
Crypa1.estExt_fgenesh1_pg.C_60262	0.474262	0.074115	0.241694	ams1
Crypa1.estExt_fgenesh1_pg.C_60334	-0.041064	0.724242	0.878862	SPCC1450.12
Crypa1.estExt_fgenesh1_pg.C_60336	0.268901	0.149987	0.381297	--
Crypa1.estExt_fgenesh1_pg.C_60337	0.21893	0.137251	0.360404	--
Crypa1.estExt_fgenesh1_pg.C_60345	-0.0470212	0.987043	0.99461	--
Crypa1.estExt_fgenesh1_pg.C_60615	0.117283	0.0879502	0.271195	SPAC2E11.16c
Crypa1.estExt_fgenesh1_pg.C_60625	-0.868205	0.000207222	0.00222145	spp27
Crypa1.estExt_fgenesh1_pg.C_60628	-0.0706311	0.661756	0.84883	IRE1
Crypa1.estExt_fgenesh1_pg.C_60639	-1.75402	0.00219097	0.0161877	--
Crypa1.estExt_fgenesh1_pg.C_60669	-1.33092	0.0874409	0.270268	cutA
Crypa1.estExt_fgenesh1_pg.C_60716	3.06248	0.00110156	0.00918657	--
Crypa1.estExt_fgenesh1_pg.C_60721	0.196485	0.137648	0.360717	--
Crypa1.estExt_fgenesh1_pg.C_60752	-0.281575	0.766935	0.901887	apg-5
Crypa1.estExt_fgenesh1_pg.C_70060	-0.0404324	0.440598	0.701988	PKAR
Crypa1.estExt_fgenesh1_pg.C_70103	-0.0989723	0.63596	0.835189	2E4.130
Crypa1.estExt_fgenesh1_pg.C_70120	-0.174185	0.843068	0.937403	--
Crypa1.estExt_fgenesh1_pg.C_70158	-0.370227	0.629206	0.83073	tbg
Crypa1.estExt_fgenesh1_pg.C_70197	-0.124625	0.690982	0.865561	tif222
Crypa1.estExt_fgenesh1_pg.C_70205	-0.423293	0.38058	0.650336	ecm33
Crypa1.estExt_fgenesh1_pg.C_70253	-0.415102	0.354759	0.627111	NUP133
Crypa1.estExt_fgenesh1_pg.C_70267	-1.14486	0.0507738	0.185912	--
Crypa1.estExt_fgenesh1_pg.C_70316	1.50492	0.00206627	0.0154009	gcs-1
Crypa1.estExt_fgenesh1_pg.C_70528	2.15678	0.102776	0.298247	SPBC1198.01
Crypa1.estExt_fgenesh1_pg.C_70537	-0.286218	0.705567	0.868205	--
Crypa1.estExt_fgenesh1_pg.C_70602	1.25727	2.59123e-06	4.63262e-05	--
Crypa1.estExt_fgenesh1_pg.C_70632	-0.455289	0.528048	0.76542	egl2
Crypa1.estExt_fgenesh1_pg.C_70671	-1.14186	0.120255	0.330715	--
Crypa1.estExt_fgenesh1_pg.C_70673	0.0918354	0.456956	0.7135	--
Crypa1.estExt_fgenesh1_pg.C_70677	-1.43117	6.10177e-05	0.000777304	--
Crypa1.estExt_fgenesh1_pg.C_80003	-0.775127	0.0137191	0.0720658	--
Crypa1.estExt_fgenesh1_pg.C_80104	-1.16993	0.015057	0.0778215	--
Crypa1.estExt_fgenesh1_pg.C_80120	-1.26177	1	1	cutA
Crypa1.estExt_fgenesh1_pg.C_80141	1.21431	2.74635e-06	4.88723e-05	HET-E1
Crypa1.estExt_fgenesh1_pg.C_80148	0.265241	0.383051	0.651965	--
Crypa1.estExt_fgenesh1_pg.C_80228	-0.872259	0.187883	0.436658	malC
Crypa1.estExt_fgenesh1_pg.C_80246	0.454378	0.265193	0.531074	melA
Crypa1.estExt_fgenesh1_pg.C_80478	0.755932	0.00168488	0.0130429	NCU09789
Crypa1.estExt_fgenesh1_pg.C_80494	1.20597	0.010963	0.0606278	--
Crypa1.estExt_fgenesh1_pg.C_80495	-0.176904	0.982349	0.992474	--
Crypa1.estExt_fgenesh1_pg.C_80511	-3.51513	7.78341e-12	3.84747e-10	--
Crypa1.estExt_fgenesh1_pg.C_80517	-0.0501942	0.61994	0.824425	--
Crypa1.estExt_fgenesh1_pg.C_80554	0.066552	0.0975919	0.289646	--
Crypa1.estExt_fgenesh1_pg.C_80577	0.488717	0.171475	0.413227	--
Crypa1.estExt_fgenesh1_pg.C_90054	-0.23447	0.832475	0.931711	--
Crypa1.estExt_fgenesh1_pg.C_90073	-0.40523	0.684781	0.862558	--
Crypa1.estExt_fgenesh1_pg.C_90086	0.802538	0.0251689	0.111801	NPS2
Crypa1.estExt_fgenesh1_pg.C_90090	-1.06129	0.00866971	0.0504181	--
Crypa1.estExt_fgenesh1_pg.C_90099	0.341644	0.00186421	0.0141399	CPC-1
Crypa1.estExt_fgenesh1_pg.C_90175	-2.45035	0.0069034	0.0419169	wc-1
Crypa1.estExt_fgenesh1_pg.C_90241	-0.374189	0.775728	0.906002	gel2
Crypa1.estExt_fgenesh1_pg.C_90369	-0.128196	0.743137	0.88989	LAC4
Crypa1.estExt_fgenesh1_pg.C_90382	-2.50105	7.66988e-06	0.00012584	--
Crypa1.estExt_fgenesh1_pg.C_90488	0.267872	0.0297561	0.126354	MNN21
Crypa1.estExt_fgenesh1_pg.C_90522	0.210183	0.679465	0.85876	--
Crypa1.estExt_fgenesh1_pg.C_90547	0.240814	0.106344	0.305308	DCW1
Crypa1.estExt_fgenesh1_pg.C_90559	-0.740443	0.354798	0.627111	MX2
Crypa1.estExt_fgenesh1_pm.C_100013	-0.254031	0.952691	0.980407	cog-6
Crypa1.estExt_fgenesh1_pm.C_100052	-0.341773	0.528854	0.765781	vps74
Crypa1.estExt_fgenesh1_pm.C_10029	-0.376679	0.601421	0.812541	mrpl38
Crypa1.estExt_fgenesh1_pm.C_10123	-2.73456	0.000822037	0.00719796	--
Crypa1.estExt_fgenesh1_pm.C_10147	0.178353	0.157513	0.392323	snf21
Crypa1.estExt_fgenesh1_pm.C_10170	0.129397	0.0752874	0.244004	doa10
Crypa1.estExt_fgenesh1_pm.C_10239	-0.268065	0.980658	0.992452	--
Crypa1.estExt_fgenesh1_pm.C_10267	-0.066684	0.49159	0.740137	--
Crypa1.estExt_fgenesh1_pm.C_10279	-0.354402	0.668939	0.852619	TPK2
Crypa1.estExt_fgenesh1_pm.C_10288	-0.810219	0.253059	0.517069	lacC
Crypa1.estExt_fgenesh1_pm.C_10319	-0.454958	0.617142	0.822405	ppk30
Crypa1.estExt_fgenesh1_pm.C_10347	-0.835892	0.00769946	0.0459011	--
Crypa1.estExt_fgenesh1_pm.C_10351	-0.619611	0.0823149	0.259863	--
Crypa1.estExt_fgenesh1_pm.C_10397	-0.962541	0.0228989	0.105191	--
Crypa1.estExt_fgenesh1_pm.C_10499	-0.52336	0.40696	0.674116	--
Crypa1.estExt_fgenesh1_pm.C_10558	-0.640049	1	1	amyS
Crypa1.estExt_fgenesh1_pm.C_10603	-0.104079	0.710175	0.871852	mus-21
Crypa1.estExt_fgenesh1_pm.C_10717	0.238887	0.00552443	0.0350748	atg15
Crypa1.estExt_fgenesh1_pm.C_10722	-0.607947	0.0253345	0.112149	cdc42
Crypa1.estExt_fgenesh1_pm.C_10773	-0.403849	0.445223	0.705437	Pa2g4
Crypa1.estExt_fgenesh1_pm.C_10838	-1.44645	0.000271009	0.00279142	gyg-1
Crypa1.estExt_fgenesh1_pm.C_10923	1.53763	0.00175166	0.0135076	GPX2
Crypa1.estExt_fgenesh1_pm.C_10926	-0.0259666	0.233016	0.495823	TRA1
Crypa1.estExt_fgenesh1_pm.C_10965	-0.537352	0.134895	0.356648	--
Crypa1.estExt_fgenesh1_pm.C_10981	1.35191	0.0409681	0.159126	VdtG
Crypa1.estExt_fgenesh1_pm.C_110045	-0.982078	0.190672	0.440748	xsa
Crypa1.estExt_fgenesh1_pm.C_110060	-0.325426	0.581211	0.799812	dsk1
Crypa1.estExt_fgenesh1_pm.C_11009	-0.304917	0.644486	0.839158	SNF4
Crypa1.estExt_fgenesh1_pm.C_110109	-0.0493564	0.502335	0.748487	ATG3
Crypa1.estExt_fgenesh1_pm.C_110122	-0.179936	0.791193	0.913135	SLU7
Crypa1.estExt_fgenesh1_pm.C_110123	0.0438651	0.354497	0.627111	REV3
Crypa1.estExt_fgenesh1_pm.C_110126	0.464658	0.119133	0.32841	cwc24
Crypa1.estExt_fgenesh1_pm.C_11038	0.215512	0.0528691	0.191105	NEO1
Crypa1.estExt_fgenesh1_pm.C_11052	-0.247807	0.847233	0.939952	TRF2
Crypa1.estExt_fgenesh1_pm.C_11125	-0.118541	0.467659	0.721988	UGO1
Crypa1.estExt_fgenesh1_pm.C_11182	0.777923	0.0451839	0.171414	SPAC20G4.01
Crypa1.estExt_fgenesh1_pm.C_11239	-0.457086	0.206078	0.462075	RRAGA
Crypa1.estExt_fgenesh1_pm.C_130001	-0.424503	0.270412	0.536581	ABC7
Crypa1.estExt_fgenesh1_pm.C_130006	-0.082448	0.864112	0.947472	tom40
Crypa1.estExt_fgenesh1_pm.C_130037	-0.215992	0.936773	0.971546	--
Crypa1.estExt_fgenesh1_pm.C_140025	-0.0715694	0.48612	0.73642	stt3
Crypa1.estExt_fgenesh1_pm.C_150006	-2.45347	6.46633e-20	6.92556e-18	Os01g0624000
Crypa1.estExt_fgenesh1_pm.C_150066	0.917103	0.0158575	0.0811435	cpaT
Crypa1.estExt_fgenesh1_pm.C_160032	-4.33582	3.83538e-23	5.15859e-21	EAPA
Crypa1.estExt_fgenesh1_pm.C_20081	0.0214124	0.536635	0.771603	amyS
Crypa1.estExt_fgenesh1_pm.C_20094	-0.133747	0.717152	0.874383	liuE
Crypa1.estExt_fgenesh1_pm.C_20207	0.287571	0.0164667	0.0829575	casA
Crypa1.estExt_fgenesh1_pm.C_20251	-6.06277	1.85068e-10	7.61808e-09	isp4
Crypa1.estExt_fgenesh1_pm.C_20253	-1.03465	0.133538	0.354459	--
Crypa1.estExt_fgenesh1_pm.C_20339	-0.261326	0.897008	0.960001	rhoA
Crypa1.estExt_fgenesh1_pm.C_20432	-0.0169474	0.316858	0.589505	MOV10
Crypa1.estExt_fgenesh1_pm.C_20444	-0.847688	0.143271	0.370577	--
Crypa1.estExt_fgenesh1_pm.C_20452	0.266765	0.00321993	0.0224367	YGL114W
Crypa1.estExt_fgenesh1_pm.C_20457	-0.537188	0.170005	0.411644	--
Crypa1.estExt_fgenesh1_pm.C_20488	-0.318474	0.774631	0.905346	alg-2
Crypa1.estExt_fgenesh1_pm.C_20505	-0.282843	0.9952	0.99759	ro-3
Crypa1.estExt_fgenesh1_pm.C_20521	-0.182552	0.739949	0.888096	mak3
Crypa1.estExt_fgenesh1_pm.C_20639	-0.0582737	0.896452	0.960001	YME2
Crypa1.estExt_fgenesh1_pm.C_20723	-1.55722	0.314713	0.587333	--
Crypa1.estExt_fgenesh1_pm.C_30035	-0.722012	0.172839	0.414775	esf1
Crypa1.estExt_fgenesh1_pm.C_30055	0.0121146	0.345611	0.618042	Mad2l1
Crypa1.estExt_fgenesh1_pm.C_30133	-0.0926018	0.623157	0.826511	MAN1B1
Crypa1.estExt_fgenesh1_pm.C_30135	-0.0994109	0.959648	0.983481	bglM
Crypa1.estExt_fgenesh1_pm.C_30137	0.358732	0.0455547	0.172425	SPBC13A2.03
Crypa1.estExt_fgenesh1_pm.C_30156	0.0268001	0.490776	0.73944	--
Crypa1.estExt_fgenesh1_pm.C_30251	-1.01714	0.00482532	0.0314271	--
Crypa1.estExt_fgenesh1_pm.C_30276	-0.21452	0.937182	0.971883	EMP70
Crypa1.estExt_fgenesh1_pm.C_30302	0.208935	0.0697199	0.231406	gad8
Crypa1.estExt_fgenesh1_pm.C_30359	1.75384	0.170277	0.41179	kes1
Crypa1.estExt_fgenesh1_pm.C_30381	-0.743368	0.0493363	0.182207	--
Crypa1.estExt_fgenesh1_pm.C_30463	0.0564996	0.0827939	0.260708	ANP1
Crypa1.estExt_fgenesh1_pm.C_30507	-0.432549	0.65421	0.844276	alg9
Crypa1.estExt_fgenesh1_pm.C_30568	0.870762	0.0721912	0.237159	mtp-18
Crypa1.estExt_fgenesh1_pm.C_30629	-0.33297	0.755399	0.896635	--
Crypa1.estExt_fgenesh1_pm.C_30630	-0.549168	0.126944	0.343297	--
Crypa1.estExt_fgenesh1_pm.C_30632	-1.26641	0.0179021	0.0883044	--
Crypa1.estExt_fgenesh1_pm.C_30720	-0.965904	0.087483	0.270268	--
Crypa1.estExt_fgenesh1_pm.C_30786	-0.22556	0.982564	0.992518	--
Crypa1.estExt_fgenesh1_pm.C_30857	0.211161	0.0564371	0.199636	uaY
Crypa1.estExt_fgenesh1_pm.C_40068	-0.787985	0.201362	0.455001	SPBC2A9.09
Crypa1.estExt_fgenesh1_pm.C_40080	-0.356565	0.621151	0.824671	--
Crypa1.estExt_fgenesh1_pm.C_40092	-0.344678	0.633443	0.833565	TAY1
Crypa1.estExt_fgenesh1_pm.C_40122	0.358764	0.0800792	0.254822	--
Crypa1.estExt_fgenesh1_pm.C_40183	-0.322344	0.727539	0.88043	wis4
Crypa1.estExt_fgenesh1_pm.C_40200	-0.879835	0.146602	0.375863	--
Crypa1.estExt_fgenesh1_pm.C_40230	-0.0673679	0.599894	0.811765	--
Crypa1.estExt_fgenesh1_pm.C_40237	-0.91068	0.00155804	0.0122598	--
Crypa1.estExt_fgenesh1_pm.C_40250	-0.97227	0.00200841	0.0150657	pelA
Crypa1.estExt_fgenesh1_pm.C_40296	-1.07501	1.39137e-08	3.99813e-07	SPBC215.06c
Crypa1.estExt_fgenesh1_pm.C_40328	1.0248	0.000500369	0.00474796	YHR112C
Crypa1.estExt_fgenesh1_pm.C_40332	-0.553423	0.441428	0.702368	--
Crypa1.estExt_fgenesh1_pm.C_40362	-0.283647	0.81944	0.925721	--
Crypa1.estExt_fgenesh1_pm.C_40371	-0.667938	0.459701	0.715758	ure1
Crypa1.estExt_fgenesh1_pm.C_40411	-6.15843	1	1	SPAC1039.04
Crypa1.estExt_fgenesh1_pm.C_40425	-0.106838	0.701446	0.866844	NMT1
Crypa1.estExt_fgenesh1_pm.C_40439	1.54678	1.63592e-05	0.00024385	dbaD
Crypa1.estExt_fgenesh1_pm.C_40503	-0.400589	0.49643	0.743231	rngB
Crypa1.estExt_fgenesh1_pm.C_40520	-0.681744	0.00342717	0.0235637	SSU72
Crypa1.estExt_fgenesh1_pm.C_40535	0.0186009	0.564533	0.789118	ADE4
Crypa1.estExt_fgenesh1_pm.C_40541	-0.178536	0.823447	0.927901	YGR266W
Crypa1.estExt_fgenesh1_pm.C_40544	-0.297097	0.831251	0.931243	--
Crypa1.estExt_fgenesh1_pm.C_40555	-0.110012	0.525155	0.764084	cka
Crypa1.estExt_fgenesh1_pm.C_40584	-0.343472	0.570924	0.792974	rco-3
Crypa1.estExt_fgenesh1_pm.C_40611	-0.442228	0.452445	0.710486	KAP120
Crypa1.estExt_fgenesh1_pm.C_40692	0.356144	0.726288	0.879867	phr
Crypa1.estExt_fgenesh1_pm.C_40716	2.49819	2.16573e-44	7.59121e-42	fer8
Crypa1.estExt_fgenesh1_pm.C_50013	-0.649672	0.142315	0.36896	--
Crypa1.estExt_fgenesh1_pm.C_50068	-0.470962	0.421756	0.68585	csn-2
Crypa1.estExt_fgenesh1_pm.C_50107	0.476413	0.350184	0.622164	SPAC5D6.04
Crypa1.estExt_fgenesh1_pm.C_50155	-0.17807	0.815791	0.924138	vma-11
Crypa1.estExt_fgenesh1_pm.C_50167	-0.136647	0.777665	0.906505	rad3
Crypa1.estExt_fgenesh1_pm.C_50218	-0.9472	4.27175e-05	0.000567294	ade8
Crypa1.estExt_fgenesh1_pm.C_50252	-0.606974	0.11524	0.321666	atp12
Crypa1.estExt_fgenesh1_pm.C_50270	1.579	8.01868e-05	0.000984629	dthD
Crypa1.estExt_fgenesh1_pm.C_50326	-0.166515	0.741383	0.88903	prp28
Crypa1.estExt_fgenesh1_pm.C_50340	-0.775791	0.151214	0.382902	YOR296W
Crypa1.estExt_fgenesh1_pm.C_50367	-0.149378	0.899415	0.96132	--
Crypa1.estExt_fgenesh1_pm.C_50386	0.265922	0.11007	0.312604	URH1
Crypa1.estExt_fgenesh1_pm.C_50387	-1.30155	0.0330231	0.136616	sebA
Crypa1.estExt_fgenesh1_pm.C_50423	0.067569	0.650845	0.842623	chs-4
Crypa1.estExt_fgenesh1_pm.C_50454	-0.475324	0.625062	0.826967	rihA
Crypa1.estExt_fgenesh1_pm.C_50460	-0.470555	0.52639	0.764726	prnC
Crypa1.estExt_fgenesh1_pm.C_60069	0.183712	0.299589	0.571565	notP'
Crypa1.estExt_fgenesh1_pm.C_60102	-0.924253	0.121856	0.333927	Dbt
Crypa1.estExt_fgenesh1_pm.C_60209	-0.319054	0.611773	0.818457	At5g06550
Crypa1.estExt_fgenesh1_pm.C_60226	0.262965	0.134171	0.355627	ARB_02626
Crypa1.estExt_fgenesh1_pm.C_60269	-3.00773	1	1	CHI1
Crypa1.estExt_fgenesh1_pm.C_60280	-0.257389	0.743982	0.890311	SCH9
Crypa1.estExt_fgenesh1_pm.C_60281	-0.438592	0.522667	0.763256	GULLO6
Crypa1.estExt_fgenesh1_pm.C_60295	-1.1061	0.101272	0.295737	dut-1
Crypa1.estExt_fgenesh1_pm.C_60392	-0.373019	0.428846	0.691733	UBX5
Crypa1.estExt_fgenesh1_pm.C_60451	-0.514522	0.680384	0.859359	QNS1
Crypa1.estExt_fgenesh1_pm.C_60459	-1.16771	0.00643033	0.0395847	gloP
Crypa1.estExt_fgenesh1_pm.C_60498	-0.479911	0.641752	0.838111	ATG2
Crypa1.estExt_fgenesh1_pm.C_60502	-1.39981	0.00021337	0.0022768	acu-15
Crypa1.estExt_fgenesh1_pm.C_60531	0.32753	0.020548	0.0972501	spm1
Crypa1.estExt_fgenesh1_pm.C_70007	0.562367	0.0469057	0.176176	ilvD1
Crypa1.estExt_fgenesh1_pm.C_70030	-0.361682	0.75133	0.894467	gyp1
Crypa1.estExt_fgenesh1_pm.C_70109	1.25581	7.67122e-07	1.52988e-05	asn1
Crypa1.estExt_fgenesh1_pm.C_70156	-0.892626	0.184824	0.432958	MAG1
Crypa1.estExt_fgenesh1_pm.C_70205	-0.175003	0.869869	0.949851	mpp10
Crypa1.estExt_fgenesh1_pm.C_70209	0.261758	0.543461	0.776315	--
Crypa1.estExt_fgenesh1_pm.C_70223	-0.65923	0.149507	0.380495	NTH1
Crypa1.estExt_fgenesh1_pm.C_70232	-0.660164	0.128414	0.345657	Ablim2
Crypa1.estExt_fgenesh1_pm.C_70244	-0.397824	0.52205	0.762733	sly1
Crypa1.estExt_fgenesh1_pm.C_70245	0.535042	0.33218	0.604806	chs-3
Crypa1.estExt_fgenesh1_pm.C_70295	0.00823295	0.0923683	0.279505	KEX1
Crypa1.estExt_fgenesh1_pm.C_70463	2.80467	2.22487e-26	3.52535e-24	pks1
Crypa1.estExt_fgenesh1_pm.C_80018	-0.0661119	0.51005	0.75331	rba50
Crypa1.estExt_fgenesh1_pm.C_80051	0.510743	0.31201	0.584289	hxnP
Crypa1.estExt_fgenesh1_pm.C_80064	-0.23323	0.990997	0.996164	pac2
Crypa1.estExt_fgenesh1_pm.C_80251	-0.822934	0.0869916	0.269478	aga-1
Crypa1.estExt_fgenesh1_pm.C_80267	0.139334	0.980036	0.992452	ght6
Crypa1.estExt_fgenesh1_pm.C_80276	-0.249316	0.954978	0.981704	tpsA
Crypa1.estExt_fgenesh1_pm.C_80288	-1.04594	0.0601927	0.20852	--
Crypa1.estExt_fgenesh1_pm.C_80345	0.057582	0.543494	0.776315	--
Crypa1.estExt_fgenesh1_pm.C_80373	-0.117933	0.61999	0.824425	rpn9
Crypa1.estExt_fgenesh1_pm.C_90030	0.438333	0.538441	0.773299	VCX1
Crypa1.estExt_fgenesh1_pm.C_90052	-0.176224	0.956635	0.982092	COX15
Crypa1.estExt_fgenesh1_pm.C_90055	-0.442445	0.238215	0.501057	--
Crypa1.estExt_fgenesh1_pm.C_90057	-0.359874	0.389116	0.656971	stk-4
Crypa1.estExt_fgenesh1_pm.C_90060	-0.0488469	0.345803	0.618042	Hectd2
Crypa1.estExt_fgenesh1_pm.C_90078	0.0144541	0.90959	0.966314	CRH11
Crypa1.estExt_fgenesh1_pm.C_90118	-0.254566	0.956571	0.982092	Exoc1
Crypa1.estExt_fgenesh1_pm.C_90174	1.2997	0.00264564	0.0189369	atrF
Crypa1.estExt_fgenesh1_pm.C_90187	0.306904	0.0217691	0.101493	--
Crypa1.estExt_fgenesh1_pm.C_90230	-2.0039	3.40648e-06	5.93415e-05	--
Crypa1.estExt_fgenesh1_pm.C_90314	-0.931451	0.0269566	0.117515	lacB
Crypa1.estExt_fgenesh1_pm.C_90333	0.169556	0.45172	0.709925	SPAC20G8.04c
Crypa1.estExt_fgenesh1_pm.C_90395	0.0167378	0.569351	0.79212	CDC4
Crypa1.estExt_Genewise1.C_100078	-0.647377	0.249893	0.513595	smc6
Crypa1.estExt_Genewise1.C_100108	-1.22813	0.0350571	0.142112	--
Crypa1.estExt_Genewise1.C_100170	-0.106189	0.734889	0.884451	IFM1
Crypa1.estExt_Genewise1.C_100444	6.16993	7.31613e-67	4.97798e-64	gloL
Crypa1.estExt_Genewise1.C_10207	-1.1993	0.0159846	0.0814151	BTRC
Crypa1.estExt_Genewise1.C_10236	-0.339021	0.787762	0.911569	--
Crypa1.estExt_Genewise1.C_10375	-0.597902	0.582864	0.800711	--
Crypa1.estExt_Genewise1.C_10483	0.0295771	0.401499	0.66851	ptc1
Crypa1.estExt_Genewise1.C_10611	0.266342	0.693177	0.866809	crf1
Crypa1.estExt_Genewise1.C_10628	-2.97091	7.1211e-15	5.11614e-13	casA
Crypa1.estExt_Genewise1.C_10661	-0.323587	0.638236	0.836225	--
Crypa1.estExt_Genewise1.C_10816	-0.545245	0.134825	0.356543	SPAC664.02c
Crypa1.estExt_Genewise1.C_11021	-0.693185	0.302457	0.574976	alg-8
Crypa1.estExt_Genewise1.C_110357	-0.109303	0.520018	0.761494	NVJ2
Crypa1.estExt_Genewise1.C_110359	-0.615094	0.278056	0.546428	RPL21A
Crypa1.estExt_Genewise1.C_11744	-0.451689	0.478936	0.731526	tpi-1
Crypa1.estExt_Genewise1.C_11838	-0.422312	0.642247	0.838179	SMP3
Crypa1.estExt_Genewise1.C_11913	-0.746763	0.148861	0.37952	MAL2
Crypa1.estExt_Genewise1.C_11924	0.492242	2.35345e-06	4.23364e-05	cdc48
Crypa1.estExt_Genewise1.C_11943	-0.232997	0.989636	0.995922	Prpf8
Crypa1.estExt_Genewise1.C_12073	-0.453628	0.286412	0.556608	RBG1
Crypa1.estExt_Genewise1.C_12094	-0.6397	0.152022	0.383688	FGRRES_02523
Crypa1.estExt_Genewise1.C_12331	0.379346	0.0644068	0.218976	SPBC12C2.03c
Crypa1.estExt_Genewise1.C_12352	-0.606486	0.375794	0.64531	nop-1
Crypa1.estExt_Genewise1.C_12564	-3.27518	1.59198e-09	5.70106e-08	PTR2
Crypa1.estExt_Genewise1.C_12667	-0.343864	0.747204	0.891849	ubp10
Crypa1.estExt_Genewise1.C_130008	0.990955	0.360595	0.632107	--
Crypa1.estExt_Genewise1.C_130057	-0.764874	0.221205	0.481209	pol3
Crypa1.estExt_Genewise1.C_130066	-1.08406	0.387378	0.655376	tyrDC
Crypa1.estExt_Genewise1.C_130165	-1.22609	0.0207901	0.0982207	MYO2
Crypa1.estExt_Genewise1.C_130181	-0.117423	0.44624	0.706206	cnb-1
Crypa1.estExt_Genewise1.C_130224	-0.501249	0.0428126	0.164961	clc1
Crypa1.estExt_Genewise1.C_13146	0.494139	0.00196574	0.0148128	gcvH
Crypa1.estExt_Genewise1.C_13585	-1.00238	0.0025222	0.018132	ndk1
Crypa1.estExt_Genewise1.C_13590	-0.673791	0.238166	0.501057	trm61
Crypa1.estExt_Genewise1.C_140081	-0.432427	0.589085	0.80372	sun1
Crypa1.estExt_Genewise1.C_140127	-0.599259	0.0499673	0.183724	eaf6
Crypa1.estExt_Genewise1.C_140298	-0.626328	0.661775	0.84883	sdnO
Crypa1.estExt_Genewise1.C_150044	-0.364057	0.826608	0.929642	chol-2
Crypa1.estExt_Genewise1.C_160030	-0.0399749	0.41183	0.678115	VMA1
Crypa1.estExt_Genewise1.C_160254	-0.304855	0.957003	0.982224	pks1
Crypa1.estExt_Genewise1.C_170179	1.07078	0.161969	0.399807	--
Crypa1.estExt_Genewise1.C_20180	1.28787	0.00366096	0.0248511	Sod2
Crypa1.estExt_Genewise1.C_20263	-2.07717	0.00405568	0.0271954	OPT2
Crypa1.estExt_Genewise1.C_20398	1.82146	8.41505e-10	3.16029e-08	gtr-1
Crypa1.estExt_Genewise1.C_20436	-0.0122263	0.719543	0.875547	RHO2
Crypa1.estExt_Genewise1.C_20440	-0.104157	0.900367	0.961559	mtr4
Crypa1.estExt_Genewise1.C_20471	-0.274994	0.90376	0.963394	SAL1
Crypa1.estExt_Genewise1.C_20495	-0.503325	0.559559	0.786542	has-1
Crypa1.estExt_Genewise1.C_21191	-0.304964	0.609353	0.817489	sap145
Crypa1.estExt_Genewise1.C_21416	-0.481089	0.557509	0.785692	URA3
Crypa1.estExt_Genewise1.C_21782	-0.11951	0.536951	0.771925	vma-6
Crypa1.estExt_Genewise1.C_21846	0.924267	0.165273	0.40501	hsps-1
Crypa1.estExt_Genewise1.C_21890	-0.243983	0.791226	0.913135	PRS5
Crypa1.estExt_Genewise1.C_22147	-4.46084	4.53306e-36	1.13987e-33	ARB_07629
Crypa1.estExt_Genewise1.C_22247	-1.24981	0.00888591	0.0514044	rhoC
Crypa1.estExt_Genewise1.C_30066	-0.930769	0.0515309	0.187673	PHYA
Crypa1.estExt_Genewise1.C_30235	-4.99801	6.9912e-12	3.50074e-10	chit33
Crypa1.estExt_Genewise1.C_30308	-0.0610385	0.819689	0.925816	NMD3
Crypa1.estExt_Genewise1.C_30372	1.54971	0.000140228	0.0015949	stcS
Crypa1.estExt_Genewise1.C_30825	1.04747	0.000346644	0.0034329	IML2
Crypa1.estExt_Genewise1.C_30832	-5.28638	1	1	--
Crypa1.estExt_Genewise1.C_30844	2.81283	0.0031728	0.022135	nop-1
Crypa1.estExt_Genewise1.C_30865	0.0905123	0.228443	0.490149	sec72
Crypa1.estExt_Genewise1.C_31138	-0.486035	0.504013	0.749849	BRO1
Crypa1.estExt_Genewise1.C_31159	-0.152964	0.918868	0.968583	HOG1
Crypa1.estExt_Genewise1.C_31194	-0.0568377	0.735736	0.885254	fox-2
Crypa1.estExt_Genewise1.C_31208	-0.51143	0.102528	0.2979	RAS
Crypa1.estExt_Genewise1.C_31258	-0.270411	0.791563	0.913135	VIT_16s0100g00290
Crypa1.estExt_Genewise1.C_31265	-0.722575	0.105061	0.302803	--
Crypa1.estExt_Genewise1.C_31485	-0.57425	0.271974	0.538409	chs-2
Crypa1.estExt_Genewise1.C_31809	-1.2673	0.00127765	0.0103782	--
Crypa1.estExt_Genewise1.C_31876	-0.156982	0.946432	0.976723	-
Crypa1.estExt_Genewise1.C_31935	0.480847	0.0250056	0.111547	CHS8
Crypa1.estExt_Genewise1.C_32038	0.267662	0.137094	0.360156	ARO7
Crypa1.estExt_Genewise1.C_32129	-0.67035	0.245464	0.509745	--
Crypa1.estExt_Genewise1.C_32455	-0.0514589	0.881543	0.953887	hsp88
Crypa1.estExt_Genewise1.C_32590	-5.45943	1	1	pks1
Crypa1.estExt_Genewise1.C_32680	-0.158591	0.907696	0.965899	RBM25
Crypa1.estExt_Genewise1.C_40201	-0.673932	0.212421	0.470523	DPS1
Crypa1.estExt_Genewise1.C_40211	0.583836	0.0646794	0.219549	SOD1
Crypa1.estExt_Genewise1.C_40248	0.502553	0.12757	0.344444	DCAF11
Crypa1.estExt_Genewise1.C_40402	-0.184935	0.920234	0.968583	ADE1
Crypa1.estExt_Genewise1.C_40605	-0.266624	0.899581	0.96132	PMT4
Crypa1.estExt_Genewise1.C_40689	0.506591	0.000313466	0.00316946	dbnl-b
Crypa1.estExt_Genewise1.C_40771	-0.282654	0.653118	0.843808	ckb-2
Crypa1.estExt_Genewise1.C_40799	-0.339216	0.678786	0.858538	ubp16
Crypa1.estExt_Genewise1.C_40951	0.229039	0.475634	0.72898	NUP
Crypa1.estExt_Genewise1.C_41084	-0.183224	0.86589	0.948003	rpb1
Crypa1.estExt_Genewise1.C_41427	0.633237	0.0178527	0.088098	YBT1
Crypa1.estExt_Genewise1.C_41433	-0.395669	0.490712	0.73944	SPA2
Crypa1.estExt_Genewise1.C_41737	0.0383738	0.312366	0.584649	RLM1
Crypa1.estExt_Genewise1.C_50057	0.256795	0.170556	0.412207	--
Crypa1.estExt_Genewise1.C_50247	0.508963	0.00380707	0.0256922	MET1
Crypa1.estExt_Genewise1.C_50279	-2.11291	8.90964e-05	0.00107464	cry
Crypa1.estExt_Genewise1.C_50292	-0.649549	0.177554	0.422712	SPAC22A12.08c
Crypa1.estExt_Genewise1.C_50345	-0.0214699	0.660283	0.84799	SPBC23E6.02
Crypa1.estExt_Genewise1.C_50463	-0.268624	0.705668	0.868205	--
Crypa1.estExt_Genewise1.C_50569	0.0710473	0.388329	0.656121	Spata20
Crypa1.estExt_Genewise1.C_50789	0.565699	0.0108725	0.0601732	asaC
Crypa1.estExt_Genewise1.C_50867	-0.0792217	0.591117	0.804785	fhkC
Crypa1.estExt_Genewise1.C_51149	-0.788223	0.00645203	0.0396971	CRH1
Crypa1.estExt_Genewise1.C_60526	-0.116197	0.65102	0.842662	--
Crypa1.estExt_Genewise1.C_60663	0.508831	5.96479e-06	9.97034e-05	MON1
Crypa1.estExt_Genewise1.C_60889	1.2787	0.0751575	0.243719	--
Crypa1.estExt_Genewise1.C_61057	-0.255603	0.96819	0.986875	chc1
Crypa1.estExt_Genewise1.C_61263	-1.24364	0.165864	0.405527	GDB1
Crypa1.estExt_Genewise1.C_70199	-0.808816	0.0694327	0.230726	bglM
Crypa1.estExt_Genewise1.C_70299	-0.57322	0.391208	0.659347	DCW1
Crypa1.estExt_Genewise1.C_70646	-1.07571	0.0987342	0.291743	RINO2
Crypa1.estExt_Genewise1.C_71148	-1.62304	0.0467474	0.175732	lcc1
Crypa1.estExt_Genewise1.C_71204	0.00452226	0.926188	0.968583	atf1
Crypa1.estExt_Genewise1.C_71317	0.240399	0.394632	0.662704	chs-1
Crypa1.estExt_Genewise1.C_80104	-0.223796	0.930247	0.968861	pep-4
Crypa1.estExt_Genewise1.C_80124	1.34607	0.0612	0.21081	oli
Crypa1.estExt_Genewise1.C_80141	-0.600008	0.021146	0.0992678	sal3
Crypa1.estExt_Genewise1.C_80260	1.82005	0.0415921	0.160802	DARS1
Crypa1.estExt_Genewise1.C_80346	0.081064	0.11358	0.31911	HET-E1
Crypa1.estExt_Genewise1.C_80403	1.63629	0.000373945	0.00367808	--
Crypa1.estExt_Genewise1.C_80859	-2.74222	3.34899e-05	0.000460615	glcA
Crypa1.estExt_Genewise1.C_81097	-0.383124	0.594937	0.807799	EGH1
Crypa1.estExt_Genewise1.C_81194	0.0965333	0.0513248	0.187102	ubp8
Crypa1.estExt_Genewise1.C_90166	-0.123054	0.926096	0.968583	grp78
Crypa1.estExt_Genewise1.C_90258	0.0779571	0.0395217	0.155387	ppk32
Crypa1.estExt_Genewise1.C_90496	-0.612181	0.166396	0.406398	amyB
Crypa1.estExt_Genewise1.C_90690	-0.150422	0.979353	0.991972	--
Crypa1.estExt_Genewise1.C_90752	0.461182	0.00421599	0.0281074	SPBC16G5.07c
Crypa1.estExt_Genewise1.C_90881	-0.686138	0.192551	0.442727	Bckdha
Crypa1.estExt_Genewise1.C_91278	-1.01831	0.145537	0.374096	--
Crypa1.estExt_Genewise1Plus.C_100137	-0.299081	0.825244	0.92865	obp1
Crypa1.estExt_Genewise1Plus.C_100150	-0.818523	0.220588	0.480427	exo1
Crypa1.estExt_Genewise1Plus.C_100206	0.319328	0.26181	0.527113	frq
Crypa1.estExt_Genewise1Plus.C_100241	-0.713529	0.0631081	0.215522	afcA
Crypa1.estExt_Genewise1Plus.C_100289	-0.374179	0.66336	0.849771	NOP9
Crypa1.estExt_Genewise1Plus.C_100405	0.655245	0.127224	0.343912	CalpA
Crypa1.estExt_Genewise1Plus.C_100418	-0.612971	0.0332003	0.137104	TPS2
Crypa1.estExt_Genewise1Plus.C_100510	-0.10697	0.630109	0.831163	SPCC417.09c
Crypa1.estExt_Genewise1Plus.C_10159	-0.612906	0.19463	0.445888	--
Crypa1.estExt_Genewise1Plus.C_10188	0.188367	0.41609	0.681812	bglA
Crypa1.estExt_Genewise1Plus.C_10212	-3.30502	4.03322e-12	2.13024e-10	ARB_02077
Crypa1.estExt_Genewise1Plus.C_10255	-0.0892805	0.550141	0.780795	TRK2
Crypa1.estExt_Genewise1Plus.C_10451	0.356698	0.275651	0.542833	lcb2
Crypa1.estExt_Genewise1Plus.C_10739	-0.0935272	0.576421	0.797066	atnN
Crypa1.estExt_Genewise1Plus.C_10746	-0.593749	0.0481137	0.178952	lkh1
Crypa1.estExt_Genewise1Plus.C_10759	-0.681541	0.0129611	0.0688029	--
Crypa1.estExt_Genewise1Plus.C_10781	-0.100287	0.609178	0.817444	--
Crypa1.estExt_Genewise1Plus.C_10815	-2.54121	0.00220731	0.016252	PLC1
Crypa1.estExt_Genewise1Plus.C_10843	-0.272912	0.91767	0.968583	PSK1
Crypa1.estExt_Genewise1Plus.C_10996	-0.2996	0.896145	0.960001	--
Crypa1.estExt_Genewise1Plus.C_110189	-0.332518	0.787278	0.911285	nit-4
Crypa1.estExt_Genewise1Plus.C_110207	-1.13526	0.0693697	0.230726	--
Crypa1.estExt_Genewise1Plus.C_110237	-0.230729	0.919322	0.968583	--
Crypa1.estExt_Genewise1Plus.C_110305	-1.62566	0.000759931	0.0067049	FUB8
Crypa1.estExt_Genewise1Plus.C_110314	-3.68209	5.84574e-11	2.68324e-09	hpm8
Crypa1.estExt_Genewise1Plus.C_110349	-0.461355	0.0715191	0.235518	PMT1
Crypa1.estExt_Genewise1Plus.C_11092	0	1	1	KU80
Crypa1.estExt_Genewise1Plus.C_11141	-0.311944	0.723383	0.878706	PKS16
Crypa1.estExt_Genewise1Plus.C_11170	-1.76523	0.00810627	0.0478638	otaA
Crypa1.estExt_Genewise1Plus.C_11173	-0.708129	0.0713591	0.235093	GPI10
Crypa1.estExt_Genewise1Plus.C_11233	-0.745996	0.122259	0.334793	rps3
Crypa1.estExt_Genewise1Plus.C_11292	0.0171615	0.337246	0.609957	Usp34
Crypa1.estExt_Genewise1Plus.C_11299	-0.66972	0.293028	0.564438	steA
Crypa1.estExt_Genewise1Plus.C_11349	-0.20297	0.804212	0.917389	--
Crypa1.estExt_Genewise1Plus.C_11386	1.05169	0.00143041	0.011395	DRS2
Crypa1.estExt_Genewise1Plus.C_11435	0.661689	0.232083	0.494657	UGT80A2
Crypa1.estExt_Genewise1Plus.C_11455	-0.118258	0.600651	0.812218	--
Crypa1.estExt_Genewise1Plus.C_11511	-0.228246	0.890847	0.957653	pik1
Crypa1.estExt_Genewise1Plus.C_11530	-0.350821	0.494315	0.741698	pla1
Crypa1.estExt_Genewise1Plus.C_11624	0.0380956	0.45685	0.71343	--
Crypa1.estExt_Genewise1Plus.C_11779	-0.252435	0.958465	0.982765	CLCN5
Crypa1.estExt_Genewise1Plus.C_11789	0.0916966	0.0195382	0.0937366	MET30
Crypa1.estExt_Genewise1Plus.C_11808	-0.631287	0.337277	0.609957	AMPP
Crypa1.estExt_Genewise1Plus.C_11825	-0.372966	0.465941	0.721588	SLP1
Crypa1.estExt_Genewise1Plus.C_11870	0.0154957	0.233326	0.496391	--
Crypa1.estExt_Genewise1Plus.C_12188	0.264285	0.213985	0.47245	cmkC
Crypa1.estExt_Genewise1Plus.C_12313	0.643188	0.0397082	0.155902	--
Crypa1.estExt_Genewise1Plus.C_12833	-0.215739	0.966006	0.985966	STE24
Crypa1.estExt_Genewise1Plus.C_130070	-0.163471	0.93162	0.969588	plc1
Crypa1.estExt_Genewise1Plus.C_130110	-1.32907	1.6233e-05	0.000242361	--
Crypa1.estExt_Genewise1Plus.C_130245	-0.189345	0.986902	0.99461	ELO2
Crypa1.estExt_Genewise1Plus.C_130271	-0.657882	0.351846	0.623902	RBG2
Crypa1.estExt_Genewise1Plus.C_130278	-0.360747	0.559954	0.786606	taf5
Crypa1.estExt_Genewise1Plus.C_13077	0.292002	0.316043	0.588674	SPAC821.13c
Crypa1.estExt_Genewise1Plus.C_13371	-0.250523	0.752419	0.894934	SPBC530.08
Crypa1.estExt_Genewise1Plus.C_13417	0.864292	0.164441	0.403772	MOD-E
Crypa1.estExt_Genewise1Plus.C_13499	-0.279743	0.854074	0.942982	ACT
Crypa1.estExt_Genewise1Plus.C_13519	-0.71865	0.0186194	0.0907205	GSK1
Crypa1.estExt_Genewise1Plus.C_13581	-0.153592	0.71681	0.874383	gls2
Crypa1.estExt_Genewise1Plus.C_140046	0.107299	0.226279	0.487769	TBCE
Crypa1.estExt_Genewise1Plus.C_140100	0.168728	0.0335553	0.13795	--
Crypa1.estExt_Genewise1Plus.C_140156	0.427367	0.131026	0.350245	SPBC428.14
Crypa1.estExt_Genewise1Plus.C_140251	-0.842603	0.00202573	0.0151759	ipuA
Crypa1.estExt_Genewise1Plus.C_140296	0.0603691	0.471779	0.725963	FUB8
Crypa1.estExt_Genewise1Plus.C_150007	-4.71167	5.58143e-09	1.7496e-07	mns1B
Crypa1.estExt_Genewise1Plus.C_150026	-2.5736	0.000576492	0.0053389	amdhd2
Crypa1.estExt_Genewise1Plus.C_150167	-0.525037	0.16659	0.406614	DUG2
Crypa1.estExt_Genewise1Plus.C_160122	-0.0508147	0.24749	0.51056	mts2
Crypa1.estExt_Genewise1Plus.C_160157	-0.217492	0.906138	0.964862	sll1024
Crypa1.estExt_Genewise1Plus.C_160166	-0.0878147	0.503739	0.749849	hob3
Crypa1.estExt_Genewise1Plus.C_160217	-1.84584	0.0265651	0.116185	sdnJ
Crypa1.estExt_Genewise1Plus.C_170109	-0.4583	0.852672	0.942491	pgt1
Crypa1.estExt_Genewise1Plus.C_180087	-0.652077	0.298284	0.570478	STE6
Crypa1.estExt_Genewise1Plus.C_20084	1.56029	0.00841174	0.0492901	ATR2
Crypa1.estExt_Genewise1Plus.C_20292	0.247129	0.367499	0.637789	sidJ
Crypa1.estExt_Genewise1Plus.C_20300	-0.317758	0.974879	0.98976	sidF
Crypa1.estExt_Genewise1Plus.C_20317	-0.119334	0.907549	0.965831	SPAC22A12.16
Crypa1.estExt_Genewise1Plus.C_20467	-0.211529	0.915856	0.968583	SSN8
Crypa1.estExt_Genewise1Plus.C_20478	0.036154	0.0912435	0.277085	bun107
Crypa1.estExt_Genewise1Plus.C_20549	0.647986	0.0477584	0.178261	CDC25
Crypa1.estExt_Genewise1Plus.C_20639	0.0776936	0.540981	0.774542	AS
Crypa1.estExt_Genewise1Plus.C_20654	-0.115477	0.913485	0.968583	--
Crypa1.estExt_Genewise1Plus.C_20699	0.364158	0.0748337	0.243078	--
Crypa1.estExt_Genewise1Plus.C_20798	-0.7811	0.218243	0.477714	tba-2
Crypa1.estExt_Genewise1Plus.C_20933	-0.519374	0.252075	0.515953	--
Crypa1.estExt_Genewise1Plus.C_21090	0.054343	0.448191	0.707763	abfC
Crypa1.estExt_Genewise1Plus.C_21136	-0.0351772	0.7927	0.913488	rpa1
Crypa1.estExt_Genewise1Plus.C_21149	-0.256228	0.85019	0.941787	ATG18
Crypa1.estExt_Genewise1Plus.C_21228	-0.443593	0.490366	0.739324	DOCK1
Crypa1.estExt_Genewise1Plus.C_21290	-1.21364	0.0226196	0.104444	rmt3
Crypa1.estExt_Genewise1Plus.C_21410	0.103844	0.236585	0.499096	--
Crypa1.estExt_Genewise1Plus.C_21462	-0.495985	0.378516	0.64854	--
Crypa1.estExt_Genewise1Plus.C_21481	-0.486269	0.459551	0.715717	At5g11230
Crypa1.estExt_Genewise1Plus.C_21493	-0.448908	0.46263	0.71848	SPBC1778.09
Crypa1.estExt_Genewise1Plus.C_21567	-0.263122	0.770868	0.903957	PMT2
Crypa1.estExt_Genewise1Plus.C_21644	-0.124113	0.730468	0.881331	BDF1
Crypa1.estExt_Genewise1Plus.C_21902	-0.187793	0.986653	0.994564	ypt-1
Crypa1.estExt_Genewise1Plus.C_21962	-1.54495	1.43721e-10	6.06723e-09	--
Crypa1.estExt_Genewise1Plus.C_21998	-0.515397	0.272943	0.539404	gla-1
Crypa1.estExt_Genewise1Plus.C_22105	-0.272952	0.922538	0.968583	pro11
Crypa1.estExt_Genewise1Plus.C_22146	0.139752	0.0500353	0.183791	--
Crypa1.estExt_Genewise1Plus.C_22183	-0.533874	0.101923	0.296663	SPAC19A8.14
Crypa1.estExt_Genewise1Plus.C_22195	-0.622838	0.16246	0.400335	NDC1
Crypa1.estExt_Genewise1Plus.C_22199	-0.542322	0.195077	0.446645	alg-11
Crypa1.estExt_Genewise1Plus.C_22309	0.200914	0.108689	0.310192	YDR132C
Crypa1.estExt_Genewise1Plus.C_22325	-0.991491	0.000183804	0.00200246	cobC
Crypa1.estExt_Genewise1Plus.C_30081	-3.03834	3.4387e-08	9.16485e-07	SPO14
Crypa1.estExt_Genewise1Plus.C_30130	-0.458794	0.515086	0.757071	eglC
Crypa1.estExt_Genewise1Plus.C_30143	-0.682309	0.00518223	0.0333201	MNN21
Crypa1.estExt_Genewise1Plus.C_30186	-0.143746	0.669328	0.852844	--
Crypa1.estExt_Genewise1Plus.C_30282	0.57594	0.000249097	0.00259495	acr-2
Crypa1.estExt_Genewise1Plus.C_30312	0.241067	0.405699	0.672791	--
Crypa1.estExt_Genewise1Plus.C_30461	-1.07435	1.233e-05	0.000191695	MSC2
Crypa1.estExt_Genewise1Plus.C_30585	-0.0469918	0.416778	0.682335	SPBC31F10.16
Crypa1.estExt_Genewise1Plus.C_30629	-1.23484	0.00109473	0.00914941	M6
Crypa1.estExt_Genewise1Plus.C_30781	-0.591718	0.00806811	0.0476872	dpm1
Crypa1.estExt_Genewise1Plus.C_30789	-4.28021	2.82763e-13	1.72143e-11	--
Crypa1.estExt_Genewise1Plus.C_30893	-0.118681	0.894617	0.959801	mndA
Crypa1.estExt_Genewise1Plus.C_30943	0.11629	0.241367	0.504859	--
Crypa1.estExt_Genewise1Plus.C_30973	-0.568779	0.0385021	0.152605	sfh1
Crypa1.estExt_Genewise1Plus.C_30989	-0.171252	0.869496	0.949624	DNF3
Crypa1.estExt_Genewise1Plus.C_31012	-6.70988	6.56793e-13	3.83693e-11	ARB_07629
Crypa1.estExt_Genewise1Plus.C_31093	-0.797804	0.188449	0.437356	cbhB
Crypa1.estExt_Genewise1Plus.C_31103	-0.404233	0.799177	0.915002	ro-1
Crypa1.estExt_Genewise1Plus.C_31163	-0.704336	0.0594064	0.206795	gna-3
Crypa1.estExt_Genewise1Plus.C_31168	-0.459073	0.147611	0.377828	culA
Crypa1.estExt_Genewise1Plus.C_31273	-0.734702	0.0536675	0.193026	ash2
Crypa1.estExt_Genewise1Plus.C_31736	0.216649	0.428711	0.691657	scd2
Crypa1.estExt_Genewise1Plus.C_31745	-0.852735	0.145443	0.37402	RSN1
Crypa1.estExt_Genewise1Plus.C_31790	0.180746	0.335034	0.607992	--
Crypa1.estExt_Genewise1Plus.C_31880	-2.43981	1	1	AFLA_105200
Crypa1.estExt_Genewise1Plus.C_31932	0.153909	0.179714	0.425975	CHS6
Crypa1.estExt_Genewise1Plus.C_31986	-0.232144	0.97438	0.989696	pph-1
Crypa1.estExt_Genewise1Plus.C_32089	-0.221711	0.93581	0.971012	bst-1
Crypa1.estExt_Genewise1Plus.C_32137	0.701804	0.100893	0.295078	fcyB
Crypa1.estExt_Genewise1Plus.C_32207	-0.199179	0.886965	0.95544	ALG5
Crypa1.estExt_Genewise1Plus.C_32267	-0.556256	0.13508	0.356872	PPX1
Crypa1.estExt_Genewise1Plus.C_32325	-0.0502573	0.554315	0.783311	--
Crypa1.estExt_Genewise1Plus.C_32338	-0.230225	0.843997	0.937802	dhkK
Crypa1.estExt_Genewise1Plus.C_32357	-0.664893	0.507054	0.752321	FAS1
Crypa1.estExt_Genewise1Plus.C_32373	-0.190743	0.999286	0.999693	cot-3
Crypa1.estExt_Genewise1Plus.C_32419	-1.0219	0.172874	0.414775	CHO2
Crypa1.estExt_Genewise1Plus.C_32490	-0.709144	0.212686	0.471021	NCL1
Crypa1.estExt_Genewise1Plus.C_40023	-0.089038	0.454399	0.7119	omh4
Crypa1.estExt_Genewise1Plus.C_40067	-2.0471	0.000381905	0.00374047	--
Crypa1.estExt_Genewise1Plus.C_40168	-0.455355	0.23356	0.496544	hex-1
Crypa1.estExt_Genewise1Plus.C_40221	-2.49807	1	1	MNN5
Crypa1.estExt_Genewise1Plus.C_40334	-0.0943896	0.692399	0.866574	coq4
Crypa1.estExt_Genewise1Plus.C_40571	0.0252713	0.196983	0.449232	MNS1
Crypa1.estExt_Genewise1Plus.C_40645	0.0739607	0.35615	0.628273	VMA5
Crypa1.estExt_Genewise1Plus.C_40648	-0.909922	0.0001009	0.00119949	MET14
Crypa1.estExt_Genewise1Plus.C_40760	-1.30747	0.0582378	0.204318	nimE
Crypa1.estExt_Genewise1Plus.C_40894	-0.812796	0.0399748	0.156508	adv-1
Crypa1.estExt_Genewise1Plus.C_40896	-0.670111	0.0246438	0.110678	--
Crypa1.estExt_Genewise1Plus.C_40911	-0.205146	0.927402	0.968583	BC_3618
Crypa1.estExt_Genewise1Plus.C_40968	-0.230169	0.868114	0.948651	FUB11
Crypa1.estExt_Genewise1Plus.C_41034	-1.16045	0.019194	0.092739	--
Crypa1.estExt_Genewise1Plus.C_41149	-0.45577	0.116558	0.323703	ERV14
Crypa1.estExt_Genewise1Plus.C_41191	-0.664532	0.0543569	0.194478	--
Crypa1.estExt_Genewise1Plus.C_41209	-0.217768	0.929361	0.968721	wc-2
Crypa1.estExt_Genewise1Plus.C_41245	0.205567	0.0596612	0.2073	MYO1
Crypa1.estExt_Genewise1Plus.C_41249	-0.444419	0.370467	0.639486	--
Crypa1.estExt_Genewise1Plus.C_41535	-0.443381	0.883387	0.954163	sed4
Crypa1.estExt_Genewise1Plus.C_41656	-0.817564	0.0031369	0.0219242	dhkJ
Crypa1.estExt_Genewise1Plus.C_41663	-0.381358	0.423011	0.687311	pyr-7
Crypa1.estExt_Genewise1Plus.C_41740	-0.61893	0.251967	0.515933	SPAC2G11.14
Crypa1.estExt_Genewise1Plus.C_41747	0.254814	0.152864	0.385308	ard-1
Crypa1.estExt_Genewise1Plus.C_41839	-0.586307	0.441867	0.702559	YJL213W
Crypa1.estExt_Genewise1Plus.C_41872	-0.912498	0.00817013	0.0481671	HMGR
Crypa1.estExt_Genewise1Plus.C_41903	-0.894918	0.29337	0.564875	man9
Crypa1.estExt_Genewise1Plus.C_41920	0.0733948	0.412989	0.679329	bik5
Crypa1.estExt_Genewise1Plus.C_41978	0.0200022	0.543311	0.776246	qa-1s
Crypa1.estExt_Genewise1Plus.C_50376	0.57523	0.0156572	0.0804206	--
Crypa1.estExt_Genewise1Plus.C_50420	0.239375	0.162975	0.401317	abfA
Crypa1.estExt_Genewise1Plus.C_50491	-0.526888	0.483085	0.734567	--
Crypa1.estExt_Genewise1Plus.C_50640	0.0350707	0.620407	0.824508	SUI1
Crypa1.estExt_Genewise1Plus.C_50742	-0.13969	0.822624	0.927597	cyt-1
Crypa1.estExt_Genewise1Plus.C_50765	-0.0255665	0.671787	0.854001	SPAC30D11.11
Crypa1.estExt_Genewise1Plus.C_50829	0.187159	0.0618871	0.212418	RPT1
Crypa1.estExt_Genewise1Plus.C_50871	-0.152169	0.646935	0.840514	csx2
Crypa1.estExt_Genewise1Plus.C_51062	0.307211	0.0104411	0.058316	--
Crypa1.estExt_Genewise1Plus.C_51066	0.278573	0.081688	0.258731	PUP3
Crypa1.estExt_Genewise1Plus.C_51068	0.813517	0.000699896	0.00625151	SERCA
Crypa1.estExt_Genewise1Plus.C_51138	0.410368	4.16291e-05	0.000556032	OBPALPHA
Crypa1.estExt_Genewise1Plus.C_51146	0.358276	0.0776872	0.249573	--
Crypa1.estExt_Genewise1Plus.C_51158	-0.187093	0.827134	0.929963	VPS33A
Crypa1.estExt_Genewise1Plus.C_51165	1.00142	0.00417489	0.0278655	cmkA
Crypa1.estExt_Genewise1Plus.C_51303	-0.505304	0.679288	0.85863	fmpE
Crypa1.estExt_Genewise1Plus.C_60198	1.20636	0.0564981	0.19979	--
Crypa1.estExt_Genewise1Plus.C_60326	0.542158	0.00344847	0.0236727	pme-1
Crypa1.estExt_Genewise1Plus.C_60590	0.577326	0.137699	0.360717	ENV7
Crypa1.estExt_Genewise1Plus.C_60612	-0.404919	0.660819	0.848339	TEB
Crypa1.estExt_Genewise1Plus.C_60738	-0.470232	0.135856	0.358205	MNN9
Crypa1.estExt_Genewise1Plus.C_60855	0.150979	0.144178	0.37209	GTPBP2
Crypa1.estExt_Genewise1Plus.C_60938	-0.960696	0.0208753	0.0983348	RMT2
Crypa1.estExt_Genewise1Plus.C_60943	-0.270579	0.814013	0.923389	OST1B
Crypa1.estExt_Genewise1Plus.C_60950	0.407664	0.908256	0.966228	LSP1
Crypa1.estExt_Genewise1Plus.C_61022	1.02169	0.000164557	0.00183374	lys-4
Crypa1.estExt_Genewise1Plus.C_61120	-0.663428	0.240373	0.503604	NCU00937
Crypa1.estExt_Genewise1Plus.C_61247	2	0.00650154	0.039938	cel6A
Crypa1.estExt_Genewise1Plus.C_61250	-2.01877	0.00765236	0.0456969	cel61b
Crypa1.estExt_Genewise1Plus.C_61269	-0.271085	0.982064	0.992452	SPAC23D3.03c
Crypa1.estExt_Genewise1Plus.C_61303	-0.395757	0.625139	0.826967	YPL150W
Crypa1.estExt_Genewise1Plus.C_61386	-0.375469	0.718269	0.874917	MRI1
Crypa1.estExt_Genewise1Plus.C_61476	-0.30008	0.944048	0.974983	DPP5
Crypa1.estExt_Genewise1Plus.C_61586	-0.586735	0.323342	0.59579	cki1
Crypa1.estExt_Genewise1Plus.C_61604	-0.208617	0.89594	0.960001	TDA6
Crypa1.estExt_Genewise1Plus.C_70028	0.494092	0.194416	0.445485	--
Crypa1.estExt_Genewise1Plus.C_70124	0.290912	0.147998	0.378395	mug89
Crypa1.estExt_Genewise1Plus.C_70270	-0.643815	0.263297	0.528925	ro-4
Crypa1.estExt_Genewise1Plus.C_70278	-0.49834	0.118606	0.327479	OCH1
Crypa1.estExt_Genewise1Plus.C_70453	-0.0711446	0.399273	0.667109	ANP1
Crypa1.estExt_Genewise1Plus.C_70593	-0.319988	0.908459	0.966246	--
Crypa1.estExt_Genewise1Plus.C_70641	-0.488477	0.339055	0.612024	tcsB
Crypa1.estExt_Genewise1Plus.C_70753	-1.0248	0.366482	0.637591	SPAC19G12.04
Crypa1.estExt_Genewise1Plus.C_70965	0.562488	0.0236165	0.107506	ATEG_04948
Crypa1.estExt_Genewise1Plus.C_71104	0.458884	7.29793e-05	0.000906715	--
Crypa1.estExt_Genewise1Plus.C_71132	1.18427	0.000271903	0.00279458	rhmD
Crypa1.estExt_Genewise1Plus.C_71208	-0.456025	0.416286	0.682037	TPN1
Crypa1.estExt_Genewise1Plus.C_71229	-0.113526	0.69876	0.866844	lepB
Crypa1.estExt_Genewise1Plus.C_71283	-0.294267	0.762476	0.899945	pom1
Crypa1.estExt_Genewise1Plus.C_71306	0.0441779	0.345452	0.617977	--
Crypa1.estExt_Genewise1Plus.C_71323	0.290176	0.310566	0.583168	ilv-2
Crypa1.estExt_Genewise1Plus.C_71412	-0.644403	0.335452	0.6081	BCHE
Crypa1.estExt_Genewise1Plus.C_80147	-1.66039	0.0196711	0.0940619	LEU2
Crypa1.estExt_Genewise1Plus.C_80151	0.423944	7.29096e-05	0.000906715	wc-1
Crypa1.estExt_Genewise1Plus.C_80220	-0.75665	0.000340791	0.00338653	CPSG_02648
Crypa1.estExt_Genewise1Plus.C_80407	1.62974	0.000252146	0.00262046	--
Crypa1.estExt_Genewise1Plus.C_80533	2.59236	7.06612e-09	2.16227e-07	--
Crypa1.estExt_Genewise1Plus.C_80535	-0.553816	0.0270456	0.117759	SPCC550.07
Crypa1.estExt_Genewise1Plus.C_80649	2.89985	7.39787e-06	0.00012155	--
Crypa1.estExt_Genewise1Plus.C_80654	-4.63041	1.00603e-13	6.32434e-12	HXT5
Crypa1.estExt_Genewise1Plus.C_80696	1.67648	0.000194048	0.00209575	SPAC4G9.12
Crypa1.estExt_Genewise1Plus.C_80831	-0.636152	0.503345	0.749607	exoI
Crypa1.estExt_Genewise1Plus.C_81061	-0.18706	0.875177	0.952248	--
Crypa1.estExt_Genewise1Plus.C_81109	0.686777	0.00184849	0.0140483	mtaD
Crypa1.estExt_Genewise1Plus.C_81140	-0.342174	0.646801	0.840514	cmkB
Crypa1.estExt_Genewise1Plus.C_90033	-0.203426	0.910819	0.966732	trm8
Crypa1.estExt_Genewise1Plus.C_90086	-0.535636	0.185505	0.433832	STK32C
Crypa1.estExt_Genewise1Plus.C_90287	0.287377	0.278449	0.546829	pmc1
Crypa1.estExt_Genewise1Plus.C_90304	-0.574799	0.406964	0.674116	bphB
Crypa1.estExt_Genewise1Plus.C_90358	-0.513102	0.24657	0.510296	ABD1
Crypa1.estExt_Genewise1Plus.C_90492	-0.375331	0.860525	0.94608	mok13
Crypa1.estExt_Genewise1Plus.C_90503	-0.423408	0.282608	0.552371	ckb-1
Crypa1.estExt_Genewise1Plus.C_90544	-0.0500903	0.599001	0.811032	xylB
Crypa1.estExt_Genewise1Plus.C_90731	1.77761	0.284842	0.554727	ARB_03674
Crypa1.estExt_Genewise1Plus.C_90821	-3.66036	3.50496e-12	1.86829e-10	cel61a
Crypa1.estExt_Genewise1Plus.C_90919	-3.16738	2.42796e-10	9.75146e-09	EXG1
Crypa1.estExt_Genewise1Plus.C_90921	-0.157147	0.888412	0.95666	rsc9
Crypa1.estExt_Genewise1Plus.C_90959	-0.0228422	0.638326	0.836225	--
Crypa1.estExt_Genewise1Plus.C_91209	-1.14318	0.000200964	0.00216296	lcc2
Crypa1.estExt_Genewise1Plus.C_91250	-0.673817	0.593094	0.806338	Akr1a1
Crypa1.fgenesh1_kg.C_scaffold_10000002	0.269656	0.181711	0.428861	--
Crypa1.fgenesh1_kg.C_scaffold_10000125	0.982186	0.409355	0.675913	--
Crypa1.fgenesh1_kg.C_scaffold_1000064	-0.256125	0.93212	0.969803	--
Crypa1.fgenesh1_kg.C_scaffold_1000187	-0.265279	0.815053	0.924014	--
Crypa1.fgenesh1_kg.C_scaffold_1000241	-0.569097	0.486775	0.736787	--
Crypa1.fgenesh1_kg.C_scaffold_1000278	-0.119621	0.759544	0.89888	--
Crypa1.fgenesh1_kg.C_scaffold_1000314	7.26053	0.702723	0.866844	--
Crypa1.fgenesh1_kg.C_scaffold_1000349	0.0523192	0.925183	0.968583	--
Crypa1.fgenesh1_kg.C_scaffold_1000460	-0.643251	0.356886	0.629188	--
Crypa1.fgenesh1_kg.C_scaffold_1000495	-0.595284	0.338967	0.611967	--
Crypa1.fgenesh1_kg.C_scaffold_1000518	-1.40125	0.00286825	0.0202299	--
Crypa1.fgenesh1_kg.C_scaffold_1000633	-0.438365	0.644927	0.839508	--
Crypa1.fgenesh1_kg.C_scaffold_1000682	-0.0208065	0.673293	0.855134	--
Crypa1.fgenesh1_kg.C_scaffold_1000738	-0.95358	0.000475142	0.00453463	--
Crypa1.fgenesh1_kg.C_scaffold_1000793	-0.885744	0.0143468	0.0746845	CSA
Crypa1.fgenesh1_kg.C_scaffold_1000819	-0.540486	0.465879	0.721588	--
Crypa1.fgenesh1_kg.C_scaffold_11000062	-1.08342	0.373539	0.642846	--
Crypa1.fgenesh1_kg.C_scaffold_12000001	1.64211	0.000222089	0.00235895	met-6
Crypa1.fgenesh1_kg.C_scaffold_12000002	-1.08168	0.105346	0.303193	--
Crypa1.fgenesh1_kg.C_scaffold_12000017	-0.743773	0.118699	0.327604	--
Crypa1.fgenesh1_kg.C_scaffold_12000027	-0.372554	0.873777	0.951473	--
Crypa1.fgenesh1_kg.C_scaffold_12000032	-3.92236	1	1	--
Crypa1.fgenesh1_kg.C_scaffold_13000025	0.560871	0.197829	0.450628	--
Crypa1.fgenesh1_kg.C_scaffold_13000068	-0.25097	0.945399	0.975854	CMD1
Crypa1.fgenesh1_kg.C_scaffold_14000069	0.428684	0.117636	0.325657	--
Crypa1.fgenesh1_kg.C_scaffold_17000024	-0.0224374	0.788301	0.911942	--
Crypa1.fgenesh1_kg.C_scaffold_18000020	1.17064	0.0104111	0.0581767	--
Crypa1.fgenesh1_kg.C_scaffold_2000056	-0.267182	0.940623	0.973178	--
Crypa1.fgenesh1_kg.C_scaffold_2000063	0.315439	0.142364	0.36896	--
Crypa1.fgenesh1_kg.C_scaffold_2000074	-9.26703	1	1	--
Crypa1.fgenesh1_kg.C_scaffold_2000206	-0.638087	0.167393	0.407629	--
Crypa1.fgenesh1_kg.C_scaffold_2000242	-1.40711	0.0037458	0.025323	--
Crypa1.fgenesh1_kg.C_scaffold_2000323	-0.685352	0.147861	0.378303	HHT1
Crypa1.fgenesh1_kg.C_scaffold_2000373	-6.38082	0.928481	0.968583	--
Crypa1.fgenesh1_kg.C_scaffold_2000422	-0.962417	0.230141	0.492443	--
Crypa1.fgenesh1_kg.C_scaffold_2000509	-6.38082	0.798993	0.915002	--
Crypa1.fgenesh1_kg.C_scaffold_2000548	0.855176	0.00484503	0.03152	--
Crypa1.fgenesh1_kg.C_scaffold_2000629	-0.0610673	0.653493	0.844014	--
Crypa1.fgenesh1_kg.C_scaffold_3000060	1.21943	0.00508898	0.0328868	--
Crypa1.fgenesh1_kg.C_scaffold_3000147	-3.36859	1	1	--
Crypa1.fgenesh1_kg.C_scaffold_3000213	0.35717	0.141987	0.368455	--
Crypa1.fgenesh1_kg.C_scaffold_3000233	-1.04515	0.22079	0.480774	--
Crypa1.fgenesh1_kg.C_scaffold_3000298	-0.624697	0.167285	0.407457	--
Crypa1.fgenesh1_kg.C_scaffold_3000393	-0.390747	0.700331	0.866844	--
Crypa1.fgenesh1_kg.C_scaffold_3000465	-0.0160554	0.355598	0.627875	--
Crypa1.fgenesh1_kg.C_scaffold_4000058	-0.638599	0.253738	0.518071	crp-6
Crypa1.fgenesh1_kg.C_scaffold_4000100	-0.410728	0.263594	0.529247	nuo-10.5
Crypa1.fgenesh1_kg.C_scaffold_4000156	-0.446064	0.547609	0.779443	--
Crypa1.fgenesh1_kg.C_scaffold_4000285	-3.36435	1.59397e-05	0.000239448	--
Crypa1.fgenesh1_kg.C_scaffold_4000332	-0.357179	0.662593	0.849126	--
Crypa1.fgenesh1_kg.C_scaffold_4000334	-0.830814	0.59911	0.811085	--
Crypa1.fgenesh1_kg.C_scaffold_4000344	-0.075333	0.905949	0.964775	--
Crypa1.fgenesh1_kg.C_scaffold_4000345	-0.00918917	0.897325	0.960162	--
Crypa1.fgenesh1_kg.C_scaffold_4000372	0.618963	0.0555184	0.197291	--
Crypa1.fgenesh1_kg.C_scaffold_4000534	0	1	1	--
Crypa1.fgenesh1_kg.C_scaffold_5000004	0.861636	0.00108756	0.00909605	--
Crypa1.fgenesh1_kg.C_scaffold_5000009	-9.17991	0.0637689	0.217329	--
Crypa1.fgenesh1_kg.C_scaffold_5000022	0.544419	0.1939	0.444628	--
Crypa1.fgenesh1_kg.C_scaffold_5000033	0.345784	0.151549	0.383163	--
Crypa1.fgenesh1_kg.C_scaffold_5000035	-0.0243431	0.30278	0.575271	eat-5
Crypa1.fgenesh1_kg.C_scaffold_5000086	-0.201527	0.975411	0.990134	--
Crypa1.fgenesh1_kg.C_scaffold_5000104	-1.1589	0.48551	0.736225	--
Crypa1.fgenesh1_kg.C_scaffold_5000147	-1.11905	0.0722134	0.237164	--
Crypa1.fgenesh1_kg.C_scaffold_5000267	-2.77687	0.0397201	0.155902	--
Crypa1.fgenesh1_kg.C_scaffold_5000409	-0.247627	0.948433	0.977765	--
Crypa1.fgenesh1_kg.C_scaffold_6000015	-0.432732	0.248955	0.512395	--
Crypa1.fgenesh1_kg.C_scaffold_6000343	0.249261	0.246448	0.510296	--
Crypa1.fgenesh1_kg.C_scaffold_7000160	6.90689	0.702723	0.866844	--
Crypa1.fgenesh1_kg.C_scaffold_7000244	1.43611	0.00367578	0.0249064	--
Crypa1.fgenesh1_kg.C_scaffold_7000302	-0.0468527	0.659192	0.847413	--
Crypa1.fgenesh1_kg.C_scaffold_7000328	-0.23421	0.955029	0.981704	--
Crypa1.fgenesh1_kg.C_scaffold_8000046	-1.09655	0.00124493	0.0101767	--
Crypa1.fgenesh1_kg.C_scaffold_8000064	0.305138	0.927192	0.968583	--
Crypa1.fgenesh1_kg.C_scaffold_8000100	-2.31059	0.038754	0.153205	--
Crypa1.fgenesh1_kg.C_scaffold_8000123	6.89907	1.37512e-22	1.69212e-20	--
Crypa1.fgenesh1_kg.C_scaffold_8000185	-2.34169	0.0219287	0.10199	--
Crypa1.fgenesh1_kg.C_scaffold_8000262	-1.10132	0.169063	0.410313	--
Crypa1.fgenesh1_kg.C_scaffold_8000326	0.428843	0.778096	0.906661	--
Crypa1.fgenesh1_kg.C_scaffold_9000050	-0.758339	0.637145	0.835964	--
Crypa1.fgenesh1_kg.C_scaffold_9000080	0.22918	0.165092	0.404745	--
Crypa1.fgenesh1_kg.C_scaffold_9000121	-0.19425	0.986765	0.99459	--
Crypa1.fgenesh1_kg.C_scaffold_9000125	-4.47362	0.123736	0.337718	--
Crypa1.fgenesh1_kg.C_scaffold_9000460	-0.0661811	0.994614	0.997547	--
Crypa1.fgenesh1_kg.C_scaffold_9000473	-3.25533	0.016572	0.0834155	--
Crypa1.fgenesh1_kg.C_scaffold_9000478	-1.17728	0.00456177	0.0300148	--
Crypa1.fgenesh1_kg.C_scaffold_9000519	-0.314109	0.831421	0.931343	--
Crypa1.fgenesh1_pg.C_scaffold_1000002	0	1	1	--
Crypa1.fgenesh1_pg.C_scaffold_10000021	-0.0223073	0.537901	0.772907	--
Crypa1.fgenesh1_pg.C_scaffold_10000067	-1.07855	0.147499	0.377628	--
Crypa1.fgenesh1_pg.C_scaffold_10000085	1.47725	0.0277657	0.120017	--
Crypa1.fgenesh1_pg.C_scaffold_10000089	-0.610053	0.867514	0.948443	--
Crypa1.fgenesh1_pg.C_scaffold_10000101	-0.109122	0.932721	0.970127	--
Crypa1.fgenesh1_pg.C_scaffold_10000110	-2.45372	0.308936	0.581746	--
Crypa1.fgenesh1_pg.C_scaffold_10000114	7.46489	0.100854	0.295037	--
Crypa1.fgenesh1_pg.C_scaffold_10000117	-1.12199	0.587106	0.803121	CBH-1
Crypa1.fgenesh1_pg.C_scaffold_10000119	-1.58496	0.449872	0.708465	--
Crypa1.fgenesh1_pg.C_scaffold_10000120	4.54432	0.702723	0.866844	--
Crypa1.fgenesh1_pg.C_scaffold_10000125	0	1	1	--
Crypa1.fgenesh1_pg.C_scaffold_10000126	0.884486	0.00480321	0.031336	aphA
Crypa1.fgenesh1_pg.C_scaffold_10000129	0.896724	0.497039	0.743566	--
Crypa1.fgenesh1_pg.C_scaffold_1000014	-1.99723	0.447263	0.707011	--
Crypa1.fgenesh1_pg.C_scaffold_10000143	0.666601	0.0863733	0.268137	--
Crypa1.fgenesh1_pg.C_scaffold_10000158	0.356912	0.114115	0.320074	AMF1
Crypa1.fgenesh1_pg.C_scaffold_10000161	-0.548236	0.350784	0.622796	ELYS
Crypa1.fgenesh1_pg.C_scaffold_10000163	-0.98984	0.359742	0.631335	PYD2
Crypa1.fgenesh1_pg.C_scaffold_10000173	-2.08746	0.241269	0.504841	--
Crypa1.fgenesh1_pg.C_scaffold_10000179	0.384143	0.468928	0.723157	--
Crypa1.fgenesh1_pg.C_scaffold_10000183	-0.584963	0.956074	0.982092	--
Crypa1.fgenesh1_pg.C_scaffold_10000191	-1.54508	0.0170469	0.0852492	PRY1
Crypa1.fgenesh1_pg.C_scaffold_10000204	0.230298	0.715564	0.873527	--
Crypa1.fgenesh1_pg.C_scaffold_10000205	0.436551	0.646666	0.840514	--
Crypa1.fgenesh1_pg.C_scaffold_10000206	-1.72792	0.39009	0.65823	--
Crypa1.fgenesh1_pg.C_scaffold_10000216	5.64386	0.702723	0.866844	--
Crypa1.fgenesh1_pg.C_scaffold_10000218	0	1	1	--
Crypa1.fgenesh1_pg.C_scaffold_10000225	-2.34395	0.00882334	0.0510809	--
Crypa1.fgenesh1_pg.C_scaffold_10000227	0	1	1	--
Crypa1.fgenesh1_pg.C_scaffold_10000228	0	1	1	--
Crypa1.fgenesh1_pg.C_scaffold_10000230	0	1	1	--
Crypa1.fgenesh1_pg.C_scaffold_10000248	1.74329	3.76688e-07	8.00947e-06	--
Crypa1.fgenesh1_pg.C_scaffold_10000254	-6.98489	0.482436	0.734215	--
Crypa1.fgenesh1_pg.C_scaffold_10000268	0	1	1	--
Crypa1.fgenesh1_pg.C_scaffold_10000269	-4.90689	0.711122	0.871997	--
Crypa1.fgenesh1_pg.C_scaffold_10000273	-4.55325	3.04454e-15	2.30171e-13	--
Crypa1.fgenesh1_pg.C_scaffold_10000276	1.58496	0.595289	0.807988	--
Crypa1.fgenesh1_pg.C_scaffold_10000278	1.95109	0.126632	0.342712	--
Crypa1.fgenesh1_pg.C_scaffold_10000280	0.214125	0.870043	0.949865	--
Crypa1.fgenesh1_pg.C_scaffold_10000283	-2.08472	0.00463216	0.0303915	--
Crypa1.fgenesh1_pg.C_scaffold_10000295	-0.367781	0.939554	0.972713	--
Crypa1.fgenesh1_pg.C_scaffold_1000043	0	1	1	--
Crypa1.fgenesh1_pg.C_scaffold_1000057	-1.05799	0.0601474	0.20852	--
Crypa1.fgenesh1_pg.C_scaffold_1000076	-1.54626	1	1	--
Crypa1.fgenesh1_pg.C_scaffold_1000077	2.13516	0.00162073	0.0126337	--
Crypa1.fgenesh1_pg.C_scaffold_1000079	-2.16408	0.00471395	0.0308581	--
Crypa1.fgenesh1_pg.C_scaffold_1000081	-4.32193	0.928481	0.968583	CHDH
Crypa1.fgenesh1_pg.C_scaffold_1000087	-4.45066	0.012136	0.0655355	--
Crypa1.fgenesh1_pg.C_scaffold_1000112	-2.53051	0.00497753	0.0322189	--
Crypa1.fgenesh1_pg.C_scaffold_1000117	-1.7997	0.054399	0.194508	--
Crypa1.fgenesh1_pg.C_scaffold_1000128	2.6194	0.000352724	0.00348417	--
Crypa1.fgenesh1_pg.C_scaffold_1000135	2.79562	0.0117849	0.0639382	--
Crypa1.fgenesh1_pg.C_scaffold_1000140	0.643856	0.516155	0.757949	--
Crypa1.fgenesh1_pg.C_scaffold_1000186	-1.57719	0.322884	0.595567	--
Crypa1.fgenesh1_pg.C_scaffold_1000254	3.03876	2.07708e-10	8.45972e-09	mhbM
Crypa1.fgenesh1_pg.C_scaffold_1000258	0.0744358	0.335619	0.6081	--
Crypa1.fgenesh1_pg.C_scaffold_1000260	2.078	0.0785089	0.251485	--
Crypa1.fgenesh1_pg.C_scaffold_1000273	-4.90689	0.928481	0.968583	--
Crypa1.fgenesh1_pg.C_scaffold_1000277	2.22239	0.223774	0.484446	--
Crypa1.fgenesh1_pg.C_scaffold_1000283	0.381926	0.655485	0.845168	--
Crypa1.fgenesh1_pg.C_scaffold_1000287	-0.162475	0.960099	0.983481	--
Crypa1.fgenesh1_pg.C_scaffold_1000291	1.62938	6.5458e-05	0.000825684	dapE
Crypa1.fgenesh1_pg.C_scaffold_1000300	-4.66838	0.00342853	0.0235637	--
Crypa1.fgenesh1_pg.C_scaffold_1000305	-2.97814	2.73401e-05	0.000385193	--
Crypa1.fgenesh1_pg.C_scaffold_1000307	-0.929139	0.158802	0.39477	--
Crypa1.fgenesh1_pg.C_scaffold_1000323	-0.0201779	0.835696	0.933362	--
Crypa1.fgenesh1_pg.C_scaffold_1000329	-0.697437	0.572423	0.794197	--
Crypa1.fgenesh1_pg.C_scaffold_1000333	-0.795029	0.135263	0.357129	--
Crypa1.fgenesh1_pg.C_scaffold_1000336	1.0139	0.0194215	0.0933312	--
Crypa1.fgenesh1_pg.C_scaffold_1000350	2.48543	0.29489	0.566375	--
Crypa1.fgenesh1_pg.C_scaffold_1000352	-0.915111	0.398909	0.666789	--
Crypa1.fgenesh1_pg.C_scaffold_1000362	-1.21432	0.0211928	0.0993664	--
Crypa1.fgenesh1_pg.C_scaffold_1000371	0.502588	0.109632	0.311958	--
Crypa1.fgenesh1_pg.C_scaffold_1000376	-0.552507	0.372152	0.6415	NUT2
Crypa1.fgenesh1_pg.C_scaffold_1000386	0.0243364	0.280007	0.548677	sec63
Crypa1.fgenesh1_pg.C_scaffold_1000401	0	1	1	--
Crypa1.fgenesh1_pg.C_scaffold_1000425	-2.99678	2.09497e-09	7.16939e-08	--
Crypa1.fgenesh1_pg.C_scaffold_1000428	-0.719207	0.0405268	0.157914	--
Crypa1.fgenesh1_pg.C_scaffold_1000446	2.12945	0.00205838	0.0153708	--
Crypa1.fgenesh1_pg.C_scaffold_1000471	-0.588682	0.270179	0.536363	--
Crypa1.fgenesh1_pg.C_scaffold_1000474	-1.43419	0.0454301	0.172179	--
Crypa1.fgenesh1_pg.C_scaffold_1000475	-2.18982	0.0844031	0.264506	--
Crypa1.fgenesh1_pg.C_scaffold_1000482	-7.49185	0.154787	0.388209	--
Crypa1.fgenesh1_pg.C_scaffold_1000486	-1.6477	0.0555505	0.197344	--
Crypa1.fgenesh1_pg.C_scaffold_1000503	2.04439	0.150473	0.381693	--
Crypa1.fgenesh1_pg.C_scaffold_1000535	-2.96347	0.151897	0.383628	--
Crypa1.fgenesh1_pg.C_scaffold_1000583	-0.409382	0.79782	0.915002	ATG1
Crypa1.fgenesh1_pg.C_scaffold_1000589	-0.649093	0.58225	0.800587	--
Crypa1.fgenesh1_pg.C_scaffold_1000607	1.09257	0.0405813	0.157995	--
Crypa1.fgenesh1_pg.C_scaffold_1000608	0.356338	0.485523	0.736225	--
Crypa1.fgenesh1_pg.C_scaffold_1000616	-2.81897	1	1	--
Crypa1.fgenesh1_pg.C_scaffold_1000633	1.31021	0.00328674	0.0228165	--
Crypa1.fgenesh1_pg.C_scaffold_1000642	-0.926663	0.121512	0.33322	--
Crypa1.fgenesh1_pg.C_scaffold_1000651	0.161899	0.082736	0.260623	PMA1
Crypa1.fgenesh1_pg.C_scaffold_1000708	-4.32193	0.928481	0.968583	--
Crypa1.fgenesh1_pg.C_scaffold_1000744	0.68966	0.506709	0.752321	--
Crypa1.fgenesh1_pg.C_scaffold_1000764	-0.63708	0.380448	0.650336	--
Crypa1.fgenesh1_pg.C_scaffold_1000772	0.903138	0.692718	0.866704	--
Crypa1.fgenesh1_pg.C_scaffold_1000788	0.584963	0.883964	0.954163	--
Crypa1.fgenesh1_pg.C_scaffold_1000799	0.0687409	0.563601	0.788582	MRPL23
Crypa1.fgenesh1_pg.C_scaffold_1000838	-0.135352	0.992212	0.9966	--
Crypa1.fgenesh1_pg.C_scaffold_1000844	-0.350734	0.671517	0.85394	mrpl51
Crypa1.fgenesh1_pg.C_scaffold_1000911	-0.826305	0.123542	0.337349	pheA
Crypa1.fgenesh1_pg.C_scaffold_1000938	0.528604	0.00556419	0.0352694	--
Crypa1.fgenesh1_pg.C_scaffold_1000965	-0.294015	0.838914	0.935478	--
Crypa1.fgenesh1_pg.C_scaffold_1000986	-0.0610158	0.94638	0.976723	--
Crypa1.fgenesh1_pg.C_scaffold_1001006	-0.462212	0.236954	0.499426	--
Crypa1.fgenesh1_pg.C_scaffold_1001007	0.488038	0.0193695	0.0931974	lys2
Crypa1.fgenesh1_pg.C_scaffold_1001008	-0.374281	0.786241	0.91072	GPI13
Crypa1.fgenesh1_pg.C_scaffold_1001023	-1.00682	0.103457	0.299642	IPK1
Crypa1.fgenesh1_pg.C_scaffold_1001032	1.53837	2.13269e-09	7.27692e-08	--
Crypa1.fgenesh1_pg.C_scaffold_1001036	-1.39232	0.440601	0.701988	--
Crypa1.fgenesh1_pg.C_scaffold_1001047	-0.658392	0.305978	0.578687	STE11
Crypa1.fgenesh1_pg.C_scaffold_1001051	-11.8803	1	1	--
Crypa1.fgenesh1_pg.C_scaffold_1001091	-6.12928	0.785038	0.910014	--
Crypa1.fgenesh1_pg.C_scaffold_1001094	-5.8769	8.27232e-07	1.63846e-05	--
Crypa1.fgenesh1_pg.C_scaffold_1001099	-0.265122	0.997425	0.998547	cpaT
Crypa1.fgenesh1_pg.C_scaffold_1001105	6.69116	0.53412	0.769008	--
Crypa1.fgenesh1_pg.C_scaffold_1001107	-0.713696	0.333808	0.606909	--
Crypa1.fgenesh1_pg.C_scaffold_1001110	-5.64386	0.928481	0.968583	--
Crypa1.fgenesh1_pg.C_scaffold_1001112	0	1	1	--
Crypa1.fgenesh1_pg.C_scaffold_1001116	6.49185	0.702723	0.866844	--
Crypa1.fgenesh1_pg.C_scaffold_1001123	1.99305	0.00013597	0.00155412	--
Crypa1.fgenesh1_pg.C_scaffold_1001142	-2.27614	1.86773e-10	7.661e-09	--
Crypa1.fgenesh1_pg.C_scaffold_1001152	0.29956	0.903155	0.963016	--
Crypa1.fgenesh1_pg.C_scaffold_1001160	-0.407175	0.876065	0.952271	--
Crypa1.fgenesh1_pg.C_scaffold_1001193	0.168491	1	1	-
Crypa1.fgenesh1_pg.C_scaffold_1001195	0.149378	0.906275	0.964919	--
Crypa1.fgenesh1_pg.C_scaffold_1001205	-0.0841492	0.787145	0.911285	--
Crypa1.fgenesh1_pg.C_scaffold_1001227	-0.817021	0.227235	0.488918	--
Crypa1.fgenesh1_pg.C_scaffold_1001229	0.0254403	0.504492	0.750156	FUS7
Crypa1.fgenesh1_pg.C_scaffold_1001282	-0.154749	0.649645	0.841955	KTR4
Crypa1.fgenesh1_pg.C_scaffold_1001289	1.96705	0.00014429	0.00162829	--
Crypa1.fgenesh1_pg.C_scaffold_1001298	0	1	1	--
Crypa1.fgenesh1_pg.C_scaffold_1001316	-0.785989	0.209437	0.466504	--
Crypa1.fgenesh1_pg.C_scaffold_1001321	-0.381582	0.830895	0.931114	vib-1
Crypa1.fgenesh1_pg.C_scaffold_1001328	0.803561	0.0141348	0.0739395	--
Crypa1.fgenesh1_pg.C_scaffold_1001329	0.0434636	0.544902	0.777657	--
Crypa1.fgenesh1_pg.C_scaffold_1001344	-1.50884	0.0855625	0.266407	--
Crypa1.fgenesh1_pg.C_scaffold_1001347	-0.632091	0.258765	0.523549	--
Crypa1.fgenesh1_pg.C_scaffold_1001353	-0.642087	0.235056	0.49751	--
Crypa1.fgenesh1_pg.C_scaffold_1001361	-3.64017	0.000247547	0.00258661	AN8327
Crypa1.fgenesh1_pg.C_scaffold_1001364	-0.694186	0.18217	0.42942	bglF
Crypa1.fgenesh1_pg.C_scaffold_1001381	7.92679	0.0561631	0.198849	--
Crypa1.fgenesh1_pg.C_scaffold_1001389	-0.636585	0.364694	0.635974	gedG
Crypa1.fgenesh1_pg.C_scaffold_1001417	-3.10265	0.00530817	0.0339412	--
Crypa1.fgenesh1_pg.C_scaffold_1001488	-4.40259	1.18468e-08	3.46917e-07	--
Crypa1.fgenesh1_pg.C_scaffold_1001494	8.35168	0.0583199	0.204482	--
Crypa1.fgenesh1_pg.C_scaffold_1001496	1.86876	0.0398914	0.156256	--
Crypa1.fgenesh1_pg.C_scaffold_1001505	1.09154	0.00143522	0.0114098	--
Crypa1.fgenesh1_pg.C_scaffold_1001510	-2.18184	7.32722e-05	0.000909377	--
Crypa1.fgenesh1_pg.C_scaffold_1001540	0	1	1	--
Crypa1.fgenesh1_pg.C_scaffold_1001556	0.497188	0.000540806	0.00506518	--
Crypa1.fgenesh1_pg.C_scaffold_1001563	0	1	1	--
Crypa1.fgenesh1_pg.C_scaffold_1001588	-2.90087	0.0208063	0.0982207	--
Crypa1.fgenesh1_pg.C_scaffold_1001600	-0.801807	0.289035	0.558984	FGRAMPH1_01T20223
Crypa1.fgenesh1_pg.C_scaffold_1001605	-0.00547305	0.333344	0.606257	--
Crypa1.fgenesh1_pg.C_scaffold_1001619	-1.15459	0.100827	0.295037	--
Crypa1.fgenesh1_pg.C_scaffold_1001694	2.63051	4.27296e-08	1.10947e-06	--
Crypa1.fgenesh1_pg.C_scaffold_1001707	8.22882	0.148154	0.378514	--
Crypa1.fgenesh1_pg.C_scaffold_1001722	0.838938	0.283159	0.552979	--
Crypa1.fgenesh1_pg.C_scaffold_1001735	-2.32088	7.02326e-05	0.00087825	ARB_07629
Crypa1.fgenesh1_pg.C_scaffold_1001736	-3.73697	0.928481	0.968583	--
Crypa1.fgenesh1_pg.C_scaffold_1001740	-4.37948	0.000272041	0.00279458	ARB_07629
Crypa1.fgenesh1_pg.C_scaffold_1001749	-0.670354	0.518301	0.760142	--
Crypa1.fgenesh1_pg.C_scaffold_1001759	2.50808	0.000215557	0.0022959	--
Crypa1.fgenesh1_pg.C_scaffold_1001769	-0.122561	0.656311	0.845575	--
Crypa1.fgenesh1_pg.C_scaffold_1001777	-0.864506	0.532295	0.767617	--
Crypa1.fgenesh1_pg.C_scaffold_1001778	-1.22569	0.191276	0.441527	--
Crypa1.fgenesh1_pg.C_scaffold_1001798	-0.336631	0.920183	0.968583	--
Crypa1.fgenesh1_pg.C_scaffold_1001807	0	1	1	--
Crypa1.fgenesh1_pg.C_scaffold_1001809	1.6251	9.66882e-11	4.25244e-09	--
Crypa1.fgenesh1_pg.C_scaffold_1001810	-0.111893	0.936442	0.971464	--
Crypa1.fgenesh1_pg.C_scaffold_1001813	-1.56071	0.398302	0.666334	--
Crypa1.fgenesh1_pg.C_scaffold_1001817	2.508	0.000115701	0.00135319	--
Crypa1.fgenesh1_pg.C_scaffold_11000016	0	1	1	--
Crypa1.fgenesh1_pg.C_scaffold_11000028	0.115477	0.983523	0.993073	--
Crypa1.fgenesh1_pg.C_scaffold_11000035	-5.64386	0.560068	0.786606	--
Crypa1.fgenesh1_pg.C_scaffold_11000051	4.67196	2.31311e-10	9.32257e-09	--
Crypa1.fgenesh1_pg.C_scaffold_11000071	-2.76506	0.000582547	0.00539065	--
Crypa1.fgenesh1_pg.C_scaffold_11000081	-0.375986	0.626791	0.828486	--
Crypa1.fgenesh1_pg.C_scaffold_11000085	0	1	1	--
Crypa1.fgenesh1_pg.C_scaffold_11000094	-5.05889	0.928481	0.968583	--
Crypa1.fgenesh1_pg.C_scaffold_11000104	-0.7096	0.283508	0.553382	--
Crypa1.fgenesh1_pg.C_scaffold_11000129	-0.935281	0.0911983	0.277085	PFA5
Crypa1.fgenesh1_pg.C_scaffold_11000131	-0.0606458	0.827661	0.929967	--
Crypa1.fgenesh1_pg.C_scaffold_11000133	1.42864	0.0783012	0.250959	--
Crypa1.fgenesh1_pg.C_scaffold_11000141	-0.171611	0.980406	0.992452	CTR3
Crypa1.fgenesh1_pg.C_scaffold_11000176	-0.528487	0.476352	0.729201	--
Crypa1.fgenesh1_pg.C_scaffold_11000183	-0.339455	0.666184	0.851474	apsA
Crypa1.fgenesh1_pg.C_scaffold_11000186	0	1	1	--
Crypa1.fgenesh1_pg.C_scaffold_11000188	1.46395	0.228342	0.490025	--
Crypa1.fgenesh1_pg.C_scaffold_11000189	0.530515	0.883964	0.954163	--
Crypa1.fgenesh1_pg.C_scaffold_11000190	2.52637	0.00635472	0.0391609	--
Crypa1.fgenesh1_pg.C_scaffold_11000191	-4.73697	0.928481	0.968583	--
Crypa1.fgenesh1_pg.C_scaffold_11000195	-4.05889	0.928481	0.968583	--
Crypa1.fgenesh1_pg.C_scaffold_11000196	4.90689	0.360673	0.632107	--
Crypa1.fgenesh1_pg.C_scaffold_11000197	0	1	1	--
Crypa1.fgenesh1_pg.C_scaffold_11000198	0	1	1	--
Crypa1.fgenesh1_pg.C_scaffold_11000201	-3.13683	0.000136587	0.00155963	--
Crypa1.fgenesh1_pg.C_scaffold_11000202	0	1	1	--
Crypa1.fgenesh1_pg.C_scaffold_12000001	-6.1964	0.701021	0.866844	--
Crypa1.fgenesh1_pg.C_scaffold_12000005	1.01858	0.00627602	0.0387379	--
Crypa1.fgenesh1_pg.C_scaffold_12000008	0.609463	0.0512556	0.186967	--
Crypa1.fgenesh1_pg.C_scaffold_12000011	0	1	1	--
Crypa1.fgenesh1_pg.C_scaffold_12000012	6.1964	0.563715	0.788582	--
Crypa1.fgenesh1_pg.C_scaffold_12000017	0	1	1	--
Crypa1.fgenesh1_pg.C_scaffold_12000020	-1.11559	0.0226278	0.104444	IPL1
Crypa1.fgenesh1_pg.C_scaffold_12000022	1.90182	0.0376638	0.150129	--
Crypa1.fgenesh1_pg.C_scaffold_12000024	-0.0496612	0.331736	0.604187	--
Crypa1.fgenesh1_pg.C_scaffold_12000029	0	1	1	--
Crypa1.fgenesh1_pg.C_scaffold_12000034	0	1	1	HET-E1
Crypa1.fgenesh1_pg.C_scaffold_12000035	0	1	1	HET-E1
Crypa1.fgenesh1_pg.C_scaffold_12000037	-2.09085	0.0750554	0.243593	--
Crypa1.fgenesh1_pg.C_scaffold_12000039	-5.64386	0.928481	0.968583	--
Crypa1.fgenesh1_pg.C_scaffold_12000040	0	1	1	--
Crypa1.fgenesh1_pg.C_scaffold_12000055	0	1	1	--
Crypa1.fgenesh1_pg.C_scaffold_12000056	-4.32193	0.785038	0.910014	--
Crypa1.fgenesh1_pg.C_scaffold_12000057	0	1	1	--
Crypa1.fgenesh1_pg.C_scaffold_12000058	1.39232	0.712341	0.872708	--
Crypa1.fgenesh1_pg.C_scaffold_12000062	2.23059	0.000100046	0.00119057	--
Crypa1.fgenesh1_pg.C_scaffold_12000070	-3.73697	0.928481	0.968583	betB
Crypa1.fgenesh1_pg.C_scaffold_12000072	-4.90689	0.928481	0.968583	--
Crypa1.fgenesh1_pg.C_scaffold_12000073	-0.152054	0.717288	0.874383	--
Crypa1.fgenesh1_pg.C_scaffold_12000074	0	1	1	--
Crypa1.fgenesh1_pg.C_scaffold_12000075	0	1	1	--
Crypa1.fgenesh1_pg.C_scaffold_12000076	0.678072	0.794337	0.914038	--
Crypa1.fgenesh1_pg.C_scaffold_12000077	0	1	1	--
Crypa1.fgenesh1_pg.C_scaffold_12000078	0	1	1	--
Crypa1.fgenesh1_pg.C_scaffold_12000083	0	1	1	--
Crypa1.fgenesh1_pg.C_scaffold_13000003	-1.58496	0.448203	0.707763	--
Crypa1.fgenesh1_pg.C_scaffold_13000011	-1.31568	0.0975772	0.289646	--
Crypa1.fgenesh1_pg.C_scaffold_13000024	-5.64386	0.928481	0.968583	--
Crypa1.fgenesh1_pg.C_scaffold_13000038	-4	0.0401889	0.157049	--
Crypa1.fgenesh1_pg.C_scaffold_13000043	-1.11306	0.407827	0.674917	--
Crypa1.fgenesh1_pg.C_scaffold_13000059	0.377658	0.765655	0.901407	--
Crypa1.fgenesh1_pg.C_scaffold_13000122	-0.62174	0.221511	0.481529	--
Crypa1.fgenesh1_pg.C_scaffold_13000138	-0.755709	0.198364	0.451225	--
Crypa1.fgenesh1_pg.C_scaffold_13000140	0	1	1	--
Crypa1.fgenesh1_pg.C_scaffold_13000143	-1.0653	0.00160902	0.0126009	gsy-1
Crypa1.fgenesh1_pg.C_scaffold_13000145	-6.64386	0.560068	0.786606	--
Crypa1.fgenesh1_pg.C_scaffold_13000148	-0.11211	0.981947	0.992452	--
Crypa1.fgenesh1_pg.C_scaffold_14000017	-0.0784481	0.560785	0.78669	--
Crypa1.fgenesh1_pg.C_scaffold_14000019	-0.314683	0.672094	0.854298	--
Crypa1.fgenesh1_pg.C_scaffold_14000029	-0.333243	0.796852	0.914678	--
Crypa1.fgenesh1_pg.C_scaffold_14000037	0.818808	0.0659048	0.22251	kamA
Crypa1.fgenesh1_pg.C_scaffold_14000059	-3.82899	1	1	--
Crypa1.fgenesh1_pg.C_scaffold_14000071	0	1	1	--
Crypa1.fgenesh1_pg.C_scaffold_14000072	-0.260864	0.731164	0.881895	dis3
Crypa1.fgenesh1_pg.C_scaffold_14000079	5.90689	0.563715	0.788582	--
Crypa1.fgenesh1_pg.C_scaffold_14000080	6.1964	0.702723	0.866844	--
Crypa1.fgenesh1_pg.C_scaffold_14000082	-4.558	0.00621711	0.0384769	--
Crypa1.fgenesh1_pg.C_scaffold_14000084	3.07973	0.103582	0.299764	--
Crypa1.fgenesh1_pg.C_scaffold_14000092	-1.9386	0.341952	0.614851	SPBC1271.10c
Crypa1.fgenesh1_pg.C_scaffold_14000102	0	1	1	--
Crypa1.fgenesh1_pg.C_scaffold_14000121	-0.398523	0.570853	0.792974	--
Crypa1.fgenesh1_pg.C_scaffold_14000127	5.64386	0.366503	0.637591	--
Crypa1.fgenesh1_pg.C_scaffold_14000135	0.763933	0.176378	0.420827	--
Crypa1.fgenesh1_pg.C_scaffold_14000144	1.66297	0.175106	0.41874	himE
Crypa1.fgenesh1_pg.C_scaffold_14000146	-3.32193	0.928481	0.968583	--
Crypa1.fgenesh1_pg.C_scaffold_14000149	-0.950651	0.224303	0.485227	--
[truncated: 10,377 more rows]
