# Supplementary material for: N6-methyladenosine RNA methyltransferase CpMTA1 mediates CpAphA mRNA stability through a YTHDF1-dependent m6A modification in the chestnut blight fungus
Source: PLoS Pathog. 2024 Aug 19;20(8):e1012476. doi: 10.1371/journal.ppat.1012476 (PMC11361730; doi:10.1371/journal.ppat.1012476)
Supplement: S5 Table — (XLSX) [file ppat.1012476.s019.xlsx]

## Sheet: 9quadrant.quad_1
S5 Table. Genes with a significant change in both m6A level and mRNA expression in CpMTA1 deletion strain compared to the control KU80.
GeneID	PeakID	Quadrant	gene_diff	RNA_Input-KU80-1_count	RNA_Input-KU80-2_count	RNA_Input-KU80-3_count	RNA_Input-CpMTA1-1_count	RNA_Input-CpMTA1-2_count	RNA_Input-CpMTA1-3_count	RNA_Input-KU80-1_fpkm	RNA_Input-KU80-2_fpkm	RNA_Input-KU80-3_fpkm	RNA_Input-CpMTA1-1_fpkm	RNA_Input-CpMTA1-2_fpkm	RNA_Input-CpMTA1-3_fpkm	RNA_KU80_mean	RNA_CpMTA1_mean	RNA_log2(fc)	RNA_PValue	RNA_FDR	m6A_KU80.log2FC	m6A_CpMTA1.log2FC	m6A_diff.log2FC	m6A_Moddiff.log2FC	m6A_pvalue	m6A_adj.pvalue	Symbol	Description	KEGG_A_class	KEGG_B_class	Pathway	K_ID	GO Component	GO Function	GO Process
Crypa1.e_gw1.1.1637.1	MergePeak_82	quadrant1	yes	1110	1128	557	1450	1583	1694	6.13	6.92	4.26	12.58	12.97	13.83	5.77	13.1267	1.18586	8.05266e-11	3.62432e-09	4.45594	-8.50233	-12.9583	-13.2393	9.16071e-06	0.000143024	SPAC3H5.09c	KAF3769579.1 hypothetical protein M406DRAFT_33650 [Cryphonectria parasitica EP155]	-	-	-	-	GO:0005575//cellular_component;GO:0005622//intracellular;GO:0005623//cell;GO:0005737//cytoplasm;GO:0005739//mitochondrion;GO:0016020//membrane;GO:0016021//integral component of membrane;GO:0031224//intrinsic component of membrane;GO:0043226//organelle;GO:0043227//membrane-bounded organelle;GO:0043229//intracellular organelle;GO:0043231//intracellular membrane-bounded organelle;GO:0044424//intrace…	GO:0003674//molecular_function	GO:0008150//biological_process
Crypa1.e_gw1.1.733.1	MergePeak_45	quadrant1	no	1675	1333	995	1653	2336	3816	68.4	60.49	56.23	106.02	141.44	230.4	61.7067	159.287	1.36813	0.000128193	0.0014769	1.71337	0.678342	-1.03503	-0.2054	0.618661	0.999065	glcA	KAF3769509.1 family 16 glycoside hydrolase [Cryphonectria parasitica EP155]	-	-	-	-	-	GO:0004553//hydrolase activity, hydrolyzing O-glycosyl compounds;GO:0033980//phosphonopyruvate decarboxylase activity	GO:0005975//carbohydrate metabolic process;GO:0017000//antibiotic biosynthetic process
Crypa1.e_gw1.3.2593.1	MergePeak_2947	quadrant1	no	854	795	821	2510	2622	3435	24	24.83	31.93	110.79	109.26	142.73	26.92	120.927	2.16738	1.7214e-09	6.05211e-08	3.63308	0.584622	-3.04846	-0.414291	0.241391	0.678194	met9	KAF3767978.1 hypothetical protein M406DRAFT_39908 [Cryphonectria parasitica EP155]	Metabolism;Metabolism;Metabolism	Global and overview maps;Global and overview maps;Metabolism of cofactors and vitamins	ko01100//Metabolic pathways;ko01200//Carbon metabolism;ko00670//One carbon pool by folate	K00297;K00297;K00297	GO:0005575//cellular_component;GO:0005622//intracellular;GO:0005623//cell;GO:0005737//cytoplasm;GO:0005739//mitochondrion;GO:0005829//cytosol;GO:0043226//organelle;GO:0043227//membrane-bounded organelle;GO:0043229//intracellular organelle;GO:0043231//intracellular membrane-bounded organelle;GO:0044424//intracellular part;GO:0044444//cytoplasmic part;GO:0044464//cell part	GO:0003674//molecular_function;GO:0003824//catalytic activity;GO:0004489//methylenetetrahydrofolate reductase (NAD(P)H) activity;GO:0016491//oxidoreductase activity;GO:0016645//oxidoreductase activity, acting on the CH-NH group of donors;GO:0016646//oxidoreductase activity, acting on the CH-NH group of donors, NAD or NADP as acceptor	GO:0000096//sulfur amino acid metabolic process;GO:0000097//sulfur amino acid biosynthetic process;GO:0006082//organic acid metabolic process;GO:0006520//cellular amino acid metabolic process;GO:0006555//methionine metabolic process;GO:0006575//cellular modified amino acid metabolic process;GO:0006725//cellular aromatic compound metabolic process;GO:0006730//one-carbon metabolic process;GO:000673…
Crypa1.e_gw1.5.1077.1	MergePeak_1730	quadrant1	no	493	380	117	494	823	818	29.84	25.56	9.8	46.96	73.86	73.2	21.7333	64.6733	1.57326	1.39585e-05	0.000212445	1.56221	-0.701044	-2.26325	-0.23585	0.449935	0.955622	LIGB	KAF3768757.1 hypothetical protein M406DRAFT_44731 [Cryphonectria parasitica EP155]	-	-	-	-	-	GO:0003674//molecular_function;GO:0003824//catalytic activity;GO:0005488//binding;GO:0005506//iron ion binding;GO:0008198//ferrous iron binding;GO:0008270//zinc ion binding;GO:0016491//oxidoreductase activity;GO:0016701//oxidoreductase activity, acting on single donors with incorporation of molecular oxygen;GO:0043167//ion binding;GO:0043169//cation binding;GO:0046872//metal ion binding;GO:004691…	GO:0006725//cellular aromatic compound metabolic process;GO:0008150//biological_process;GO:0008152//metabolic process;GO:0009987//cellular process;GO:0044237//cellular metabolic process;GO:0055114//oxidation-reduction process
Crypa1.estExt_Genewise1.C_20398	MergePeak_3123	quadrant1	no	5098	4184	1866	6937	11044	11029	121.11	110.46	61.35	258.85	389.04	387.4	97.64	345.097	1.82146	8.41505e-10	3.16029e-08	0.938339	-3.74938	-4.68772	-0.628085	0.0777082	0.252349	gtr-1	KAF3765484.1 hypothetical protein M406DRAFT_78289 [Cryphonectria parasitica EP155]	Metabolism;Metabolism	Global and overview maps;Metabolism of other amino acids	ko01100//Metabolic pathways;ko00480//Glutathione metabolism	K00383;K00383	GO:0005575//cellular_component;GO:0005622//intracellular;GO:0005623//cell;GO:0005634//nucleus;GO:0005737//cytoplasm;GO:0005739//mitochondrion;GO:0005759//mitochondrial matrix;GO:0005829//cytosol;GO:0005886//plasma membrane;GO:0009342//glutamate synthase complex (NADPH);GO:0009897//external side of plasma membrane;GO:0009986//cell surface;GO:0016020//membrane;GO:0031974//membrane-enclosed lumen;GO…	GO:0000166//nucleotide binding;GO:0003674//molecular_function;GO:0003824//catalytic activity;GO:0004148//dihydrolipoyl dehydrogenase activity;GO:0004355//glutamate synthase (NADPH) activity;GO:0004362//glutathione-disulfide reductase activity;GO:0004791//thioredoxin-disulfide reductase activity;GO:0005488//binding;GO:0005515//protein binding;GO:0009055//electron carrier activity;GO:0015036//disul…	GO:0000003//reproduction;GO:0000302//response to reactive oxygen species;GO:0000303//response to superoxide;GO:0000305//response to oxygen radical;GO:0002931//response to ischemia;GO:0006091//generation of precursor metabolites and energy;GO:0006096//glycolytic process;GO:0006139//nucleobase-containing compound metabolic process;GO:0006464//cellular protein modification process;GO:0006518//peptid…
Crypa1.estExt_Genewise1.C_20398	MergePeak_3124	quadrant1	no	5098	4184	1866	6937	11044	11029	121.11	110.46	61.35	258.85	389.04	387.4	97.64	345.097	1.82146	8.41505e-10	3.16029e-08	1.21216	-0.80039	-2.01255	-1.06795	0.0910143	0.291839	gtr-1	KAF3765484.1 hypothetical protein M406DRAFT_78289 [Cryphonectria parasitica EP155]	Metabolism;Metabolism	Global and overview maps;Metabolism of other amino acids	ko01100//Metabolic pathways;ko00480//Glutathione metabolism	K00383;K00383	GO:0005575//cellular_component;GO:0005622//intracellular;GO:0005623//cell;GO:0005634//nucleus;GO:0005737//cytoplasm;GO:0005739//mitochondrion;GO:0005759//mitochondrial matrix;GO:0005829//cytosol;GO:0005886//plasma membrane;GO:0009342//glutamate synthase complex (NADPH);GO:0009897//external side of plasma membrane;GO:0009986//cell surface;GO:0016020//membrane;GO:0031974//membrane-enclosed lumen;GO…	GO:0000166//nucleotide binding;GO:0003674//molecular_function;GO:0003824//catalytic activity;GO:0004148//dihydrolipoyl dehydrogenase activity;GO:0004355//glutamate synthase (NADPH) activity;GO:0004362//glutathione-disulfide reductase activity;GO:0004791//thioredoxin-disulfide reductase activity;GO:0005488//binding;GO:0005515//protein binding;GO:0009055//electron carrier activity;GO:0015036//disul…	GO:0000003//reproduction;GO:0000302//response to reactive oxygen species;GO:0000303//response to superoxide;GO:0000305//response to oxygen radical;GO:0002931//response to ischemia;GO:0006091//generation of precursor metabolites and energy;GO:0006096//glycolytic process;GO:0006139//nucleobase-containing compound metabolic process;GO:0006464//cellular protein modification process;GO:0006518//peptid…
Crypa1.estExt_Genewise1.C_20398	MergePeak_3125	quadrant1	no	5098	4184	1866	6937	11044	11029	121.11	110.46	61.35	258.85	389.04	387.4	97.64	345.097	1.82146	8.41505e-10	3.16029e-08	2.00184	0.336818	-1.66502	-0.762274	0.184225	0.549244	gtr-1	KAF3765484.1 hypothetical protein M406DRAFT_78289 [Cryphonectria parasitica EP155]	Metabolism;Metabolism	Global and overview maps;Metabolism of other amino acids	ko01100//Metabolic pathways;ko00480//Glutathione metabolism	K00383;K00383	GO:0005575//cellular_component;GO:0005622//intracellular;GO:0005623//cell;GO:0005634//nucleus;GO:0005737//cytoplasm;GO:0005739//mitochondrion;GO:0005759//mitochondrial matrix;GO:0005829//cytosol;GO:0005886//plasma membrane;GO:0009342//glutamate synthase complex (NADPH);GO:0009897//external side of plasma membrane;GO:0009986//cell surface;GO:0016020//membrane;GO:0031974//membrane-enclosed lumen;GO…	GO:0000166//nucleotide binding;GO:0003674//molecular_function;GO:0003824//catalytic activity;GO:0004148//dihydrolipoyl dehydrogenase activity;GO:0004355//glutamate synthase (NADPH) activity;GO:0004362//glutathione-disulfide reductase activity;GO:0004791//thioredoxin-disulfide reductase activity;GO:0005488//binding;GO:0005515//protein binding;GO:0009055//electron carrier activity;GO:0015036//disul…	GO:0000003//reproduction;GO:0000302//response to reactive oxygen species;GO:0000303//response to superoxide;GO:0000305//response to oxygen radical;GO:0002931//response to ischemia;GO:0006091//generation of precursor metabolites and energy;GO:0006096//glycolytic process;GO:0006139//nucleobase-containing compound metabolic process;GO:0006464//cellular protein modification process;GO:0006518//peptid…
Crypa1.estExt_Genewise1.C_30825	MergePeak_2423	quadrant1	no	731	691	520	745	1153	1153	13.64	14.33	13.43	21.84	31.91	31.82	13.8	28.5233	1.04747	0.000346644	0.0034329	2.6531	0.40934	-2.24376	-0.226948	0.460512	0.961842	IML2	KAF3767209.1 hypothetical protein M406DRAFT_79659 [Cryphonectria parasitica EP155]	-	-	-	-	GO:0005575//cellular_component;GO:0005622//intracellular;GO:0005623//cell;GO:0005634//nucleus;GO:0005737//cytoplasm;GO:0043226//organelle;GO:0043227//membrane-bounded organelle;GO:0043229//intracellular organelle;GO:0043231//intracellular membrane-bounded organelle;GO:0044424//intracellular part;GO:0044464//cell part	-	GO:0006950//response to stress;GO:0006996//organelle organization;GO:0007275//multicellular organism development;GO:0007368//determination of left/right symmetry;GO:0007389//pattern specification process;GO:0007423//sensory organ development;GO:0007507//heart development;GO:0008150//biological_process;GO:0009653//anatomical structure morphogenesis;GO:0009790//embryo development;GO:0009799//specif…
Crypa1.estExt_Genewise1.C_80403	MergePeak_4550	quadrant1	no	5238	4690	4582	5887	15564	13442	158.8	158	192.25	280.31	699.63	602.52	169.683	527.487	1.63629	0.000373945	0.00367808	1.71747	0.543985	-1.17348	-0.224015	0.581038	0.999065	--	KAF3763184.1 family 31 glycosyltransferase [Cryphonectria parasitica EP155]	-	-	-	-	GO:0016020//membrane	GO:0016757//transferase activity, transferring glycosyl groups;GO:0016758//transferase activity, transferring hexosyl groups	GO:0006486//protein glycosylation
Crypa1.estExt_Genewise1.C_80403	MergePeak_4551	quadrant1	no	5238	4690	4582	5887	15564	13442	158.8	158	192.25	280.31	699.63	602.52	169.683	527.487	1.63629	0.000373945	0.00367808	1.20607	0.164046	-1.04203	-0.198636	0.624882	0.999065	--	KAF3763184.1 family 31 glycosyltransferase [Cryphonectria parasitica EP155]	-	-	-	-	GO:0016020//membrane	GO:0016757//transferase activity, transferring glycosyl groups;GO:0016758//transferase activity, transferring hexosyl groups	GO:0006486//protein glycosylation
Crypa1.estExt_Genewise1.C_80403	MergePeak_4552	quadrant1	no	5238	4690	4582	5887	15564	13442	158.8	158	192.25	280.31	699.63	602.52	169.683	527.487	1.63629	0.000373945	0.00367808	1.34032	-3.84504	-5.18536	-0.654371	0.0559737	0.184332	--	KAF3763184.1 family 31 glycosyltransferase [Cryphonectria parasitica EP155]	-	-	-	-	GO:0016020//membrane	GO:0016757//transferase activity, transferring glycosyl groups;GO:0016758//transferase activity, transferring hexosyl groups	GO:0006486//protein glycosylation
Crypa1.estExt_Genewise1Plus.C_51165	MergePeak_1933	quadrant1	no	4511	4011	2172	2843	7035	6138	115.02	113.64	76.64	113.85	265.96	231.39	101.767	203.733	1.00142	0.00417489	0.0278655	1.32429	0.220069	-1.10422	-0.150014	0.671409	0.999065	cmkA	KAF3769114.1 regulation of circadian rhythmicity [Cryphonectria parasitica EP155]	-	-	-	-	GO:0005575//cellular_component;GO:0005622//intracellular;GO:0005623//cell;GO:0005737//cytoplasm;GO:0005829//cytosol;GO:0044424//intracellular part;GO:0044444//cytoplasmic part;GO:0044464//cell part	GO:0000166//nucleotide binding;GO:0003674//molecular_function;GO:0003824//catalytic activity;GO:0004672//protein kinase activity;GO:0004674//protein serine/threonine kinase activity;GO:0004683//calmodulin-dependent protein kinase activity;GO:0005488//binding;GO:0005515//protein binding;GO:0005516//calmodulin binding;GO:0005524//ATP binding;GO:0008144//drug binding;GO:0016301//kinase activity;GO:0…	GO:0000086//G2/M transition of mitotic cell cycle;GO:0000278//mitotic cell cycle;GO:0006464//cellular protein modification process;GO:0006468//protein phosphorylation;GO:0006793//phosphorus metabolic process;GO:0006796//phosphate-containing compound metabolic process;GO:0006807//nitrogen compound metabolic process;GO:0006950//response to stress;GO:0006979//response to oxidative stress;GO:0007049/…
Crypa1.estExt_fgenesh1_pg.C_11109	MergePeak_743	quadrant1	yes	569	539	256	390	1049	885	26.35	27.73	16.41	28.36	72.02	60.59	23.4967	53.6567	1.1913	0.00181939	0.0139049	1.20438	-10.6928	-11.8972	-12.0629	2.61424e-05	0.000306544	--	KAF3770635.1 hypothetical protein M406DRAFT_105453 [Cryphonectria parasitica EP155]	-	-	-	-	-	-	-
Crypa1.estExt_fgenesh1_pg.C_11437	MergePeak_996	quadrant1	no	1136	1017	496	2263	1249	1391	39.16	38.95	23.66	122.51	63.83	70.89	33.9233	85.7433	1.33775	9.94329e-09	2.98738e-07	1.75774	0.389887	-1.36785	-0.282261	0.502181	0.983918	SER1	KAF3771016.1 hypothetical protein M406DRAFT_105599 [Cryphonectria parasitica EP155]	Metabolism;Metabolism;Metabolism;Metabolism;Metabolism;Metabolism;Metabolism;Metabolism	Global and overview maps;Global and overview maps;Global and overview maps;Global and overview maps;Amino acid metabolism;Amino acid metabolism;Energy metabolism;Metabolism of cofactors and vitamins	ko01100//Metabolic pathways;ko01110//Biosynthesis of secondary metabolites;ko01230//Biosynthesis of amino acids;ko01200//Carbon metabolism;ko00260//Glycine, serine and threonine metabolism;ko00270//Cysteine and methionine metabolism;ko00680//Methane metabolism;ko00750//Vitamin B6 metabolism	K00831;K00831;K00831;K00831;K00831;K00831;K00831;K00831	GO:0005575//cellular_component;GO:0005622//intracellular;GO:0005623//cell;GO:0005737//cytoplasm;GO:0005829//cytosol;GO:0009507//chloroplast;GO:0009536//plastid;GO:0043226//organelle;GO:0043227//membrane-bounded organelle;GO:0043229//intracellular organelle;GO:0043231//intracellular membrane-bounded organelle;GO:0044424//intracellular part;GO:0044444//cytoplasmic part;GO:0044464//cell part	GO:0000287//magnesium ion binding;GO:0003674//molecular_function;GO:0003824//catalytic activity;GO:0004647//phosphoserine phosphatase activity;GO:0004648//O-phospho-L-serine:2-oxoglutarate aminotransferase activity;GO:0005488//binding;GO:0005509//calcium ion binding;GO:0008483//transaminase activity;GO:0016740//transferase activity;GO:0016769//transferase activity, transferring nitrogenous groups…	GO:0000003//reproduction;GO:0003006//developmental process involved in reproduction;GO:0006082//organic acid metabolic process;GO:0006139//nucleobase-containing compound metabolic process;GO:0006144//purine nucleobase metabolic process;GO:0006520//cellular amino acid metabolic process;GO:0006563//L-serine metabolic process;GO:0006564//L-serine biosynthetic process;GO:0006725//cellular aromatic co…
Crypa1.estExt_fgenesh1_pg.C_50179	MergePeak_1623	quadrant1	no	4301	4005	7132	3753	14065	12243	77.71	80.41	178.33	106.5	376.79	327.04	112.15	270.11	1.26812	0.0499983	0.183724	3.13787	1.92908	-1.20879	-0.231293	0.567703	0.999065	--	KAF3768569.1 annexin [Cryphonectria parasitica EP155]	-	-	-	-	-	GO:0005509//calcium ion binding;GO:0005544//calcium-dependent phospholipid binding	-
Crypa1.estExt_fgenesh1_pg.C_70602	MergePeak_6220	quadrant1	yes	1359	1214	970	1781	2285	2365	24.33	24.15	24.03	50.08	60.65	62.6	24.17	57.7767	1.25727	2.59123e-06	4.63262e-05	2.18981	-8.69629	-10.8861	-9.41658	4.77974e-05	0.00047333	--	KAF3761098.1 hypothetical protein M406DRAFT_108385 [Cryphonectria parasitica EP155]	-	-	-	-	-	GO:0003824//catalytic activity;GO:0009055//electron carrier activity;GO:0016491//oxidoreductase activity;GO:0016625//oxidoreductase activity, acting on the aldehyde or oxo group of donors, iron-sulfur protein as acceptor;GO:0030170//pyridoxal phosphate binding;GO:0051536//iron-sulfur cluster binding	GO:0019295//coenzyme M biosynthetic process;GO:0055114//oxidation-reduction process
Crypa1.estExt_fgenesh1_pm.C_10981	MergePeak_921	quadrant1	no	356	294	731	576	1158	1152	9.15	8.39	25.99	23.24	44.11	43.76	14.51	37.0367	1.35191	0.0409681	0.159126	3.01504	0.630551	-2.38449	-0.265596	0.4096	0.92164	VdtG	KAF3770926.1 hypothetical protein M406DRAFT_96985 [Cryphonectria parasitica EP155]	-	-	-	-	GO:0005887//integral component of plasma membrane	GO:0008028//monocarboxylic acid transmembrane transporter activity;GO:0015238//drug transmembrane transporter activity;GO:0015307//drug:proton antiporter activity;GO:0022857//transmembrane transporter activity;GO:0042910//xenobiotic transporter activity	GO:0006855//drug transmembrane transport;GO:0015718//monocarboxylic acid transport;GO:0015893//drug transport;GO:0042493//response to drug;GO:0042908//xenobiotic transport;GO:0055085//transmembrane transport
Crypa1.estExt_fgenesh1_pm.C_70109	MergePeak_5942	quadrant1	no	5040	4816	1955	9571	5155	5817	127.8	135.7	68.61	381.18	193.82	218.08	110.703	264.36	1.25581	7.67122e-07	1.52988e-05	1.63704	-1.18974	-2.82678	-0.403202	NA	NA	asn1	KAF3760608.1 regulated by circadian rhythms/ asparagine synthase [Cryphonectria parasitica EP155]	Metabolism;Metabolism;Metabolism;Metabolism	Global and overview maps;Global and overview maps;Global and overview maps;Amino acid metabolism	ko01100//Metabolic pathways;ko01110//Biosynthesis of secondary metabolites;ko01230//Biosynthesis of amino acids;ko00250//Alanine, aspartate and glutamate metabolism	K01953;K01953;K01953;K01953	GO:0005575//cellular_component;GO:0005737//cytoplasm;GO:0016020//membrane;GO:0016021//integral component of membrane;GO:0031224//intrinsic component of membrane;GO:0044425//membrane part	GO:0000166//nucleotide binding;GO:0003674//molecular_function;GO:0003824//catalytic activity;GO:0004044//amidophosphoribosyltransferase activity;GO:0004066//asparagine synthase (glutamine-hydrolyzing) activity;GO:0004360//glutamine-fructose-6-phosphate transaminase (isomerizing) activity;GO:0005488//binding;GO:0005515//protein binding;GO:0005524//ATP binding;GO:0008144//drug binding;GO:0008795//N…	GO:0006040//amino sugar metabolic process;GO:0006082//organic acid metabolic process;GO:0006520//cellular amino acid metabolic process;GO:0006528//asparagine metabolic process;GO:0006529//asparagine biosynthetic process;GO:0006541//glutamine metabolic process;GO:0006807//nitrogen compound metabolic process;GO:0008150//biological_process;GO:0008152//metabolic process;GO:0008652//cellular amino aci…
Crypa1.fgenesh1_pg.C_scaffold_6000147	MergePeak_5058	quadrant1	no	450	460	189	919	713	933	11.43	12.99	6.65	36.67	26.86	35.05	10.3567	32.86	1.66577	2.68672e-16	2.20407e-14	3.88058	0.893821	-2.98676	-0.398366	0.251745	0.697979	himD	KAF3762281.1 hypothetical protein M406DRAFT_72297 [Cryphonectria parasitica EP155]	-	-	-	-	-	GO:0003677//DNA binding;GO:0008270//zinc ion binding	GO:0006351//transcription, DNA-templated
Crypa1.fgenesh1_pg.C_scaffold_8000278	MergePeak_4627	quadrant1	no	128	134	497	407	813	824	6.84	7.96	36.77	34.17	64.45	65.13	17.19	54.5833	1.66689	0.0461578	0.174138	7.88511	6.70269	-1.18241	-0.158126	0.638372	0.999065	--	KAF3763304.1 hypothetical protein M406DRAFT_73921 [Cryphonectria parasitica EP155]	-	-	-	-	-	GO:0016846//carbon-sulfur lyase activity	-
Crypa1.fgenesh1_pg.C_scaffold_9000384	MergePeak_5704	quadrant1	yes	276	243	100	395	320	340	8.23	8.05	4.12	18.49	14.14	14.98	6.8	15.87	1.2227	1.79654e-10	7.44825e-09	2.99549	-9.61931	-12.6148	-12.8916	1.15931e-05	0.00016834	--	KAF3761730.1 hypothetical protein M406DRAFT_74669, partial [Cryphonectria parasitica EP155]	-	-	-	-	GO:0005634//nucleus;GO:0009898//cytoplasmic side of plasma membrane;GO:0055052//ATP-binding cassette (ABC) transporter complex, substrate-binding subunit-containing	GO:0003723//RNA binding;GO:0003724//RNA helicase activity;GO:0005524//ATP binding;GO:0016887//ATPase activity;GO:0033221//urea-transporting ATPase activity	GO:0000910//cytokinesis;GO:0002949//tRNA threonylcarbamoyladenosine modification;GO:0006810//transport;GO:0015840//urea transport;GO:0016226//iron-sulfur cluster assembly
Crypa1.fgenesh1_pm.C_scaffold_1000569	MergePeak_511	quadrant1	no	848	675	129	825	1036	1129	54.23	47.97	11.42	82.86	98.24	106.75	37.8733	95.95	1.3411	0.000907504	0.00778716	2.76469	1.4192	-1.34548	-0.348224	0.44707	0.952817	CCS1	KAF3770285.1 hypothetical protein M406DRAFT_59332 [Cryphonectria parasitica EP155]	-	-	-	-	GO:0005575//cellular_component;GO:0005576//extracellular region;GO:0005615//extracellular space;GO:0005622//intracellular;GO:0005623//cell;GO:0005634//nucleus;GO:0005737//cytoplasm;GO:0005739//mitochondrion;GO:0005740//mitochondrial envelope;GO:0005743//mitochondrial inner membrane;GO:0005758//mitochondrial intermembrane space;GO:0005777//peroxisome;GO:0005829//cytosol;GO:0009507//chloroplast;GO:…	GO:0003674//molecular_function;GO:0003824//catalytic activity;GO:0004784//superoxide dismutase activity;GO:0005488//binding;GO:0005507//copper ion binding;GO:0005515//protein binding;GO:0008047//enzyme activator activity;GO:0008270//zinc ion binding;GO:0015035//protein disulfide oxidoreductase activity;GO:0015036//disulfide oxidoreductase activity;GO:0016209//antioxidant activity;GO:0016491//oxid…	GO:0000041//transition metal ion transport;GO:0000302//response to reactive oxygen species;GO:0000303//response to superoxide;GO:0000305//response to oxygen radical;GO:0006801//superoxide metabolic process;GO:0006810//transport;GO:0006811//ion transport;GO:0006812//cation transport;GO:0006825//copper ion transport;GO:0006873//cellular ion homeostasis;GO:0006875//cellular metal ion homeostasis;GO:…
Crypa1.fgenesh1_pm.C_scaffold_7000332	MergePeak_6118	quadrant1	no	449	417	424	419	898	815	22.12	22.83	28.91	32.42	65.6	59.36	24.62	52.46	1.09139	0.00836325	0.0490556	1.25762	-0.916238	-2.17385	-0.221659	0.474749	0.970726	calI	KAF3760912.1 hypothetical protein M406DRAFT_64022 [Cryphonectria parasitica EP155]	-	-	-	-	-	GO:0003824//catalytic activity;GO:0004316//3-oxoacyl-[acyl-carrier-protein] reductase (NADPH) activity;GO:0004757//sepiapterin reductase activity;GO:0008667//2,3-dihydro-2,3-dihydroxybenzoate dehydrogenase activity;GO:0008678//2-deoxy-D-gluconate 3-dehydrogenase activity;GO:0016491//oxidoreductase activity;GO:0016630//protochlorophyllide reductase activity;GO:0050662//coenzyme binding;GO:0051287/…	GO:0000272//polysaccharide catabolic process;GO:0006633//fatty acid biosynthetic process;GO:0006729//tetrahydrobiopterin biosynthetic process;GO:0015995//chlorophyll biosynthetic process;GO:0055114//oxidation-reduction process
e_gw1.1.2708.1	MergePeak_60	quadrant1	no	23	23	41	254	1255	1146	0.95	1.05	2.33	16.41	76.54	69.7	1.44333	54.2167	5.23126	6.59944e-12	3.32564e-10	5.25805	1.46973	-3.78832	-0.347474	0.222655	0.638067	iccG	KAF3769536.1 FMN-linked oxidoreductase [Cryphonectria parasitica EP155]	-	-	-	-	-	GO:0003824//catalytic activity;GO:0010181//FMN binding;GO:0016491//oxidoreductase activity;GO:0017150//tRNA dihydrouridine synthase activity;GO:0050660//flavin adenine dinucleotide binding;GO:0051536//iron-sulfur cluster binding	GO:0008033//tRNA processing;GO:0055114//oxidation-reduction process
e_gw1.11.180.1	MergePeak_1457	quadrant1	no	728	690	183	1017	980	1260	8.39	8.84	2.92	18.41	16.75	21.48	6.71667	18.88	1.49104	2.18592e-06	3.97255e-05	3.71659	1.93191	-1.78468	-0.340275	0.402596	0.914133	abcB	KAF3760028.1 P-loop containing nucleoside triphosphate hydrolase protein [Cryphonectria parasitica EP155]	-	-	-	-	GO:0005575//cellular_component;GO:0005737//cytoplasm;GO:0005887//integral component of plasma membrane;GO:0009380//excinuclease repair complex;GO:0009898//cytoplasmic side of plasma membrane;GO:0016021//integral component of membrane;GO:0043190//ATP-binding cassette (ABC) transporter complex;GO:0055051//ATP-binding cassette (ABC) transporter complex, integrated substrate binding;GO:0055052//ATP-b…	GO:0000166//nucleotide binding;GO:0003677//DNA binding;GO:0003924//GTPase activity;GO:0004385//guanylate kinase activity;GO:0005260//channel-conductance-controlling ATPase activity;GO:0005319//lipid transporter activity;GO:0005524//ATP binding;GO:0005525//GTP binding;GO:0008565//protein transporter activity;GO:0008649//rRNA methyltransferase activity;GO:0009381//excinuclease ABC activity;GO:00152…	GO:0000910//cytokinesis;GO:0002949//tRNA threonylcarbamoyladenosine modification;GO:0006289//nucleotide-excision repair;GO:0006364//rRNA processing;GO:0006400//tRNA modification;GO:0006810//transport;GO:0006817//phosphate ion transport;GO:0006824//cobalt ion transport;GO:0006855//drug transmembrane transport;GO:0006869//lipid transport;GO:0007601//visual perception;GO:0008150//biological_process;…
e_gw1.3.1883.1	MergePeak_2621	quadrant1	no	629	536	374	3552	347	1114	22.54	21.34	18.55	199.88	18.43	59.01	20.81	92.44	2.15124	0.0019882	0.0149626	2.6661	0.900532	-1.76557	-0.645311	0.226194	0.646185	ufaA1	KAF3767523.1 cyclopropane-fatty-acyl-phospholipid synthase [Cryphonectria parasitica EP155]	-	-	-	-	-	GO:0000179//rRNA (adenine-N6,N6-)-dimethyltransferase activity;GO:0004719//protein-L-isoaspartate (D-aspartate) O-methyltransferase activity;GO:0008168//methyltransferase activity;GO:0008171//O-methyltransferase activity;GO:0008276//protein methyltransferase activity;GO:0008689//3-demethylubiquinone-9 3-O-methyltransferase activity;GO:0008757//S-adenosylmethionine-dependent methyltransferase acti…	GO:0000154//rRNA modification;GO:0006412//translation;GO:0006629//lipid metabolic process;GO:0006744//ubiquinone biosynthetic process;GO:0008150//biological_process;GO:0008152//metabolic process;GO:0008299//isoprenoid biosynthetic process;GO:0008610//lipid biosynthetic process;GO:0009058//biosynthetic process;GO:0009102//biotin biosynthetic process;GO:0018364//peptidyl-glutamine methylation;GO:00…
e_gw1.3.3058.1	MergePeak_2910	quadrant1	no	669	612	152	824	528	776	25.83	26.25	8.12	49.96	30.22	44.29	20.0667	41.49	1.04796	0.000988086	0.00837303	1.4174	0.0570674	-1.36034	-0.181017	0.6047	0.999065	ygaY	KAF3767919.1 MFS general substrate transporter [Cryphonectria parasitica EP155]	-	-	-	-	GO:0005887//integral component of plasma membrane	GO:0005515//protein binding;GO:0008028//monocarboxylic acid transmembrane transporter activity;GO:0015238//drug transmembrane transporter activity;GO:0022857//transmembrane transporter activity;GO:0042910//xenobiotic transporter activity	GO:0015718//monocarboxylic acid transport;GO:0015893//drug transport;GO:0042908//xenobiotic transport;GO:0055085//transmembrane transport
e_gw1.3.784.1	MergePeak_3026	quadrant1	no	382	323	114	874	426	459	17.22	16.18	7.11	61.87	28.47	30.59	13.5033	40.31	1.57782	1.87749e-06	3.47108e-05	3.46223	2.41236	-1.04988	-0.193904	0.621801	0.999065	--	KAF3768119.1 DUF636 domain protein [Cryphonectria parasitica EP155]	-	-	-	-	-	GO:0016846//carbon-sulfur lyase activity	-
e_gw1.4.2629.1	MergePeak_3076	quadrant1	yes	274	252	77	413	248	307	8.84	9.04	3.44	20.94	11.87	14.65	7.10667	15.82	1.1545	4.88066e-05	0.00063935	2.99472	-8.7913	-11.786	-11.7302	7.34543e-05	0.000625701	--	KAF3765362.1 hypothetical protein M406DRAFT_256969 [Cryphonectria parasitica EP155]	-	-	-	-	-	-	-
e_gw1.6.1213.1	MergePeak_4467	quadrant1	no	51	41	8	1261	2294	3335	1.63	1.46	0.35	63.45	108.97	157.96	1.14667	110.127	6.58557	1.66194e-32	3.6271e-30	4.23505	3.09963	-1.13542	-0.185996	0.613445	0.999065	PDAT9	KAF3763002.1 cytochrome P450 [Cryphonectria parasitica EP155]	-	-	-	-	-	GO:0005506//iron ion binding;GO:0016705//oxidoreductase activity, acting on paired donors, with incorporation or reduction of molecular oxygen;GO:0020037//heme binding	GO:0055114//oxidation-reduction process
e_gw1.6.2306.1	MergePeak_4877	quadrant1	no	160	130	39	184	271	272	7.19	6.49	2.43	12.99	18.06	18.08	5.37	16.3767	1.60865	3.76993e-06	6.51821e-05	2.35994	-0.314642	-2.67458	-0.240357	0.405604	0.916283	--	KAF3763839.1 hypothetical protein M406DRAFT_263066 [Cryphonectria parasitica EP155]	-	-	-	-	-	GO:0000981//RNA polymerase II transcription factor activity, sequence-specific DNA binding;GO:0008270//zinc ion binding	GO:0006355//regulation of transcription, DNA-templated
e_gw1.6.2643.1	MergePeak_4534	quadrant1	no	103	75	227	1826	226	327	12.35	10.01	37.52	342.27	40.01	57.75	19.96	146.677	2.87746	0.00276691	0.019659	4.28793	1.81634	-2.47159	-0.737565	0.152946	0.467172	ART2	KAF3763134.1 hypothetical protein M406DRAFT_261302 [Cryphonectria parasitica EP155]	-	-	-	-	-	-	-
e_gw1.6.2643.1	MergePeak_4535	quadrant1	no	103	75	227	1826	226	327	12.35	10.01	37.52	342.27	40.01	57.75	19.96	146.677	2.87746	0.00276691	0.019659	4.94139	2.31119	-2.6302	-0.535885	0.209178	0.60843	ART2	KAF3763134.1 hypothetical protein M406DRAFT_261302 [Cryphonectria parasitica EP155]	-	-	-	-	-	-	-
e_gw1.7.1214.1	MergePeak_5278	quadrant1	no	112	110	30	280	264	310	4.6	5.02	1.7	18.05	16.06	18.81	3.77333	17.64	2.22494	8.87058e-13	5.05448e-11	4.48464	0.303352	-4.18129	-0.425457	0.159627	0.48415	FAH	KAF3762631.1 hypothetical protein M406DRAFT_263748 [Cryphonectria parasitica EP155]	Metabolism;Metabolism	Global and overview maps;Amino acid metabolism	ko01100//Metabolic pathways;ko00350//Tyrosine metabolism	K01555;K01555	-	GO:0003824//catalytic activity;GO:0004334//fumarylacetoacetase activity	GO:0006559//L-phenylalanine catabolic process;GO:0006572//tyrosine catabolic process;GO:0009072//aromatic amino acid family metabolic process
e_gw1.7.1742.1	MergePeak_5423	quadrant1	no	961	788	514	1461	1925	2272	26.87	24.49	19.89	64.17	79.82	93.94	23.75	79.31	1.73958	3.81855e-11	1.78101e-09	3.93225	2.42185	-1.5104	-0.562063	0.287712	0.766094	--	KAF3762939.1 MFS general substrate transporter [Cryphonectria parasitica EP155]	-	-	-	-	GO:0005887//integral component of plasma membrane;GO:0016021//integral component of membrane	GO:0008028//monocarboxylic acid transmembrane transporter activity;GO:0015307//drug:proton antiporter activity;GO:0022857//transmembrane transporter activity;GO:0042910//xenobiotic transporter activity	GO:0006855//drug transmembrane transport;GO:0015718//monocarboxylic acid transport;GO:0042493//response to drug;GO:0042908//xenobiotic transport;GO:0055085//transmembrane transport
e_gw1.8.1205.1	MergePeak_5666	quadrant1	no	327	205	77	322	438	483	14.94	10.41	4.87	23.1	29.67	32.62	10.0733	28.4633	1.49856	6.94774e-06	0.000114971	4.6889	2.51635	-2.17254	-0.413414	0.313517	0.80696	SPAC1039.03	KAF3761617.1 hypothetical protein M406DRAFT_265765 [Cryphonectria parasitica EP155]	-	-	-	-	-	GO:0008236//serine-type peptidase activity;GO:0016787//hydrolase activity	GO:0006508//proteolysis
e_gw1.8.1549.1	MergePeak_5552	quadrant1	no	2997	2801	1323	3695	6089	6379	48.93	50.82	29.89	94.75	147.4	153.98	43.2133	132.043	1.61146	6.44444e-08	1.59963e-06	1.98021	-0.677133	-2.65734	-0.271406	0.376939	0.883624	MET10	KAF3761464.1 hypothetical protein M406DRAFT_266098 [Cryphonectria parasitica EP155]	Metabolism;Metabolism	Global and overview maps;Energy metabolism	ko01100//Metabolic pathways;ko00920//Sulfur metabolism	K00380;K00380	GO:0005575//cellular_component;GO:0005622//intracellular;GO:0005623//cell;GO:0009337//sulfite reductase complex (NADPH);GO:0032991//macromolecular complex;GO:0044424//intracellular part;GO:0044464//cell part	GO:0003674//molecular_function;GO:0003824//catalytic activity;GO:0003958//NADPH-hemoprotein reductase activity;GO:0004783//sulfite reductase (NADPH) activity;GO:0009055//electron carrier activity;GO:0016002//sulfite reductase activity;GO:0016491//oxidoreductase activity;GO:0016651//oxidoreductase activity, acting on NAD(P)H;GO:0016653//oxidoreductase activity, acting on NAD(P)H, heme protein as a…	GO:0000096//sulfur amino acid metabolic process;GO:0000097//sulfur amino acid biosynthetic process;GO:0000103//sulfate assimilation;GO:0006082//organic acid metabolic process;GO:0006520//cellular amino acid metabolic process;GO:0006534//cysteine metabolic process;GO:0006555//methionine metabolic process;GO:0006790//sulfur compound metabolic process;GO:0006807//nitrogen compound metabolic process;…
e_gw1.9.1133.1	MergePeak_5971	quadrant1	no	174	125	136	270	514	484	8.7	6.94	9.41	21.2	38.1	35.77	8.35	31.69	1.92418	3.23942e-06	5.66874e-05	2.94365	0.929413	-2.01424	-0.195721	0.522911	0.992773	fc-sdr	KAF3760650.1 NAD(P)-binding protein [Cryphonectria parasitica EP155]	-	-	-	-	GO:0016469//proton-transporting two-sector ATPase complex	GO:0003824//catalytic activity;GO:0004197//cysteine-type endopeptidase activity;GO:0004316//3-oxoacyl-[acyl-carrier-protein] reductase (NADPH) activity;GO:0004757//sepiapterin reductase activity;GO:0008667//2,3-dihydro-2,3-dihydroxybenzoate dehydrogenase activity;GO:0008678//2-deoxy-D-gluconate 3-dehydrogenase activity;GO:0016491//oxidoreductase activity;GO:0016630//protochlorophyllide reductase …	GO:0000272//polysaccharide catabolic process;GO:0006633//fatty acid biosynthetic process;GO:0006729//tetrahydrobiopterin biosynthetic process;GO:0015986//ATP synthesis coupled proton transport;GO:0015995//chlorophyll biosynthetic process;GO:0043687//post-translational protein modification;GO:0055114//oxidation-reduction process
estExt_Genewise1.C_13991	MergePeak_1060	quadrant1	no	991	905	3501	6471	3691	5159	15.3	15.52	74.78	156.87	84.47	117.73	35.2	119.69	1.76566	0.0315824	0.132381	2.50347	0.545445	-1.95803	-0.244207	0.472732	0.969631	PMA1	KAF3771141.1 plasma membrane H+-ATPase [Cryphonectria parasitica EP155]	Metabolism;Metabolism	Global and overview maps;Energy metabolism	ko01100//Metabolic pathways;ko00190//Oxidative phosphorylation	K01535;K01535	GO:0031004//potassium ion-transporting ATPase complex	GO:0004008//copper-exporting ATPase activity;GO:0004647//phosphoserine phosphatase activity;GO:0005375//copper ion transmembrane transporter activity;GO:0005388//calcium-transporting ATPase activity;GO:0008556//potassium-transporting ATPase activity;GO:0008967//phosphoglycolate phosphatase activity;GO:0015434//cadmium-transporting ATPase activity;GO:0015444//magnesium-importing ATPase activity;GO…	GO:0006545//glycine biosynthetic process;GO:0006564//L-serine biosynthetic process;GO:0006813//potassium ion transport;GO:0006816//calcium ion transport;GO:0006825//copper ion transport;GO:0008152//metabolic process;GO:0015691//cadmium ion transport;GO:0015693//magnesium ion transport;GO:0030001//metal ion transport
estExt_Genewise1.C_13991	MergePeak_1061	quadrant1	no	991	905	3501	6471	3691	5159	15.3	15.52	74.78	156.87	84.47	117.73	35.2	119.69	1.76566	0.0315824	0.132381	3.82898	2.59874	-1.23024	-0.392831	0.422656	0.932744	PMA1	KAF3771141.1 plasma membrane H+-ATPase [Cryphonectria parasitica EP155]	Metabolism;Metabolism	Global and overview maps;Energy metabolism	ko01100//Metabolic pathways;ko00190//Oxidative phosphorylation	K01535;K01535	GO:0031004//potassium ion-transporting ATPase complex	GO:0004008//copper-exporting ATPase activity;GO:0004647//phosphoserine phosphatase activity;GO:0005375//copper ion transmembrane transporter activity;GO:0005388//calcium-transporting ATPase activity;GO:0008556//potassium-transporting ATPase activity;GO:0008967//phosphoglycolate phosphatase activity;GO:0015434//cadmium-transporting ATPase activity;GO:0015444//magnesium-importing ATPase activity;GO…	GO:0006545//glycine biosynthetic process;GO:0006564//L-serine biosynthetic process;GO:0006813//potassium ion transport;GO:0006816//calcium ion transport;GO:0006825//copper ion transport;GO:0008152//metabolic process;GO:0015691//cadmium ion transport;GO:0015693//magnesium ion transport;GO:0030001//metal ion transport
estExt_Genewise1.C_13991	MergePeak_1063	quadrant1	no	991	905	3501	6471	3691	5159	15.3	15.52	74.78	156.87	84.47	117.73	35.2	119.69	1.76566	0.0315824	0.132381	2.18635	1.10229	-1.08406	-0.157052	0.66237	0.999065	PMA1	KAF3771141.1 plasma membrane H+-ATPase [Cryphonectria parasitica EP155]	Metabolism;Metabolism	Global and overview maps;Energy metabolism	ko01100//Metabolic pathways;ko00190//Oxidative phosphorylation	K01535;K01535	GO:0031004//potassium ion-transporting ATPase complex	GO:0004008//copper-exporting ATPase activity;GO:0004647//phosphoserine phosphatase activity;GO:0005375//copper ion transmembrane transporter activity;GO:0005388//calcium-transporting ATPase activity;GO:0008556//potassium-transporting ATPase activity;GO:0008967//phosphoglycolate phosphatase activity;GO:0015434//cadmium-transporting ATPase activity;GO:0015444//magnesium-importing ATPase activity;GO…	GO:0006545//glycine biosynthetic process;GO:0006564//L-serine biosynthetic process;GO:0006813//potassium ion transport;GO:0006816//calcium ion transport;GO:0006825//copper ion transport;GO:0008152//metabolic process;GO:0015691//cadmium ion transport;GO:0015693//magnesium ion transport;GO:0030001//metal ion transport
estExt_Genewise1.C_21067	MergePeak_1721	quadrant1	no	4197	3909	1672	6495	7030	8048	62.87	65.07	34.66	152.81	156.14	178.24	54.2	162.397	1.58316	6.38113e-14	4.10058e-12	1.56441	0.276512	-1.28789	-0.135082	0.667337	0.999065	gcv2	KAF3768745.1 glycine dehydrogenase [Cryphonectria parasitica EP155]	Metabolism;Metabolism;Metabolism;Metabolism;Metabolism	Global and overview maps;Global and overview maps;Global and overview maps;Amino acid metabolism;Carbohydrate metabolism	ko01100//Metabolic pathways;ko01110//Biosynthesis of secondary metabolites;ko01200//Carbon metabolism;ko00260//Glycine, serine and threonine metabolism;ko00630//Glyoxylate and dicarboxylate metabolism	K00281;K00281;K00281;K00281;K00281	GO:0005575//cellular_component;GO:0005622//intracellular;GO:0005623//cell;GO:0005634//nucleus;GO:0005737//cytoplasm;GO:0005739//mitochondrion;GO:0005759//mitochondrial matrix;GO:0005886//plasma membrane;GO:0005960//glycine cleavage complex;GO:0016020//membrane;GO:0031974//membrane-enclosed lumen;GO:0032991//macromolecular complex;GO:0043226//organelle;GO:0043227//membrane-bounded organelle;GO:004…	GO:0003674//molecular_function;GO:0003677//DNA binding;GO:0003824//catalytic activity;GO:0004375//glycine dehydrogenase (decarboxylating) activity;GO:0005488//binding;GO:0005515//protein binding;GO:0008144//drug binding;GO:0009055//electron carrier activity;GO:0016491//oxidoreductase activity;GO:0016594//glycine binding;GO:0016597//amino acid binding;GO:0016638//oxidoreductase activity, acting on…	GO:0001101//response to acid chemical;GO:0001505//regulation of neurotransmitter levels;GO:0006082//organic acid metabolic process;GO:0006091//generation of precursor metabolites and energy;GO:0006520//cellular amino acid metabolic process;GO:0006544//glycine metabolic process;GO:0006546//glycine catabolic process;GO:0006730//one-carbon metabolic process;GO:0006807//nitrogen compound metabolic pr…
estExt_Genewise1.C_30018	MergePeak_2072	quadrant1	no	482	406	317	35673	48981	51283	17.35	16.24	15.8	2017.39	2615.01	2730.09	16.4633	2454.16	7.21983	3.74598e-120	8.66595e-117	7.37978	3.59415	-3.78563	-0.628872	0.119497	0.375179	hpm5	KAF3766640.1 O-methyltransferase [Cryphonectria parasitica EP155]	-	-	-	-	-	GO:0008171//O-methyltransferase activity	-
estExt_Genewise1.C_30074	MergePeak_2108	quadrant1	no	304	316	359	547	834	850	16.74	19.34	27.37	47.32	68.12	69.22	21.15	61.5533	1.54118	0.00031549	0.00318158	2.81726	1.42873	-1.38853	-0.541451	0.306726	0.799004	--	KAF3766662.1 hypothetical protein M406DRAFT_274060, partial [Cryphonectria parasitica EP155]	-	-	-	-	-	-	-
estExt_Genewise1.C_31423	MergePeak_2472	quadrant1	yes	920	707	522	1005	1435	1465	40.39	34.49	31.72	69.3	93.42	95.1	35.5333	85.94	1.27416	1.48151e-06	2.80929e-05	2.6101	-10.9944	-13.6045	-14.4569	4.21943e-08	1.97083e-06	SPCC1494.01	KAF3767284.1 Clavaminate synthase-like protein [Cryphonectria parasitica EP155]	-	-	-	-	-	GO:0016491//oxidoreductase activity	GO:0055114//oxidation-reduction process
estExt_Genewise1.C_31535	MergePeak_2500	quadrant1	no	16	10	205	158	490	485	0.78	0.54	13.84	12.11	35.45	34.99	5.05333	27.5167	2.445	1	1	4.69377	1.74685	-2.94691	-0.261122	0.357352	0.861806	--	KAF3767335.1 hypothetical protein M406DRAFT_274809 [Cryphonectria parasitica EP155]	-	-	-	-	-	GO:0019213//deacetylase activity	GO:0045226//extracellular polysaccharide biosynthetic process
estExt_Genewise1.C_40512	MergePeak_3132	quadrant1	yes	2275	1875	1040	2108	3591	3448	32.89	30.12	20.81	47.86	76.97	73.69	27.94	66.1733	1.24392	1.0734e-05	0.00017102	1.16625	-10.3469	-11.5132	-11.5269	6.13321e-05	0.000553569	ufd2	KAF3765493.1 hypothetical protein M406DRAFT_276166 [Cryphonectria parasitica EP155]	Genetic Information Processing;Genetic Information Processing	Folding, sorting and degradation;Folding, sorting and degradation	ko04141//Protein processing in endoplasmic reticulum;ko04120//Ubiquitin mediated proteolysis	K10597;K10597	GO:0000151//ubiquitin ligase complex;GO:0005575//cellular_component;GO:0005622//intracellular;GO:0005623//cell;GO:0005634//nucleus;GO:0005737//cytoplasm;GO:0005829//cytosol;GO:0032991//macromolecular complex;GO:0043226//organelle;GO:0043227//membrane-bounded organelle;GO:0043229//intracellular organelle;GO:0043231//intracellular membrane-bounded organelle;GO:0044424//intracellular part;GO:0044444…	GO:0000166//nucleotide binding;GO:0003674//molecular_function;GO:0003824//catalytic activity;GO:0004842//ubiquitin-protein transferase activity;GO:0005488//binding;GO:0005515//protein binding;GO:0005524//ATP binding;GO:0008144//drug binding;GO:0016740//transferase activity;GO:0017076//purine nucleotide binding;GO:0019787//ubiquitin-like protein transferase activity;GO:0019899//enzyme binding;GO:0…	GO:0000209//protein polyubiquitination;GO:0003007//heart morphogenesis;GO:0003205//cardiac chamber development;GO:0003206//cardiac chamber morphogenesis;GO:0003208//cardiac ventricle morphogenesis;GO:0003222//ventricular trabecula myocardium morphogenesis;GO:0003229//ventricular cardiac muscle tissue development;GO:0003231//cardiac ventricle development;GO:0006457//protein folding;GO:0006464//cel…
estExt_Genewise1.C_40512	MergePeak_3133	quadrant1	no	2275	1875	1040	2108	3591	3448	32.89	30.12	20.81	47.86	76.97	73.69	27.94	66.1733	1.24392	1.0734e-05	0.00017102	2.19982	0.605145	-1.59468	-0.227153	0.534861	0.997636	ufd2	KAF3765493.1 hypothetical protein M406DRAFT_276166 [Cryphonectria parasitica EP155]	Genetic Information Processing;Genetic Information Processing	Folding, sorting and degradation;Folding, sorting and degradation	ko04141//Protein processing in endoplasmic reticulum;ko04120//Ubiquitin mediated proteolysis	K10597;K10597	GO:0000151//ubiquitin ligase complex;GO:0005575//cellular_component;GO:0005622//intracellular;GO:0005623//cell;GO:0005634//nucleus;GO:0005737//cytoplasm;GO:0005829//cytosol;GO:0032991//macromolecular complex;GO:0043226//organelle;GO:0043227//membrane-bounded organelle;GO:0043229//intracellular organelle;GO:0043231//intracellular membrane-bounded organelle;GO:0044424//intracellular part;GO:0044444…	GO:0000166//nucleotide binding;GO:0003674//molecular_function;GO:0003824//catalytic activity;GO:0004842//ubiquitin-protein transferase activity;GO:0005488//binding;GO:0005515//protein binding;GO:0005524//ATP binding;GO:0008144//drug binding;GO:0016740//transferase activity;GO:0017076//purine nucleotide binding;GO:0019787//ubiquitin-like protein transferase activity;GO:0019899//enzyme binding;GO:0…	GO:0000209//protein polyubiquitination;GO:0003007//heart morphogenesis;GO:0003205//cardiac chamber development;GO:0003206//cardiac chamber morphogenesis;GO:0003208//cardiac ventricle morphogenesis;GO:0003222//ventricular trabecula myocardium morphogenesis;GO:0003229//ventricular cardiac muscle tissue development;GO:0003231//cardiac ventricle development;GO:0006457//protein folding;GO:0006464//cel…
estExt_Genewise1.C_90173	MergePeak_5893	quadrant1	no	490	465	239	826	540	672	14.54	15.34	9.82	38.5	23.76	29.49	13.2333	30.5833	1.20857	5.0239e-12	2.5713e-10	4.22714	2.21355	-2.01359	-0.254916	0.442966	0.950182	ARE2	KAF3760512.1 MBOAT-domain-containing protein [Cryphonectria parasitica EP155]	Metabolism	Lipid metabolism	ko00100//Steroid biosynthesis	K00637	GO:0005575//cellular_component;GO:0005622//intracellular;GO:0005623//cell;GO:0005737//cytoplasm;GO:0005783//endoplasmic reticulum;GO:0005789//endoplasmic reticulum membrane;GO:0012505//endomembrane system;GO:0016020//membrane;GO:0016021//integral component of membrane;GO:0030176//integral component of endoplasmic reticulum membrane;GO:0031224//intrinsic component of membrane;GO:0031227//intrinsic…	GO:0003674//molecular_function;GO:0003824//catalytic activity;GO:0004772//sterol O-acyltransferase activity;GO:0008374//O-acyltransferase activity;GO:0016740//transferase activity;GO:0016746//transferase activity, transferring acyl groups;GO:0016747//transferase activity, transferring acyl groups other than amino-acyl groups;GO:0020037//heme binding;GO:0034737//ergosterol O-acyltransferase activi…	GO:0006066//alcohol metabolic process;GO:0006629//lipid metabolic process;GO:0006694//steroid biosynthetic process;GO:0006696//ergosterol biosynthetic process;GO:0008150//biological_process;GO:0008152//metabolic process;GO:0008202//steroid metabolic process;GO:0008204//ergosterol metabolic process;GO:0008610//lipid biosynthetic process;GO:0009058//biosynthetic process;GO:0009987//cellular process…
estExt_Genewise1Plus.C_100608	MergePeak_1348	quadrant1	yes	263	238	121	672	285	364	12.59	12.66	8.02	50.53	20.23	25.76	11.09	32.1733	1.53661	1.10628e-06	2.14703e-05	1.76944	-9.53163	-11.3011	-1.03985	0.000286393	0.00163058	--	KAF3760358.1 hypothetical protein M406DRAFT_297135 [Cryphonectria parasitica EP155]	-	-	-	-	-	GO:0004061//arylformamidase activity	GO:0019441//tryptophan catabolic process to kynurenine
estExt_Genewise1Plus.C_10554	MergePeak_131	quadrant1	no	2731	2549	1730	2862	4682	4565	27.18	28.19	23.83	44.73	69.08	67.17	26.4	60.3267	1.19226	3.92421e-05	0.000527806	2.52803	0.494179	-2.03385	-0.275312	0.434483	0.944273	YCF1	KAF3769647.1 hypothetical protein M406DRAFT_284080 [Cryphonectria parasitica EP155]	Environmental Information Processing	Membrane transport	ko02010//ABC transporters	K05665	GO:0000322//storage vacuole;GO:0000323//lytic vacuole;GO:0000324//fungal-type vacuole;GO:0000329//fungal-type vacuole membrane;GO:0005575//cellular_component;GO:0005622//intracellular;GO:0005623//cell;GO:0005737//cytoplasm;GO:0005773//vacuole;GO:0005774//vacuolar membrane;GO:0005887//integral component of plasma membrane;GO:0009380//excinuclease repair complex;GO:0009898//cytoplasmic side of plas…	GO:0000166//nucleotide binding;GO:0003674//molecular_function;GO:0003677//DNA binding;GO:0003824//catalytic activity;GO:0003924//GTPase activity;GO:0005215//transporter activity;GO:0005260//channel-conductance-controlling ATPase activity;GO:0005310//dicarboxylic acid transmembrane transporter activity;GO:0005319//lipid transporter activity;GO:0005342//organic acid transmembrane transporter activi…	GO:0000910//cytokinesis;GO:0006289//nucleotide-excision repair;GO:0006518//peptide metabolic process;GO:0006575//cellular modified amino acid metabolic process;GO:0006749//glutathione metabolic process;GO:0006790//sulfur compound metabolic process;GO:0006807//nitrogen compound metabolic process;GO:0006810//transport;GO:0006811//ion transport;GO:0006817//phosphate ion transport;GO:0006820//anion t…
estExt_Genewise1Plus.C_11303	MergePeak_326	quadrant1	no	489	408	438	1580	378	694	13.55	12.56	16.8	68.76	15.53	28.43	14.3033	37.5733	1.39336	0.00889551	0.0514044	2.23356	-9.78568	-12.0192	-11.9744	6.64198e-05	0.000586272	LONRF1	KAF3769993.1 hypothetical protein M406DRAFT_284490 [Cryphonectria parasitica EP155]	-	-	-	-	GO:0000109//nucleotide-excision repair complex;GO:0005575//cellular_component;GO:0005622//intracellular;GO:0005623//cell;GO:0005737//cytoplasm;GO:0005829//cytosol;GO:0044424//intracellular part;GO:0044444//cytoplasmic part;GO:0044464//cell part	GO:0003674//molecular_function;GO:0003824//catalytic activity;GO:0004842//ubiquitin-protein transferase activity;GO:0005488//binding;GO:0005515//protein binding;GO:0008270//zinc ion binding;GO:0016740//transferase activity;GO:0019787//ubiquitin-like protein transferase activity;GO:0019899//enzyme binding;GO:0031624//ubiquitin conjugating enzyme binding;GO:0043167//ion binding;GO:0043169//cation b…	GO:0000209//protein polyubiquitination;GO:0006289//nucleotide-excision repair;GO:0006464//cellular protein modification process;GO:0006807//nitrogen compound metabolic process;GO:0008150//biological_process;GO:0008152//metabolic process;GO:0009893//positive regulation of metabolic process;GO:0009894//regulation of catabolic process;GO:0009896//positive regulation of catabolic process;GO:0009987//…
estExt_Genewise1Plus.C_21041	MergePeak_1714	quadrant1	no	1222	1095	3223	3862	4389	4302	22.79	22.69	83.19	113.13	121.37	118.63	42.89	117.71	1.45652	0.0376211	0.150056	1.15762	-1.02072	-2.17835	-0.301877	0.398293	0.9086	--	KAF3768739.1 hypothetical protein M406DRAFT_286719 [Cryphonectria parasitica EP155]	-	-	-	-	GO:0009379//Holliday junction helicase complex	GO:0003924//GTPase activity;GO:0004222//metalloendopeptidase activity;GO:0004252//serine-type endopeptidase activity;GO:0005047//signal recognition particle binding;GO:0005524//ATP binding;GO:0009378//four-way junction helicase activity;GO:0016887//ATPase activity	GO:0006310//DNA recombination;GO:0006508//proteolysis;GO:0009306//protein secretion;GO:0051301//cell division
estExt_Genewise1Plus.C_31413	MergePeak_2469	quadrant1	no	154	160	1874	1616	2676	2684	4.76	5.5	80.21	78.49	122.71	122.72	30.1567	107.973	1.84013	1	1	3.40681	1.17956	-2.22725	-0.211524	0.478238	0.973321	cpaO	KAF3767282.1 FAD/NAD(P)-binding domain-containing protein [Cryphonectria parasitica EP155]	-	-	-	-	GO:0009331//glycerol-3-phosphate dehydrogenase complex	GO:0003824//catalytic activity;GO:0004148//dihydrolipoyl dehydrogenase activity;GO:0004368//glycerol-3-phosphate dehydrogenase activity;GO:0004729//oxygen-dependent protoporphyrinogen oxidase activity;GO:0004791//thioredoxin-disulfide reductase activity;GO:0008677//2-dehydropantoate 2-reductase activity;GO:0008767//UDP-galactopyranose mutase activity;GO:0015036//disulfide oxidoreductase activity;…	GO:0006071//glycerol metabolic process;GO:0006096//glycolytic process;GO:0006744//ubiquinone biosynthetic process;GO:0006779//porphyrin-containing compound biosynthetic process;GO:0006790//sulfur compound metabolic process;GO:0009228//thiamine biosynthetic process;GO:0009273//peptidoglycan-based cell wall biogenesis;GO:0015940//pantothenate biosynthetic process;GO:0015995//chlorophyll biosyntheti…
estExt_Genewise1Plus.C_41711	MergePeak_3456	quadrant1	no	1667	1454	794	2729	1691	1808	57.15	55.39	37.67	146.94	85.96	91.64	50.07	108.18	1.11142	4.14884e-09	1.32203e-07	2.46192	-0.631425	-3.09335	-0.360598	0.271331	0.736113	arg-8	KAF3766041.1 acetylornithine and succinylornithine aminotransferase [Cryphonectria parasitica EP155]	Metabolism;Metabolism;Metabolism;Metabolism;Metabolism	Global and overview maps;Global and overview maps;Global and overview maps;Global and overview maps;Amino acid metabolism	ko01100//Metabolic pathways;ko01110//Biosynthesis of secondary metabolites;ko01230//Biosynthesis of amino acids;ko01210//2-Oxocarboxylic acid metabolism;ko00220//Arginine biosynthesis	K00818;K00818;K00818;K00818;K00818	GO:0005575//cellular_component;GO:0005622//intracellular;GO:0005623//cell;GO:0005634//nucleus;GO:0005654//nucleoplasm;GO:0005737//cytoplasm;GO:0005739//mitochondrion;GO:0005759//mitochondrial matrix;GO:0009507//chloroplast;GO:0009532//plastid stroma;GO:0009536//plastid;GO:0009570//chloroplast stroma;GO:0031974//membrane-enclosed lumen;GO:0031981//nuclear lumen;GO:0043226//organelle;GO:0043227//me…	GO:0003674//molecular_function;GO:0003824//catalytic activity;GO:0003867//4-aminobutyrate transaminase activity;GO:0003992//N2-acetyl-L-ornithine:2-oxoglutarate 5-aminotransferase activity;GO:0004015//adenosylmethionine-8-amino-7-oxononanoate transaminase activity;GO:0004587//ornithine-oxo-acid transaminase activity;GO:0005488//binding;GO:0005507//copper ion binding;GO:0005515//protein binding;GO…	GO:0003008//system process;GO:0006082//organic acid metabolic process;GO:0006520//cellular amino acid metabolic process;GO:0006525//arginine metabolic process;GO:0006526//arginine biosynthetic process;GO:0006536//glutamate metabolic process;GO:0006538//glutamate catabolic process;GO:0006560//proline metabolic process;GO:0006561//proline biosynthetic process;GO:0006591//ornithine metabolic process…
estExt_Genewise1Plus.C_50884	MergePeak_3965	quadrant1	yes	1278	1083	256	1718	1047	1235	35.6	33.53	9.87	75.17	43.25	50.87	26.3333	56.43	1.09957	0.00122256	0.0100435	1.5724	-10.2332	-11.8056	-11.8522	4.88236e-05	0.000479258	MFS1	KAF3764447.1 MFS general substrate transporter [Cryphonectria parasitica EP155]	-	-	-	-	GO:0005887//integral component of plasma membrane	GO:0008990//rRNA (guanine-N2-)-methyltransferase activity;GO:0015238//drug transmembrane transporter activity;GO:0015307//drug:proton antiporter activity;GO:0022857//transmembrane transporter activity;GO:0042910//xenobiotic transporter activity	GO:0006855//drug transmembrane transport;GO:0015893//drug transport;GO:0031167//rRNA methylation;GO:0042493//response to drug;GO:0042908//xenobiotic transport;GO:0055085//transmembrane transport
estExt_Genewise1Plus.C_50884	MergePeak_3966	quadrant1	no	1278	1083	256	1718	1047	1235	35.6	33.53	9.87	75.17	43.25	50.87	26.3333	56.43	1.09957	0.00122256	0.0100435	2.70534	0.529649	-2.17569	-0.267881	0.426782	0.937267	MFS1	KAF3764447.1 MFS general substrate transporter [Cryphonectria parasitica EP155]	-	-	-	-	GO:0005887//integral component of plasma membrane	GO:0008990//rRNA (guanine-N2-)-methyltransferase activity;GO:0015238//drug transmembrane transporter activity;GO:0015307//drug:proton antiporter activity;GO:0022857//transmembrane transporter activity;GO:0042910//xenobiotic transporter activity	GO:0006855//drug transmembrane transport;GO:0015893//drug transport;GO:0031167//rRNA methylation;GO:0042493//response to drug;GO:0042908//xenobiotic transport;GO:0055085//transmembrane transport
estExt_Genewise1Plus.C_60510	MergePeak_4569	quadrant1	no	9699	8499	14697	23474	16682	15706	85.11	82.87	178.48	323.51	217.05	203.76	115.487	248.107	1.10323	0.029789	0.126447	1.51656	-0.945649	-2.46221	-0.394404	0.302698	0.793663	Agnpks1	KAF3763204.1 hypothetical protein M406DRAFT_292843 [Cryphonectria parasitica EP155]	-	-	-	-	-	GO:0003674//molecular_function;GO:0003985//acetyl-CoA C-acetyltransferase activity;GO:0004314//[acyl-carrier-protein] S-malonyltransferase activity;GO:0016747//transferase activity, transferring acyl groups other than amino-acyl groups;GO:0033817//beta-ketoacyl-acyl-carrier-protein synthase II activity	GO:0006631//fatty acid metabolic process;GO:0006633//fatty acid biosynthetic process;GO:0030639//polyketide biosynthetic process;GO:0051205//protein insertion into membrane
estExt_Genewise1Plus.C_60510	MergePeak_4572	quadrant1	no	9699	8499	14697	23474	16682	15706	85.11	82.87	178.48	323.51	217.05	203.76	115.487	248.107	1.10323	0.029789	0.126447	2.32731	0.827125	-1.50018	-0.32471	0.45038	0.955842	Agnpks1	KAF3763204.1 hypothetical protein M406DRAFT_292843 [Cryphonectria parasitica EP155]	-	-	-	-	-	GO:0003674//molecular_function;GO:0003985//acetyl-CoA C-acetyltransferase activity;GO:0004314//[acyl-carrier-protein] S-malonyltransferase activity;GO:0016747//transferase activity, transferring acyl groups other than amino-acyl groups;GO:0033817//beta-ketoacyl-acyl-carrier-protein synthase II activity	GO:0006631//fatty acid metabolic process;GO:0006633//fatty acid biosynthetic process;GO:0030639//polyketide biosynthetic process;GO:0051205//protein insertion into membrane
estExt_Genewise1Plus.C_60510	MergePeak_4573	quadrant1	no	9699	8499	14697	23474	16682	15706	85.11	82.87	178.48	323.51	217.05	203.76	115.487	248.107	1.10323	0.029789	0.126447	1.99044	0.464496	-1.52595	-0.662232	0.23334	0.660434	Agnpks1	KAF3763204.1 hypothetical protein M406DRAFT_292843 [Cryphonectria parasitica EP155]	-	-	-	-	-	GO:0003674//molecular_function;GO:0003985//acetyl-CoA C-acetyltransferase activity;GO:0004314//[acyl-carrier-protein] S-malonyltransferase activity;GO:0016747//transferase activity, transferring acyl groups other than amino-acyl groups;GO:0033817//beta-ketoacyl-acyl-carrier-protein synthase II activity	GO:0006631//fatty acid metabolic process;GO:0006633//fatty acid biosynthetic process;GO:0030639//polyketide biosynthetic process;GO:0051205//protein insertion into membrane
estExt_Genewise1Plus.C_60921	MergePeak_4658	quadrant1	no	576	432	229	865	1001	1003	27.01	22.52	14.86	63.72	69.61	69.55	21.4633	67.6267	1.65572	1.59335e-15	1.22869e-13	1.95433	-0.499105	-2.45344	-0.277423	NA	NA	dbaE	KAF3763400.1 alpha/beta-hydrolase [Cryphonectria parasitica EP155]	-	-	-	-	-	GO:0016787//hydrolase activity;GO:0070205//2-succinyl-6-hydroxy-2,4-cyclohexadiene-1-carboxylate synthase activity	GO:0009234//menaquinone biosynthetic process
estExt_Genewise1Plus.C_70723	MergePeak_5140	quadrant1	yes	500	447	273	1291	336	588	13.27	13.18	10.03	53.8	13.22	23.07	12.16	30.03	1.30426	0.00270732	0.0193306	2.45721	-8.95086	-11.4081	-0.936702	0.000328146	0.00180496	SPAC23C11.06c	KAF3762391.1 hypothetical protein M406DRAFT_294077 [Cryphonectria parasitica EP155]	-	-	-	-	GO:0000322//storage vacuole;GO:0000323//lytic vacuole;GO:0000324//fungal-type vacuole;GO:0000329//fungal-type vacuole membrane;GO:0005575//cellular_component;GO:0005622//intracellular;GO:0005623//cell;GO:0005737//cytoplasm;GO:0005773//vacuole;GO:0005774//vacuolar membrane;GO:0016020//membrane;GO:0016021//integral component of membrane;GO:0031090//organelle membrane;GO:0031166//integral component …	GO:0003674//molecular_function;GO:0003824//catalytic activity;GO:0004576//oligosaccharyl transferase activity;GO:0016787//hydrolase activity	GO:0006487//protein N-linked glycosylation;GO:0008150//biological_process
estExt_Genewise1Plus.C_90048	MergePeak_5858	quadrant1	no	198	171	182	139	362	430	5.66	5.43	7.2	6.24	15.35	18.18	6.09667	13.2567	1.12063	0.0197536	0.0942225	3.1398	-8.62784	-11.7676	-0.889148	0.000259321	0.00152039	BAT1	KAF3760458.1 amino acid transporter [Cryphonectria parasitica EP155]	-	-	-	-	GO:0005575//cellular_component;GO:0005623//cell;GO:0005886//plasma membrane;GO:0005887//integral component of plasma membrane;GO:0016020//membrane;GO:0016021//integral component of membrane;GO:0031224//intrinsic component of membrane;GO:0031226//intrinsic component of plasma membrane;GO:0044425//membrane part;GO:0044459//plasma membrane part;GO:0044464//cell part;GO:0071944//cell periphery	GO:0003674//molecular_function;GO:0005215//transporter activity;GO:0005342//organic acid transmembrane transporter activity;GO:0008509//anion transmembrane transporter activity;GO:0008514//organic anion transmembrane transporter activity;GO:0015075//ion transmembrane transporter activity;GO:0015171//amino acid transmembrane transporter activity;GO:0015179//L-amino acid transmembrane transporter a…	GO:0003333//amino acid transmembrane transport;GO:0006810//transport;GO:0006811//ion transport;GO:0006820//anion transport;GO:0006865//amino acid transport;GO:0008150//biological_process;GO:0015711//organic anion transport;GO:0015807//L-amino acid transport;GO:0015849//organic acid transport;GO:0034220//ion transmembrane transport;GO:0046942//carboxylic acid transport;GO:0051179//localization;GO:…
estExt_Genewise1Plus.C_90073	MergePeak_5865	quadrant1	yes	91	86	163	242	308	311	4.94	5.19	12.25	20.65	24.81	24.98	7.46	23.48	1.65418	0.00336336	0.0231709	4.0986	-9.1826	-13.2812	-13.6705	3.98203e-06	7.97117e-05	--	KAF3760469.1 hypothetical protein M406DRAFT_295808 [Cryphonectria parasitica EP155]	-	-	-	-	-	GO:0008146//sulfotransferase activity	-
estExt_fgenesh1_kg.C_10053	MergePeak_80	quadrant1	no	1172	1078	260	1105	1336	1335	51.23	52.37	15.73	75.87	86.6	86.29	39.7767	82.92	1.0598	0.000918316	0.0078599	2.77196	1.50196	-1.27	-0.172708	0.622415	0.999065	--	KAF3769577.1 hypothetical protein M406DRAFT_354053 [Cryphonectria parasitica EP155]	-	-	-	-	-	GO:0005515//protein binding;GO:0016034//maleylacetoacetate isomerase activity	GO:0006559//L-phenylalanine catabolic process;GO:0006572//tyrosine catabolic process;GO:0006749//glutathione metabolic process
estExt_fgenesh1_kg.C_10515	MergePeak_695	quadrant1	no	259	198	272	997	969	1275	9.92	8.43	14.42	59.99	55.05	72.22	10.9233	62.42	2.5146	1.94953e-09	6.79225e-08	2.31513	-2.71643	-5.03156	-0.588555	0.0720039	0.234641	HMGCL	KAF3770550.1 hypothetical protein M406DRAFT_354502 [Cryphonectria parasitica EP155]	Metabolism;Metabolism;Cellular Processes;Metabolism;Metabolism;Metabolism	Global and overview maps;Global and overview maps;Transport and catabolism;Amino acid metabolism;Carbohydrate metabolism;Lipid metabolism	ko01100//Metabolic pathways;ko01110//Biosynthesis of secondary metabolites;ko04146//Peroxisome;ko00280//Valine, leucine and isoleucine degradation;ko00650//Butanoate metabolism;ko00072//Synthesis and degradation of ketone bodies	K01640;K01640;K01640;K01640;K01640;K01640	GO:0005737//cytoplasm	GO:0003824//catalytic activity;GO:0003852//2-isopropylmalate synthase activity;GO:0004410//homocitrate synthase activity;GO:0004736//pyruvate carboxylase activity;GO:0008701//4-hydroxy-2-oxovalerate aldolase activity;GO:0008948//oxaloacetate decarboxylase activity;GO:0015081//sodium ion transmembrane transporter activity;GO:0043714//(R)-citramalate synthase activity	GO:0006094//gluconeogenesis;GO:0006814//sodium ion transport;GO:0009097//isoleucine biosynthetic process;GO:0009098//leucine biosynthetic process;GO:0051188//cofactor biosynthetic process
estExt_fgenesh1_kg.C_10577	MergePeak_817	quadrant1	no	1618	1311	362	1526	1835	2024	63.33	57.02	19.61	93.81	106.49	117.12	46.6533	105.807	1.18138	0.000188678	0.00204923	3.35307	2.1032	-1.24987	-0.456121	0.374994	0.881252	atrD	KAF3770765.1 PLP-dependent transferase [Cryphonectria parasitica EP155]	-	-	-	-	GO:0005575//cellular_component;GO:0005622//intracellular;GO:0005623//cell;GO:0005634//nucleus;GO:0005737//cytoplasm;GO:0043226//organelle;GO:0043227//membrane-bounded organelle;GO:0043229//intracellular organelle;GO:0043231//intracellular membrane-bounded organelle;GO:0044424//intracellular part;GO:0044464//cell part	GO:0003674//molecular_function;GO:0003824//catalytic activity;GO:0004400//histidinol-phosphate transaminase activity;GO:0005488//binding;GO:0008144//drug binding;GO:0008483//transaminase activity;GO:0008793//aromatic-amino-acid:2-oxoglutarate aminotransferase activity;GO:0009016//succinyldiaminopimelate transaminase activity;GO:0016212//kynurenine-oxoglutarate transaminase activity;GO:0016740//tr…	GO:0000096//sulfur amino acid metabolic process;GO:0000097//sulfur amino acid biosynthetic process;GO:0000105//histidine biosynthetic process;GO:0006082//organic acid metabolic process;GO:0006520//cellular amino acid metabolic process;GO:0006555//methionine metabolic process;GO:0006725//cellular aromatic compound metabolic process;GO:0006790//sulfur compound metabolic process;GO:0006807//nitrogen…
estExt_fgenesh1_kg.C_10577	MergePeak_818	quadrant1	no	1618	1311	362	1526	1835	2024	63.33	57.02	19.61	93.81	106.49	117.12	46.6533	105.807	1.18138	0.000188678	0.00204923	2.48154	0.0164207	-2.46512	-1.00839	0.0966154	0.308388	atrD	KAF3770765.1 PLP-dependent transferase [Cryphonectria parasitica EP155]	-	-	-	-	GO:0005575//cellular_component;GO:0005622//intracellular;GO:0005623//cell;GO:0005634//nucleus;GO:0005737//cytoplasm;GO:0043226//organelle;GO:0043227//membrane-bounded organelle;GO:0043229//intracellular organelle;GO:0043231//intracellular membrane-bounded organelle;GO:0044424//intracellular part;GO:0044464//cell part	GO:0003674//molecular_function;GO:0003824//catalytic activity;GO:0004400//histidinol-phosphate transaminase activity;GO:0005488//binding;GO:0008144//drug binding;GO:0008483//transaminase activity;GO:0008793//aromatic-amino-acid:2-oxoglutarate aminotransferase activity;GO:0009016//succinyldiaminopimelate transaminase activity;GO:0016212//kynurenine-oxoglutarate transaminase activity;GO:0016740//tr…	GO:0000096//sulfur amino acid metabolic process;GO:0000097//sulfur amino acid biosynthetic process;GO:0000105//histidine biosynthetic process;GO:0006082//organic acid metabolic process;GO:0006520//cellular amino acid metabolic process;GO:0006555//methionine metabolic process;GO:0006725//cellular aromatic compound metabolic process;GO:0006790//sulfur compound metabolic process;GO:0006807//nitrogen…
estExt_fgenesh1_kg.C_30004	MergePeak_2067	quadrant1	no	310	254	1460	16358	33645	32946	7.14	6.51	46.57	592.12	1149.73	1122.63	20.0733	954.827	5.57189	2.04739e-09	7.07545e-08	3.49634	1.62042	-1.87592	-0.298653	0.433625	0.943504	gliA	KAF3766638.1 MFS gliotoxin efflux transporter glia [Cryphonectria parasitica EP155]	-	-	-	-	GO:0005887//integral component of plasma membrane;GO:0019031//viral envelope;GO:0033644//host cell membrane	GO:0005261//cation channel activity;GO:0008028//monocarboxylic acid transmembrane transporter activity;GO:0015238//drug transmembrane transporter activity;GO:0015307//drug:proton antiporter activity;GO:0022857//transmembrane transporter activity;GO:0042910//xenobiotic transporter activity	GO:0006855//drug transmembrane transport;GO:0015718//monocarboxylic acid transport;GO:0015893//drug transport;GO:0019076//viral release from host cell;GO:0032801//receptor catabolic process;GO:0042493//response to drug;GO:0042908//xenobiotic transport;GO:0055085//transmembrane transport
estExt_fgenesh1_kg.C_30043	MergePeak_2096	quadrant1	no	628	540	569	40514	51815	56056	18.61	17.78	23.33	1885.26	2276.24	2455.52	19.9067	2205.67	6.79182	3.45267e-72	2.66247e-69	2.39418	1.17594	-1.21824	-0.230166	NA	NA	HVO_B0029	KAF3766650.1 oxidoreductase domain-containing protein [Cryphonectria parasitica EP155]	-	-	-	-	-	GO:0003942//N-acetyl-gamma-glutamyl-phosphate reductase activity;GO:0016491//oxidoreductase activity;GO:0016620//oxidoreductase activity, acting on the aldehyde or oxo group of donors, NAD or NADP as acceptor;GO:0050112//inositol 2-dehydrogenase activity;GO:0051287//NAD binding	GO:0006592//ornithine biosynthetic process;GO:0019310//inositol catabolic process;GO:0055114//oxidation-reduction process
estExt_fgenesh1_kg.C_30056	MergePeak_2109	quadrant1	no	2080	1674	1346	2934	4742	4445	87.9	78.62	78.73	194.75	297.15	277.74	81.75	256.547	1.64993	1.26819e-07	2.9755e-06	9.08129	7.7067	-1.37459	-0.56255	0.290575	0.772582	HSD2	KAF3766663.1 NAD(P)-binding protein [Cryphonectria parasitica EP155]	-	-	-	-	GO:0009289//pilus;GO:0043230//extracellular organelle	GO:0003824//catalytic activity;GO:0004045//aminoacyl-tRNA hydrolase activity;GO:0004316//3-oxoacyl-[acyl-carrier-protein] reductase (NADPH) activity;GO:0004488//methylenetetrahydrofolate dehydrogenase (NADP+) activity;GO:0004757//sepiapterin reductase activity;GO:0008667//2,3-dihydro-2,3-dihydroxybenzoate dehydrogenase activity;GO:0008678//2-deoxy-D-gluconate 3-dehydrogenase activity;GO:0016491//…	GO:0000272//polysaccharide catabolic process;GO:0006412//translation;GO:0006633//fatty acid biosynthetic process;GO:0006729//tetrahydrobiopterin biosynthetic process;GO:0009405//pathogenesis;GO:0015995//chlorophyll biosynthetic process;GO:0055114//oxidation-reduction process
estExt_fgenesh1_kg.C_30107	MergePeak_2186	quadrant1	no	1025	912	930	1203	4745	3966	54.51	53.9	68.45	100.48	374.16	311.84	58.9533	262.16	2.1528	0.000120109	0.00139677	3.46985	1.36037	-2.10949	-0.418008	0.316837	0.812383	--	KAF3766802.1 hypothetical protein M406DRAFT_355367 [Cryphonectria parasitica EP155]	-	-	-	-	GO:0000428//DNA-directed RNA polymerase complex;GO:0005575//cellular_component;GO:0005622//intracellular;GO:0005623//cell;GO:0005634//nucleus;GO:0005654//nucleoplasm;GO:0005667//transcription factor complex;GO:0005669//transcription factor TFIID complex;GO:0005694//chromosome;GO:0016010//dystrophin-associated glycoprotein complex;GO:0016591//DNA-directed RNA polymerase II, holoenzyme;GO:0016604//…	GO:0000976//transcription regulatory region sequence-specific DNA binding;GO:0000977//RNA polymerase II regulatory region sequence-specific DNA binding;GO:0000979//RNA polymerase II core promoter sequence-specific DNA binding;GO:0000988//transcription factor activity, protein binding;GO:0000989//transcription factor activity, transcription factor binding;GO:0000990//transcription factor activity,…	GO:0001112//DNA-templated transcriptional open complex formation;GO:0001113//transcriptional open complex formation at RNA polymerase II promoter;GO:0001120//protein-DNA complex remodeling;GO:0001173//DNA-templated transcriptional start site selection;GO:0001174//transcriptional start site selection at RNA polymerase II promoter;GO:0006139//nucleobase-containing compound metabolic process;GO:0006…
estExt_fgenesh1_kg.C_30135	MergePeak_2243	quadrant1	no	8575	8112	3958	6106	16444	15843	246.16	258.78	157.25	275.31	699.95	672.45	220.73	549.237	1.31515	0.00087941	0.00759682	1.57547	-0.546026	-2.12149	-0.737074	0.173441	0.520137	AMF1	KAF3766894.1 MFS general substrate transporter [Cryphonectria parasitica EP155]	-	-	-	-	GO:0005887//integral component of plasma membrane	GO:0015238//drug transmembrane transporter activity;GO:0015307//drug:proton antiporter activity;GO:0022857//transmembrane transporter activity;GO:0042910//xenobiotic transporter activity	GO:0006855//drug transmembrane transport;GO:0015893//drug transport;GO:0042493//response to drug;GO:0042908//xenobiotic transport;GO:0055085//transmembrane transport
estExt_fgenesh1_kg.C_30290	MergePeak_2517	quadrant1	no	345	302	112	7572	4913	5877	15.43	15.01	6.93	531.78	325.74	388.54	12.4567	415.353	5.05935	2.23863e-82	2.87713e-79	2.26061	0.551114	-1.7095	-0.439653	0.341254	0.845526	mmsB	KAF3767363.1 NAD(P)-binding protein [Cryphonectria parasitica EP155]	-	-	-	-	GO:0005737//cytoplasm	GO:0004616//phosphogluconate dehydrogenase (decarboxylating) activity;GO:0004735//pyrroline-5-carboxylate reductase activity;GO:0004764//shikimate 3-dehydrogenase (NADP+) activity;GO:0008442//3-hydroxyisobutyrate dehydrogenase activity;GO:0008679//2-hydroxy-3-oxopropionate reductase activity;GO:0008883//glutamyl-tRNA reductase activity;GO:0009982//pseudouridine synthase activity;GO:0016491//oxido…	GO:0006098//pentose-phosphate shunt;GO:0006400//tRNA modification;GO:0006561//proline biosynthetic process;GO:0006574//valine catabolic process;GO:0006779//porphyrin-containing compound biosynthetic process;GO:0006813//potassium ion transport;GO:0009058//biosynthetic process;GO:0009423//chorismate biosynthetic process;GO:0043447//alkane biosynthetic process;GO:0055114//oxidation-reduction process
estExt_fgenesh1_kg.C_30431	MergePeak_2750	quadrant1	no	208	141	227	271	442	454	10.89	8.2	16.45	22.29	34.31	35.15	11.8467	30.5833	1.36826	0.00397677	0.0267282	3.58375	1.96727	-1.61648	-0.151667	0.604528	0.999065	--	KAF3767738.1 hypothetical protein M406DRAFT_355687 [Cryphonectria parasitica EP155]	-	-	-	-	-	-	-
estExt_fgenesh1_kg.C_30583	MergePeak_3015	quadrant1	yes	714	618	1702	3205	3371	3681	24.4	23.46	80.48	171.99	170.78	185.95	42.78	176.24	2.04253	0.00246101	0.0177583	3.5085	-7.55453	-11.063	-0.578885	0.00218639	0.00852798	himE	KAF3768087.1 RTA1-domain-containing protein [Cryphonectria parasitica EP155]	-	-	-	-	GO:0016021//integral component of membrane	-	-
estExt_fgenesh1_kg.C_40020	MergePeak_3043	quadrant1	no	208	204	362	129	966	781	7.72	8.41	18.59	7.52	53.15	42.85	11.5733	34.5067	1.57607	0.0397565	0.155939	4.01824	2.83575	-1.18249	-0.156263	0.657304	0.999065	calE	KAF3765310.1 cytochrome P450 [Cryphonectria parasitica EP155]	-	-	-	-	-	GO:0005506//iron ion binding;GO:0016705//oxidoreductase activity, acting on paired donors, with incorporation or reduction of molecular oxygen;GO:0020037//heme binding	GO:0055114//oxidation-reduction process
estExt_fgenesh1_kg.C_40127	MergePeak_3156	quadrant1	no	75	67	131	101	246	202	7	6.95	16.91	14.8	34.03	27.86	10.2867	25.5633	1.3133	0.0333567	0.137399	3.21527	1.38667	-1.82861	-0.239545	0.485692	0.975737	--	KAF3765540.1 hypothetical protein M406DRAFT_355963 [Cryphonectria parasitica EP155]	-	-	-	-	GO:0016020//membrane;GO:0016021//integral component of membrane	GO:0015087//cobalt ion transmembrane transporter activity;GO:0015095//magnesium ion transmembrane transporter activity;GO:0046873//metal ion transmembrane transporter activity	GO:0006824//cobalt ion transport;GO:0015693//magnesium ion transport;GO:0030001//metal ion transport;GO:0055085//transmembrane transport
estExt_fgenesh1_kg.C_50230	MergePeak_4098	quadrant1	no	33	19	22	318	448	514	1.78	1.14	1.65	27.01	35.93	41.1	1.52333	34.68	4.5088	1.66169e-28	3.05091e-26	5.80998	2.78631	-3.02367	-0.349017	0.278358	0.747394	--	KAF3764674.1 hypothetical protein M406DRAFT_356620 [Cryphonectria parasitica EP155]	-	-	-	-	-	-	-
estExt_fgenesh1_kg.C_60118	MergePeak_4627	quadrant1	no	44	45	20	80	174	179	2.89	3.28	1.82	8.24	16.92	17.36	2.66333	14.1733	2.41187	2.02534e-08	5.56463e-07	7.88511	6.70269	-1.18241	-0.158126	0.638372	0.999065	Cgl2355	KAF3763303.1 hypothetical protein M406DRAFT_357007 [Cryphonectria parasitica EP155]	-	-	-	-	-	GO:0004617//phosphoglycerate dehydrogenase activity;GO:0051287//NAD binding	GO:0006564//L-serine biosynthetic process;GO:0055114//oxidation-reduction process
estExt_fgenesh1_kg.C_60202	MergePeak_4687	quadrant1	yes	263	216	136	17721	52788	54333	15.46	14.11	11.06	1635.9	4600.44	4721.57	13.5433	3652.64	8.07521	2.29467e-57	1.26392e-54	2.33691	-1.82423	-4.16115	-1.35959	0.0315527	0.106154	gedE	KAF3763436.1 glutathione S-transferase [Cryphonectria parasitica EP155]	Metabolism;Metabolism	Global and overview maps;Metabolism of other amino acids	ko01100//Metabolic pathways;ko00480//Glutathione metabolism	K00799;K00799	GO:0005575//cellular_component;GO:0005622//intracellular;GO:0005623//cell;GO:0005737//cytoplasm;GO:0005829//cytosol;GO:0044424//intracellular part;GO:0044444//cytoplasmic part;GO:0044464//cell part	GO:0003674//molecular_function;GO:0003712//transcription cofactor activity;GO:0003714//transcription corepressor activity;GO:0003824//catalytic activity;GO:0004364//glutathione transferase activity;GO:0004601//peroxidase activity;GO:0004602//glutathione peroxidase activity;GO:0005488//binding;GO:0005515//protein binding;GO:0016034//maleylacetoacetate isomerase activity;GO:0016209//antioxidant act…	GO:0006082//organic acid metabolic process;GO:0006355//regulation of transcription, DNA-templated;GO:0006464//cellular protein modification process;GO:0006518//peptide metabolic process;GO:0006559//L-phenylalanine catabolic process;GO:0006572//tyrosine catabolic process;GO:0006575//cellular modified amino acid metabolic process;GO:0006749//glutathione metabolic process;GO:0006790//sulfur compound…
estExt_fgenesh1_kg.C_60413	MergePeak_4915	quadrant1	no	364	326	1336	611	2136	1745	15.45	15.37	78.47	40.73	134.41	109.49	36.43	94.8767	1.38093	0.115157	0.321588	4.02427	1.17902	-2.84525	-0.312894	0.324482	0.82295	--	KAF3763918.1 hypothetical protein M406DRAFT_357291 [Cryphonectria parasitica EP155]	-	-	-	-	-	GO:0008233//peptidase activity	-
estExt_fgenesh1_kg.C_60443	MergePeak_4954	quadrant1	yes	89	52	28	75	116	100	8.04	5.22	3.5	10.64	15.53	13.35	5.58667	13.1733	1.23756	0.000135215	0.00154701	3.2082	-10.7066	-13.9148	-15.1736	9.66077e-13	2.70743e-09	--	KAF3764014.1 hypothetical protein M406DRAFT_357321 [Cryphonectria parasitica EP155]	-	-	-	-	-	-	-
estExt_fgenesh1_kg.C_70015	MergePeak_4971	quadrant1	no	2014	1805	1739	6526	6614	5550	88.81	88.44	106.12	451.96	432.43	361.83	94.4567	415.407	2.1368	5.58963e-12	2.84825e-10	1.74559	0.298834	-1.44676	-0.336378	0.445391	0.95151	Akr7a3	KAF3762100.1 aldo/keto reductase [Cryphonectria parasitica EP155]	-	-	-	-	GO:0005575//cellular_component;GO:0005622//intracellular;GO:0005623//cell;GO:0005737//cytoplasm;GO:0005794//Golgi apparatus;GO:0005829//cytosol;GO:0012505//endomembrane system;GO:0043226//organelle;GO:0043227//membrane-bounded organelle;GO:0043229//intracellular organelle;GO:0043231//intracellular membrane-bounded organelle;GO:0044424//intracellular part;GO:0044444//cytoplasmic part;GO:0044464//c…	GO:0003674//molecular_function;GO:0003824//catalytic activity;GO:0004032//alditol:NADP+ 1-oxidoreductase activity;GO:0004033//aldo-keto reductase (NADP) activity;GO:0004301//epoxide hydrolase activity;GO:0008106//alcohol dehydrogenase (NADP+) activity;GO:0016491//oxidoreductase activity;GO:0016614//oxidoreductase activity, acting on CH-OH group of donors;GO:0016616//oxidoreductase activity, actin…	GO:0006066//alcohol metabolic process;GO:0006725//cellular aromatic compound metabolic process;GO:0006807//nitrogen compound metabolic process;GO:0008150//biological_process;GO:0008152//metabolic process;GO:0009987//cellular process;GO:0016137//glycoside metabolic process;GO:0016999//antibiotic metabolic process;GO:0017144//drug metabolic process;GO:0019748//secondary metabolic process;GO:0030638…
estExt_fgenesh1_kg.C_70340	MergePeak_5435	quadrant1	no	1552	1411	268	2670	943	1232	68.91	69.62	16.47	186.2	62.09	80.88	51.6667	109.723	1.08656	0.0165887	0.0834633	2.5463	0.902995	-1.64331	-0.466626	0.315959	0.811187	pepF	KAF3762956.1 alpha/beta-hydrolase [Cryphonectria parasitica EP155]	-	-	-	-	-	GO:0003674//molecular_function;GO:0003824//catalytic activity;GO:0004180//carboxypeptidase activity;GO:0004185//serine-type carboxypeptidase activity;GO:0008233//peptidase activity;GO:0008236//serine-type peptidase activity;GO:0008238//exopeptidase activity;GO:0016787//hydrolase activity;GO:0017171//serine hydrolase activity;GO:0070008//serine-type exopeptidase activity;GO:0070011//peptidase acti…	GO:0006508//proteolysis;GO:0006807//nitrogen compound metabolic process;GO:0008150//biological_process;GO:0008152//metabolic process;GO:0019538//protein metabolic process;GO:0043170//macromolecule metabolic process;GO:0044238//primary metabolic process;GO:0071704//organic substance metabolic process;GO:1901564//organonitrogen compound metabolic process
estExt_fgenesh1_kg.C_80493	MergePeak_5773	quadrant1	no	448	367	368	755	1237	1269	24.46	22.27	27.81	64.76	100.16	102.46	24.8467	89.1267	1.8428	1.05353e-06	2.05501e-05	2.91443	1.52834	-1.38609	-0.210715	0.56705	0.999065	--	KAF3761870.1 hypothetical protein M406DRAFT_358121 [Cryphonectria parasitica EP155]	-	-	-	-	-	-	-
estExt_fgenesh1_kg.C_80534	MergePeak_5826	quadrant1	no	1903	1698	1465	4032	1761	2691	49.92	49.5	53.19	166.13	68.5	104.38	50.87	113.003	1.15148	0.000606611	0.00556879	1.8537	0.282339	-1.57136	-0.668951	0.229288	0.652731	--	KAF3761962.1 hypothetical protein M406DRAFT_358162 [Cryphonectria parasitica EP155]	-	-	-	-	-	-	-
estExt_fgenesh1_kg.C_90059	MergePeak_5926	quadrant1	no	299	232	94	2049	4864	5834	15.83	13.65	6.89	170.43	381.95	456.81	12.1233	336.397	4.79431	8.90789e-24	1.24142e-21	3.52084	0.0847181	-3.43612	-0.605933	0.134477	0.418049	--	KAF3760578.1 NAD(P)-binding protein [Cryphonectria parasitica EP155]	-	-	-	-	-	GO:0003824//catalytic activity;GO:0008667//2,3-dihydro-2,3-dihydroxybenzoate dehydrogenase activity;GO:0008678//2-deoxy-D-gluconate 3-dehydrogenase activity;GO:0008831//dTDP-4-dehydrorhamnose reductase activity;GO:0016491//oxidoreductase activity;GO:0016757//transferase activity, transferring glycosyl groups;GO:0050662//coenzyme binding;GO:0051287//NAD binding	GO:0000272//polysaccharide catabolic process;GO:0005975//carbohydrate metabolic process;GO:0009243//O antigen biosynthetic process;GO:0019305//dTDP-rhamnose biosynthetic process;GO:0055114//oxidation-reduction process
estExt_fgenesh1_kg.C_90160	MergePeak_6022	quadrant1	no	930	753	390	1500	1823	1818	52.36	47.11	30.39	132.64	152.19	151.34	43.2867	145.39	1.74793	1.48688e-16	1.25538e-14	1.63787	-0.909242	-2.54712	-0.350601	0.324029	0.822347	YML079W	KAF3760753.1 hypothetical protein M406DRAFT_358328 [Cryphonectria parasitica EP155]	-	-	-	-	GO:0005575//cellular_component;GO:0005622//intracellular;GO:0005623//cell;GO:0005634//nucleus;GO:0005737//cytoplasm;GO:0043226//organelle;GO:0043227//membrane-bounded organelle;GO:0043229//intracellular organelle;GO:0043231//intracellular membrane-bounded organelle;GO:0044424//intracellular part;GO:0044464//cell part	GO:0003674//molecular_function	GO:0008150//biological_process
estExt_fgenesh1_kg.C_90261	MergePeak_6154	quadrant1	no	2681	2384	2724	3887	4592	4371	170.17	168.15	239.29	387.49	432.17	410.19	192.537	409.95	1.09031	0.00199099	0.0149739	2.68646	1.19388	-1.49258	-0.216225	0.549996	0.999065	--	KAF3760974.1 hypothetical protein M406DRAFT_358422 [Cryphonectria parasitica EP155]	-	-	-	-	-	GO:0008080//N-acetyltransferase activity	-
estExt_fgenesh1_pg.C_20693	MergePeak_1922	quadrant1	no	2035	1667	529	2925	3001	3525	47.63	43.36	17.14	107.54	104.16	121.99	36.0433	111.23	1.62574	1.80002e-08	5.04878e-07	2.01374	-1.30967	-3.32341	-0.445659	0.205494	0.59852	UTR1	KAF3769093.1 ATP-NAD kinase [Cryphonectria parasitica EP155]	Metabolism;Metabolism	Global and overview maps;Metabolism of cofactors and vitamins	ko01100//Metabolic pathways;ko00760//Nicotinate and nicotinamide metabolism	K00858;K00858	-	GO:0003674//molecular_function;GO:0003824//catalytic activity;GO:0003951//NAD+ kinase activity;GO:0004127//cytidylate kinase activity;GO:0005524//ATP binding;GO:0016301//kinase activity;GO:0016740//transferase activity;GO:0016772//transferase activity, transferring phosphorus-containing groups;GO:0016773//phosphotransferase activity, alcohol group as acceptor	GO:0006139//nucleobase-containing compound metabolic process;GO:0006725//cellular aromatic compound metabolic process;GO:0006732//coenzyme metabolic process;GO:0006733//oxidoreduction coenzyme metabolic process;GO:0006739//NADP metabolic process;GO:0006741//NADP biosynthetic process;GO:0006753//nucleoside phosphate metabolic process;GO:0006793//phosphorus metabolic process;GO:0006796//phosphate-c…
estExt_fgenesh1_pg.C_30014	MergePeak_2087	quadrant1	no	246	198	211	12600	26548	25971	7.01	6.27	8.32	563.66	1121.18	1093.68	7.2	926.173	7.00714	2.69072e-50	1.00399e-47	2.9314	1.50796	-1.42344	-0.286644	0.482768	0.975155	hpm9	KAF3766646.1 FAD-binding domain-containing protein [Cryphonectria parasitica EP155]	-	-	-	-	-	GO:0016491//oxidoreductase activity;GO:0050660//flavin adenine dinucleotide binding	GO:0055114//oxidation-reduction process
estExt_fgenesh1_pg.C_50340	MergePeak_3958	quadrant1	no	708	641	881	990	2077	1894	21.52	21.65	37.05	47.25	93.59	85.1	26.74	75.3133	1.49391	0.00279093	0.0197689	0.935812	-1.52786	-2.46367	-0.445288	NA	NA	--	KAF3764413.1 hypothetical protein M406DRAFT_351718 [Cryphonectria parasitica EP155]	-	-	-	-	-	GO:0000981//RNA polymerase II transcription factor activity, sequence-specific DNA binding;GO:0003677//DNA binding;GO:0008270//zinc ion binding	GO:0006351//transcription, DNA-templated;GO:0006355//regulation of transcription, DNA-templated
estExt_fgenesh1_pg.C_60201	MergePeak_4591	quadrant1	yes	782	702	400	746	1295	1243	18.21	18.17	12.89	27.29	44.72	42.8	16.4233	38.27	1.22047	2.5825e-05	0.000366524	2.37191	-9.58581	-11.9577	-12.0097	4.31013e-05	0.000443271	--	KAF3763224.1 hypothetical protein M406DRAFT_352259 [Cryphonectria parasitica EP155]	-	-	-	-	-	GO:0000981//RNA polymerase II transcription factor activity, sequence-specific DNA binding;GO:0003677//DNA binding;GO:0008270//zinc ion binding	GO:0006351//transcription, DNA-templated;GO:0006355//regulation of transcription, DNA-templated
estExt_fgenesh1_pm.C_10131	MergePeak_89	quadrant1	no	2310	2150	1859	22884	41213	39343	25.46	26.34	28.36	396.21	673.64	641.23	26.72	570.36	4.41588	3.92231e-29	7.68972e-27	1.06714	-2.18247	-3.24961	-0.569161	0.159189	0.483199	atrF	KAF3769587.1 putative ABC transporter [Cryphonectria parasitica EP155]	Environmental Information Processing	Membrane transport	ko02010//ABC transporters	K08712	GO:0005575//cellular_component;GO:0005737//cytoplasm;GO:0005887//integral component of plasma membrane;GO:0009380//excinuclease repair complex;GO:0009898//cytoplasmic side of plasma membrane;GO:0016020//membrane;GO:0016021//integral component of membrane;GO:0043190//ATP-binding cassette (ABC) transporter complex;GO:0055051//ATP-binding cassette (ABC) transporter complex, integrated substrate bind…	GO:0000166//nucleotide binding;GO:0003674//molecular_function;GO:0003677//DNA binding;GO:0003723//RNA binding;GO:0003724//RNA helicase activity;GO:0003924//GTPase activity;GO:0004020//adenylylsulfate kinase activity;GO:0005198//structural molecule activity;GO:0005260//channel-conductance-controlling ATPase activity;GO:0005319//lipid transporter activity;GO:0005524//ATP binding;GO:0005525//GTP bin…	GO:0000910//cytokinesis;GO:0001887//selenium compound metabolic process;GO:0002949//tRNA threonylcarbamoyladenosine modification;GO:0006289//nucleotide-excision repair;GO:0006400//tRNA modification;GO:0006464//cellular protein modification process;GO:0006790//sulfur compound metabolic process;GO:0006810//transport;GO:0006817//phosphate ion transport;GO:0006824//cobalt ion transport;GO:0006869//li…
estExt_fgenesh1_pm.C_30297	MergePeak_2325	quadrant1	no	226	201	80	279	350	455	9.53	9.42	4.67	18.47	21.88	28.36	7.87333	22.9033	1.54051	1.37218e-07	3.17439e-06	3.63481	0.0912377	-3.54357	-0.31867	0.265197	0.725597	Mtarc1	KAF3767021.1 hypothetical protein M406DRAFT_345265 [Cryphonectria parasitica EP155]	-	-	-	-	-	GO:0003824//catalytic activity;GO:0030151//molybdenum ion binding;GO:0030170//pyridoxal phosphate binding	-
estExt_fgenesh1_pm.C_60055	MergePeak_4497	quadrant1	no	189	127	406	783	260	361	5.62	4.19	16.7	36.54	11.46	15.86	8.83667	21.2867	1.26838	0.102938	0.298491	3.1852	1.82981	-1.3554	-0.246572	0.534489	0.997273	RTA1	KAF3763061.1 hypothetical protein M406DRAFT_346983 [Cryphonectria parasitica EP155]	-	-	-	-	GO:0016021//integral component of membrane	-	GO:0016070//RNA metabolic process
estExt_fgenesh1_pm.C_60484	MergePeak_4825	quadrant1	no	414	337	310	702	841	822	28.21	25.52	29.24	75.14	84.98	82.83	27.6567	80.9833	1.55	5.92695e-08	1.48392e-06	2.33961	0.83208	-1.50753	-0.201272	0.573518	0.999065	Gfer	KAF3763757.1 augmenter of liver regeneration [Cryphonectria parasitica EP155]	-	-	-	-	GO:0005575//cellular_component;GO:0005576//extracellular region;GO:0005615//extracellular space;GO:0005622//intracellular;GO:0005623//cell;GO:0005737//cytoplasm;GO:0005739//mitochondrion;GO:0005740//mitochondrial envelope;GO:0005758//mitochondrial intermembrane space;GO:0005829//cytosol;GO:0031967//organelle envelope;GO:0031970//organelle envelope lumen;GO:0031974//membrane-enclosed lumen;GO:0031…	GO:0000166//nucleotide binding;GO:0003674//molecular_function;GO:0003756//protein disulfide isomerase activity;GO:0003824//catalytic activity;GO:0005102//receptor binding;GO:0005488//binding;GO:0005515//protein binding;GO:0008083//growth factor activity;GO:0015035//protein disulfide oxidoreductase activity;GO:0015036//disulfide oxidoreductase activity;GO:0016491//oxidoreductase activity;GO:001666…	GO:0001889//liver development;GO:0001910//regulation of leukocyte mediated cytotoxicity;GO:0001911//negative regulation of leukocyte mediated cytotoxicity;GO:0002682//regulation of immune system process;GO:0002683//negative regulation of immune system process;GO:0002697//regulation of immune effector process;GO:0002698//negative regulation of immune effector process;GO:0002703//regulation of leuk…
estExt_fgenesh1_pm.C_60484	MergePeak_4826	quadrant1	yes	414	337	310	702	841	822	28.21	25.52	29.24	75.14	84.98	82.83	27.6567	80.9833	1.55	5.92695e-08	1.48392e-06	3.52128	-7.7408	-11.2621	-0.854053	0.000499308	0.00248325	Gfer	KAF3763757.1 augmenter of liver regeneration [Cryphonectria parasitica EP155]	-	-	-	-	GO:0005575//cellular_component;GO:0005576//extracellular region;GO:0005615//extracellular space;GO:0005622//intracellular;GO:0005623//cell;GO:0005737//cytoplasm;GO:0005739//mitochondrion;GO:0005740//mitochondrial envelope;GO:0005758//mitochondrial intermembrane space;GO:0005829//cytosol;GO:0031967//organelle envelope;GO:0031970//organelle envelope lumen;GO:0031974//membrane-enclosed lumen;GO:0031…	GO:0000166//nucleotide binding;GO:0003674//molecular_function;GO:0003756//protein disulfide isomerase activity;GO:0003824//catalytic activity;GO:0005102//receptor binding;GO:0005488//binding;GO:0005515//protein binding;GO:0008083//growth factor activity;GO:0015035//protein disulfide oxidoreductase activity;GO:0015036//disulfide oxidoreductase activity;GO:0016491//oxidoreductase activity;GO:001666…	GO:0001889//liver development;GO:0001910//regulation of leukocyte mediated cytotoxicity;GO:0001911//negative regulation of leukocyte mediated cytotoxicity;GO:0002682//regulation of immune system process;GO:0002683//negative regulation of immune system process;GO:0002697//regulation of immune effector process;GO:0002698//negative regulation of immune effector process;GO:0002703//regulation of leuk…
estExt_fgenesh1_pm.C_80099	MergePeak_5490	quadrant1	yes	781	754	880	1128	1969	2056	27.75	29.77	43.27	62.94	103.73	108	33.5967	91.5567	1.44635	0.00106763	0.00896742	2.85537	-2.19376	-5.04914	-0.933263	0.0337455	0.11326	lcsR	KAF3761344.1 Metallo-hydrolase/oxidoreductase [Cryphonectria parasitica EP155]	-	-	-	-	GO:0005575//cellular_component;GO:0005622//intracellular;GO:0005623//cell;GO:0005737//cytoplasm;GO:0005739//mitochondrion;GO:0005740//mitochondrial envelope;GO:0005743//mitochondrial inner membrane;GO:0016020//membrane;GO:0016021//integral component of membrane;GO:0019866//organelle inner membrane;GO:0031090//organelle membrane;GO:0031224//intrinsic component of membrane;GO:0031300//intrinsic com…	GO:0003674//molecular_function;GO:0003824//catalytic activity;GO:0004620//phospholipase activity;GO:0005488//binding;GO:0008081//phosphoric diester hydrolase activity;GO:0008270//zinc ion binding;GO:0016298//lipase activity;GO:0016787//hydrolase activity;GO:0016788//hydrolase activity, acting on ester bonds;GO:0042578//phosphoric ester hydrolase activity;GO:0043167//ion binding;GO:0043169//cation…	GO:0006066//alcohol metabolic process;GO:0006576//cellular biogenic amine metabolic process;GO:0006629//lipid metabolic process;GO:0006644//phospholipid metabolic process;GO:0006650//glycerophospholipid metabolic process;GO:0006793//phosphorus metabolic process;GO:0006796//phosphate-containing compound metabolic process;GO:0006807//nitrogen compound metabolic process;GO:0008150//biological_proces…
fgenesh1_kg.1_584_1011_1_CCBH_CCBI_EXTA	MergePeak_829	quadrant1	yes	2652	2165	478	3204	2236	2640	102.3	92.8	25.52	194.12	127.89	150.57	73.54	157.527	1.09899	0.00155402	0.0122448	3.19637	-10.5941	-13.7905	-15.0158	1.61727e-12	3.02161e-09	SPAC824.07	KAF3770784.1 Metallo-hydrolase/oxidoreductase [Cryphonectria parasitica EP155]	Metabolism;Metabolism	Global and overview maps;Carbohydrate metabolism	ko01100//Metabolic pathways;ko00620//Pyruvate metabolism	K01069;K01069	GO:0005575//cellular_component;GO:0005622//intracellular;GO:0005623//cell;GO:0005737//cytoplasm;GO:0005739//mitochondrion;GO:0005759//mitochondrial matrix;GO:0005829//cytosol;GO:0031974//membrane-enclosed lumen;GO:0043226//organelle;GO:0043227//membrane-bounded organelle;GO:0043229//intracellular organelle;GO:0043231//intracellular membrane-bounded organelle;GO:0043233//organelle lumen;GO:0044422…	GO:0003674//molecular_function;GO:0003824//catalytic activity;GO:0004416//hydroxyacylglutathione hydrolase activity;GO:0005215//transporter activity;GO:0005488//binding;GO:0016787//hydrolase activity;GO:0016788//hydrolase activity, acting on ester bonds;GO:0016790//thiolester hydrolase activity;GO:0043167//ion binding;GO:0043169//cation binding;GO:0046872//metal ion binding	GO:0000003//reproduction;GO:0001666//response to hypoxia;GO:0005975//carbohydrate metabolic process;GO:0005996//monosaccharide metabolic process;GO:0006081//cellular aldehyde metabolic process;GO:0006082//organic acid metabolic process;GO:0006089//lactate metabolic process;GO:0006090//pyruvate metabolic process;GO:0006518//peptide metabolic process;GO:0006575//cellular modified amino acid metabol…
fgenesh1_kg.1_584_1011_1_CCBH_CCBI_EXTA	MergePeak_831	quadrant1	no	2652	2165	478	3204	2236	2640	102.3	92.8	25.52	194.12	127.89	150.57	73.54	157.527	1.09899	0.00155402	0.0122448	5.56748	2.85098	-2.7165	-0.387268	NA	NA	SPAC824.07	KAF3770784.1 Metallo-hydrolase/oxidoreductase [Cryphonectria parasitica EP155]	Metabolism;Metabolism	Global and overview maps;Carbohydrate metabolism	ko01100//Metabolic pathways;ko00620//Pyruvate metabolism	K01069;K01069	GO:0005575//cellular_component;GO:0005622//intracellular;GO:0005623//cell;GO:0005737//cytoplasm;GO:0005739//mitochondrion;GO:0005759//mitochondrial matrix;GO:0005829//cytosol;GO:0031974//membrane-enclosed lumen;GO:0043226//organelle;GO:0043227//membrane-bounded organelle;GO:0043229//intracellular organelle;GO:0043231//intracellular membrane-bounded organelle;GO:0043233//organelle lumen;GO:0044422…	GO:0003674//molecular_function;GO:0003824//catalytic activity;GO:0004416//hydroxyacylglutathione hydrolase activity;GO:0005215//transporter activity;GO:0005488//binding;GO:0016787//hydrolase activity;GO:0016788//hydrolase activity, acting on ester bonds;GO:0016790//thiolester hydrolase activity;GO:0043167//ion binding;GO:0043169//cation binding;GO:0046872//metal ion binding	GO:0000003//reproduction;GO:0001666//response to hypoxia;GO:0005975//carbohydrate metabolic process;GO:0005996//monosaccharide metabolic process;GO:0006081//cellular aldehyde metabolic process;GO:0006082//organic acid metabolic process;GO:0006089//lactate metabolic process;GO:0006090//pyruvate metabolic process;GO:0006518//peptide metabolic process;GO:0006575//cellular modified amino acid metabol…
fgenesh1_kg.1_613_CEST_29_D_10	MergePeak_876	quadrant1	no	59	51	347	816	1480	1425	4.04	3.88	32.86	87.7	150.16	144.17	13.5933	127.343	3.22775	0.000955372	0.00812558	2.97304	1.80763	-1.16541	-0.195557	0.586919	0.999065	--	KAF3770851.1 hypothetical protein M406DRAFT_320533 [Cryphonectria parasitica EP155]	-	-	-	-	-	-	-
fgenesh1_kg.2_100_0_0_EXTA2919.b1_CCBH_CCBI_EXTA	MergePeak_1634	quadrant1	no	1067	950	3736	1558	5305	4295	83.33	82.45	403.8	191.1	614.31	495.93	189.86	433.78	1.19203	0.163513	0.40216	3.63537	2.38915	-1.24623	-0.234732	0.560432	0.999065	--	KAF3768589.1 hypothetical protein M406DRAFT_320911 [Cryphonectria parasitica EP155]	-	-	-	-	-	-	-
fgenesh1_kg.5_189_2844_1_CCBH_CCBI_EXTA	MergePeak_4029	quadrant1	no	1695	1577	595	4731	2565	3198	78.91	81.59	38.34	345.95	177.07	220.14	66.28	247.72	1.90206	2.56937e-12	1.40853e-10	1.74426	-0.0644	-1.80866	-0.255691	0.476675	0.972611	--	KAF3764532.1 hypothetical protein M406DRAFT_322642 [Cryphonectria parasitica EP155]	-	-	-	-	-	GO:0016846//carbon-sulfur lyase activity;GO:0051907//S-(hydroxymethyl)glutathione synthase activity	GO:0046292//formaldehyde metabolic process
fgenesh1_pg.3_867	MergePeak_2653	quadrant1	no	90	85	134	111	292	253	5.26	5.52	10.84	10.19	25.3	21.86	7.20667	19.1167	1.40743	0.0149507	0.0774452	3.01704	0.728924	-2.28812	-0.213806	0.470604	0.968687	--	KAF3767558.1 hypothetical protein M406DRAFT_328629 [Cryphonectria parasitica EP155]	-	-	-	-	GO:0005577//fibrinogen complex;GO:0005886//plasma membrane;GO:0009279//cell outer membrane;GO:0016021//integral component of membrane	GO:0003674//molecular_function;GO:0005102//receptor binding;GO:0005506//iron ion binding;GO:0005524//ATP binding;GO:0015288//porin activity;GO:0043565//sequence-specific DNA binding	GO:0006355//regulation of transcription, DNA-templated;GO:0006810//transport;GO:0007059//chromosome segregation;GO:0007094//mitotic spindle assembly checkpoint;GO:0008150//biological_process;GO:0030091//protein repair;GO:0030168//platelet activation;GO:0030261//chromosome condensation;GO:0048309//endoplasmic reticulum inheritance;GO:0051028//mRNA transport;GO:0051186//cofactor metabolic process;G…
fgenesh1_pg.5_355	MergePeak_3962	quadrant1	no	1706	1338	1350	2159	2913	2908	80.53	70.19	88.2	160.07	203.89	202.96	79.64	188.973	1.24662	9.36978e-05	0.00112148	2.39735	0.227867	-2.16948	-0.31075	0.390503	0.901897	--	KAF3764428.1 hypothetical protein M406DRAFT_330769 [Cryphonectria parasitica EP155]	-	-	-	-	GO:0005575//cellular_component;GO:0005622//intracellular;GO:0005623//cell;GO:0005737//cytoplasm;GO:0005739//mitochondrion;GO:0005740//mitochondrial envelope;GO:0005743//mitochondrial inner membrane;GO:0016020//membrane;GO:0016021//integral component of membrane;GO:0019866//organelle inner membrane;GO:0031090//organelle membrane;GO:0031224//intrinsic component of membrane;GO:0031966//mitochondrial…	-	GO:0006915//apoptotic process;GO:0008150//biological_process;GO:0008219//cell death;GO:0009987//cellular process;GO:0012501//programmed cell death
fgenesh1_pm.3_2	MergePeak_2070	quadrant1	no	148	163	556	16286	22973	27350	4.33	5.3	22.52	748.68	997.01	1183.58	10.7167	976.423	6.50958	5.71874e-16	4.59365e-14	3.84947	2.48496	-1.3645	-0.26112	0.511642	0.98792	calF	KAF3766639.1 FAD binding domain-containing protein [Cryphonectria parasitica EP155]	-	-	-	-	-	GO:0008891//glycolate oxidase activity;GO:0016491//oxidoreductase activity;GO:0050660//flavin adenine dinucleotide binding	GO:0005975//carbohydrate metabolic process;GO:0055114//oxidation-reduction process
fgenesh1_pm.4_17	MergePeak_3038	quadrant1	no	413	382	73	790	2953	3692	16.78	17.25	4.11	50.43	177.95	221.84	12.7133	150.073	3.56125	1.80743e-08	5.04988e-07	3.87219	2.08453	-1.78767	-0.236773	0.493508	0.982617	SPCC777.03c	KAF3765294.1 hypothetical protein M406DRAFT_338785 [Cryphonectria parasitica EP155]	-	-	-	-	-	GO:0016829//lyase activity;GO:0030170//pyridoxal phosphate binding;GO:0031071//cysteine desulfurase activity	GO:0009058//biosynthetic process;GO:0016226//iron-sulfur cluster assembly;GO:0052699//ergothioneine biosynthetic process
fgenesh1_pm.4_26	MergePeak_3040	quadrant1	no	301	265	1470	243	2076	1558	8.83	8.63	59.65	11.19	90.25	67.54	25.7033	56.3267	1.13186	0.27556	0.542814	2.53234	-10.4591	-12.9914	-13.2975	9.56873e-06	0.000146138	calF	KAF3765307.1 putative FAD-dependent isoamyl alcohol oxidase [Cryphonectria parasitica EP155]	-	-	-	-	-	GO:0008891//glycolate oxidase activity;GO:0016491//oxidoreductase activity;GO:0050660//flavin adenine dinucleotide binding	GO:0005975//carbohydrate metabolic process;GO:0055114//oxidation-reduction process
fgenesh1_pm.6_203	MergePeak_4611	quadrant1	no	36	33	43	69	127	109	1.51	1.53	2.49	4.53	7.88	6.74	1.84333	6.38333	1.79199	0.000234942	0.00247053	4.79795	3.20353	-1.59442	-0.145448	0.617468	0.999065	PaMT	KAF3763274.1 S-adenosyl-L-methionine-dependent methyltransferase [Cryphonectria parasitica EP155]	-	-	-	-	-	GO:0008168//methyltransferase activity;GO:0008171//O-methyltransferase activity;GO:0008276//protein methyltransferase activity;GO:0008757//S-adenosylmethionine-dependent methyltransferase activity;GO:0046025//precorrin-6Y C5,15-methyltransferase (decarboxylating) activity;GO:0046406//magnesium protoporphyrin IX methyltransferase activity	GO:0006412//translation;GO:0006480//N-terminal protein amino acid methylation;GO:0008152//metabolic process;GO:0008299//isoprenoid biosynthetic process;GO:0009102//biotin biosynthetic process;GO:0015995//chlorophyll biosynthetic process;GO:0018364//peptidyl-glutamine methylation;GO:0042273//ribosomal large subunit biogenesis;GO:0043571//maintenance of CRISPR repeat elements;GO:0046140//corrin bio…
fgenesh1_pm.6_208	MergePeak_4614	quadrant1	no	436	357	577	596	1084	1155	17.39	15.82	31.84	37.33	64.09	68.09	21.6833	56.5033	1.38175	0.00761861	0.0455341	2.66218	1.20109	-1.46109	-0.144556	0.635167	0.999065	asaE	KAF3763283.1 MFS general substrate transporter [Cryphonectria parasitica EP155]	-	-	-	-	GO:0005887//integral component of plasma membrane;GO:0016021//integral component of membrane	GO:0008028//monocarboxylic acid transmembrane transporter activity;GO:0015297//antiporter activity;GO:0015514//nitrite efflux transmembrane transporter activity;GO:0022857//transmembrane transporter activity;GO:0042910//xenobiotic transporter activity	GO:0015707//nitrite transport;GO:0015718//monocarboxylic acid transport;GO:0042908//xenobiotic transport;GO:0055085//transmembrane transport
fgenesh1_pm.6_301	MergePeak_4671	quadrant1	no	2308	2236	8475	9281	8496	8279	38.57	41.53	196.03	243.62	210.54	204.58	92.0433	219.58	1.25436	0.12112	0.332461	2.45243	0.685373	-1.76706	-0.329266	0.416076	0.927031	ppoC	KAF3763417.1 heme peroxidase [Cryphonectria parasitica EP155]	Metabolism	Lipid metabolism	ko00591//Linoleic acid metabolism	K17862	-	GO:0005506//iron ion binding;GO:0016705//oxidoreductase activity, acting on paired donors, with incorporation or reduction of molecular oxygen;GO:0020037//heme binding	GO:0055114//oxidation-reduction process
fgenesh1_pm.6_301	MergePeak_4672	quadrant1	no	2308	2236	8475	9281	8496	8279	38.57	41.53	196.03	243.62	210.54	204.58	92.0433	219.58	1.25436	0.12112	0.332461	2.40098	1.39054	-1.01044	-0.2855	0.542187	0.999065	ppoC	KAF3763417.1 heme peroxidase [Cryphonectria parasitica EP155]	Metabolism	Lipid metabolism	ko00591//Linoleic acid metabolism	K17862	-	GO:0005506//iron ion binding;GO:0016705//oxidoreductase activity, acting on paired donors, with incorporation or reduction of molecular oxygen;GO:0020037//heme binding	GO:0055114//oxidation-reduction process
fgenesh1_pm.8_242	MergePeak_5600	quadrant1	no	746	726	654	1756	2565	2538	24.55	26.55	29.78	90.76	125.15	123.48	26.96	113.13	2.06909	3.56164e-09	1.15723e-07	2.52762	1.13298	-1.39464	-0.283616	0.496116	0.983154	atB	KAF3761530.1 MFS general substrate transporter [Cryphonectria parasitica EP155]	-	-	-	-	GO:0005887//integral component of plasma membrane	GO:0015238//drug transmembrane transporter activity;GO:0015307//drug:proton antiporter activity;GO:0022857//transmembrane transporter activity;GO:0042910//xenobiotic transporter activity	GO:0006855//drug transmembrane transport;GO:0015893//drug transport;GO:0042493//response to drug;GO:0042908//xenobiotic transport;GO:0055085//transmembrane transport
fgenesh1_pm.8_428	MergePeak_5731	quadrant1	no	157	160	259	138	393	406	7.27	8.23	16.6	10.04	26.98	27.79	10.7	21.6033	1.01364	0.0888538	0.272691	2.69151	0.673149	-2.01836	-0.195531	0.517432	0.992542	URH2	KAF3761772.1 nucleoside hydrolase [Cryphonectria parasitica EP155]	-	-	-	-	GO:0005575//cellular_component;GO:0005622//intracellular;GO:0005623//cell;GO:0005737//cytoplasm;GO:0005783//endoplasmic reticulum;GO:0005788//endoplasmic reticulum lumen;GO:0005829//cytosol;GO:0012505//endomembrane system;GO:0031974//membrane-enclosed lumen;GO:0043226//organelle;GO:0043227//membrane-bounded organelle;GO:0043229//intracellular organelle;GO:0043231//intracellular membrane-bounded o…	GO:0003674//molecular_function;GO:0003824//catalytic activity;GO:0008477//purine nucleosidase activity;GO:0016787//hydrolase activity;GO:0016798//hydrolase activity, acting on glycosyl bonds;GO:0016799//hydrolase activity, hydrolyzing N-glycosyl compounds	GO:0006139//nucleobase-containing compound metabolic process;GO:0006152//purine nucleoside catabolic process;GO:0006725//cellular aromatic compound metabolic process;GO:0006807//nitrogen compound metabolic process;GO:0008150//biological_process;GO:0008152//metabolic process;GO:0009056//catabolic process;GO:0009116//nucleoside metabolic process;GO:0009164//nucleoside catabolic process;GO:0009987//…
gw1.1.3597.1	MergePeak_75	quadrant1	no	640	659	1600	1428	1819	1767	12.76	14.6	44.15	44.72	53.77	52.09	23.8367	50.1933	1.07431	0.100338	0.294197	2.72947	-9.96026	-12.6897	-12.9968	9.3302e-06	0.000143712	--	KAF3769566.1 P-loop containing nucleoside triphosphate hydrolase protein, partial [Cryphonectria parasitica EP155]	-	-	-	-	GO:0000502//proteasome complex;GO:0009379//Holliday junction helicase complex	GO:0003678//DNA helicase activity;GO:0004222//metalloendopeptidase activity;GO:0004252//serine-type endopeptidase activity;GO:0005198//structural molecule activity;GO:0005524//ATP binding;GO:0008134//transcription factor binding;GO:0009378//four-way junction helicase activity;GO:0016887//ATPase activity;GO:0043531//ADP binding	GO:0006281//DNA repair;GO:0006310//DNA recombination;GO:0006355//regulation of transcription, DNA-templated;GO:0006508//proteolysis;GO:0010498//proteasomal protein catabolic process;GO:0019941//modification-dependent protein catabolic process;GO:0031412//gas vesicle organization;GO:0051301//cell division
gw1.5.1359.1	MergePeak_3861	quadrant1	no	593	531	210	1404	719	773	18.82	18.73	9.22	69.98	33.83	36.27	15.59	46.6933	1.5826	7.17764e-08	1.75898e-06	1.09616	-1.90668	-3.00284	-0.294184	0.329673	0.827157	yusP	KAF3764250.1 MFS general substrate transporter, partial [Cryphonectria parasitica EP155]	-	-	-	-	GO:0005887//integral component of plasma membrane	GO:0015238//drug transmembrane transporter activity;GO:0015307//drug:proton antiporter activity;GO:0022857//transmembrane transporter activity	GO:0006855//drug transmembrane transport;GO:0015893//drug transport;GO:0042493//response to drug;GO:0055085//transmembrane transport

## Sheet: 9quadrant.quad_2
S5 Table. Genes with a significant change in both m6A level and mRNA expression in CpMTA1 deletion strain compared to the control KU80.
GeneID	PeakID	Quadrant	gene_diff	RNA_Input-KU80-1_count	RNA_Input-KU80-2_count	RNA_Input-KU80-3_count	RNA_Input-CpMTA1-1_count	RNA_Input-CpMTA1-2_count	RNA_Input-CpMTA1-3_count	RNA_Input-KU80-1_fpkm	RNA_Input-KU80-2_fpkm	RNA_Input-KU80-3_fpkm	RNA_Input-CpMTA1-1_fpkm	RNA_Input-CpMTA1-2_fpkm	RNA_Input-CpMTA1-3_fpkm	RNA_KU80_mean	RNA_CpMTA1_mean	RNA_log2(fc)	RNA_PValue	RNA_FDR	m6A_KU80.log2FC	m6A_CpMTA1.log2FC	m6A_diff.log2FC	m6A_Moddiff.log2FC	m6A_pvalue	m6A_adj.pvalue	Symbol	Description	KEGG_A_class	KEGG_B_class	Pathway	K_ID	GO Component	GO Function	GO Process
Crypa1.e_gw1.1.733.1	MergePeak_44	quadrant2	no	1675	1333	995	1653	2336	3816	68.4	60.49	56.23	106.02	141.44	230.4	61.7067	159.287	1.36813	0.000128193	0.0014769	2.07756	1.12736	-0.950199	-0.208512	0.625602	0.999065	glcA	KAF3769509.1 family 16 glycoside hydrolase [Cryphonectria parasitica EP155]	-	-	-	-	-	GO:0004553//hydrolase activity, hydrolyzing O-glycosyl compounds;GO:0033980//phosphonopyruvate decarboxylase activity	GO:0005975//carbohydrate metabolic process;GO:0017000//antibiotic biosynthetic process
Crypa1.e_gw1.1.733.1	MergePeak_46	quadrant2	no	1675	1333	995	1653	2336	3816	68.4	60.49	56.23	106.02	141.44	230.4	61.7067	159.287	1.36813	0.000128193	0.0014769	1.97174	1.2647	-0.707036	-0.165907	0.703809	0.999065	glcA	KAF3769509.1 family 16 glycoside hydrolase [Cryphonectria parasitica EP155]	-	-	-	-	-	GO:0004553//hydrolase activity, hydrolyzing O-glycosyl compounds;GO:0033980//phosphonopyruvate decarboxylase activity	GO:0005975//carbohydrate metabolic process;GO:0017000//antibiotic biosynthetic process
Crypa1.e_gw1.12.2.1	MergePeak_1499	quadrant2	no	709	680	1638	1561	2918	2651	12.66	13.49	40.48	43.78	77.26	69.99	22.21	63.6767	1.51956	0.0231856	0.106129	1.67701	2.00882	0.331811	0.0641357	0.873683	0.999065	HET-E1	KAF3768208.1 hypothetical protein M406DRAFT_51956, partial [Cryphonectria parasitica EP155]	-	-	-	-	-	GO:0005515//protein binding;GO:0016818//hydrolase activity, acting on acid anhydrides, in phosphorus-containing anhydrides	GO:0009405//pathogenesis;GO:0032297//negative regulation of DNA-dependent DNA replication initiation
Crypa1.e_gw1.2.426.1	MergePeak_3127	quadrant2	no	365	338	27	561	250	252	12.91	13.29	1.32	31.17	13.11	13.18	9.17333	19.1533	1.06208	0.0595423	0.207011	3.05169	2.74062	-0.311064	-0.0387824	0.907432	0.999065	--	KAF3765485.1 hypothetical protein M406DRAFT_38051 [Cryphonectria parasitica EP155]	-	-	-	-	-	GO:0016787//hydrolase activity	-
Crypa1.e_gw1.2.620.1	MergePeak_3162	quadrant2	no	167	160	118	171	421	355	8.73	9.3	8.54	14.05	32.65	27.45	8.85667	24.7167	1.48065	0.000295456	0.00301371	NA	NA	NA	NA	NA	NA	pgaC	KAF3765554.1 family 28 glycoside hydrolase [Cryphonectria parasitica EP155]	Metabolism;Metabolism	Global and overview maps;Carbohydrate metabolism	ko01100//Metabolic pathways;ko00040//Pentose and glucuronate interconversions	K01184;K01184	GO:0005575//cellular_component;GO:0005576//extracellular region	GO:0003674//molecular_function;GO:0003824//catalytic activity;GO:0004553//hydrolase activity, hydrolyzing O-glycosyl compounds;GO:0004650//polygalacturonase activity;GO:0016787//hydrolase activity;GO:0016798//hydrolase activity, acting on glycosyl bonds	GO:0000272//polysaccharide catabolic process;GO:0005975//carbohydrate metabolic process;GO:0005976//polysaccharide metabolic process;GO:0008150//biological_process;GO:0008152//metabolic process;GO:0009056//catabolic process;GO:0009057//macromolecule catabolic process;GO:0009987//cellular process;GO:0010393//galacturonan metabolic process;GO:0016043//cellular component organization;GO:0016052//car…
Crypa1.e_gw1.3.1490.1	MergePeak_2196	quadrant2	no	1275	1205	2572	2315	2967	3500	36.44	38.27	101.73	103.91	125.73	147.89	58.8133	125.843	1.09741	0.0660867	0.222886	1.2458	2.12832	0.88252	0.0959136	0.763157	0.999065	lcc2	KAF3768172.1 hypothetical protein M406DRAFT_39251 [Cryphonectria parasitica EP155]	-	-	-	-	-	GO:0005375//copper ion transmembrane transporter activity;GO:0005507//copper ion binding;GO:0016491//oxidoreductase activity	GO:0006825//copper ion transport;GO:0055114//oxidation-reduction process
Crypa1.e_gw1.7.98.1	MergePeak_5862	quadrant2	no	2639	2229	4588	2489	10139	8575	70.76	66.42	170.27	104.83	403.12	339.97	102.483	282.64	1.46358	0.0341468	0.139518	1.7644	1.09637	-0.668022	-0.123407	0.756787	0.999065	--	KAF3760466.1 hypothetical protein M406DRAFT_47189 [Cryphonectria parasitica EP155]	-	-	-	-	GO:0000502//proteasome complex;GO:0009368//endopeptidase Clp complex;GO:0009379//Holliday junction helicase complex	GO:0004222//metalloendopeptidase activity;GO:0004252//serine-type endopeptidase activity;GO:0005198//structural molecule activity;GO:0005524//ATP binding;GO:0009378//four-way junction helicase activity;GO:0016887//ATPase activity;GO:0051082//unfolded protein binding	GO:0006281//DNA repair;GO:0006310//DNA recombination;GO:0006508//proteolysis;GO:0010498//proteasomal protein catabolic process;GO:0019941//modification-dependent protein catabolic process;GO:0030436//asexual sporulation;GO:0031412//gas vesicle organization;GO:0051301//cell division
Crypa1.e_gw1.7.98.1	MergePeak_5863	quadrant2	no	2639	2229	4588	2489	10139	8575	70.76	66.42	170.27	104.83	403.12	339.97	102.483	282.64	1.46358	0.0341468	0.139518	1.3492	1.4876	0.138393	0.0246861	0.947676	0.999065	--	KAF3760466.1 hypothetical protein M406DRAFT_47189 [Cryphonectria parasitica EP155]	-	-	-	-	GO:0000502//proteasome complex;GO:0009368//endopeptidase Clp complex;GO:0009379//Holliday junction helicase complex	GO:0004222//metalloendopeptidase activity;GO:0004252//serine-type endopeptidase activity;GO:0005198//structural molecule activity;GO:0005524//ATP binding;GO:0009378//four-way junction helicase activity;GO:0016887//ATPase activity;GO:0051082//unfolded protein binding	GO:0006281//DNA repair;GO:0006310//DNA recombination;GO:0006508//proteolysis;GO:0010498//proteasomal protein catabolic process;GO:0019941//modification-dependent protein catabolic process;GO:0030436//asexual sporulation;GO:0031412//gas vesicle organization;GO:0051301//cell division
Crypa1.estExt_Genewise1.C_20180	MergePeak_3077	quadrant2	no	6810	6336	1055	11857	5421	7253	357.67	369.8	76.69	978.1	422.17	563.22	268.053	654.497	1.28787	0.00366096	0.0248511	2.09112	2.16676	0.0756349	0.0237501	0.957879	0.999065	Sod2	KAF3765366.1 hypothetical protein M406DRAFT_78195 [Cryphonectria parasitica EP155]	Cellular Processes;Organismal Systems	Transport and catabolism;Aging	ko04146//Peroxisome;ko04213//Longevity regulating pathway - multiple species	K04564;K04564	GO:0005575//cellular_component;GO:0005622//intracellular;GO:0005623//cell;GO:0005737//cytoplasm;GO:0005739//mitochondrion;GO:0005759//mitochondrial matrix;GO:0009295//nucleoid;GO:0031974//membrane-enclosed lumen;GO:0042645//mitochondrial nucleoid;GO:0043209//myelin sheath;GO:0043226//organelle;GO:0043227//membrane-bounded organelle;GO:0043228//non-membrane-bounded organelle;GO:0043229//intracellu…	GO:0003674//molecular_function;GO:0003676//nucleic acid binding;GO:0003677//DNA binding;GO:0003824//catalytic activity;GO:0004784//superoxide dismutase activity;GO:0005488//binding;GO:0005515//protein binding;GO:0008144//drug binding;GO:0016209//antioxidant activity;GO:0016491//oxidoreductase activity;GO:0016721//oxidoreductase activity, acting on superoxide radicals as acceptor;GO:0019825//oxyge…	GO:0000302//response to reactive oxygen species;GO:0000303//response to superoxide;GO:0000305//response to oxygen radical;GO:0001101//response to acid chemical;GO:0001300//chronological cell aging;GO:0001302//replicative cell aging;GO:0001306//age-dependent response to oxidative stress;GO:0001315//age-dependent response to reactive oxygen species;GO:0001320//age-dependent response to reactive oxy…
Crypa1.estExt_Genewise1.C_20398	MergePeak_3126	quadrant2	no	5098	4184	1866	6937	11044	11029	121.11	110.46	61.35	258.85	389.04	387.4	97.64	345.097	1.82146	8.41505e-10	3.16029e-08	0.873292	1.41579	0.542497	0.114133	0.785438	0.999065	gtr-1	KAF3765484.1 hypothetical protein M406DRAFT_78289 [Cryphonectria parasitica EP155]	Metabolism;Metabolism	Global and overview maps;Metabolism of other amino acids	ko01100//Metabolic pathways;ko00480//Glutathione metabolism	K00383;K00383	GO:0005575//cellular_component;GO:0005622//intracellular;GO:0005623//cell;GO:0005634//nucleus;GO:0005737//cytoplasm;GO:0005739//mitochondrion;GO:0005759//mitochondrial matrix;GO:0005829//cytosol;GO:0005886//plasma membrane;GO:0009342//glutamate synthase complex (NADPH);GO:0009897//external side of plasma membrane;GO:0009986//cell surface;GO:0016020//membrane;GO:0031974//membrane-enclosed lumen;GO…	GO:0000166//nucleotide binding;GO:0003674//molecular_function;GO:0003824//catalytic activity;GO:0004148//dihydrolipoyl dehydrogenase activity;GO:0004355//glutamate synthase (NADPH) activity;GO:0004362//glutathione-disulfide reductase activity;GO:0004791//thioredoxin-disulfide reductase activity;GO:0005488//binding;GO:0005515//protein binding;GO:0009055//electron carrier activity;GO:0015036//disul…	GO:0000003//reproduction;GO:0000302//response to reactive oxygen species;GO:0000303//response to superoxide;GO:0000305//response to oxygen radical;GO:0002931//response to ischemia;GO:0006091//generation of precursor metabolites and energy;GO:0006096//glycolytic process;GO:0006139//nucleobase-containing compound metabolic process;GO:0006464//cellular protein modification process;GO:0006518//peptid…
Crypa1.estExt_Genewise1.C_30372	MergePeak_2274	quadrant2	no	4756	4306	4086	5915	11850	11921	84.87	85.39	100.91	165.79	313.55	314.53	90.39	264.623	1.54971	0.000140228	0.0015949	3.39118	3.77406	0.382879	0.127865	0.792661	0.999065	stcS	KAF3766941.1 hypothetical protein M406DRAFT_79478 [Cryphonectria parasitica EP155]	-	-	-	-	-	GO:0005506//iron ion binding;GO:0016705//oxidoreductase activity, acting on paired donors, with incorporation or reduction of molecular oxygen;GO:0020037//heme binding	GO:0055114//oxidation-reduction process
Crypa1.estExt_Genewise1.C_30372	MergePeak_2276	quadrant2	no	4756	4306	4086	5915	11850	11921	84.87	85.39	100.91	165.79	313.55	314.53	90.39	264.623	1.54971	0.000140228	0.0015949	1.4204	0.53572	-0.884682	-0.108693	0.748231	0.999065	stcS	KAF3766941.1 hypothetical protein M406DRAFT_79478 [Cryphonectria parasitica EP155]	-	-	-	-	-	GO:0005506//iron ion binding;GO:0016705//oxidoreductase activity, acting on paired donors, with incorporation or reduction of molecular oxygen;GO:0020037//heme binding	GO:0055114//oxidation-reduction process
Crypa1.estExt_Genewise1.C_30825	MergePeak_2422	quadrant2	no	731	691	520	745	1153	1153	13.64	14.33	13.43	21.84	31.91	31.82	13.8	28.5233	1.04747	0.000346644	0.0034329	NA	NA	NA	NA	NA	NA	IML2	KAF3767209.1 hypothetical protein M406DRAFT_79659 [Cryphonectria parasitica EP155]	-	-	-	-	GO:0005575//cellular_component;GO:0005622//intracellular;GO:0005623//cell;GO:0005634//nucleus;GO:0005737//cytoplasm;GO:0043226//organelle;GO:0043227//membrane-bounded organelle;GO:0043229//intracellular organelle;GO:0043231//intracellular membrane-bounded organelle;GO:0044424//intracellular part;GO:0044464//cell part	-	GO:0006950//response to stress;GO:0006996//organelle organization;GO:0007275//multicellular organism development;GO:0007368//determination of left/right symmetry;GO:0007389//pattern specification process;GO:0007423//sensory organ development;GO:0007507//heart development;GO:0008150//biological_process;GO:0009653//anatomical structure morphogenesis;GO:0009790//embryo development;GO:0009799//specif…
Crypa1.estExt_Genewise1.C_30825	MergePeak_2424	quadrant2	no	731	691	520	745	1153	1153	13.64	14.33	13.43	21.84	31.91	31.82	13.8	28.5233	1.04747	0.000346644	0.0034329	2.00191	1.85504	-0.146871	-0.0197156	0.954466	0.999065	IML2	KAF3767209.1 hypothetical protein M406DRAFT_79659 [Cryphonectria parasitica EP155]	-	-	-	-	GO:0005575//cellular_component;GO:0005622//intracellular;GO:0005623//cell;GO:0005634//nucleus;GO:0005737//cytoplasm;GO:0043226//organelle;GO:0043227//membrane-bounded organelle;GO:0043229//intracellular organelle;GO:0043231//intracellular membrane-bounded organelle;GO:0044424//intracellular part;GO:0044464//cell part	-	GO:0006950//response to stress;GO:0006996//organelle organization;GO:0007275//multicellular organism development;GO:0007368//determination of left/right symmetry;GO:0007389//pattern specification process;GO:0007423//sensory organ development;GO:0007507//heart development;GO:0008150//biological_process;GO:0009653//anatomical structure morphogenesis;GO:0009790//embryo development;GO:0009799//specif…
Crypa1.estExt_Genewise1.C_30825	MergePeak_2425	quadrant2	no	731	691	520	745	1153	1153	13.64	14.33	13.43	21.84	31.91	31.82	13.8	28.5233	1.04747	0.000346644	0.0034329	1.03509	1.82596	0.790867	0.0843598	NA	NA	IML2	KAF3767209.1 hypothetical protein M406DRAFT_79659 [Cryphonectria parasitica EP155]	-	-	-	-	GO:0005575//cellular_component;GO:0005622//intracellular;GO:0005623//cell;GO:0005634//nucleus;GO:0005737//cytoplasm;GO:0043226//organelle;GO:0043227//membrane-bounded organelle;GO:0043229//intracellular organelle;GO:0043231//intracellular membrane-bounded organelle;GO:0044424//intracellular part;GO:0044464//cell part	-	GO:0006950//response to stress;GO:0006996//organelle organization;GO:0007275//multicellular organism development;GO:0007368//determination of left/right symmetry;GO:0007389//pattern specification process;GO:0007423//sensory organ development;GO:0007507//heart development;GO:0008150//biological_process;GO:0009653//anatomical structure morphogenesis;GO:0009790//embryo development;GO:0009799//specif…
Crypa1.estExt_Genewise1.C_30844	MergePeak_2430	quadrant2	no	2307	2156	2194	28093	954	5981	83.54	86.76	109.95	1597.77	51.22	320.22	93.4167	656.403	2.81283	0.0031728	0.022135	NA	NA	NA	NA	NA	NA	nop-1	KAF3767222.1 hypothetical protein M406DRAFT_79672 [Cryphonectria parasitica EP155]	-	-	-	-	GO:0005575//cellular_component;GO:0005622//intracellular;GO:0005623//cell;GO:0005737//cytoplasm;GO:0005783//endoplasmic reticulum;GO:0005886//plasma membrane;GO:0012505//endomembrane system;GO:0016020//membrane;GO:0016021//integral component of membrane;GO:0031224//intrinsic component of membrane;GO:0043226//organelle;GO:0043227//membrane-bounded organelle;GO:0043229//intracellular organelle;GO:0…	GO:0003674//molecular_function;GO:0005215//transporter activity;GO:0005216//ion channel activity;GO:0005488//binding;GO:0005501//retinoid binding;GO:0005503//all-trans retinal binding;GO:0008289//lipid binding;GO:0009881//photoreceptor activity;GO:0015075//ion transmembrane transporter activity;GO:0015267//channel activity;GO:0015318//inorganic solute uptake transmembrane transporter activity;GO:…	GO:0006464//cellular protein modification process;GO:0006807//nitrogen compound metabolic process;GO:0006810//transport;GO:0006811//ion transport;GO:0007154//cell communication;GO:0007165//signal transduction;GO:0007602//phototransduction;GO:0008150//biological_process;GO:0008152//metabolic process;GO:0009314//response to radiation;GO:0009416//response to light stimulus;GO:0009581//detection of e…
Crypa1.estExt_Genewise1.C_80260	MergePeak_4527	quadrant2	no	369	279	1406	2892	1444	1749	6.75	5.67	35.57	83.04	39.14	47.27	15.9967	56.4833	1.82005	0.0415921	0.160802	4.07064	3.51858	-0.552051	-0.0888504	0.808093	0.999065	DARS1	KAF3763123.1 hypothetical protein M406DRAFT_84036 [Cryphonectria parasitica EP155]	Genetic Information Processing	Translation	ko00970//Aminoacyl-tRNA biosynthesis	K01876	GO:0005575//cellular_component;GO:0005622//intracellular;GO:0005623//cell;GO:0005634//nucleus;GO:0005737//cytoplasm;GO:0005829//cytosol;GO:0017101//aminoacyl-tRNA synthetase multienzyme complex;GO:0032991//macromolecular complex;GO:0043226//organelle;GO:0043227//membrane-bounded organelle;GO:0043229//intracellular organelle;GO:0043231//intracellular membrane-bounded organelle;GO:0044424//intracel…	GO:0000166//nucleotide binding;GO:0003674//molecular_function;GO:0003676//nucleic acid binding;GO:0003723//RNA binding;GO:0003824//catalytic activity;GO:0004046//aminoacylase activity;GO:0004812//aminoacyl-tRNA ligase activity;GO:0004815//aspartate-tRNA ligase activity;GO:0004816//asparagine-tRNA ligase activity;GO:0004821//histidine-tRNA ligase activity;GO:0004824//lysine-tRNA ligase activity;GO…	GO:0002181//cytoplasmic translation;GO:0006082//organic acid metabolic process;GO:0006139//nucleobase-containing compound metabolic process;GO:0006399//tRNA metabolic process;GO:0006412//translation;GO:0006418//tRNA aminoacylation for protein translation;GO:0006421//asparaginyl-tRNA aminoacylation;GO:0006422//aspartyl-tRNA aminoacylation;GO:0006427//histidyl-tRNA aminoacylation;GO:0006430//lysyl-…
Crypa1.estExt_Genewise1.C_80403	MergePeak_4549	quadrant2	no	5238	4690	4582	5887	15564	13442	158.8	158	192.25	280.31	699.63	602.52	169.683	527.487	1.63629	0.000373945	0.00367808	NA	NA	NA	NA	NA	NA	--	KAF3763184.1 family 31 glycosyltransferase [Cryphonectria parasitica EP155]	-	-	-	-	GO:0016020//membrane	GO:0016757//transferase activity, transferring glycosyl groups;GO:0016758//transferase activity, transferring hexosyl groups	GO:0006486//protein glycosylation
Crypa1.estExt_Genewise1Plus.C_51165	MergePeak_1932	quadrant2	no	4511	4011	2172	2843	7035	6138	115.02	113.64	76.64	113.85	265.96	231.39	101.767	203.733	1.00142	0.00417489	0.0278655	2.21218	2.17828	-0.0338999	-0.0104035	NA	NA	cmkA	KAF3769114.1 regulation of circadian rhythmicity [Cryphonectria parasitica EP155]	-	-	-	-	GO:0005575//cellular_component;GO:0005622//intracellular;GO:0005623//cell;GO:0005737//cytoplasm;GO:0005829//cytosol;GO:0044424//intracellular part;GO:0044444//cytoplasmic part;GO:0044464//cell part	GO:0000166//nucleotide binding;GO:0003674//molecular_function;GO:0003824//catalytic activity;GO:0004672//protein kinase activity;GO:0004674//protein serine/threonine kinase activity;GO:0004683//calmodulin-dependent protein kinase activity;GO:0005488//binding;GO:0005515//protein binding;GO:0005516//calmodulin binding;GO:0005524//ATP binding;GO:0008144//drug binding;GO:0016301//kinase activity;GO:0…	GO:0000086//G2/M transition of mitotic cell cycle;GO:0000278//mitotic cell cycle;GO:0006464//cellular protein modification process;GO:0006468//protein phosphorylation;GO:0006793//phosphorus metabolic process;GO:0006796//phosphate-containing compound metabolic process;GO:0006807//nitrogen compound metabolic process;GO:0006950//response to stress;GO:0006979//response to oxidative stress;GO:0007049/…
Crypa1.estExt_Genewise1Plus.C_80407	MergePeak_4553	quadrant2	no	4290	3679	3148	4275	12063	10016	105.01	100.07	106.65	164.36	437.82	362.49	103.91	321.557	1.62974	0.000252146	0.00262046	4.74801	3.85465	-0.893358	-0.298233	0.543488	0.999065	--	KAF3763185.1 family 2 glycosyltransferase [Cryphonectria parasitica EP155]	-	-	-	-	-	GO:0008375//acetylglucosaminyltransferase activity;GO:0016757//transferase activity, transferring glycosyl groups	GO:0009877//nodulation;GO:0042710//biofilm formation
Crypa1.estExt_fgenesh1_kg.C_100124	MergePeak_4919	quadrant2	no	198	172	766	263	971	774	15.14	14.61	81.05	31.58	110.07	87.49	36.9333	76.38	1.04827	0.241409	0.504859	2.43102	3.2824	0.851381	0.19878	0.648983	0.999065	--	KAF3763919.1 hypothetical protein M406DRAFT_104501, partial [Cryphonectria parasitica EP155]	-	-	-	-	-	GO:0031625//ubiquitin protein ligase binding	GO:0006511//ubiquitin-dependent protein catabolic process
Crypa1.estExt_fgenesh1_kg.C_10653	MergePeak_877	quadrant2	no	5536	4600	10754	74029	1175	12895	560.66	517.7	1507.33	11775.6	176.45	1930.89	861.897	4627.64	2.42469	0.043558	0.167165	2.11786	1.99593	-0.121931	-0.0282393	0.946091	0.999065	--	KAF3770857.1 hypothetical protein M406DRAFT_101014 [Cryphonectria parasitica EP155]	-	-	-	-	-	-	-
Crypa1.estExt_fgenesh1_kg.C_20626	MergePeak_3782	quadrant2	no	53	61	646	687	955	821	2.97	3.8	50.06	60.42	79.29	67.97	18.9433	69.2267	1.86964	0.103272	0.29931	2.51592	2.4185	-0.0974195	-0.00693389	0.975263	0.999065	--	KAF3766600.1 hypothetical protein M406DRAFT_101770 [Cryphonectria parasitica EP155]	-	-	-	-	-	-	-
Crypa1.estExt_fgenesh1_kg.C_30089	MergePeak_2298	quadrant2	no	146	136	543	1360	49	265	8.77	9.08	45.16	128.37	4.37	23.55	21.0033	52.0967	1.31057	0.314119	0.586508	2.64457	2.49184	-0.152725	-0.0163127	0.956544	0.999065	bli-3	KAF3766986.1 hypothetical protein M406DRAFT_101847 [Cryphonectria parasitica EP155]	-	-	-	-	-	GO:0003674//molecular_function;GO:0005488//binding;GO:0016491//oxidoreductase activity;GO:0048037//cofactor binding;GO:0070967//coenzyme F420 binding	GO:0008150//biological_process
Crypa1.estExt_fgenesh1_kg.C_70060	MergePeak_5911	quadrant2	no	2486	2189	1278	2066	3960	3984	73.61	72.03	52.37	96.08	173.86	174.42	66.0033	148.12	1.16616	0.000215011	0.0022922	0.468449	1.36458	0.896127	0.120634	0.729805	0.999065	--	KAF3760558.1 hypothetical protein M406DRAFT_103382 [Cryphonectria parasitica EP155]	Genetic Information Processing	Folding, sorting and degradation	ko04130//SNARE interactions in vesicular transport	K08486	GO:0000322//storage vacuole;GO:0000323//lytic vacuole;GO:0000324//fungal-type vacuole;GO:0000329//fungal-type vacuole membrane;GO:0005575//cellular_component;GO:0005622//intracellular;GO:0005623//cell;GO:0005628//prospore membrane;GO:0005737//cytoplasm;GO:0005768//endosome;GO:0005773//vacuole;GO:0005774//vacuolar membrane;GO:0005886//plasma membrane;GO:0012505//endomembrane system;GO:0016020//mem…	GO:0000149//SNARE binding;GO:0003674//molecular_function;GO:0005484//SNAP receptor activity;GO:0005488//binding;GO:0005515//protein binding;GO:0005543//phospholipid binding;GO:0005546//phosphatidylinositol-4,5-bisphosphate binding;GO:0008289//lipid binding;GO:0035091//phosphatidylinositol binding;GO:0043167//ion binding;GO:0043168//anion binding;GO:0043325//phosphatidylinositol-3,4-bisphosphate b…	GO:0000003//reproduction;GO:0002790//peptide secretion;GO:0003006//developmental process involved in reproduction;GO:0006810//transport;GO:0006886//intracellular protein transport;GO:0006887//exocytosis;GO:0006892//post-Golgi vesicle-mediated transport;GO:0006893//Golgi to plasma membrane transport;GO:0006906//vesicle fusion;GO:0006996//organelle organization;GO:0007049//cell cycle;GO:0008104//pr…
Crypa1.estExt_fgenesh1_kg.C_80182	MergePeak_4643	quadrant2	no	1818	1583	3664	1247	9036	7349	59.75	57.81	166.65	64.37	440.32	357.09	94.7367	287.26	1.60036	0.0473901	0.177514	1.52443	1.92537	0.400933	0.0533819	0.87814	0.999065	chiB	KAF3764051.1 family 18 glycoside hydrolase [Cryphonectria parasitica EP155]	Metabolism;Metabolism	Global and overview maps;Carbohydrate metabolism	ko01100//Metabolic pathways;ko00520//Amino sugar and nucleotide sugar metabolism	K01183;K01183	GO:0005575//cellular_component;GO:0005576//extracellular region	GO:0003674//molecular_function;GO:0003824//catalytic activity;GO:0004553//hydrolase activity, hydrolyzing O-glycosyl compounds;GO:0004568//chitinase activity;GO:0005488//binding;GO:0008061//chitin binding;GO:0008144//drug binding;GO:0016787//hydrolase activity;GO:0016798//hydrolase activity, acting on glycosyl bonds;GO:0097367//carbohydrate derivative binding	GO:0000272//polysaccharide catabolic process;GO:0005975//carbohydrate metabolic process;GO:0005976//polysaccharide metabolic process;GO:0006022//aminoglycan metabolic process;GO:0006026//aminoglycan catabolic process;GO:0006030//chitin metabolic process;GO:0006032//chitin catabolic process;GO:0006040//amino sugar metabolic process;GO:0006807//nitrogen compound metabolic process;GO:0008150//biolog…
Crypa1.estExt_fgenesh1_kg.C_90297	MergePeak_5676	quadrant2	no	575342	501107	615445	1177500	1329080	1276231	39000.7	37747.8	57739.2	125367	133589	127911	44829.2	128956	1.52436	6.58475e-05	0.000829693	NA	NA	NA	NA	NA	NA	CRP	P52753.1 RecName: Full=Cryparin; Flags: Precursor [Cryphonectria parasitica]	-	-	-	-	GO:0005576//extracellular region	-	-
Crypa1.estExt_fgenesh1_kg.C_90517	MergePeak_5835	quadrant2	no	64	57	194	212	265	262	2.48	2.45	10.39	12.88	15.2	14.99	5.10667	14.3567	1.49127	0.0487569	0.180529	3.11912	2.15958	-0.959547	-0.0848719	0.759175	0.999065	--	KAF3761983.1 hypothetical protein M406DRAFT_104393 [Cryphonectria parasitica EP155]	-	-	-	-	-	-	-
Crypa1.estExt_fgenesh1_pg.C_11437	MergePeak_995	quadrant2	no	1136	1017	496	2263	1249	1391	39.16	38.95	23.66	122.51	63.83	70.89	33.9233	85.7433	1.33775	9.94329e-09	2.98738e-07	1.74558	1.77105	0.0254705	0.00536709	0.989358	0.999065	SER1	KAF3771016.1 hypothetical protein M406DRAFT_105599 [Cryphonectria parasitica EP155]	Metabolism;Metabolism;Metabolism;Metabolism;Metabolism;Metabolism;Metabolism;Metabolism	Global and overview maps;Global and overview maps;Global and overview maps;Global and overview maps;Amino acid metabolism;Amino acid metabolism;Energy metabolism;Metabolism of cofactors and vitamins	ko01100//Metabolic pathways;ko01110//Biosynthesis of secondary metabolites;ko01230//Biosynthesis of amino acids;ko01200//Carbon metabolism;ko00260//Glycine, serine and threonine metabolism;ko00270//Cysteine and methionine metabolism;ko00680//Methane metabolism;ko00750//Vitamin B6 metabolism	K00831;K00831;K00831;K00831;K00831;K00831;K00831;K00831	GO:0005575//cellular_component;GO:0005622//intracellular;GO:0005623//cell;GO:0005737//cytoplasm;GO:0005829//cytosol;GO:0009507//chloroplast;GO:0009536//plastid;GO:0043226//organelle;GO:0043227//membrane-bounded organelle;GO:0043229//intracellular organelle;GO:0043231//intracellular membrane-bounded organelle;GO:0044424//intracellular part;GO:0044444//cytoplasmic part;GO:0044464//cell part	GO:0000287//magnesium ion binding;GO:0003674//molecular_function;GO:0003824//catalytic activity;GO:0004647//phosphoserine phosphatase activity;GO:0004648//O-phospho-L-serine:2-oxoglutarate aminotransferase activity;GO:0005488//binding;GO:0005509//calcium ion binding;GO:0008483//transaminase activity;GO:0016740//transferase activity;GO:0016769//transferase activity, transferring nitrogenous groups…	GO:0000003//reproduction;GO:0003006//developmental process involved in reproduction;GO:0006082//organic acid metabolic process;GO:0006139//nucleobase-containing compound metabolic process;GO:0006144//purine nucleobase metabolic process;GO:0006520//cellular amino acid metabolic process;GO:0006563//L-serine metabolic process;GO:0006564//L-serine biosynthetic process;GO:0006725//cellular aromatic co…
Crypa1.estExt_fgenesh1_pg.C_50179	MergePeak_1625	quadrant2	no	4301	4005	7132	3753	14065	12243	77.71	80.41	178.33	106.5	376.79	327.04	112.15	270.11	1.26812	0.0499983	0.183724	1.42408	0.439891	-0.984192	-0.136858	0.70128	0.999065	--	KAF3768569.1 annexin [Cryphonectria parasitica EP155]	-	-	-	-	-	GO:0005509//calcium ion binding;GO:0005544//calcium-dependent phospholipid binding	-
Crypa1.estExt_fgenesh1_pg.C_50179	MergePeak_1626	quadrant2	no	4301	4005	7132	3753	14065	12243	77.71	80.41	178.33	106.5	376.79	327.04	112.15	270.11	1.26812	0.0499983	0.183724	1.64613	1.66502	0.0188917	0.00183579	0.994198	0.999065	--	KAF3768569.1 annexin [Cryphonectria parasitica EP155]	-	-	-	-	-	GO:0005509//calcium ion binding;GO:0005544//calcium-dependent phospholipid binding	-
Crypa1.estExt_fgenesh1_pg.C_60127	MergePeak_5046	quadrant2	no	127	127	731	182	2164	1896	7.73	8.59	61.6	17.4	195.37	170.68	25.9733	127.817	2.29897	0.040097	0.156743	NA	NA	NA	NA	NA	NA	--	KAF3762260.1 hypothetical protein M406DRAFT_107810 [Cryphonectria parasitica EP155]	-	-	-	-	-	-	-
Crypa1.estExt_fgenesh1_pg.C_70316	MergePeak_6050	quadrant2	no	2595	2269	2298	2333	6990	6438	51.62	50.15	63.26	72.88	206.16	189.33	55.01	156.123	1.50492	0.00206627	0.0154009	1.76447	1.42134	-0.343129	-0.0699663	0.865091	0.999065	gcs-1	KAF3760790.1 hypothetical protein M406DRAFT_108248 [Cryphonectria parasitica EP155]	Metabolism;Metabolism;Metabolism	Global and overview maps;Amino acid metabolism;Metabolism of other amino acids	ko01100//Metabolic pathways;ko00270//Cysteine and methionine metabolism;ko00480//Glutathione metabolism	K11204;K11204;K11204	GO:0005575//cellular_component;GO:0005622//intracellular;GO:0005623//cell;GO:0005634//nucleus;GO:0005737//cytoplasm;GO:0005829//cytosol;GO:0017109//glutamate-cysteine ligase complex;GO:0032991//macromolecular complex;GO:0043226//organelle;GO:0043227//membrane-bounded organelle;GO:0043229//intracellular organelle;GO:0043231//intracellular membrane-bounded organelle;GO:0044424//intracellular part;G…	GO:0000166//nucleotide binding;GO:0000287//magnesium ion binding;GO:0003674//molecular_function;GO:0003824//catalytic activity;GO:0004357//glutamate-cysteine ligase activity;GO:0005488//binding;GO:0005515//protein binding;GO:0005524//ATP binding;GO:0008144//drug binding;GO:0016595//glutamate binding;GO:0016597//amino acid binding;GO:0016874//ligase activity;GO:0016879//ligase activity, forming ca…	GO:0000096//sulfur amino acid metabolic process;GO:0000302//response to reactive oxygen species;GO:0000303//response to superoxide;GO:0000305//response to oxygen radical;GO:0000902//cell morphogenesis;GO:0000904//cell morphogenesis involved in differentiation;GO:0001101//response to acid chemical;GO:0001678//cellular glucose homeostasis;GO:0002009//morphogenesis of an epithelium;GO:0002165//insta…
Crypa1.estExt_fgenesh1_pg.C_70316	MergePeak_6051	quadrant2	no	2595	2269	2298	2333	6990	6438	51.62	50.15	63.26	72.88	206.16	189.33	55.01	156.123	1.50492	0.00206627	0.0154009	1.1846	1.69374	0.509141	0.0697927	0.84076	0.999065	gcs-1	KAF3760790.1 hypothetical protein M406DRAFT_108248 [Cryphonectria parasitica EP155]	Metabolism;Metabolism;Metabolism	Global and overview maps;Amino acid metabolism;Metabolism of other amino acids	ko01100//Metabolic pathways;ko00270//Cysteine and methionine metabolism;ko00480//Glutathione metabolism	K11204;K11204;K11204	GO:0005575//cellular_component;GO:0005622//intracellular;GO:0005623//cell;GO:0005634//nucleus;GO:0005737//cytoplasm;GO:0005829//cytosol;GO:0017109//glutamate-cysteine ligase complex;GO:0032991//macromolecular complex;GO:0043226//organelle;GO:0043227//membrane-bounded organelle;GO:0043229//intracellular organelle;GO:0043231//intracellular membrane-bounded organelle;GO:0044424//intracellular part;G…	GO:0000166//nucleotide binding;GO:0000287//magnesium ion binding;GO:0003674//molecular_function;GO:0003824//catalytic activity;GO:0004357//glutamate-cysteine ligase activity;GO:0005488//binding;GO:0005515//protein binding;GO:0005524//ATP binding;GO:0008144//drug binding;GO:0016595//glutamate binding;GO:0016597//amino acid binding;GO:0016874//ligase activity;GO:0016879//ligase activity, forming ca…	GO:0000096//sulfur amino acid metabolic process;GO:0000302//response to reactive oxygen species;GO:0000303//response to superoxide;GO:0000305//response to oxygen radical;GO:0000902//cell morphogenesis;GO:0000904//cell morphogenesis involved in differentiation;GO:0001101//response to acid chemical;GO:0001678//cellular glucose homeostasis;GO:0002009//morphogenesis of an epithelium;GO:0002165//insta…
Crypa1.estExt_fgenesh1_pg.C_70602	MergePeak_6219	quadrant2	no	1359	1214	970	1781	2285	2365	24.33	24.15	24.03	50.08	60.65	62.6	24.17	57.7767	1.25727	2.59123e-06	4.63262e-05	2.13819	1.38712	-0.751072	-0.112791	0.758335	0.999065	--	KAF3761098.1 hypothetical protein M406DRAFT_108385 [Cryphonectria parasitica EP155]	-	-	-	-	-	GO:0003824//catalytic activity;GO:0009055//electron carrier activity;GO:0016491//oxidoreductase activity;GO:0016625//oxidoreductase activity, acting on the aldehyde or oxo group of donors, iron-sulfur protein as acceptor;GO:0030170//pyridoxal phosphate binding;GO:0051536//iron-sulfur cluster binding	GO:0019295//coenzyme M biosynthetic process;GO:0055114//oxidation-reduction process
Crypa1.estExt_fgenesh1_pm.C_70109	MergePeak_5943	quadrant2	no	5040	4816	1955	9571	5155	5817	127.8	135.7	68.61	381.18	193.82	218.08	110.703	264.36	1.25581	7.67122e-07	1.52988e-05	1.38949	0.79406	-0.595429	-0.0753158	0.826048	0.999065	asn1	KAF3760608.1 regulated by circadian rhythms/ asparagine synthase [Cryphonectria parasitica EP155]	Metabolism;Metabolism;Metabolism;Metabolism	Global and overview maps;Global and overview maps;Global and overview maps;Amino acid metabolism	ko01100//Metabolic pathways;ko01110//Biosynthesis of secondary metabolites;ko01230//Biosynthesis of amino acids;ko00250//Alanine, aspartate and glutamate metabolism	K01953;K01953;K01953;K01953	GO:0005575//cellular_component;GO:0005737//cytoplasm;GO:0016020//membrane;GO:0016021//integral component of membrane;GO:0031224//intrinsic component of membrane;GO:0044425//membrane part	GO:0000166//nucleotide binding;GO:0003674//molecular_function;GO:0003824//catalytic activity;GO:0004044//amidophosphoribosyltransferase activity;GO:0004066//asparagine synthase (glutamine-hydrolyzing) activity;GO:0004360//glutamine-fructose-6-phosphate transaminase (isomerizing) activity;GO:0005488//binding;GO:0005515//protein binding;GO:0005524//ATP binding;GO:0008144//drug binding;GO:0008795//N…	GO:0006040//amino sugar metabolic process;GO:0006082//organic acid metabolic process;GO:0006520//cellular amino acid metabolic process;GO:0006528//asparagine metabolic process;GO:0006529//asparagine biosynthetic process;GO:0006541//glutamine metabolic process;GO:0006807//nitrogen compound metabolic process;GO:0008150//biological_process;GO:0008152//metabolic process;GO:0008652//cellular amino aci…
Crypa1.estExt_fgenesh1_pm.C_90174	MergePeak_5643	quadrant2	no	2748	2335	498	1890	4143	3879	29.44	27.8	7.38	31.81	65.82	61.45	21.54	53.0267	1.2997	0.00264564	0.0189369	0.983367	0.609809	-0.373558	-0.0403181	0.900288	0.999065	atrF	KAF3761569.1 hypothetical protein M406DRAFT_99849 [Cryphonectria parasitica EP155]	-	-	-	-	GO:0005575//cellular_component;GO:0005737//cytoplasm;GO:0005887//integral component of plasma membrane;GO:0009380//excinuclease repair complex;GO:0009898//cytoplasmic side of plasma membrane;GO:0016020//membrane;GO:0016021//integral component of membrane;GO:0043190//ATP-binding cassette (ABC) transporter complex;GO:0055051//ATP-binding cassette (ABC) transporter complex, integrated substrate bind…	GO:0000166//nucleotide binding;GO:0003674//molecular_function;GO:0003678//DNA helicase activity;GO:0003723//RNA binding;GO:0003724//RNA helicase activity;GO:0003924//GTPase activity;GO:0004140//dephospho-CoA kinase activity;GO:0005319//lipid transporter activity;GO:0005524//ATP binding;GO:0005525//GTP binding;GO:0008565//protein transporter activity;GO:0009381//excinuclease ABC activity;GO:001522…	GO:0000910//cytokinesis;GO:0001887//selenium compound metabolic process;GO:0002949//tRNA threonylcarbamoyladenosine modification;GO:0006260//DNA replication;GO:0006289//nucleotide-excision repair;GO:0006400//tRNA modification;GO:0006464//cellular protein modification process;GO:0006576//cellular biogenic amine metabolic process;GO:0006810//transport;GO:0006817//phosphate ion transport;GO:0006824/…
Crypa1.fgenesh1_kg.C_scaffold_3000060	MergePeak_2247	quadrant2	no	408	312	447	539	820	768	29.98	25.47	45.45	62.2	89.33	83.42	33.6333	78.3167	1.21943	0.00508898	0.0328868	2.89229	2.01244	-0.879846	-0.278876	0.563439	0.999065	--	KAF3766904.1 hypothetical protein M406DRAFT_55047, partial [Cryphonectria parasitica EP155]	-	-	-	-	-	-	-
Crypa1.fgenesh1_kg.C_scaffold_7000160	MergePeak_6012	quadrant2	no	0	0	0	0	0	1	0	0	0	0	0	0.36	0.001	0.12	6.90689	0.702723	0.866844	NA	NA	NA	NA	NA	NA	--	KAF3760734.1 hypothetical protein M406DRAFT_56993, partial [Cryphonectria parasitica EP155]	-	-	-	-	-	-	-
Crypa1.fgenesh1_kg.C_scaffold_7000244	MergePeak_6117	quadrant2	no	286	275	227	217	776	649	29.86	31.9	32.8	35.58	120.12	100.17	31.52	85.29	1.43611	0.00367578	0.0249064	NA	NA	NA	NA	NA	NA	--	KAF3760910.1 hypothetical protein M406DRAFT_57077, partial [Cryphonectria parasitica EP155]	-	-	-	-	-	-	-
Crypa1.fgenesh1_kg.C_scaffold_8000123	MergePeak_4612	quadrant2	no	42	38	51	1157	5367	5883	3.18	3.19	5.34	137.48	602.06	658.06	3.90333	465.867	6.89907	1.37512e-22	1.69212e-20	NA	NA	NA	NA	NA	NA	--	KAF3763278.1 hypothetical protein M406DRAFT_57319 [Cryphonectria parasitica EP155]	-	-	-	-	-	GO:0016491//oxidoreductase activity;GO:0046983//protein dimerization activity	-
Crypa1.fgenesh1_pg.C_scaffold_2000047	MergePeak_3047	quadrant2	no	100	76	169	60	276	263	4.71	3.98	11.01	4.44	19.26	18.31	6.56667	14.0033	1.09254	0.122975	0.336197	3.20809	4.14854	0.940448	0.104968	0.752761	0.999065	calH	KAF3765316.1 hypothetical protein M406DRAFT_67772 [Cryphonectria parasitica EP155]	-	-	-	-	-	GO:0008168//methyltransferase activity;GO:0008170//N-methyltransferase activity;GO:0008171//O-methyltransferase activity;GO:0008689//3-demethylubiquinone-9 3-O-methyltransferase activity;GO:0008757//S-adenosylmethionine-dependent methyltransferase activity	GO:0006480//N-terminal protein amino acid methylation;GO:0006744//ubiquinone biosynthetic process;GO:0008299//isoprenoid biosynthetic process;GO:0009102//biotin biosynthetic process;GO:0009312//oligosaccharide biosynthetic process;GO:0009877//nodulation;GO:0044272//sulfur compound biosynthetic process;GO:0055114//oxidation-reduction process
Crypa1.fgenesh1_pg.C_scaffold_3000452	MergePeak_2432	quadrant2	no	2183	2097	4886	16539	14199	14472	62.49	66.71	193.58	743.62	602.69	612.53	107.593	652.947	2.60138	4.28051e-05	0.000567806	2.44961	3.1893	0.739691	0.30184	0.557018	0.999065	LAC-1	Q03966.1 RecName: Full=Laccase; AltName: Full=Benzenediol:oxygen oxidoreductase; AltName: Full=Diphenol oxidase; AltName: Full=Urishiol oxidase; Flags: Precursor [Cryphonectria parasitica]	-	-	-	-	GO:0005575//cellular_component;GO:0005576//extracellular region;GO:0005623//cell;GO:0005886//plasma membrane;GO:0005887//integral component of plasma membrane;GO:0016020//membrane;GO:0016021//integral component of membrane;GO:0031224//intrinsic component of membrane;GO:0031226//intrinsic component of plasma membrane;GO:0032991//macromolecular complex;GO:0033573//high-affinity iron permease comple…	GO:0003674//molecular_function;GO:0003824//catalytic activity;GO:0004322//ferroxidase activity;GO:0005375//copper ion transmembrane transporter activity;GO:0005488//binding;GO:0005507//copper ion binding;GO:0016491//oxidoreductase activity;GO:0016679//oxidoreductase activity, acting on diphenols and related substances as donors;GO:0016682//oxidoreductase activity, acting on diphenols and related …	GO:0000041//transition metal ion transport;GO:0006725//cellular aromatic compound metabolic process;GO:0006810//transport;GO:0006811//ion transport;GO:0006812//cation transport;GO:0006825//copper ion transport;GO:0006826//iron ion transport;GO:0006873//cellular ion homeostasis;GO:0006875//cellular metal ion homeostasis;GO:0006879//cellular iron ion homeostasis;GO:0008150//biological_process;GO:00…
Crypa1.fgenesh1_pg.C_scaffold_3001113	MergePeak_2919	quadrant2	no	270	218	888	650	1410	1252	8.43	7.56	38.36	31.86	65.25	57.77	18.1167	51.6267	1.5108	0.066437	0.22372	NA	NA	NA	NA	NA	NA	--	KAF3767943.1 hypothetical protein M406DRAFT_70047 [Cryphonectria parasitica EP155]	-	-	-	-	-	-	-
Crypa1.fgenesh1_pg.C_scaffold_6000009	MergePeak_4977	quadrant2	no	2003	1657	887	2738	3626	3481	100.73	92.6	61.73	216.26	270.37	258.82	85.02	248.483	1.54727	4.31257e-12	2.24701e-10	0.717258	1.63566	0.918399	0.23214	0.604923	0.999065	cys-9	KAF3762132.1 hypothetical protein M406DRAFT_72159 [Cryphonectria parasitica EP155]	Metabolism	Metabolism of other amino acids	ko00450//Selenocompound metabolism	K00384	GO:0005575//cellular_component;GO:0005622//intracellular;GO:0005623//cell;GO:0005737//cytoplasm;GO:0005739//mitochondrion;GO:0005740//mitochondrial envelope;GO:0005758//mitochondrial intermembrane space;GO:0005759//mitochondrial matrix;GO:0005829//cytosol;GO:0009342//glutamate synthase complex (NADPH);GO:0031967//organelle envelope;GO:0031970//organelle envelope lumen;GO:0031974//membrane-enclose…	GO:0003674//molecular_function;GO:0003824//catalytic activity;GO:0004148//dihydrolipoyl dehydrogenase activity;GO:0004355//glutamate synthase (NADPH) activity;GO:0004362//glutathione-disulfide reductase activity;GO:0004791//thioredoxin-disulfide reductase activity;GO:0005488//binding;GO:0005506//iron ion binding;GO:0008198//ferrous iron binding;GO:0015036//disulfide oxidoreductase activity;GO:001…	GO:0000302//response to reactive oxygen species;GO:0000303//response to superoxide;GO:0000305//response to oxygen radical;GO:0006096//glycolytic process;GO:0006537//glutamate biosynthetic process;GO:0006790//sulfur compound metabolic process;GO:0006801//superoxide metabolic process;GO:0006805//xenobiotic metabolic process;GO:0006810//transport;GO:0006897//endocytosis;GO:0006909//phagocytosis;GO:0…
Crypa1.fgenesh1_pg.C_scaffold_8000015	MergePeak_4464	quadrant2	no	0	0	3	604	1560	1899	0	0	0.46	104.39	254.54	308.97	0.153333	222.633	10.5038	4.41538e-23	5.87042e-21	NA	NA	NA	NA	NA	NA	AgnL1	KAF3763000.1 hypothetical protein M406DRAFT_73658 [Cryphonectria parasitica EP155]	-	-	-	-	GO:0005575//cellular_component;GO:0016020//membrane;GO:0016021//integral component of membrane;GO:0031224//intrinsic component of membrane;GO:0044425//membrane part	GO:0003674//molecular_function;GO:0003824//catalytic activity;GO:0004497//monooxygenase activity;GO:0016491//oxidoreductase activity	GO:0006082//organic acid metabolic process;GO:0006725//cellular aromatic compound metabolic process;GO:0008150//biological_process;GO:0008152//metabolic process;GO:0009058//biosynthetic process;GO:0009987//cellular process;GO:0016053//organic acid biosynthetic process;GO:0018958//phenol-containing compound metabolic process;GO:0019438//aromatic compound biosynthetic process;GO:0019748//secondary …
Crypa1.fgenesh1_pm.C_scaffold_1000285	MergePeak_240	quadrant2	no	52	60	67	129	74	95	2.97	3.8	5.29	11.56	6.26	8.01	4.02	8.61	1.09882	0.0100099	0.0565631	2.78682	3.71016	0.923341	0.0960752	0.764567	0.999065	saraf	KAF3769876.1 hypothetical protein M406DRAFT_59048 [Cryphonectria parasitica EP155]	-	-	-	-	GO:0005575//cellular_component;GO:0005622//intracellular;GO:0005623//cell;GO:0005737//cytoplasm;GO:0005783//endoplasmic reticulum;GO:0005789//endoplasmic reticulum membrane;GO:0012505//endomembrane system;GO:0016020//membrane;GO:0016021//integral component of membrane;GO:0030176//integral component of endoplasmic reticulum membrane;GO:0031224//intrinsic component of membrane;GO:0031227//intrinsic…	-	GO:0006810//transport;GO:0006811//ion transport;GO:0006812//cation transport;GO:0006816//calcium ion transport;GO:0008150//biological_process;GO:0010959//regulation of metal ion transport;GO:0030001//metal ion transport;GO:0032879//regulation of localization;GO:0043269//regulation of ion transport;GO:0050789//regulation of biological process;GO:0051049//regulation of transport;GO:0051179//localiz…
Crypa1.fgenesh1_pm.C_scaffold_1000569	MergePeak_510	quadrant2	no	848	675	129	825	1036	1129	54.23	47.97	11.42	82.86	98.24	106.75	37.8733	95.95	1.3411	0.000907504	0.00778716	NA	NA	NA	NA	NA	NA	CCS1	KAF3770285.1 hypothetical protein M406DRAFT_59332 [Cryphonectria parasitica EP155]	-	-	-	-	GO:0005575//cellular_component;GO:0005576//extracellular region;GO:0005615//extracellular space;GO:0005622//intracellular;GO:0005623//cell;GO:0005634//nucleus;GO:0005737//cytoplasm;GO:0005739//mitochondrion;GO:0005740//mitochondrial envelope;GO:0005743//mitochondrial inner membrane;GO:0005758//mitochondrial intermembrane space;GO:0005777//peroxisome;GO:0005829//cytosol;GO:0009507//chloroplast;GO:…	GO:0003674//molecular_function;GO:0003824//catalytic activity;GO:0004784//superoxide dismutase activity;GO:0005488//binding;GO:0005507//copper ion binding;GO:0005515//protein binding;GO:0008047//enzyme activator activity;GO:0008270//zinc ion binding;GO:0015035//protein disulfide oxidoreductase activity;GO:0015036//disulfide oxidoreductase activity;GO:0016209//antioxidant activity;GO:0016491//oxid…	GO:0000041//transition metal ion transport;GO:0000302//response to reactive oxygen species;GO:0000303//response to superoxide;GO:0000305//response to oxygen radical;GO:0006801//superoxide metabolic process;GO:0006810//transport;GO:0006811//ion transport;GO:0006812//cation transport;GO:0006825//copper ion transport;GO:0006873//cellular ion homeostasis;GO:0006875//cellular metal ion homeostasis;GO:…
Crypa1.fgenesh1_pm.C_scaffold_15000068	MergePeak_5436	quadrant2	no	80	80	190	165	237	225	4.16	4.62	13.67	13.47	18.27	17.29	7.48333	16.3433	1.12695	0.0830746	0.261405	2.996	2.85184	-0.144155	-0.0174018	0.956063	0.999065	BOT2	KAF3761240.1 hypothetical protein M406DRAFT_65720 [Cryphonectria parasitica EP155]	-	-	-	-	-	GO:0000287//magnesium ion binding;GO:0010333//terpene synthase activity;GO:0016829//lyase activity	GO:0046718//viral entry into host cell
Crypa1.fgenesh1_pm.C_scaffold_3000332	MergePeak_2477	quadrant2	no	78	61	66	1305	469	432	3.21	2.79	3.76	84.31	28.6	26.27	3.25333	46.3933	3.83393	1.23901e-13	7.74681e-12	2.75315	3.01682	0.263672	0.0341783	0.928553	0.999065	TRI8	KAF3767289.1 hypothetical protein M406DRAFT_61238 [Cryphonectria parasitica EP155]	-	-	-	-	-	GO:0004806//triglyceride lipase activity	GO:0016042//lipid catabolic process
Crypa1.fgenesh1_pm.C_scaffold_3000365	MergePeak_2506	quadrant2	no	79	65	295	597	1339	1205	3.91	3.58	20.23	46.46	98.38	88.28	9.24	77.7067	3.07207	0.000399026	0.00386884	3.09675	2.10282	-0.993926	-0.112271	0.724517	0.999065	ivoB	KAF3767350.1 hypothetical protein M406DRAFT_61271 [Cryphonectria parasitica EP155]	Metabolism;Metabolism;Metabolism	Global and overview maps;Global and overview maps;Amino acid metabolism	ko01100//Metabolic pathways;ko01110//Biosynthesis of secondary metabolites;ko00350//Tyrosine metabolism	K00505;K00505;K00505	-	GO:0016491//oxidoreductase activity	-
Crypa1.gw1.1.116.1	MergePeak_1184	quadrant2	no	670	602	360	794	937	928	11.72	11.7	8.71	21.81	24.3	24	10.71	23.37	1.1257	3.32103e-09	1.08822e-07	NA	NA	NA	NA	NA	NA	--	KAF3771367.1 hypothetical protein M406DRAFT_11270, partial [Cryphonectria parasitica EP155]	-	-	-	-	GO:0005737//cytoplasm	GO:0003723//RNA binding;GO:0003724//RNA helicase activity;GO:0003824//catalytic activity;GO:0004020//adenylylsulfate kinase activity;GO:0004140//dephospho-CoA kinase activity;GO:0005515//protein binding;GO:0043531//ADP binding	GO:0006790//sulfur compound metabolic process;GO:0009116//nucleoside metabolic process;GO:0009234//menaquinone biosynthetic process;GO:0015937//coenzyme A biosynthetic process
e_gw1.1.1662.1	MergePeak_865	quadrant2	no	141	124	18	152	135	116	14.93	14.59	2.64	25.29	21.2	18.17	10.72	21.5533	1.00761	0.015456	0.0795283	NA	NA	NA	NA	NA	NA	--	KAF3770839.1 hypothetical protein M406DRAFT_246373 [Cryphonectria parasitica EP155]	-	-	-	-	-	-	-
e_gw1.1.1662.1	MergePeak_866	quadrant2	no	141	124	18	152	135	116	14.93	14.59	2.64	25.29	21.2	18.17	10.72	21.5533	1.00761	0.015456	0.0795283	2.04615	2.57939	0.533242	0.0598711	0.853638	0.999065	--	KAF3770839.1 hypothetical protein M406DRAFT_246373 [Cryphonectria parasitica EP155]	-	-	-	-	-	-	-
e_gw1.1.4228.1	MergePeak_657	quadrant2	no	1567	1465	292	2843	2569	2867	66.39	68.97	17.12	189.18	161.39	179.59	50.8267	176.72	1.79781	2.46213e-06	4.41542e-05	1.3314	1.4239	0.0924995	0.037851	0.940549	0.999065	GBU1	KAF3770497.1 Arginase/deacetylase [Cryphonectria parasitica EP155]	Metabolism;Metabolism	Global and overview maps;Amino acid metabolism	ko01100//Metabolic pathways;ko00330//Arginine and proline metabolism	K01480;K01480	-	GO:0003674//molecular_function;GO:0003824//catalytic activity;GO:0004053//arginase activity;GO:0005488//binding;GO:0008783//agmatinase activity;GO:0016787//hydrolase activity;GO:0016810//hydrolase activity, acting on carbon-nitrogen (but not peptide) bonds;GO:0016813//hydrolase activity, acting on carbon-nitrogen (but not peptide) bonds, in linear amidines;GO:0030145//manganese ion binding;GO:004…	GO:0006082//organic acid metabolic process;GO:0006520//cellular amino acid metabolic process;GO:0006525//arginine metabolic process;GO:0006527//arginine catabolic process;GO:0006807//nitrogen compound metabolic process;GO:0008150//biological_process;GO:0008152//metabolic process;GO:0008295//spermidine biosynthetic process;GO:0009056//catabolic process;GO:0009063//cellular amino acid catabolic pro…
e_gw1.1.861.1	MergePeak_755	quadrant2	no	1706	1557	624	2660	1388	1656	63.12	64.02	31.96	154.59	76.15	90.6	53.0333	107.113	1.01417	5.95128e-05	0.000759806	1.51031	1.39804	-0.112265	-0.0158277	0.971103	0.999065	Pa_2_2830	KAF3770667.1 arginine biosynthesis protein ArgJ [Cryphonectria parasitica EP155]	Metabolism;Metabolism;Metabolism;Metabolism;Metabolism	Global and overview maps;Global and overview maps;Global and overview maps;Global and overview maps;Amino acid metabolism	ko01100//Metabolic pathways;ko01110//Biosynthesis of secondary metabolites;ko01230//Biosynthesis of amino acids;ko01210//2-Oxocarboxylic acid metabolism;ko00220//Arginine biosynthesis	K00620;K00620;K00620;K00620;K00620	GO:0005575//cellular_component;GO:0005622//intracellular;GO:0005623//cell;GO:0005737//cytoplasm;GO:0005739//mitochondrion;GO:0005759//mitochondrial matrix;GO:0009507//chloroplast;GO:0009532//plastid stroma;GO:0009536//plastid;GO:0009570//chloroplast stroma;GO:0031974//membrane-enclosed lumen;GO:0043226//organelle;GO:0043227//membrane-bounded organelle;GO:0043229//intracellular organelle;GO:004323…	GO:0003674//molecular_function;GO:0003824//catalytic activity;GO:0004042//acetyl-CoA:L-glutamate N-acetyltransferase activity;GO:0004358//glutamate N-acetyltransferase activity;GO:0008080//N-acetyltransferase activity;GO:0016407//acetyltransferase activity;GO:0016410//N-acyltransferase activity;GO:0016740//transferase activity;GO:0016746//transferase activity, transferring acyl groups;GO:0016747/…	GO:0006082//organic acid metabolic process;GO:0006520//cellular amino acid metabolic process;GO:0006525//arginine metabolic process;GO:0006526//arginine biosynthetic process;GO:0006536//glutamate metabolic process;GO:0006591//ornithine metabolic process;GO:0006592//ornithine biosynthetic process;GO:0006807//nitrogen compound metabolic process;GO:0006996//organelle organization;GO:0007059//chromos…
e_gw1.1.890.1	MergePeak_913	quadrant2	no	1823	1658	342	1962	2064	2213	73.91	74.7	19.19	124.94	124.08	132.65	55.9333	127.223	1.18558	0.00079969	0.00703958	NA	NA	NA	NA	NA	NA	sirJ	KAF3770915.1 hypothetical protein M406DRAFT_248070 [Cryphonectria parasitica EP155]	-	-	-	-	-	GO:0003674//molecular_function;GO:0003824//catalytic activity;GO:0004177//aminopeptidase activity;GO:0005488//binding;GO:0008233//peptidase activity;GO:0008235//metalloexopeptidase activity;GO:0008237//metallopeptidase activity;GO:0008238//exopeptidase activity;GO:0016787//hydrolase activity;GO:0016805//dipeptidase activity;GO:0043167//ion binding;GO:0043169//cation binding;GO:0046872//metal ion …	GO:0006508//proteolysis;GO:0006807//nitrogen compound metabolic process;GO:0008150//biological_process;GO:0008152//metabolic process;GO:0019538//protein metabolic process;GO:0043170//macromolecule metabolic process;GO:0044238//primary metabolic process;GO:0071704//organic substance metabolic process;GO:1901564//organonitrogen compound metabolic process
e_gw1.1.890.1	MergePeak_914	quadrant2	no	1823	1658	342	1962	2064	2213	73.91	74.7	19.19	124.94	124.08	132.65	55.9333	127.223	1.18558	0.00079969	0.00703958	1.2539	1.79688	0.542985	0.103831	0.795845	0.999065	sirJ	KAF3770915.1 hypothetical protein M406DRAFT_248070 [Cryphonectria parasitica EP155]	-	-	-	-	-	GO:0003674//molecular_function;GO:0003824//catalytic activity;GO:0004177//aminopeptidase activity;GO:0005488//binding;GO:0008233//peptidase activity;GO:0008235//metalloexopeptidase activity;GO:0008237//metallopeptidase activity;GO:0008238//exopeptidase activity;GO:0016787//hydrolase activity;GO:0016805//dipeptidase activity;GO:0043167//ion binding;GO:0043169//cation binding;GO:0046872//metal ion …	GO:0006508//proteolysis;GO:0006807//nitrogen compound metabolic process;GO:0008150//biological_process;GO:0008152//metabolic process;GO:0019538//protein metabolic process;GO:0043170//macromolecule metabolic process;GO:0044238//primary metabolic process;GO:0071704//organic substance metabolic process;GO:1901564//organonitrogen compound metabolic process
e_gw1.1.890.1	MergePeak_915	quadrant2	no	1823	1658	342	1962	2064	2213	73.91	74.7	19.19	124.94	124.08	132.65	55.9333	127.223	1.18558	0.00079969	0.00703958	0.747544	1.05919	0.311645	0.040729	0.903775	0.999065	sirJ	KAF3770915.1 hypothetical protein M406DRAFT_248070 [Cryphonectria parasitica EP155]	-	-	-	-	-	GO:0003674//molecular_function;GO:0003824//catalytic activity;GO:0004177//aminopeptidase activity;GO:0005488//binding;GO:0008233//peptidase activity;GO:0008235//metalloexopeptidase activity;GO:0008237//metallopeptidase activity;GO:0008238//exopeptidase activity;GO:0016787//hydrolase activity;GO:0016805//dipeptidase activity;GO:0043167//ion binding;GO:0043169//cation binding;GO:0046872//metal ion …	GO:0006508//proteolysis;GO:0006807//nitrogen compound metabolic process;GO:0008150//biological_process;GO:0008152//metabolic process;GO:0019538//protein metabolic process;GO:0043170//macromolecule metabolic process;GO:0044238//primary metabolic process;GO:0071704//organic substance metabolic process;GO:1901564//organonitrogen compound metabolic process
e_gw1.10.467.1	MergePeak_1286	quadrant2	no	120	85	35	346	652	769	5.57	4.39	2.25	25.23	44.89	52.79	4.07	40.97	3.33147	2.38758e-15	1.81692e-13	NA	NA	NA	NA	NA	NA	ACTTS2	KAF3760258.1 putative zinc-binding oxidoreductase ToxD [Cryphonectria parasitica EP155]	-	-	-	-	-	GO:0004024//alcohol dehydrogenase activity, zinc-dependent;GO:0008270//zinc ion binding;GO:0008743//L-threonine 3-dehydrogenase activity;GO:0016491//oxidoreductase activity;GO:0016655//oxidoreductase activity, acting on NAD(P)H, quinone or similar compound as acceptor;GO:0050607//mycothiol-dependent formaldehyde dehydrogenase activity;GO:0051287//NAD binding;GO:0051903//S-(hydroxymethyl)glutathio…	GO:0006113//fermentation;GO:0006567//threonine catabolic process;GO:0008152//metabolic process;GO:0009404//toxin metabolic process;GO:0010127//mycothiol-dependent detoxification;GO:0055114//oxidation-reduction process
e_gw1.2.928.1	MergePeak_1808	quadrant2	no	0	2	0	1	2	0	0	0.4	0	0.28	0.53	0	0.133333	0.27	1.01792	0.61261	0.819103	NA	NA	NA	NA	NA	NA	--	KAF3768907.1 transcription factor Pcc1, partial [Cryphonectria parasitica EP155]	-	-	-	-	GO:0000408//EKC/KEOPS complex;GO:0005575//cellular_component;GO:0005622//intracellular;GO:0005623//cell;GO:0005634//nucleus;GO:0005654//nucleoplasm;GO:0005737//cytoplasm;GO:0016604//nuclear body;GO:0031974//membrane-enclosed lumen;GO:0031981//nuclear lumen;GO:0032991//macromolecular complex;GO:0043226//organelle;GO:0043227//membrane-bounded organelle;GO:0043229//intracellular organelle;GO:0043231…	GO:0003674//molecular_function	GO:0006139//nucleobase-containing compound metabolic process;GO:0006396//RNA processing;GO:0006399//tRNA metabolic process;GO:0006725//cellular aromatic compound metabolic process;GO:0006807//nitrogen compound metabolic process;GO:0008033//tRNA processing;GO:0008150//biological_process;GO:0008152//metabolic process;GO:0009987//cellular process;GO:0010467//gene expression;GO:0016070//RNA metabolic…
e_gw1.3.580.1	MergePeak_2504	quadrant2	no	2526	2268	112	6000	1310	1884	87.9	87.7	5.39	327.93	67.59	96.93	60.33	164.15	1.44407	0.0537973	0.193373	4.2526	3.44618	-0.806424	-0.0728832	0.80056	0.999065	egt-2	KAF3767347.1 PLP-dependent transferase [Cryphonectria parasitica EP155]	Metabolism;Metabolism	Global and overview maps;Amino acid metabolism	ko01100//Metabolic pathways;ko00340//Histidine metabolism	K20247;K20247	GO:0005575//cellular_component;GO:0005622//intracellular;GO:0005623//cell;GO:0005634//nucleus;GO:0005737//cytoplasm;GO:0043226//organelle;GO:0043227//membrane-bounded organelle;GO:0043229//intracellular organelle;GO:0043231//intracellular membrane-bounded organelle;GO:0044424//intracellular part;GO:0044464//cell part	GO:0003674//molecular_function;GO:0003824//catalytic activity;GO:0008236//serine-type peptidase activity;GO:0008890//glycine C-acetyltransferase activity;GO:0016829//lyase activity;GO:0016846//carbon-sulfur lyase activity;GO:0031071//cysteine desulfurase activity;GO:1990411//hercynylcysteine sulfoxide lyase activity (ergothioneine-forming);GO:1990412//hercynylselenocysteine lyase activity (seleno…	GO:0000096//sulfur amino acid metabolic process;GO:0000097//sulfur amino acid biosynthetic process;GO:0006082//organic acid metabolic process;GO:0006508//proteolysis;GO:0006520//cellular amino acid metabolic process;GO:0006567//threonine catabolic process;GO:0006575//cellular modified amino acid metabolic process;GO:0006577//amino-acid betaine metabolic process;GO:0006578//amino-acid betaine bios…
e_gw1.3.967.1	MergePeak_2707	quadrant2	no	131	116	602	153	2115	1705	6.98	6.87	44.4	12.81	167.13	134.34	19.4167	104.76	2.43172	0.0265207	0.116067	NA	NA	NA	NA	NA	NA	ZFAND1	KAF3767642.1 hypothetical protein M406DRAFT_251684 [Cryphonectria parasitica EP155]	-	-	-	-	GO:0000151//ubiquitin ligase complex;GO:0000152//nuclear ubiquitin ligase complex;GO:0005575//cellular_component;GO:0005622//intracellular;GO:0005623//cell;GO:0005634//nucleus;GO:0005680//anaphase-promoting complex;GO:0005737//cytoplasm;GO:0031461//cullin-RING ubiquitin ligase complex;GO:0032991//macromolecular complex;GO:0043226//organelle;GO:0043227//membrane-bounded organelle;GO:0043229//intra…	GO:0003674//molecular_function;GO:0005488//binding;GO:0008270//zinc ion binding;GO:0043167//ion binding;GO:0043169//cation binding;GO:0044877//macromolecular complex binding;GO:0046872//metal ion binding;GO:0046914//transition metal ion binding;GO:0070628//proteasome binding	GO:0006508//proteolysis;GO:0006511//ubiquitin-dependent protein catabolic process;GO:0006807//nitrogen compound metabolic process;GO:0008150//biological_process;GO:0008152//metabolic process;GO:0009056//catabolic process;GO:0009057//macromolecule catabolic process;GO:0009987//cellular process;GO:0010498//proteasomal protein catabolic process;GO:0019538//protein metabolic process;GO:0019941//modif…
e_gw1.4.2055.1	MergePeak_3230	quadrant2	no	102	94	78	133	192	200	9.5	9.73	10.05	19.45	26.51	27.53	9.76	24.4967	1.32763	3.754e-05	0.000509056	1.8159	1.51049	-0.305408	-0.0610426	0.881555	0.999065	--	KAF3765712.1 hypothetical protein M406DRAFT_257392, partial [Cryphonectria parasitica EP155]	-	-	-	-	-	-	-
e_gw1.4.2652.1	MergePeak_3547	quadrant2	no	995	938	1043	959	2088	1985	32.87	34.43	47.69	49.76	102.28	96.95	38.33	82.9967	1.11458	0.011744	0.0638061	2.30623	2.52347	0.217242	0.0461478	0.911664	0.999065	--	KAF3766182.1 hypothetical protein M406DRAFT_257279 [Cryphonectria parasitica EP155]	-	-	-	-	-	-	-
e_gw1.5.1809.1	MergePeak_3893	quadrant2	no	98	85	41	199	161	176	5.95	5.74	3.45	18.99	14.5	15.81	5.04667	16.4333	1.70322	5.66387e-17	4.92587e-15	2.38432	1.48379	-0.900532	-0.118662	0.730352	0.999065	SPAC1B3.06c	KAF3764325.1 S-adenosyl-L-methionine-dependent methyltransferase [Cryphonectria parasitica EP155]	-	-	-	-	GO:0031515//tRNA (m1A) methyltransferase complex	GO:0000179//rRNA (adenine-N6,N6-)-dimethyltransferase activity;GO:0003674//molecular_function;GO:0003824//catalytic activity;GO:0004719//protein-L-isoaspartate (D-aspartate) O-methyltransferase activity;GO:0008168//methyltransferase activity;GO:0008170//N-methyltransferase activity;GO:0008171//O-methyltransferase activity;GO:0008173//RNA methyltransferase activity;GO:0008176//tRNA (guanine-N7-)-m…	GO:0000154//rRNA modification;GO:0006400//tRNA modification;GO:0006412//translation;GO:0006464//cellular protein modification process;GO:0006744//ubiquinone biosynthetic process;GO:0008150//biological_process;GO:0008152//metabolic process;GO:0008299//isoprenoid biosynthetic process;GO:0009086//methionine biosynthetic process;GO:0009102//biotin biosynthetic process;GO:0009234//menaquinone biosynth…
e_gw1.6.495.1	MergePeak_4720	quadrant2	no	3605	2897	721	4169	5258	5545	207.09	184.94	57.32	376.16	447.88	470.97	149.783	431.67	1.52705	1.94847e-05	0.00028529	NA	NA	NA	NA	NA	NA	SPAC2F3.05c	KAF3763539.1 putative aldehyde reductase [Cryphonectria parasitica EP155]	-	-	-	-	GO:0005575//cellular_component;GO:0005622//intracellular;GO:0005623//cell;GO:0005634//nucleus;GO:0005737//cytoplasm;GO:0043226//organelle;GO:0043227//membrane-bounded organelle;GO:0043229//intracellular organelle;GO:0043231//intracellular membrane-bounded organelle;GO:0044424//intracellular part;GO:0044464//cell part	GO:0003674//molecular_function;GO:0003824//catalytic activity;GO:0004032//alditol:NADP+ 1-oxidoreductase activity;GO:0004033//aldo-keto reductase (NADP) activity;GO:0008106//alcohol dehydrogenase (NADP+) activity;GO:0016491//oxidoreductase activity;GO:0016614//oxidoreductase activity, acting on CH-OH group of donors;GO:0016616//oxidoreductase activity, acting on the CH-OH group of donors, NAD or …	GO:0005975//carbohydrate metabolic process;GO:0005996//monosaccharide metabolic process;GO:0006950//response to stress;GO:0006979//response to oxidative stress;GO:0008150//biological_process;GO:0008152//metabolic process;GO:0009056//catabolic process;GO:0009987//cellular process;GO:0016052//carbohydrate catabolic process;GO:0019321//pentose metabolic process;GO:0019323//pentose catabolic process;…
e_gw1.6.777.1	MergePeak_4461	quadrant2	no	8	11	10	4580	7631	12456	0.08	0.12	0.13	68.64	107.97	175.73	0.11	117.447	10.0603	4.1433e-68	2.99534e-65	1.34117	1.97095	0.62978	-0.121531	0.790128	0.999065	Agnpks1	KAF3762998.1 hypothetical protein M406DRAFT_261577 [Cryphonectria parasitica EP155]	-	-	-	-	-	GO:0003674//molecular_function;GO:0003824//catalytic activity;GO:0003985//acetyl-CoA C-acetyltransferase activity;GO:0004314//[acyl-carrier-protein] S-malonyltransferase activity;GO:0005488//binding;GO:0016740//transferase activity;GO:0016746//transferase activity, transferring acyl groups;GO:0016747//transferase activity, transferring acyl groups other than amino-acyl groups;GO:0019842//vitamin …	GO:0006082//organic acid metabolic process;GO:0006631//fatty acid metabolic process;GO:0006633//fatty acid biosynthetic process;GO:0006725//cellular aromatic compound metabolic process;GO:0006732//coenzyme metabolic process;GO:0008150//biological_process;GO:0008152//metabolic process;GO:0009058//biosynthetic process;GO:0009108//coenzyme biosynthetic process;GO:0009403//toxin biosynthetic process;…
e_gw1.7.1267.1	MergePeak_5057	quadrant2	no	68	55	24	68	204	278	3.99	3.58	1.95	6.26	17.74	24.1	3.17333	16.0333	2.337	1.09001e-05	0.000172951	3.64419	4.62983	0.985642	0.215618	0.61696	0.999065	LIGB	KAF3762278.1 Extradiol aromatic ring-opening dioxygenase [Cryphonectria parasitica EP155]	-	-	-	-	-	GO:0003674//molecular_function;GO:0003824//catalytic activity;GO:0005488//binding;GO:0005506//iron ion binding;GO:0008198//ferrous iron binding;GO:0008270//zinc ion binding;GO:0016491//oxidoreductase activity;GO:0016701//oxidoreductase activity, acting on single donors with incorporation of molecular oxygen;GO:0043167//ion binding;GO:0043169//cation binding;GO:0046872//metal ion binding;GO:004691…	GO:0006725//cellular aromatic compound metabolic process;GO:0008150//biological_process;GO:0008152//metabolic process;GO:0009987//cellular process;GO:0044237//cellular metabolic process;GO:0055114//oxidation-reduction process
e_gw1.7.347.1	MergePeak_5384	quadrant2	no	1553	1464	591	2140	1595	1931	54.15	56.73	28.52	117.2	82.47	99.56	46.4667	99.7433	1.10202	2.1638e-09	7.3398e-08	3.24068	3.15866	-0.0820211	-0.0264127	NA	NA	SSN3	KAF3762866.1 kinase-like protein [Cryphonectria parasitica EP155]	-	-	-	-	GO:0000228//nuclear chromosome;GO:0000785//chromatin;GO:0000790//nuclear chromatin;GO:0000791//euchromatin;GO:0005575//cellular_component;GO:0005622//intracellular;GO:0005623//cell;GO:0005634//nucleus;GO:0005654//nucleoplasm;GO:0005694//chromosome;GO:0005719//nuclear euchromatin;GO:0016592//mediator complex;GO:0031974//membrane-enclosed lumen;GO:0031981//nuclear lumen;GO:0032991//macromolecular c…	GO:0000166//nucleotide binding;GO:0003674//molecular_function;GO:0003824//catalytic activity;GO:0004672//protein kinase activity;GO:0004674//protein serine/threonine kinase activity;GO:0004693//cyclin-dependent protein serine/threonine kinase activity;GO:0005488//binding;GO:0005524//ATP binding;GO:0008144//drug binding;GO:0008353//RNA polymerase II carboxy-terminal domain kinase activity;GO:00163…	GO:0000003//reproduction;GO:0000122//negative regulation of transcription from RNA polymerase II promoter;GO:0000409//regulation of transcription by galactose;GO:0000411//positive regulation of transcription by galactose;GO:0000429//carbon catabolite regulation of transcription from RNA polymerase II promoter;GO:0000431//regulation of transcription from RNA polymerase II promoter by galactose;GO:…
e_gw1.8.636.1	MergePeak_5551	quadrant2	no	47	42	29	122	83	97	4.38	4.35	3.74	17.84	11.46	13.35	4.15667	14.2167	1.77408	2.2162e-11	1.05493e-09	NA	NA	NA	NA	NA	NA	--	KAF3761453.1 hypothetical protein M406DRAFT_266713 [Cryphonectria parasitica EP155]	-	-	-	-	-	GO:0008080//N-acetyltransferase activity;GO:0016747//transferase activity, transferring acyl groups other than amino-acyl groups	-
estExt_Genewise1.C_13991	MergePeak_1062	quadrant2	no	991	905	3501	6471	3691	5159	15.3	15.52	74.78	156.87	84.47	117.73	35.2	119.69	1.76566	0.0315824	0.132381	2.80301	2.94744	0.144427	0.0173617	0.955145	0.999065	PMA1	KAF3771141.1 plasma membrane H+-ATPase [Cryphonectria parasitica EP155]	Metabolism;Metabolism	Global and overview maps;Energy metabolism	ko01100//Metabolic pathways;ko00190//Oxidative phosphorylation	K01535;K01535	GO:0031004//potassium ion-transporting ATPase complex	GO:0004008//copper-exporting ATPase activity;GO:0004647//phosphoserine phosphatase activity;GO:0005375//copper ion transmembrane transporter activity;GO:0005388//calcium-transporting ATPase activity;GO:0008556//potassium-transporting ATPase activity;GO:0008967//phosphoglycolate phosphatase activity;GO:0015434//cadmium-transporting ATPase activity;GO:0015444//magnesium-importing ATPase activity;GO…	GO:0006545//glycine biosynthetic process;GO:0006564//L-serine biosynthetic process;GO:0006813//potassium ion transport;GO:0006816//calcium ion transport;GO:0006825//copper ion transport;GO:0008152//metabolic process;GO:0015691//cadmium ion transport;GO:0015693//magnesium ion transport;GO:0030001//metal ion transport
estExt_Genewise1.C_30074	MergePeak_2107	quadrant2	no	304	316	359	547	834	850	16.74	19.34	27.37	47.32	68.12	69.22	21.15	61.5533	1.54118	0.00031549	0.00318158	2.74916	1.8081	-0.941054	-0.311006	0.524584	0.992773	--	KAF3766662.1 hypothetical protein M406DRAFT_274060, partial [Cryphonectria parasitica EP155]	-	-	-	-	-	-	-
estExt_Genewise1.C_31077	MergePeak_2374	quadrant2	no	141	125	408	261	989	870	9.13	9	36.57	26.55	94.97	83.31	18.2333	68.2767	1.90481	0.0217396	0.101396	1.29164	2.0982	0.806568	0.0801229	0.794457	0.999065	--	KAF3767113.1 hypothetical protein M406DRAFT_274574, partial [Cryphonectria parasitica EP155]	-	-	-	-	-	GO:0005384//manganese ion transmembrane transporter activity	GO:0030026//cellular manganese ion homeostasis
estExt_Genewise1.C_31423	MergePeak_2474	quadrant2	no	920	707	522	1005	1435	1465	40.39	34.49	31.72	69.3	93.42	95.1	35.5333	85.94	1.27416	1.48151e-06	2.80929e-05	2.26	3.04537	0.785364	0.100373	0.770457	0.999065	SPCC1494.01	KAF3767284.1 Clavaminate synthase-like protein [Cryphonectria parasitica EP155]	-	-	-	-	-	GO:0016491//oxidoreductase activity	GO:0055114//oxidation-reduction process
estExt_Genewise1.C_40569	MergePeak_3146	quadrant2	no	304	324	233	917	789	908	9.26	10.97	9.82	43.87	35.64	40.89	10.0167	40.1333	2.0024	3.83106e-17	3.35712e-15	3.08124	2.08307	-0.998172	-0.134048	0.698049	0.999065	--	KAF3765522.1 hypothetical protein M406DRAFT_276198 [Cryphonectria parasitica EP155]	-	-	-	-	-	-	-
estExt_Genewise1.C_40569	MergePeak_3147	quadrant2	no	304	324	233	917	789	908	9.26	10.97	9.82	43.87	35.64	40.89	10.0167	40.1333	2.0024	3.83106e-17	3.35712e-15	3.97127	3.55018	-0.421082	-0.0888313	0.828113	0.999065	--	KAF3765522.1 hypothetical protein M406DRAFT_276198 [Cryphonectria parasitica EP155]	-	-	-	-	-	-	-
estExt_Genewise1.C_51592	MergePeak_4140	quadrant2	no	10094	9508	1325	16518	10908	11690	245.78	257.27	44.65	631.7	393.82	420.85	182.567	482.123	1.40098	0.00195415	0.0147447	NA	NA	NA	NA	NA	NA	aorO	KAF3764746.1 subtilisin-like protein [Cryphonectria parasitica EP155]	-	-	-	-	-	GO:0008236//serine-type peptidase activity	GO:0006508//proteolysis
estExt_Genewise1.C_51592	MergePeak_4141	quadrant2	no	10094	9508	1325	16518	10908	11690	245.78	257.27	44.65	631.7	393.82	420.85	182.567	482.123	1.40098	0.00195415	0.0147447	1.37475	1.22091	-0.153838	-0.0516474	0.916196	0.999065	aorO	KAF3764746.1 subtilisin-like protein [Cryphonectria parasitica EP155]	-	-	-	-	-	GO:0008236//serine-type peptidase activity	GO:0006508//proteolysis
estExt_Genewise1.C_60508	MergePeak_4557	quadrant2	no	10784	10045	10959	27285	14501	14055	298.45	308.93	419.76	1186.04	595.07	575.12	342.38	785.41	1.19785	0.0027384	0.0195043	1.08245	1.70294	0.620495	0.27302	0.595507	0.999065	claM	KAF3763196.1 cytochrome P450 [Cryphonectria parasitica EP155]	Metabolism;Metabolism;Metabolism	Global and overview maps;Global and overview maps;Lipid metabolism	ko01100//Metabolic pathways;ko01110//Biosynthesis of secondary metabolites;ko00100//Steroid biosynthesis	K05917;K05917;K05917	-	GO:0005506//iron ion binding;GO:0016705//oxidoreductase activity, acting on paired donors, with incorporation or reduction of molecular oxygen;GO:0020037//heme binding	GO:0055114//oxidation-reduction process
estExt_Genewise1.C_60508	MergePeak_4558	quadrant2	no	10784	10045	10959	27285	14501	14055	298.45	308.93	419.76	1186.04	595.07	575.12	342.38	785.41	1.19785	0.0027384	0.0195043	2.19086	1.60226	-0.588603	-0.263867	0.610456	0.999065	claM	KAF3763196.1 cytochrome P450 [Cryphonectria parasitica EP155]	Metabolism;Metabolism;Metabolism	Global and overview maps;Global and overview maps;Lipid metabolism	ko01100//Metabolic pathways;ko01110//Biosynthesis of secondary metabolites;ko00100//Steroid biosynthesis	K05917;K05917;K05917	-	GO:0005506//iron ion binding;GO:0016705//oxidoreductase activity, acting on paired donors, with incorporation or reduction of molecular oxygen;GO:0020037//heme binding	GO:0055114//oxidation-reduction process
estExt_Genewise1.C_60508	MergePeak_4559	quadrant2	no	10784	10045	10959	27285	14501	14055	298.45	308.93	419.76	1186.04	595.07	575.12	342.38	785.41	1.19785	0.0027384	0.0195043	1.97805	2.21034	0.232292	0.0421506	0.913848	0.999065	claM	KAF3763196.1 cytochrome P450 [Cryphonectria parasitica EP155]	Metabolism;Metabolism;Metabolism	Global and overview maps;Global and overview maps;Lipid metabolism	ko01100//Metabolic pathways;ko01110//Biosynthesis of secondary metabolites;ko00100//Steroid biosynthesis	K05917;K05917;K05917	-	GO:0005506//iron ion binding;GO:0016705//oxidoreductase activity, acting on paired donors, with incorporation or reduction of molecular oxygen;GO:0020037//heme binding	GO:0055114//oxidation-reduction process
estExt_Genewise1.C_81770	MergePeak_5824	quadrant2	no	1931	1631	487	1987	1904	2261	99.06	92.98	34.58	160.11	144.84	171.5	75.54	158.817	1.07205	8.66112e-05	0.00105567	NA	NA	NA	NA	NA	NA	GCY1	KAF3761954.1 aldo/keto reductase, partial [Cryphonectria parasitica EP155]	Metabolism;Metabolism	Global and overview maps;Lipid metabolism	ko01100//Metabolic pathways;ko00561//Glycerolipid metabolism	K18097;K18097	-	GO:0047834//D-threo-aldose 1-dehydrogenase activity	-
estExt_Genewise1Plus.C_10554	MergePeak_129	quadrant2	no	2731	2549	1730	2862	4682	4565	27.18	28.19	23.83	44.73	69.08	67.17	26.4	60.3267	1.19226	3.92421e-05	0.000527806	NA	NA	NA	NA	NA	NA	YCF1	KAF3769647.1 hypothetical protein M406DRAFT_284080 [Cryphonectria parasitica EP155]	Environmental Information Processing	Membrane transport	ko02010//ABC transporters	K05665	GO:0000322//storage vacuole;GO:0000323//lytic vacuole;GO:0000324//fungal-type vacuole;GO:0000329//fungal-type vacuole membrane;GO:0005575//cellular_component;GO:0005622//intracellular;GO:0005623//cell;GO:0005737//cytoplasm;GO:0005773//vacuole;GO:0005774//vacuolar membrane;GO:0005887//integral component of plasma membrane;GO:0009380//excinuclease repair complex;GO:0009898//cytoplasmic side of plas…	GO:0000166//nucleotide binding;GO:0003674//molecular_function;GO:0003677//DNA binding;GO:0003824//catalytic activity;GO:0003924//GTPase activity;GO:0005215//transporter activity;GO:0005260//channel-conductance-controlling ATPase activity;GO:0005310//dicarboxylic acid transmembrane transporter activity;GO:0005319//lipid transporter activity;GO:0005342//organic acid transmembrane transporter activi…	GO:0000910//cytokinesis;GO:0006289//nucleotide-excision repair;GO:0006518//peptide metabolic process;GO:0006575//cellular modified amino acid metabolic process;GO:0006749//glutathione metabolic process;GO:0006790//sulfur compound metabolic process;GO:0006807//nitrogen compound metabolic process;GO:0006810//transport;GO:0006811//ion transport;GO:0006817//phosphate ion transport;GO:0006820//anion t…
estExt_Genewise1Plus.C_10554	MergePeak_130	quadrant2	no	2731	2549	1730	2862	4682	4565	27.18	28.19	23.83	44.73	69.08	67.17	26.4	60.3267	1.19226	3.92421e-05	0.000527806	0.433602	0.982757	0.549154	0.0608224	0.842032	0.999065	YCF1	KAF3769647.1 hypothetical protein M406DRAFT_284080 [Cryphonectria parasitica EP155]	Environmental Information Processing	Membrane transport	ko02010//ABC transporters	K05665	GO:0000322//storage vacuole;GO:0000323//lytic vacuole;GO:0000324//fungal-type vacuole;GO:0000329//fungal-type vacuole membrane;GO:0005575//cellular_component;GO:0005622//intracellular;GO:0005623//cell;GO:0005737//cytoplasm;GO:0005773//vacuole;GO:0005774//vacuolar membrane;GO:0005887//integral component of plasma membrane;GO:0009380//excinuclease repair complex;GO:0009898//cytoplasmic side of plas…	GO:0000166//nucleotide binding;GO:0003674//molecular_function;GO:0003677//DNA binding;GO:0003824//catalytic activity;GO:0003924//GTPase activity;GO:0005215//transporter activity;GO:0005260//channel-conductance-controlling ATPase activity;GO:0005310//dicarboxylic acid transmembrane transporter activity;GO:0005319//lipid transporter activity;GO:0005342//organic acid transmembrane transporter activi…	GO:0000910//cytokinesis;GO:0006289//nucleotide-excision repair;GO:0006518//peptide metabolic process;GO:0006575//cellular modified amino acid metabolic process;GO:0006749//glutathione metabolic process;GO:0006790//sulfur compound metabolic process;GO:0006807//nitrogen compound metabolic process;GO:0006810//transport;GO:0006811//ion transport;GO:0006817//phosphate ion transport;GO:0006820//anion t…
estExt_Genewise1Plus.C_13601	MergePeak_971	quadrant2	no	135	88	140	1085	1561	1795	12.19	8.83	17.5	153.89	209.01	239.66	12.84	200.853	3.96743	2.51887e-16	2.08113e-14	NA	NA	NA	NA	NA	NA	--	KAF3770986.1 DUF1330-domain-containing protein [Cryphonectria parasitica EP155]	-	-	-	-	-	GO:0003714//transcription corepressor activity	-
estExt_Genewise1Plus.C_14330	MergePeak_1159	quadrant2	no	633	481	848	2336	1615	1824	30.77	25.98	57.04	178.33	116.39	131.08	37.93	141.933	1.9038	0.000124615	0.00144576	1.65202	1.74555	0.0935347	0.0188552	NA	NA	--	KAF3771309.1 periplasmic binding protein-like II [Cryphonectria parasitica EP155]	-	-	-	-	GO:0009897//external side of plasma membrane;GO:0030288//outer membrane-bounded periplasmic space;GO:0043190//ATP-binding cassette (ABC) transporter complex	GO:0005488//binding;GO:0042626//ATPase activity, coupled to transmembrane movement of substances	GO:0042918//alkanesulfonate transport
estExt_Genewise1Plus.C_21041	MergePeak_1710	quadrant2	no	1222	1095	3223	3862	4389	4302	22.79	22.69	83.19	113.13	121.37	118.63	42.89	117.71	1.45652	0.0376211	0.150056	NA	NA	NA	NA	NA	NA	--	KAF3768739.1 hypothetical protein M406DRAFT_286719 [Cryphonectria parasitica EP155]	-	-	-	-	GO:0009379//Holliday junction helicase complex	GO:0003924//GTPase activity;GO:0004222//metalloendopeptidase activity;GO:0004252//serine-type endopeptidase activity;GO:0005047//signal recognition particle binding;GO:0005524//ATP binding;GO:0009378//four-way junction helicase activity;GO:0016887//ATPase activity	GO:0006310//DNA recombination;GO:0006508//proteolysis;GO:0009306//protein secretion;GO:0051301//cell division
estExt_Genewise1Plus.C_21041	MergePeak_1712	quadrant2	no	1222	1095	3223	3862	4389	4302	22.79	22.69	83.19	113.13	121.37	118.63	42.89	117.71	1.45652	0.0376211	0.150056	1.47309	0.51016	-0.962927	-0.138333	0.701568	0.999065	--	KAF3768739.1 hypothetical protein M406DRAFT_286719 [Cryphonectria parasitica EP155]	-	-	-	-	GO:0009379//Holliday junction helicase complex	GO:0003924//GTPase activity;GO:0004222//metalloendopeptidase activity;GO:0004252//serine-type endopeptidase activity;GO:0005047//signal recognition particle binding;GO:0005524//ATP binding;GO:0009378//four-way junction helicase activity;GO:0016887//ATPase activity	GO:0006310//DNA recombination;GO:0006508//proteolysis;GO:0009306//protein secretion;GO:0051301//cell division
estExt_Genewise1Plus.C_21041	MergePeak_1713	quadrant2	no	1222	1095	3223	3862	4389	4302	22.79	22.69	83.19	113.13	121.37	118.63	42.89	117.71	1.45652	0.0376211	0.150056	1.12069	2.02391	0.903215	0.18696	0.652171	0.999065	--	KAF3768739.1 hypothetical protein M406DRAFT_286719 [Cryphonectria parasitica EP155]	-	-	-	-	GO:0009379//Holliday junction helicase complex	GO:0003924//GTPase activity;GO:0004222//metalloendopeptidase activity;GO:0004252//serine-type endopeptidase activity;GO:0005047//signal recognition particle binding;GO:0005524//ATP binding;GO:0009378//four-way junction helicase activity;GO:0016887//ATPase activity	GO:0006310//DNA recombination;GO:0006508//proteolysis;GO:0009306//protein secretion;GO:0051301//cell division
estExt_Genewise1Plus.C_21041	MergePeak_1715	quadrant2	no	1222	1095	3223	3862	4389	4302	22.79	22.69	83.19	113.13	121.37	118.63	42.89	117.71	1.45652	0.0376211	0.150056	2.2693	2.08578	-0.183519	-0.0236448	0.943989	0.999065	--	KAF3768739.1 hypothetical protein M406DRAFT_286719 [Cryphonectria parasitica EP155]	-	-	-	-	GO:0009379//Holliday junction helicase complex	GO:0003924//GTPase activity;GO:0004222//metalloendopeptidase activity;GO:0004252//serine-type endopeptidase activity;GO:0005047//signal recognition particle binding;GO:0005524//ATP binding;GO:0009378//four-way junction helicase activity;GO:0016887//ATPase activity	GO:0006310//DNA recombination;GO:0006508//proteolysis;GO:0009306//protein secretion;GO:0051301//cell division
estExt_Genewise1Plus.C_22364	MergePeak_2048	quadrant2	no	5895	4958	716	13240	8901	10627	124.36	116.23	20.9	438.69	278.42	331.46	87.1633	349.523	2.0036	2.83717e-05	0.000398755	3.91656	4.0632	0.14664	0.0564463	0.911895	0.999065	--	KAF3769326.1 hypothetical protein M406DRAFT_287461 [Cryphonectria parasitica EP155]	-	-	-	-	-	-	-
estExt_Genewise1Plus.C_30024	MergePeak_2074	quadrant2	no	203	169	136	22340	27702	30969	5.3	4.91	4.92	916.69	1073.12	1196.25	5.04333	1062.02	7.71822	2.04215e-145	1.18108e-141	NA	NA	NA	NA	NA	NA	ZEB1	KAF3766642.1 6-hydroxy-D-nicotine oxidase [Cryphonectria parasitica EP155]	-	-	-	-	-	GO:0008891//glycolate oxidase activity;GO:0016491//oxidoreductase activity;GO:0019139//cytokinin dehydrogenase activity;GO:0050660//flavin adenine dinucleotide binding	GO:0005975//carbohydrate metabolic process;GO:0009690//cytokinin metabolic process;GO:0055114//oxidation-reduction process
estExt_Genewise1Plus.C_31153	MergePeak_2393	quadrant2	no	1043	923	1381	2819	5024	5176	55.93	55.01	102.5	237.45	399.5	410.42	71.1467	349.123	2.29487	9.72917e-06	0.000156302	NA	NA	NA	NA	NA	NA	CAH	KAF3767167.1 cyanamide hydratase [Cryphonectria parasitica EP155]	Metabolism	Xenobiotics biodegradation and metabolism	ko00791//Atrazine degradation	K06035	GO:0031411//gas vesicle	GO:0004521//endoribonuclease activity	GO:0031412//gas vesicle organization;GO:0043571//maintenance of CRISPR repeat elements
estExt_Genewise1Plus.C_31337	MergePeak_2449	quadrant2	no	463	402	326	856	1382	1361	21.8	21.03	21.24	63.29	96.46	94.73	21.3567	84.8267	1.98983	2.28332e-09	7.70005e-08	4.0766	3.65617	-0.420431	-0.0553437	NA	NA	CHIP	KAF3767252.1 U-box-domain-containing protein [Cryphonectria parasitica EP155]	Genetic Information Processing;Genetic Information Processing	Folding, sorting and degradation;Folding, sorting and degradation	ko04141//Protein processing in endoplasmic reticulum;ko04120//Ubiquitin mediated proteolysis	K09561;K09561	GO:0000151//ubiquitin ligase complex;GO:0005575//cellular_component;GO:0005622//intracellular;GO:0005623//cell;GO:0005634//nucleus;GO:0005654//nucleoplasm;GO:0005737//cytoplasm;GO:0005783//endoplasmic reticulum;GO:0005829//cytosol;GO:0012505//endomembrane system;GO:0016234//inclusion body;GO:0030016//myofibril;GO:0030017//sarcomere;GO:0030018//Z disc;GO:0031371//ubiquitin conjugating enzyme compl…	GO:0001664//G-protein coupled receptor binding;GO:0003674//molecular_function;GO:0003677//DNA binding;GO:0003824//catalytic activity;GO:0004842//ubiquitin-protein transferase activity;GO:0005102//receptor binding;GO:0005488//binding;GO:0005515//protein binding;GO:0016740//transferase activity;GO:0019787//ubiquitin-like protein transferase activity;GO:0019899//enzyme binding;GO:0019900//kinase bin…	GO:0000003//reproduction;GO:0000209//protein polyubiquitination;GO:0001101//response to acid chemical;GO:0001666//response to hypoxia;GO:0002931//response to ischemia;GO:0006139//nucleobase-containing compound metabolic process;GO:0006259//DNA metabolic process;GO:0006281//DNA repair;GO:0006310//DNA recombination;GO:0006457//protein folding;GO:0006464//cellular protein modification process;GO:000…
estExt_Genewise1Plus.C_31337	MergePeak_2450	quadrant2	no	463	402	326	856	1382	1361	21.8	21.03	21.24	63.29	96.46	94.73	21.3567	84.8267	1.98983	2.28332e-09	7.70005e-08	2.09181	2.75752	0.665709	0.0991522	0.787551	0.999065	CHIP	KAF3767252.1 U-box-domain-containing protein [Cryphonectria parasitica EP155]	Genetic Information Processing;Genetic Information Processing	Folding, sorting and degradation;Folding, sorting and degradation	ko04141//Protein processing in endoplasmic reticulum;ko04120//Ubiquitin mediated proteolysis	K09561;K09561	GO:0000151//ubiquitin ligase complex;GO:0005575//cellular_component;GO:0005622//intracellular;GO:0005623//cell;GO:0005634//nucleus;GO:0005654//nucleoplasm;GO:0005737//cytoplasm;GO:0005783//endoplasmic reticulum;GO:0005829//cytosol;GO:0012505//endomembrane system;GO:0016234//inclusion body;GO:0030016//myofibril;GO:0030017//sarcomere;GO:0030018//Z disc;GO:0031371//ubiquitin conjugating enzyme compl…	GO:0001664//G-protein coupled receptor binding;GO:0003674//molecular_function;GO:0003677//DNA binding;GO:0003824//catalytic activity;GO:0004842//ubiquitin-protein transferase activity;GO:0005102//receptor binding;GO:0005488//binding;GO:0005515//protein binding;GO:0016740//transferase activity;GO:0019787//ubiquitin-like protein transferase activity;GO:0019899//enzyme binding;GO:0019900//kinase bin…	GO:0000003//reproduction;GO:0000209//protein polyubiquitination;GO:0001101//response to acid chemical;GO:0001666//response to hypoxia;GO:0002931//response to ischemia;GO:0006139//nucleobase-containing compound metabolic process;GO:0006259//DNA metabolic process;GO:0006281//DNA repair;GO:0006310//DNA recombination;GO:0006457//protein folding;GO:0006464//cellular protein modification process;GO:000…
estExt_Genewise1Plus.C_40854	MergePeak_3206	quadrant2	no	827	840	1830	1310	2334	2079	12.18	13.74	37.29	30.29	50.95	45.26	21.07	42.1667	1.00091	0.109731	0.312087	2.39584	2.7649	0.369057	0.126241	0.796045	0.999065	--	KAF3765675.1 hypothetical protein M406DRAFT_289896 [Cryphonectria parasitica EP155]	-	-	-	-	-	GO:0003723//RNA binding;GO:0003724//RNA helicase activity;GO:0005515//protein binding;GO:0005524//ATP binding;GO:0005525//GTP binding;GO:0016772//transferase activity, transferring phosphorus-containing groups;GO:0016887//ATPase activity;GO:0017111//nucleoside-triphosphatase activity	GO:0006777//Mo-molybdopterin cofactor biosynthetic process;GO:0015809//arginine transport;GO:0015819//lysine transport;GO:0015822//ornithine transport
estExt_Genewise1Plus.C_40854	MergePeak_3208	quadrant2	no	827	840	1830	1310	2334	2079	12.18	13.74	37.29	30.29	50.95	45.26	21.07	42.1667	1.00091	0.109731	0.312087	3.53104	3.7048	0.173757	0.0658066	0.900458	0.999065	--	KAF3765675.1 hypothetical protein M406DRAFT_289896 [Cryphonectria parasitica EP155]	-	-	-	-	-	GO:0003723//RNA binding;GO:0003724//RNA helicase activity;GO:0005515//protein binding;GO:0005524//ATP binding;GO:0005525//GTP binding;GO:0016772//transferase activity, transferring phosphorus-containing groups;GO:0016887//ATPase activity;GO:0017111//nucleoside-triphosphatase activity	GO:0006777//Mo-molybdopterin cofactor biosynthetic process;GO:0015809//arginine transport;GO:0015819//lysine transport;GO:0015822//ornithine transport
estExt_Genewise1Plus.C_40940	MergePeak_3236	quadrant2	no	140	98	58	221	154	150	10.67	8.3	6.12	26.46	17.41	16.9	8.36333	20.2567	1.27625	1.7386e-08	4.89304e-07	NA	NA	NA	NA	NA	NA	--	KAF3765729.1 acyl-CoA N-acyltransferase [Cryphonectria parasitica EP155]	-	-	-	-	-	GO:0004042//acetyl-CoA:L-glutamate N-acetyltransferase activity;GO:0008080//N-acetyltransferase activity;GO:0008999//ribosomal-protein-alanine N-acetyltransferase activity;GO:0016407//acetyltransferase activity;GO:0070283//radical SAM enzyme activity	GO:0006464//cellular protein modification process;GO:0006592//ornithine biosynthetic process;GO:0042254//ribosome biogenesis
estExt_Genewise1Plus.C_41711	MergePeak_3457	quadrant2	no	1667	1454	794	2729	1691	1808	57.15	55.39	37.67	146.94	85.96	91.64	50.07	108.18	1.11142	4.14884e-09	1.32203e-07	1.8519	1.50147	-0.350428	-0.0745415	0.859135	0.999065	arg-8	KAF3766041.1 acetylornithine and succinylornithine aminotransferase [Cryphonectria parasitica EP155]	Metabolism;Metabolism;Metabolism;Metabolism;Metabolism	Global and overview maps;Global and overview maps;Global and overview maps;Global and overview maps;Amino acid metabolism	ko01100//Metabolic pathways;ko01110//Biosynthesis of secondary metabolites;ko01230//Biosynthesis of amino acids;ko01210//2-Oxocarboxylic acid metabolism;ko00220//Arginine biosynthesis	K00818;K00818;K00818;K00818;K00818	GO:0005575//cellular_component;GO:0005622//intracellular;GO:0005623//cell;GO:0005634//nucleus;GO:0005654//nucleoplasm;GO:0005737//cytoplasm;GO:0005739//mitochondrion;GO:0005759//mitochondrial matrix;GO:0009507//chloroplast;GO:0009532//plastid stroma;GO:0009536//plastid;GO:0009570//chloroplast stroma;GO:0031974//membrane-enclosed lumen;GO:0031981//nuclear lumen;GO:0043226//organelle;GO:0043227//me…	GO:0003674//molecular_function;GO:0003824//catalytic activity;GO:0003867//4-aminobutyrate transaminase activity;GO:0003992//N2-acetyl-L-ornithine:2-oxoglutarate 5-aminotransferase activity;GO:0004015//adenosylmethionine-8-amino-7-oxononanoate transaminase activity;GO:0004587//ornithine-oxo-acid transaminase activity;GO:0005488//binding;GO:0005507//copper ion binding;GO:0005515//protein binding;GO…	GO:0003008//system process;GO:0006082//organic acid metabolic process;GO:0006520//cellular amino acid metabolic process;GO:0006525//arginine metabolic process;GO:0006526//arginine biosynthetic process;GO:0006536//glutamate metabolic process;GO:0006538//glutamate catabolic process;GO:0006560//proline metabolic process;GO:0006561//proline biosynthetic process;GO:0006591//ornithine metabolic process…
estExt_Genewise1Plus.C_42777	MergePeak_3745	quadrant2	no	181	124	134	417	650	700	12.06	9.18	12.36	43.64	64.22	68.96	11.2	58.94	2.39575	4.91765e-10	1.90242e-08	6.12608	6.14681	0.0207248	0.0100951	0.992026	0.999065	--	KAF3766527.1 HCCA isomerase/glutathione S-transferase kappa [Cryphonectria parasitica EP155]	-	-	-	-	-	GO:0016491//oxidoreductase activity	-
estExt_Genewise1Plus.C_50140	MergePeak_3809	quadrant2	no	1522	1316	709	2444	1727	2207	35.84	34.44	23.11	90.39	60.3	76.84	31.13	75.8433	1.28472	8.96266e-18	8.56786e-16	2.2239	2.13673	-0.0871661	-0.0356211	0.943452	0.999065	FUM2	KAF3764123.1 hypothetical protein M406DRAFT_291163 [Cryphonectria parasitica EP155]	-	-	-	-	-	GO:0005506//iron ion binding;GO:0016705//oxidoreductase activity, acting on paired donors, with incorporation or reduction of molecular oxygen;GO:0020037//heme binding	GO:0055114//oxidation-reduction process
estExt_Genewise1Plus.C_50884	MergePeak_3967	quadrant2	no	1278	1083	256	1718	1047	1235	35.6	33.53	9.87	75.17	43.25	50.87	26.3333	56.43	1.09957	0.00122256	0.0100435	1.759	1.80732	0.048328	0.00694521	0.985329	0.999065	MFS1	KAF3764447.1 MFS general substrate transporter [Cryphonectria parasitica EP155]	-	-	-	-	GO:0005887//integral component of plasma membrane	GO:0008990//rRNA (guanine-N2-)-methyltransferase activity;GO:0015238//drug transmembrane transporter activity;GO:0015307//drug:proton antiporter activity;GO:0022857//transmembrane transporter activity;GO:0042910//xenobiotic transporter activity	GO:0006855//drug transmembrane transport;GO:0015893//drug transport;GO:0031167//rRNA methylation;GO:0042493//response to drug;GO:0042908//xenobiotic transport;GO:0055085//transmembrane transport
estExt_Genewise1Plus.C_51853	MergePeak_4227	quadrant2	no	561	540	578	1438	1272	1518	23.44	25.07	33.42	94.35	78.79	93.76	27.31	88.9667	1.70384	1.12495e-06	2.17961e-05	3.29347	3.67517	0.381699	0.0359415	0.909563	0.999065	mic-13	KAF3764866.1 mitochondrial carrier [Cryphonectria parasitica EP155]	-	-	-	-	GO:0005575//cellular_component;GO:0005622//intracellular;GO:0005623//cell;GO:0005737//cytoplasm;GO:0005739//mitochondrion;GO:0005740//mitochondrial envelope;GO:0005743//mitochondrial inner membrane;GO:0016020//membrane;GO:0016021//integral component of membrane;GO:0019866//organelle inner membrane;GO:0031090//organelle membrane;GO:0031224//intrinsic component of membrane;GO:0031966//mitochondrial…	GO:0003674//molecular_function;GO:0005215//transporter activity;GO:0005326//neurotransmitter transporter activity;GO:0005342//organic acid transmembrane transporter activity;GO:0008324//cation transmembrane transporter activity;GO:0008509//anion transmembrane transporter activity;GO:0008514//organic anion transmembrane transporter activity;GO:0015075//ion transmembrane transporter activity;GO:001…	GO:0002262//myeloid cell homeostasis;GO:0002376//immune system process;GO:0002520//immune system development;GO:0003333//amino acid transmembrane transport;GO:0006725//cellular aromatic compound metabolic process;GO:0006778//porphyrin-containing compound metabolic process;GO:0006779//porphyrin-containing compound biosynthetic process;GO:0006783//heme biosynthetic process;GO:0006807//nitrogen comp…
estExt_Genewise1Plus.C_60025	MergePeak_4465	quadrant2	no	0	2	1	722	1417	1961	0	0.13	0.08	65.81	121.94	168.27	0.07	118.673	10.7274	3.21089e-28	5.7139e-26	2.36294	2.27113	-0.0918105	-0.154921	0.973063	0.999065	mdpK	KAF3763001.1 putative NAD-dependent epimerase/dehydratase [Cryphonectria parasitica EP155]	-	-	-	-	-	GO:0003824//catalytic activity;GO:0003854//3-beta-hydroxy-delta5-steroid dehydrogenase activity;GO:0016616//oxidoreductase activity, acting on the CH-OH group of donors, NAD or NADP as acceptor;GO:0016620//oxidoreductase activity, acting on the aldehyde or oxo group of donors, NAD or NADP as acceptor;GO:0016757//transferase activity, transferring glycosyl groups;GO:0051287//NAD binding	GO:0005975//carbohydrate metabolic process;GO:0006694//steroid biosynthetic process;GO:0055114//oxidation-reduction process
estExt_Genewise1Plus.C_60510	MergePeak_4568	quadrant2	no	9699	8499	14697	23474	16682	15706	85.11	82.87	178.48	323.51	217.05	203.76	115.487	248.107	1.10323	0.029789	0.126447	1.57077	1.68723	0.116462	0.0219607	0.954253	0.999065	Agnpks1	KAF3763204.1 hypothetical protein M406DRAFT_292843 [Cryphonectria parasitica EP155]	-	-	-	-	-	GO:0003674//molecular_function;GO:0003985//acetyl-CoA C-acetyltransferase activity;GO:0004314//[acyl-carrier-protein] S-malonyltransferase activity;GO:0016747//transferase activity, transferring acyl groups other than amino-acyl groups;GO:0033817//beta-ketoacyl-acyl-carrier-protein synthase II activity	GO:0006631//fatty acid metabolic process;GO:0006633//fatty acid biosynthetic process;GO:0030639//polyketide biosynthetic process;GO:0051205//protein insertion into membrane
estExt_Genewise1Plus.C_60510	MergePeak_4570	quadrant2	no	9699	8499	14697	23474	16682	15706	85.11	82.87	178.48	323.51	217.05	203.76	115.487	248.107	1.10323	0.029789	0.126447	1.67524	1.0919	-0.583341	-0.0641168	0.84258	0.999065	Agnpks1	KAF3763204.1 hypothetical protein M406DRAFT_292843 [Cryphonectria parasitica EP155]	-	-	-	-	-	GO:0003674//molecular_function;GO:0003985//acetyl-CoA C-acetyltransferase activity;GO:0004314//[acyl-carrier-protein] S-malonyltransferase activity;GO:0016747//transferase activity, transferring acyl groups other than amino-acyl groups;GO:0033817//beta-ketoacyl-acyl-carrier-protein synthase II activity	GO:0006631//fatty acid metabolic process;GO:0006633//fatty acid biosynthetic process;GO:0030639//polyketide biosynthetic process;GO:0051205//protein insertion into membrane
estExt_Genewise1Plus.C_60510	MergePeak_4571	quadrant2	no	9699	8499	14697	23474	16682	15706	85.11	82.87	178.48	323.51	217.05	203.76	115.487	248.107	1.10323	0.029789	0.126447	2.99106	2.59382	-0.397238	-0.167398	0.735052	0.999065	Agnpks1	KAF3763204.1 hypothetical protein M406DRAFT_292843 [Cryphonectria parasitica EP155]	-	-	-	-	-	GO:0003674//molecular_function;GO:0003985//acetyl-CoA C-acetyltransferase activity;GO:0004314//[acyl-carrier-protein] S-malonyltransferase activity;GO:0016747//transferase activity, transferring acyl groups other than amino-acyl groups;GO:0033817//beta-ketoacyl-acyl-carrier-protein synthase II activity	GO:0006631//fatty acid metabolic process;GO:0006633//fatty acid biosynthetic process;GO:0030639//polyketide biosynthetic process;GO:0051205//protein insertion into membrane
estExt_Genewise1Plus.C_60510	MergePeak_4574	quadrant2	no	9699	8499	14697	23474	16682	15706	85.11	82.87	178.48	323.51	217.05	203.76	115.487	248.107	1.10323	0.029789	0.126447	1.98471	2.54558	0.560869	0.112113	0.784205	0.999065	Agnpks1	KAF3763204.1 hypothetical protein M406DRAFT_292843 [Cryphonectria parasitica EP155]	-	-	-	-	-	GO:0003674//molecular_function;GO:0003985//acetyl-CoA C-acetyltransferase activity;GO:0004314//[acyl-carrier-protein] S-malonyltransferase activity;GO:0016747//transferase activity, transferring acyl groups other than amino-acyl groups;GO:0033817//beta-ketoacyl-acyl-carrier-protein synthase II activity	GO:0006631//fatty acid metabolic process;GO:0006633//fatty acid biosynthetic process;GO:0030639//polyketide biosynthetic process;GO:0051205//protein insertion into membrane
estExt_Genewise1Plus.C_60510	MergePeak_4576	quadrant2	no	9699	8499	14697	23474	16682	15706	85.11	82.87	178.48	323.51	217.05	203.76	115.487	248.107	1.10323	0.029789	0.126447	1.91175	1.95438	0.0426241	0.0151203	0.974088	0.999065	Agnpks1	KAF3763204.1 hypothetical protein M406DRAFT_292843 [Cryphonectria parasitica EP155]	-	-	-	-	-	GO:0003674//molecular_function;GO:0003985//acetyl-CoA C-acetyltransferase activity;GO:0004314//[acyl-carrier-protein] S-malonyltransferase activity;GO:0016747//transferase activity, transferring acyl groups other than amino-acyl groups;GO:0033817//beta-ketoacyl-acyl-carrier-protein synthase II activity	GO:0006631//fatty acid metabolic process;GO:0006633//fatty acid biosynthetic process;GO:0030639//polyketide biosynthetic process;GO:0051205//protein insertion into membrane
estExt_Genewise1Plus.C_60510	MergePeak_4577	quadrant2	no	9699	8499	14697	23474	16682	15706	85.11	82.87	178.48	323.51	217.05	203.76	115.487	248.107	1.10323	0.029789	0.126447	1.77246	1.66852	-0.103938	-0.0392543	0.938344	0.999065	Agnpks1	KAF3763204.1 hypothetical protein M406DRAFT_292843 [Cryphonectria parasitica EP155]	-	-	-	-	-	GO:0003674//molecular_function;GO:0003985//acetyl-CoA C-acetyltransferase activity;GO:0004314//[acyl-carrier-protein] S-malonyltransferase activity;GO:0016747//transferase activity, transferring acyl groups other than amino-acyl groups;GO:0033817//beta-ketoacyl-acyl-carrier-protein synthase II activity	GO:0006631//fatty acid metabolic process;GO:0006633//fatty acid biosynthetic process;GO:0030639//polyketide biosynthetic process;GO:0051205//protein insertion into membrane
estExt_Genewise1Plus.C_60510	MergePeak_4578	quadrant2	no	9699	8499	14697	23474	16682	15706	85.11	82.87	178.48	323.51	217.05	203.76	115.487	248.107	1.10323	0.029789	0.126447	2.98619	2.88749	-0.0987003	-0.0312436	0.948355	0.999065	Agnpks1	KAF3763204.1 hypothetical protein M406DRAFT_292843 [Cryphonectria parasitica EP155]	-	-	-	-	-	GO:0003674//molecular_function;GO:0003985//acetyl-CoA C-acetyltransferase activity;GO:0004314//[acyl-carrier-protein] S-malonyltransferase activity;GO:0016747//transferase activity, transferring acyl groups other than amino-acyl groups;GO:0033817//beta-ketoacyl-acyl-carrier-protein synthase II activity	GO:0006631//fatty acid metabolic process;GO:0006633//fatty acid biosynthetic process;GO:0030639//polyketide biosynthetic process;GO:0051205//protein insertion into membrane
estExt_Genewise1Plus.C_62046	MergePeak_4912	quadrant2	no	4103	3947	1101	4969	13859	12350	28.7	30.68	10.66	54.59	143.73	127.71	23.3467	108.677	2.21875	2.1821e-06	3.97255e-05	1.00955	1.71606	0.706501	0.0877654	NA	NA	ags1	KAF3763907.1 family 5 glycosyltransferase [Cryphonectria parasitica EP155]	-	-	-	-	-	GO:0003824//catalytic activity;GO:0004373//glycogen (starch) synthase activity;GO:0008194//UDP-glycosyltransferase activity;GO:0008788//alpha,alpha-phosphotrehalase activity;GO:0009011//starch synthase activity;GO:0016757//transferase activity, transferring glycosyl groups;GO:0047470//(1,4)-alpha-D-glucan 1-alpha-D-glucosylmutase activity;GO:0047471//maltose alpha-D-glucosyltransferase activity	GO:0005975//carbohydrate metabolic process;GO:0005978//glycogen biosynthetic process;GO:0005991//trehalose metabolic process;GO:0005992//trehalose biosynthetic process;GO:0010125//mycothiol biosynthetic process;GO:0071793//bacillithiol biosynthetic process
estExt_Genewise1Plus.C_70723	MergePeak_5139	quadrant2	no	500	447	273	1291	336	588	13.27	13.18	10.03	53.8	13.22	23.07	12.16	30.03	1.30426	0.00270732	0.0193306	NA	NA	NA	NA	NA	NA	SPAC23C11.06c	KAF3762391.1 hypothetical protein M406DRAFT_294077 [Cryphonectria parasitica EP155]	-	-	-	-	GO:0000322//storage vacuole;GO:0000323//lytic vacuole;GO:0000324//fungal-type vacuole;GO:0000329//fungal-type vacuole membrane;GO:0005575//cellular_component;GO:0005622//intracellular;GO:0005623//cell;GO:0005737//cytoplasm;GO:0005773//vacuole;GO:0005774//vacuolar membrane;GO:0016020//membrane;GO:0016021//integral component of membrane;GO:0031090//organelle membrane;GO:0031166//integral component …	GO:0003674//molecular_function;GO:0003824//catalytic activity;GO:0004576//oligosaccharyl transferase activity;GO:0016787//hydrolase activity	GO:0006487//protein N-linked glycosylation;GO:0008150//biological_process
estExt_Genewise1Plus.C_81384	MergePeak_5737	quadrant2	no	831	722	656	1438	2295	2125	54.87	52.97	59.95	149.13	224.68	207.45	55.93	193.753	1.79253	2.15254e-07	4.76069e-06	NA	NA	NA	NA	NA	NA	SPBC216.04c	KAF3761787.1 SelR-domain-containing protein [Cryphonectria parasitica EP155]	-	-	-	-	GO:0005575//cellular_component;GO:0005622//intracellular;GO:0005623//cell;GO:0005737//cytoplasm;GO:0005739//mitochondrion;GO:0009507//chloroplast;GO:0009532//plastid stroma;GO:0009536//plastid;GO:0009570//chloroplast stroma;GO:0043226//organelle;GO:0043227//membrane-bounded organelle;GO:0043229//intracellular organelle;GO:0043231//intracellular membrane-bounded organelle;GO:0044422//organelle par…	GO:0003674//molecular_function;GO:0003824//catalytic activity;GO:0004791//thioredoxin-disulfide reductase activity;GO:0005488//binding;GO:0008270//zinc ion binding;GO:0016491//oxidoreductase activity;GO:0016667//oxidoreductase activity, acting on a sulfur group of donors;GO:0016671//oxidoreductase activity, acting on a sulfur group of donors, disulfide as acceptor;GO:0033743//peptide-methionine (…	GO:0000902//cell morphogenesis;GO:0000904//cell morphogenesis involved in differentiation;GO:0006807//nitrogen compound metabolic process;GO:0006928//movement of cell or subcellular component;GO:0006935//chemotaxis;GO:0006950//response to stress;GO:0006979//response to oxidative stress;GO:0006996//organelle organization;GO:0007010//cytoskeleton organization;GO:0007015//actin filament organization…
estExt_fgenesh1_kg.C_10050	MergePeak_72	quadrant2	no	211	168	1957	429	3089	2427	15.48	13.7	198.7	49.43	336.02	263.25	75.96	216.233	1.50928	0.211174	0.468884	NA	NA	NA	NA	NA	NA	--	KAF3769558.1 hypothetical protein M406DRAFT_354050 [Cryphonectria parasitica EP155]	-	-	-	-	-	-	-
estExt_fgenesh1_kg.C_10550	MergePeak_765	quadrant2	no	14618	14292	28326	36994	47478	47884	498.78	541.91	1337.65	1982.57	2402.08	2415.7	792.78	2266.78	1.51565	0.00910691	0.0524861	3.00698	2.09158	-0.915401	-0.401589	0.440917	0.949485	--	KAF3770678.1 hypothetical protein M406DRAFT_354528 [Cryphonectria parasitica EP155]	-	-	-	-	-	-	-
estExt_fgenesh1_kg.C_10577	MergePeak_819	quadrant2	no	1618	1311	362	1526	1835	2024	63.33	57.02	19.61	93.81	106.49	117.12	46.6533	105.807	1.18138	0.000188678	0.00204923	2.75338	2.23565	-0.517724	-0.0989461	0.805347	0.999065	atrD	KAF3770765.1 PLP-dependent transferase [Cryphonectria parasitica EP155]	-	-	-	-	GO:0005575//cellular_component;GO:0005622//intracellular;GO:0005623//cell;GO:0005634//nucleus;GO:0005737//cytoplasm;GO:0043226//organelle;GO:0043227//membrane-bounded organelle;GO:0043229//intracellular organelle;GO:0043231//intracellular membrane-bounded organelle;GO:0044424//intracellular part;GO:0044464//cell part	GO:0003674//molecular_function;GO:0003824//catalytic activity;GO:0004400//histidinol-phosphate transaminase activity;GO:0005488//binding;GO:0008144//drug binding;GO:0008483//transaminase activity;GO:0008793//aromatic-amino-acid:2-oxoglutarate aminotransferase activity;GO:0009016//succinyldiaminopimelate transaminase activity;GO:0016212//kynurenine-oxoglutarate transaminase activity;GO:0016740//tr…	GO:0000096//sulfur amino acid metabolic process;GO:0000097//sulfur amino acid biosynthetic process;GO:0000105//histidine biosynthetic process;GO:0006082//organic acid metabolic process;GO:0006520//cellular amino acid metabolic process;GO:0006555//methionine metabolic process;GO:0006725//cellular aromatic compound metabolic process;GO:0006790//sulfur compound metabolic process;GO:0006807//nitrogen…
estExt_fgenesh1_kg.C_10704	MergePeak_1022	quadrant2	no	2903	2681	3728	9512	4170	4958	99.52	102.14	176.88	512.17	211.97	251.31	126.18	325.15	1.36562	0.00623697	0.0385379	1.70331	1.50874	-0.194568	-0.0284941	0.937784	0.999065	lys1	KAF3771063.1 homocitrate synthase [Cryphonectria parasitica EP155]	Metabolism;Metabolism;Metabolism;Metabolism;Metabolism;Metabolism	Global and overview maps;Global and overview maps;Global and overview maps;Global and overview maps;Carbohydrate metabolism;Amino acid metabolism	ko01100//Metabolic pathways;ko01110//Biosynthesis of secondary metabolites;ko01230//Biosynthesis of amino acids;ko01210//2-Oxocarboxylic acid metabolism;ko00620//Pyruvate metabolism;ko00300//Lysine biosynthesis	K01655;K01655;K01655;K01655;K01655;K01655	GO:0005575//cellular_component;GO:0005622//intracellular;GO:0005623//cell;GO:0005634//nucleus;GO:0005737//cytoplasm;GO:0005739//mitochondrion;GO:0043226//organelle;GO:0043227//membrane-bounded organelle;GO:0043229//intracellular organelle;GO:0043231//intracellular membrane-bounded organelle;GO:0044424//intracellular part;GO:0044444//cytoplasmic part;GO:0044464//cell part	GO:0003674//molecular_function;GO:0003824//catalytic activity;GO:0003852//2-isopropylmalate synthase activity;GO:0004410//homocitrate synthase activity;GO:0004736//pyruvate carboxylase activity;GO:0008701//4-hydroxy-2-oxovalerate aldolase activity;GO:0008948//oxaloacetate decarboxylase activity;GO:0015081//sodium ion transmembrane transporter activity;GO:0016740//transferase activity;GO:0016746//…	GO:0006082//organic acid metabolic process;GO:0006094//gluconeogenesis;GO:0006520//cellular amino acid metabolic process;GO:0006553//lysine metabolic process;GO:0006807//nitrogen compound metabolic process;GO:0006814//sodium ion transport;GO:0008150//biological_process;GO:0008152//metabolic process;GO:0008652//cellular amino acid biosynthetic process;GO:0009058//biosynthetic process;GO:0009066//a…
estExt_fgenesh1_kg.C_10704	MergePeak_1024	quadrant2	no	2903	2681	3728	9512	4170	4958	99.52	102.14	176.88	512.17	211.97	251.31	126.18	325.15	1.36562	0.00623697	0.0385379	2.30981	2.25699	-0.0528188	-0.0180395	0.968221	0.999065	lys1	KAF3771063.1 homocitrate synthase [Cryphonectria parasitica EP155]	Metabolism;Metabolism;Metabolism;Metabolism;Metabolism;Metabolism	Global and overview maps;Global and overview maps;Global and overview maps;Global and overview maps;Carbohydrate metabolism;Amino acid metabolism	ko01100//Metabolic pathways;ko01110//Biosynthesis of secondary metabolites;ko01230//Biosynthesis of amino acids;ko01210//2-Oxocarboxylic acid metabolism;ko00620//Pyruvate metabolism;ko00300//Lysine biosynthesis	K01655;K01655;K01655;K01655;K01655;K01655	GO:0005575//cellular_component;GO:0005622//intracellular;GO:0005623//cell;GO:0005634//nucleus;GO:0005737//cytoplasm;GO:0005739//mitochondrion;GO:0043226//organelle;GO:0043227//membrane-bounded organelle;GO:0043229//intracellular organelle;GO:0043231//intracellular membrane-bounded organelle;GO:0044424//intracellular part;GO:0044444//cytoplasmic part;GO:0044464//cell part	GO:0003674//molecular_function;GO:0003824//catalytic activity;GO:0003852//2-isopropylmalate synthase activity;GO:0004410//homocitrate synthase activity;GO:0004736//pyruvate carboxylase activity;GO:0008701//4-hydroxy-2-oxovalerate aldolase activity;GO:0008948//oxaloacetate decarboxylase activity;GO:0015081//sodium ion transmembrane transporter activity;GO:0016740//transferase activity;GO:0016746//…	GO:0006082//organic acid metabolic process;GO:0006094//gluconeogenesis;GO:0006520//cellular amino acid metabolic process;GO:0006553//lysine metabolic process;GO:0006807//nitrogen compound metabolic process;GO:0006814//sodium ion transport;GO:0008150//biological_process;GO:0008152//metabolic process;GO:0008652//cellular amino acid biosynthetic process;GO:0009058//biosynthetic process;GO:0009066//a…
estExt_fgenesh1_kg.C_10756	MergePeak_1089	quadrant2	no	522	532	142	1014	795	787	23.63	26.76	8.9	72.1	53.37	52.68	19.7633	59.3833	1.58723	1.28312e-07	2.99836e-06	2.58082	2.46534	-0.115474	-0.0129497	0.965168	0.999065	--	KAF3771209.1 hypothetical protein M406DRAFT_354729 [Cryphonectria parasitica EP155]	-	-	-	-	GO:0005887//integral component of plasma membrane;GO:0016020//membrane	GO:0005275//amine transmembrane transporter activity;GO:0015495//gamma-aminobutyric acid:proton symporter activity;GO:0015655//alanine:sodium symporter activity;GO:0022857//transmembrane transporter activity;GO:0043539//protein serine/threonine kinase activator activity	GO:0006810//transport;GO:0006814//sodium ion transport;GO:0009450//gamma-aminobutyric acid catabolic process;GO:0015837//amine transport;GO:0032328//alanine transport;GO:0055085//transmembrane transport
estExt_fgenesh1_kg.C_10763	MergePeak_1092	quadrant2	no	643	552	2072	1596	7922	6707	41.8	39.88	186.43	162.97	763.68	644.7	89.37	523.783	2.55111	0.00452096	0.0297801	0.851182	1.09048	0.239303	0.0453799	0.907884	0.999065	--	KAF3771216.1 hypothetical protein M406DRAFT_354736 [Cryphonectria parasitica EP155]	-	-	-	-	-	-	-
estExt_fgenesh1_kg.C_10836	MergePeak_1156	quadrant2	no	2024	1902	866	3920	2477	2736	82.92	86.59	49.1	252.23	150.46	165.72	72.87	189.47	1.37857	3.47928e-12	1.86319e-10	NA	NA	NA	NA	NA	NA	SPAC11D3.03c	KAF3771308.1 hypothetical protein M406DRAFT_354807 [Cryphonectria parasitica EP155]	-	-	-	-	GO:0005575//cellular_component	GO:0003674//molecular_function	GO:0008150//biological_process
estExt_fgenesh1_kg.C_10836	MergePeak_1157	quadrant2	no	2024	1902	866	3920	2477	2736	82.92	86.59	49.1	252.23	150.46	165.72	72.87	189.47	1.37857	3.47928e-12	1.86319e-10	1.48938	0.827853	-0.661522	-0.202896	0.670878	0.999065	SPAC11D3.03c	KAF3771308.1 hypothetical protein M406DRAFT_354807 [Cryphonectria parasitica EP155]	-	-	-	-	GO:0005575//cellular_component	GO:0003674//molecular_function	GO:0008150//biological_process
estExt_fgenesh1_kg.C_10836	MergePeak_1158	quadrant2	no	2024	1902	866	3920	2477	2736	82.92	86.59	49.1	252.23	150.46	165.72	72.87	189.47	1.37857	3.47928e-12	1.86319e-10	2.40155	2.88565	0.484099	0.099509	0.811525	0.999065	SPAC11D3.03c	KAF3771308.1 hypothetical protein M406DRAFT_354807 [Cryphonectria parasitica EP155]	-	-	-	-	GO:0005575//cellular_component	GO:0003674//molecular_function	GO:0008150//biological_process
estExt_fgenesh1_kg.C_110052	MergePeak_1440	quadrant2	no	5955	5715	1113	7805	5109	6848	251.04	267.73	64.94	516.78	319.35	426.83	194.57	420.987	1.11349	0.00219158	0.0161877	0.844847	0.92824	0.0833929	0.0319785	0.947747	0.999065	SPCC965.06	KAF3759996.1 voltage-gated potassium channel beta-2 subunit [Cryphonectria parasitica EP155]	-	-	-	-	GO:0005575//cellular_component;GO:0005622//intracellular;GO:0005623//cell;GO:0005737//cytoplasm;GO:0005886//plasma membrane;GO:0005887//integral component of plasma membrane;GO:0008076//voltage-gated potassium channel complex;GO:0016020//membrane;GO:0016021//integral component of membrane;GO:0031224//intrinsic component of membrane;GO:0031226//intrinsic component of plasma membrane;GO:0032991//ma…	GO:0003674//molecular_function;GO:0005215//transporter activity;GO:0005216//ion channel activity;GO:0005244//voltage-gated ion channel activity;GO:0005249//voltage-gated potassium channel activity;GO:0005261//cation channel activity;GO:0005267//potassium channel activity;GO:0008324//cation transmembrane transporter activity;GO:0015075//ion transmembrane transporter activity;GO:0015077//monovalent…	GO:0006810//transport;GO:0006811//ion transport;GO:0006812//cation transport;GO:0006813//potassium ion transport;GO:0007610//behavior;GO:0007622//rhythmic behavior;GO:0007623//circadian rhythm;GO:0008150//biological_process;GO:0009987//cellular process;GO:0015672//monovalent inorganic cation transport;GO:0016043//cellular component organization;GO:0022410//circadian sleep/wake cycle process;GO:00…
estExt_fgenesh1_kg.C_20332	MergePeak_1917	quadrant2	no	3031	2515	2713	7838	2410	3334	201.96	186.22	250.19	820.28	238.11	328.46	212.79	462.283	1.11935	0.0194569	0.093424	1.71525	2.50953	0.794278	0.131132	0.731563	0.999065	SPBC21C3.19	KAF3769085.1 DUF1960-domain-containing protein [Cryphonectria parasitica EP155]	-	-	-	-	GO:0005575//cellular_component;GO:0005622//intracellular;GO:0005623//cell;GO:0005634//nucleus;GO:0005737//cytoplasm;GO:0043226//organelle;GO:0043227//membrane-bounded organelle;GO:0043229//intracellular organelle;GO:0043231//intracellular membrane-bounded organelle;GO:0044424//intracellular part;GO:0044464//cell part	GO:0003674//molecular_function;GO:0003676//nucleic acid binding;GO:0003723//RNA binding;GO:0005488//binding;GO:0097159//organic cyclic compound binding;GO:1901363//heterocyclic compound binding	GO:0006139//nucleobase-containing compound metabolic process;GO:0006364//rRNA processing;GO:0006396//RNA processing;GO:0006725//cellular aromatic compound metabolic process;GO:0006807//nitrogen compound metabolic process;GO:0008150//biological_process;GO:0008152//metabolic process;GO:0009987//cellular process;GO:0010467//gene expression;GO:0016070//RNA metabolic process;GO:0016072//rRNA metabolic…
estExt_fgenesh1_kg.C_20332	MergePeak_1918	quadrant2	no	3031	2515	2713	7838	2410	3334	201.96	186.22	250.19	820.28	238.11	328.46	212.79	462.283	1.11935	0.0194569	0.093424	2.35478	1.84079	-0.513991	-0.165884	0.729048	0.999065	SPBC21C3.19	KAF3769085.1 DUF1960-domain-containing protein [Cryphonectria parasitica EP155]	-	-	-	-	GO:0005575//cellular_component;GO:0005622//intracellular;GO:0005623//cell;GO:0005634//nucleus;GO:0005737//cytoplasm;GO:0043226//organelle;GO:0043227//membrane-bounded organelle;GO:0043229//intracellular organelle;GO:0043231//intracellular membrane-bounded organelle;GO:0044424//intracellular part;GO:0044464//cell part	GO:0003674//molecular_function;GO:0003676//nucleic acid binding;GO:0003723//RNA binding;GO:0005488//binding;GO:0097159//organic cyclic compound binding;GO:1901363//heterocyclic compound binding	GO:0006139//nucleobase-containing compound metabolic process;GO:0006364//rRNA processing;GO:0006396//RNA processing;GO:0006725//cellular aromatic compound metabolic process;GO:0006807//nitrogen compound metabolic process;GO:0008150//biological_process;GO:0008152//metabolic process;GO:0009987//cellular process;GO:0010467//gene expression;GO:0016070//RNA metabolic process;GO:0016072//rRNA metabolic…
estExt_fgenesh1_kg.C_20406	MergePeak_1995	quadrant2	no	10190	9625	9737	31603	44160	48364	239.84	251.75	317.19	1168.31	1541.19	1683.09	269.593	1464.2	2.44125	1.63178e-10	6.81402e-09	1.62679	1.43232	-0.194465	-0.0838312	0.868501	0.999065	eth-1	KAF3769230.1 hypothetical protein M406DRAFT_355226 [Cryphonectria parasitica EP155]	Metabolism;Metabolism;Metabolism;Metabolism	Global and overview maps;Global and overview maps;Global and overview maps;Amino acid metabolism	ko01100//Metabolic pathways;ko01110//Biosynthesis of secondary metabolites;ko01230//Biosynthesis of amino acids;ko00270//Cysteine and methionine metabolism	K00789;K00789;K00789;K00789	GO:0005575//cellular_component;GO:0005622//intracellular;GO:0005623//cell;GO:0005737//cytoplasm;GO:0005829//cytosol;GO:0032991//macromolecular complex;GO:0044424//intracellular part;GO:0044444//cytoplasmic part;GO:0044464//cell part;GO:0048269//methionine adenosyltransferase complex;GO:1902494//catalytic complex;GO:1990234//transferase complex	GO:0000166//nucleotide binding;GO:0003674//molecular_function;GO:0003824//catalytic activity;GO:0004478//methionine adenosyltransferase activity;GO:0005488//binding;GO:0005524//ATP binding;GO:0008144//drug binding;GO:0016740//transferase activity;GO:0016765//transferase activity, transferring alkyl or aryl (other than methyl) groups;GO:0017076//purine nucleotide binding;GO:0030554//adenyl nucleot…	GO:0000096//sulfur amino acid metabolic process;GO:0006082//organic acid metabolic process;GO:0006520//cellular amino acid metabolic process;GO:0006555//methionine metabolic process;GO:0006556//S-adenosylmethionine biosynthetic process;GO:0006730//one-carbon metabolic process;GO:0006732//coenzyme metabolic process;GO:0006790//sulfur compound metabolic process;GO:0006807//nitrogen compound metabol…
estExt_fgenesh1_kg.C_30020	MergePeak_2086	quadrant2	no	495	466	468	41439	60096	64072	18.55	19.4	24.27	2438.45	3338.46	3549.17	20.74	3108.69	7.22775	1.33983e-72	1.10698e-69	NA	NA	NA	NA	NA	NA	ARB_02462	KAF3766645.1 FAD/NAD(P)-binding domain-containing protein [Cryphonectria parasitica EP155]	-	-	-	-	GO:0016021//integral component of membrane	GO:0003824//catalytic activity;GO:0004506//squalene monooxygenase activity;GO:0004729//oxygen-dependent protoporphyrinogen oxidase activity;GO:0016166//phytoene dehydrogenase activity;GO:0016491//oxidoreductase activity;GO:0016647//oxidoreductase activity, acting on the CH-NH group of donors, oxygen as acceptor;GO:0016701//oxidoreductase activity, acting on single donors with incorporation of mol…	GO:0006744//ubiquinone biosynthetic process;GO:0006779//porphyrin-containing compound biosynthetic process;GO:0009228//thiamine biosynthetic process;GO:0015995//chlorophyll biosynthetic process;GO:0016117//carotenoid biosynthetic process;GO:0018874//benzoate metabolic process;GO:0030494//bacteriochlorophyll biosynthetic process;GO:0055114//oxidation-reduction process
estExt_fgenesh1_kg.C_30026	MergePeak_2092	quadrant2	no	1601	1387	8572	56341	99180	99817	62.23	59.91	461.12	3439.54	5716.06	5736.35	194.42	4963.98	4.67425	8.3246e-07	1.64599e-05	2.53729	2.18717	-0.350128	-0.0579084	0.874581	0.999065	--	KAF3766648.1 NAD(P)-binding protein [Cryphonectria parasitica EP155]	-	-	-	-	-	GO:0003824//catalytic activity;GO:0004316//3-oxoacyl-[acyl-carrier-protein] reductase (NADPH) activity;GO:0004757//sepiapterin reductase activity;GO:0008667//2,3-dihydro-2,3-dihydroxybenzoate dehydrogenase activity;GO:0008678//2-deoxy-D-gluconate 3-dehydrogenase activity;GO:0016491//oxidoreductase activity;GO:0050662//coenzyme binding;GO:0051287//NAD binding	GO:0000272//polysaccharide catabolic process;GO:0006633//fatty acid biosynthetic process;GO:0006729//tetrahydrobiopterin biosynthetic process;GO:0055114//oxidation-reduction process
estExt_fgenesh1_kg.C_30026	MergePeak_2093	quadrant2	no	1601	1387	8572	56341	99180	99817	62.23	59.91	461.12	3439.54	5716.06	5736.35	194.42	4963.98	4.67425	8.3246e-07	1.64599e-05	2.69452	1.76803	-0.926489	-0.312308	0.523777	0.992773	--	KAF3766648.1 NAD(P)-binding protein [Cryphonectria parasitica EP155]	-	-	-	-	-	GO:0003824//catalytic activity;GO:0004316//3-oxoacyl-[acyl-carrier-protein] reductase (NADPH) activity;GO:0004757//sepiapterin reductase activity;GO:0008667//2,3-dihydro-2,3-dihydroxybenzoate dehydrogenase activity;GO:0008678//2-deoxy-D-gluconate 3-dehydrogenase activity;GO:0016491//oxidoreductase activity;GO:0050662//coenzyme binding;GO:0051287//NAD binding	GO:0000272//polysaccharide catabolic process;GO:0006633//fatty acid biosynthetic process;GO:0006729//tetrahydrobiopterin biosynthetic process;GO:0055114//oxidation-reduction process
estExt_fgenesh1_kg.C_30039	MergePeak_2094	quadrant2	no	213	213	220	19556	24555	25561	12.26	13.63	17.53	1768.49	2096.33	2175.99	14.4733	2013.6	7.12024	4.89322e-74	4.71666e-71	NA	NA	NA	NA	NA	NA	--	KAF3766649.1 hypothetical protein M406DRAFT_355303 [Cryphonectria parasitica EP155]	-	-	-	-	-	-	-
estExt_fgenesh1_kg.C_30039	MergePeak_2095	quadrant2	no	213	213	220	19556	24555	25561	12.26	13.63	17.53	1768.49	2096.33	2175.99	14.4733	2013.6	7.12024	4.89322e-74	4.71666e-71	2.51489	2.64085	0.125958	0.0326316	0.951584	0.999065	--	KAF3766649.1 hypothetical protein M406DRAFT_355303 [Cryphonectria parasitica EP155]	-	-	-	-	-	-	-
estExt_fgenesh1_kg.C_30135	MergePeak_2244	quadrant2	no	8575	8112	3958	6106	16444	15843	246.16	258.78	157.25	275.31	699.95	672.45	220.73	549.237	1.31515	0.00087941	0.00759682	2.33776	2.44053	0.102772	0.0106428	0.975409	0.999065	AMF1	KAF3766894.1 MFS general substrate transporter [Cryphonectria parasitica EP155]	-	-	-	-	GO:0005887//integral component of plasma membrane	GO:0015238//drug transmembrane transporter activity;GO:0015307//drug:proton antiporter activity;GO:0022857//transmembrane transporter activity;GO:0042910//xenobiotic transporter activity	GO:0006855//drug transmembrane transport;GO:0015893//drug transport;GO:0042493//response to drug;GO:0042908//xenobiotic transport;GO:0055085//transmembrane transport
estExt_fgenesh1_kg.C_30157	MergePeak_2278	quadrant2	no	609	499	265	863	1144	1139	30.66	27.91	18.46	68.23	85.39	84.77	25.6767	79.4633	1.62983	3.24169e-12	1.74403e-10	1.93683	1.67264	-0.264199	-0.0526875	0.896982	0.999065	eupG	KAF3766953.1 NAD(P)-binding protein [Cryphonectria parasitica EP155]	-	-	-	-	-	GO:0003674//molecular_function;GO:0003824//catalytic activity;GO:0004316//3-oxoacyl-[acyl-carrier-protein] reductase (NADPH) activity;GO:0004757//sepiapterin reductase activity;GO:0008667//2,3-dihydro-2,3-dihydroxybenzoate dehydrogenase activity;GO:0008678//2-deoxy-D-gluconate 3-dehydrogenase activity;GO:0015643//toxic substance binding;GO:0016491//oxidoreductase activity;GO:0016630//protochlorop…	GO:0000272//polysaccharide catabolic process;GO:0006633//fatty acid biosynthetic process;GO:0006729//tetrahydrobiopterin biosynthetic process;GO:0008150//biological_process;GO:0008152//metabolic process;GO:0015995//chlorophyll biosynthetic process;GO:0030153//bacteriocin immunity;GO:0055114//oxidation-reduction process;GO:0071793//bacillithiol biosynthetic process
estExt_fgenesh1_kg.C_30431	MergePeak_2749	quadrant2	no	208	141	227	271	442	454	10.89	8.2	16.45	22.29	34.31	35.15	11.8467	30.5833	1.36826	0.00397677	0.0267282	NA	NA	NA	NA	NA	NA	--	KAF3767738.1 hypothetical protein M406DRAFT_355687 [Cryphonectria parasitica EP155]	-	-	-	-	-	-	-
estExt_fgenesh1_kg.C_30583	MergePeak_3016	quadrant2	no	714	618	1702	3205	3371	3681	24.4	23.46	80.48	171.99	170.78	185.95	42.78	176.24	2.04253	0.00246101	0.0177583	1.62394	0.83316	-0.790777	-0.112409	0.753415	0.999065	himE	KAF3768087.1 RTA1-domain-containing protein [Cryphonectria parasitica EP155]	-	-	-	-	GO:0016021//integral component of membrane	-	-
estExt_fgenesh1_kg.C_40085	MergePeak_3109	quadrant2	no	22769	21476	23039	44364	53819	61664	384.45	402.96	538.39	1176.53	1347.43	1539.43	441.933	1354.46	1.61582	1.25683e-05	0.000194096	1.30046	1.06664	-0.233828	-0.0307223	0.929981	0.999065	met26	KAF3765454.1 hypothetical protein M406DRAFT_355921 [Cryphonectria parasitica EP155]	Metabolism;Metabolism;Metabolism;Metabolism;Metabolism	Global and overview maps;Global and overview maps;Global and overview maps;Amino acid metabolism;Metabolism of other amino acids	ko01100//Metabolic pathways;ko01110//Biosynthesis of secondary metabolites;ko01230//Biosynthesis of amino acids;ko00270//Cysteine and methionine metabolism;ko00450//Selenocompound metabolism	K00549;K00549;K00549;K00549;K00549	GO:0005575//cellular_component;GO:0005576//extracellular region;GO:0005618//cell wall;GO:0005622//intracellular;GO:0005623//cell;GO:0005634//nucleus;GO:0005737//cytoplasm;GO:0005829//cytosol;GO:0005886//plasma membrane;GO:0009277//fungal-type cell wall;GO:0009986//cell surface;GO:0016020//membrane;GO:0030312//external encapsulating structure;GO:0030446//hyphal cell wall;GO:0031012//extracellular …	GO:0003674//molecular_function;GO:0003824//catalytic activity;GO:0003871//5-methyltetrahydropteroyltriglutamate-homocysteine S-methyltransferase activity;GO:0004853//uroporphyrinogen decarboxylase activity;GO:0005488//binding;GO:0008168//methyltransferase activity;GO:0008172//S-methyltransferase activity;GO:0008270//zinc ion binding;GO:0008705//methionine synthase activity;GO:0016740//transferase…	GO:0000096//sulfur amino acid metabolic process;GO:0000097//sulfur amino acid biosynthetic process;GO:0006082//organic acid metabolic process;GO:0006139//nucleobase-containing compound metabolic process;GO:0006144//purine nucleobase metabolic process;GO:0006520//cellular amino acid metabolic process;GO:0006534//cysteine metabolic process;GO:0006555//methionine metabolic process;GO:0006725//cellul…
estExt_fgenesh1_kg.C_40085	MergePeak_3110	quadrant2	no	22769	21476	23039	44364	53819	61664	384.45	402.96	538.39	1176.53	1347.43	1539.43	441.933	1354.46	1.61582	1.25683e-05	0.000194096	0.846685	1.13636	0.289676	0.102751	0.835964	0.999065	met26	KAF3765454.1 hypothetical protein M406DRAFT_355921 [Cryphonectria parasitica EP155]	Metabolism;Metabolism;Metabolism;Metabolism;Metabolism	Global and overview maps;Global and overview maps;Global and overview maps;Amino acid metabolism;Metabolism of other amino acids	ko01100//Metabolic pathways;ko01110//Biosynthesis of secondary metabolites;ko01230//Biosynthesis of amino acids;ko00270//Cysteine and methionine metabolism;ko00450//Selenocompound metabolism	K00549;K00549;K00549;K00549;K00549	GO:0005575//cellular_component;GO:0005576//extracellular region;GO:0005618//cell wall;GO:0005622//intracellular;GO:0005623//cell;GO:0005634//nucleus;GO:0005737//cytoplasm;GO:0005829//cytosol;GO:0005886//plasma membrane;GO:0009277//fungal-type cell wall;GO:0009986//cell surface;GO:0016020//membrane;GO:0030312//external encapsulating structure;GO:0030446//hyphal cell wall;GO:0031012//extracellular …	GO:0003674//molecular_function;GO:0003824//catalytic activity;GO:0003871//5-methyltetrahydropteroyltriglutamate-homocysteine S-methyltransferase activity;GO:0004853//uroporphyrinogen decarboxylase activity;GO:0005488//binding;GO:0008168//methyltransferase activity;GO:0008172//S-methyltransferase activity;GO:0008270//zinc ion binding;GO:0008705//methionine synthase activity;GO:0016740//transferase…	GO:0000096//sulfur amino acid metabolic process;GO:0000097//sulfur amino acid biosynthetic process;GO:0006082//organic acid metabolic process;GO:0006139//nucleobase-containing compound metabolic process;GO:0006144//purine nucleobase metabolic process;GO:0006520//cellular amino acid metabolic process;GO:0006534//cysteine metabolic process;GO:0006555//methionine metabolic process;GO:0006725//cellul…
estExt_fgenesh1_kg.C_40085	MergePeak_3111	quadrant2	no	22769	21476	23039	44364	53819	61664	384.45	402.96	538.39	1176.53	1347.43	1539.43	441.933	1354.46	1.61582	1.25683e-05	0.000194096	2.04921	1.82143	-0.227774	-0.042728	0.914266	0.999065	met26	KAF3765454.1 hypothetical protein M406DRAFT_355921 [Cryphonectria parasitica EP155]	Metabolism;Metabolism;Metabolism;Metabolism;Metabolism	Global and overview maps;Global and overview maps;Global and overview maps;Amino acid metabolism;Metabolism of other amino acids	ko01100//Metabolic pathways;ko01110//Biosynthesis of secondary metabolites;ko01230//Biosynthesis of amino acids;ko00270//Cysteine and methionine metabolism;ko00450//Selenocompound metabolism	K00549;K00549;K00549;K00549;K00549	GO:0005575//cellular_component;GO:0005576//extracellular region;GO:0005618//cell wall;GO:0005622//intracellular;GO:0005623//cell;GO:0005634//nucleus;GO:0005737//cytoplasm;GO:0005829//cytosol;GO:0005886//plasma membrane;GO:0009277//fungal-type cell wall;GO:0009986//cell surface;GO:0016020//membrane;GO:0030312//external encapsulating structure;GO:0030446//hyphal cell wall;GO:0031012//extracellular …	GO:0003674//molecular_function;GO:0003824//catalytic activity;GO:0003871//5-methyltetrahydropteroyltriglutamate-homocysteine S-methyltransferase activity;GO:0004853//uroporphyrinogen decarboxylase activity;GO:0005488//binding;GO:0008168//methyltransferase activity;GO:0008172//S-methyltransferase activity;GO:0008270//zinc ion binding;GO:0008705//methionine synthase activity;GO:0016740//transferase…	GO:0000096//sulfur amino acid metabolic process;GO:0000097//sulfur amino acid biosynthetic process;GO:0006082//organic acid metabolic process;GO:0006139//nucleobase-containing compound metabolic process;GO:0006144//purine nucleobase metabolic process;GO:0006520//cellular amino acid metabolic process;GO:0006534//cysteine metabolic process;GO:0006555//methionine metabolic process;GO:0006725//cellul…
estExt_fgenesh1_kg.C_40128	MergePeak_3157	quadrant2	no	323	255	1461	479	1840	1489	27.05	23.73	169.36	63.01	228.51	184.39	73.38	158.637	1.11227	0.24757	0.51056	5.30817	5.56885	0.260681	0.162672	0.866278	0.999065	--	KAF3765542.1 hypothetical protein M406DRAFT_355964 [Cryphonectria parasitica EP155]	-	-	-	-	-	-	-
estExt_fgenesh1_kg.C_40218	MergePeak_3271	quadrant2	no	910	765	549	1667	2215	2250	48.65	45.45	40.62	139.97	175.58	177.84	44.9067	164.463	1.87276	3.95753e-13	2.39669e-11	3.88727	4.15888	0.271608	0.107773	0.836813	0.999065	--	KAF3765790.1 hypothetical protein M406DRAFT_356052 [Cryphonectria parasitica EP155]	-	-	-	-	-	-	-
estExt_fgenesh1_kg.C_40522	MergePeak_3704	quadrant2	no	3204	2745	672	4921	2142	2747	124.54	118.57	36.15	300.42	123.45	157.87	93.0867	193.913	1.05877	0.00482852	0.0314302	3.22551	2.50284	-0.722676	-0.291358	0.563126	0.999065	BCHE	KAF3766456.1 alpha/beta-hydrolase [Cryphonectria parasitica EP155]	-	-	-	-	-	-	-
estExt_fgenesh1_kg.C_40522	MergePeak_3705	quadrant2	no	3204	2745	672	4921	2142	2747	124.54	118.57	36.15	300.42	123.45	157.87	93.0867	193.913	1.05877	0.00482852	0.0314302	1.01637	1.40623	0.389863	0.0901547	0.831646	0.999065	BCHE	KAF3766456.1 alpha/beta-hydrolase [Cryphonectria parasitica EP155]	-	-	-	-	-	-	-
estExt_fgenesh1_kg.C_50007	MergePeak_3785	quadrant2	no	146	165	43	214	191	273	10.93	13.73	4.46	25.17	21.21	30.22	9.70667	25.5333	1.39533	1.37067e-05	0.000209163	NA	NA	NA	NA	NA	NA	--	KAF3764059.1 hypothetical protein M406DRAFT_356412, partial [Cryphonectria parasitica EP155]	-	-	-	-	-	-	-
estExt_fgenesh1_kg.C_60072	MergePeak_4566	quadrant2	no	579	430	520	1363	914	760	50.06	41.32	62.23	185.1	117.18	97.16	51.2033	133.147	1.37871	0.000281529	0.00288692	3.76743	3.05131	-0.716129	-0.0974934	0.777043	0.999065	notQ	KAF3763201.1 hypothetical protein M406DRAFT_356961 [Cryphonectria parasitica EP155]	-	-	-	-	GO:0005575//cellular_component;GO:0016020//membrane;GO:0016021//integral component of membrane;GO:0031224//intrinsic component of membrane;GO:0044425//membrane part	GO:0003674//molecular_function;GO:0003824//catalytic activity;GO:0004497//monooxygenase activity;GO:0016491//oxidoreductase activity	GO:0006082//organic acid metabolic process;GO:0006725//cellular aromatic compound metabolic process;GO:0008150//biological_process;GO:0008152//metabolic process;GO:0009058//biosynthetic process;GO:0009987//cellular process;GO:0016053//organic acid biosynthetic process;GO:0018958//phenol-containing compound metabolic process;GO:0019438//aromatic compound biosynthetic process;GO:0019748//secondary …
estExt_fgenesh1_kg.C_60132	MergePeak_4632	quadrant2	no	11306	9668	3254	23529	5928	9453	499.39	474.55	198.92	1632.35	388.25	617.35	390.953	879.317	1.16939	0.0100633	0.0567537	1.78985	1.89974	0.10989	0.0327061	0.942592	0.999065	lxr1	KAF3763334.1 L-xylulose reductase [Cryphonectria parasitica EP155]	Metabolism;Metabolism	Global and overview maps;Carbohydrate metabolism	ko01100//Metabolic pathways;ko00051//Fructose and mannose metabolism	K17742;K17742	-	GO:0004316//3-oxoacyl-[acyl-carrier-protein] reductase (NADPH) activity;GO:0004757//sepiapterin reductase activity;GO:0008667//2,3-dihydro-2,3-dihydroxybenzoate dehydrogenase activity;GO:0008678//2-deoxy-D-gluconate 3-dehydrogenase activity;GO:0008710//8-amino-7-oxononanoate synthase activity;GO:0016491//oxidoreductase activity;GO:0050662//coenzyme binding;GO:0051287//NAD binding	GO:0000272//polysaccharide catabolic process;GO:0006633//fatty acid biosynthetic process;GO:0006729//tetrahydrobiopterin biosynthetic process;GO:0009102//biotin biosynthetic process;GO:0055114//oxidation-reduction process
estExt_fgenesh1_kg.C_60187	MergePeak_4664	quadrant2	no	661	479	3908	1653	8463	6806	36.1	29.07	295.36	141.78	685.26	549.52	120.177	458.853	1.93288	0.0725437	0.23783	NA	NA	NA	NA	NA	NA	--	KAF3763407.1 hypothetical protein M406DRAFT_357075 [Cryphonectria parasitica EP155]	-	-	-	-	-	-	-
estExt_fgenesh1_kg.C_60187	MergePeak_4665	quadrant2	no	661	479	3908	1653	8463	6806	36.1	29.07	295.36	141.78	685.26	549.52	120.177	458.853	1.93288	0.0725437	0.23783	3.35606	3.90429	0.548228	0.160297	0.733669	0.999065	--	KAF3763407.1 hypothetical protein M406DRAFT_357075 [Cryphonectria parasitica EP155]	-	-	-	-	-	-	-
estExt_fgenesh1_kg.C_60224	MergePeak_4718	quadrant2	no	196	185	264	392	535	583	13.92	14.6	25.94	43.72	56.33	61.21	18.1533	53.7533	1.56612	0.000943133	0.00803922	2.08398	2.29001	0.206021	0.0436465	0.917351	0.999065	--	KAF3763536.1 hypothetical protein M406DRAFT_357110 [Cryphonectria parasitica EP155]	-	-	-	-	-	GO:0008080//N-acetyltransferase activity;GO:0016747//transferase activity, transferring acyl groups other than amino-acyl groups	-
estExt_fgenesh1_kg.C_60382	MergePeak_4886	quadrant2	no	2246	1870	3044	20864	6441	8127	173.01	160.07	324.52	2524.28	735.68	925.6	219.2	1395.19	2.67014	1.23559e-05	0.000191745	1.6541	1.19975	-0.454352	-0.120302	NA	NA	--	KAF3763868.1 hypothetical protein M406DRAFT_357262 [Cryphonectria parasitica EP155]	-	-	-	-	GO:0005576//extracellular region;GO:0019028//viral capsid;GO:0019031//viral envelope	GO:0005198//structural molecule activity;GO:0008289//lipid binding	GO:0006869//lipid transport;GO:0042157//lipoprotein metabolic process
estExt_fgenesh1_kg.C_60382	MergePeak_4887	quadrant2	no	2246	1870	3044	20864	6441	8127	173.01	160.07	324.52	2524.28	735.68	925.6	219.2	1395.19	2.67014	1.23559e-05	0.000191745	4.00321	3.43292	-0.570283	-0.107161	0.785947	0.999065	--	KAF3763868.1 hypothetical protein M406DRAFT_357262 [Cryphonectria parasitica EP155]	-	-	-	-	GO:0005576//extracellular region;GO:0019028//viral capsid;GO:0019031//viral envelope	GO:0005198//structural molecule activity;GO:0008289//lipid binding	GO:0006869//lipid transport;GO:0042157//lipoprotein metabolic process
estExt_fgenesh1_kg.C_60413	MergePeak_4918	quadrant2	no	364	326	1336	611	2136	1745	15.45	15.37	78.47	40.73	134.41	109.49	36.43	94.8767	1.38093	0.115157	0.321588	3.26918	3.23933	-0.0298475	-0.00914549	0.983184	0.999065	--	KAF3763918.1 hypothetical protein M406DRAFT_357291 [Cryphonectria parasitica EP155]	-	-	-	-	-	GO:0008233//peptidase activity	-
estExt_fgenesh1_kg.C_70015	MergePeak_4969	quadrant2	no	2014	1805	1739	6526	6614	5550	88.81	88.44	106.12	451.96	432.43	361.83	94.4567	415.407	2.1368	5.58963e-12	2.84825e-10	NA	NA	NA	NA	NA	NA	Akr7a3	KAF3762100.1 aldo/keto reductase [Cryphonectria parasitica EP155]	-	-	-	-	GO:0005575//cellular_component;GO:0005622//intracellular;GO:0005623//cell;GO:0005737//cytoplasm;GO:0005794//Golgi apparatus;GO:0005829//cytosol;GO:0012505//endomembrane system;GO:0043226//organelle;GO:0043227//membrane-bounded organelle;GO:0043229//intracellular organelle;GO:0043231//intracellular membrane-bounded organelle;GO:0044424//intracellular part;GO:0044444//cytoplasmic part;GO:0044464//c…	GO:0003674//molecular_function;GO:0003824//catalytic activity;GO:0004032//alditol:NADP+ 1-oxidoreductase activity;GO:0004033//aldo-keto reductase (NADP) activity;GO:0004301//epoxide hydrolase activity;GO:0008106//alcohol dehydrogenase (NADP+) activity;GO:0016491//oxidoreductase activity;GO:0016614//oxidoreductase activity, acting on CH-OH group of donors;GO:0016616//oxidoreductase activity, actin…	GO:0006066//alcohol metabolic process;GO:0006725//cellular aromatic compound metabolic process;GO:0006807//nitrogen compound metabolic process;GO:0008150//biological_process;GO:0008152//metabolic process;GO:0009987//cellular process;GO:0016137//glycoside metabolic process;GO:0016999//antibiotic metabolic process;GO:0017144//drug metabolic process;GO:0019748//secondary metabolic process;GO:0030638…
estExt_fgenesh1_kg.C_70015	MergePeak_4970	quadrant2	no	2014	1805	1739	6526	6614	5550	88.81	88.44	106.12	451.96	432.43	361.83	94.4567	415.407	2.1368	5.58963e-12	2.84825e-10	1.19211	0.448069	-0.744045	-0.16211	0.702538	0.999065	Akr7a3	KAF3762100.1 aldo/keto reductase [Cryphonectria parasitica EP155]	-	-	-	-	GO:0005575//cellular_component;GO:0005622//intracellular;GO:0005623//cell;GO:0005737//cytoplasm;GO:0005794//Golgi apparatus;GO:0005829//cytosol;GO:0012505//endomembrane system;GO:0043226//organelle;GO:0043227//membrane-bounded organelle;GO:0043229//intracellular organelle;GO:0043231//intracellular membrane-bounded organelle;GO:0044424//intracellular part;GO:0044444//cytoplasmic part;GO:0044464//c…	GO:0003674//molecular_function;GO:0003824//catalytic activity;GO:0004032//alditol:NADP+ 1-oxidoreductase activity;GO:0004033//aldo-keto reductase (NADP) activity;GO:0004301//epoxide hydrolase activity;GO:0008106//alcohol dehydrogenase (NADP+) activity;GO:0016491//oxidoreductase activity;GO:0016614//oxidoreductase activity, acting on CH-OH group of donors;GO:0016616//oxidoreductase activity, actin…	GO:0006066//alcohol metabolic process;GO:0006725//cellular aromatic compound metabolic process;GO:0006807//nitrogen compound metabolic process;GO:0008150//biological_process;GO:0008152//metabolic process;GO:0009987//cellular process;GO:0016137//glycoside metabolic process;GO:0016999//antibiotic metabolic process;GO:0017144//drug metabolic process;GO:0019748//secondary metabolic process;GO:0030638…
estExt_fgenesh1_kg.C_70138	MergePeak_5187	quadrant2	no	1577	1256	948	2044	3915	3641	56.58	50.08	47.07	115.18	208.28	193.15	51.2433	172.203	1.74868	4.30584e-07	9.08862e-06	NA	NA	NA	NA	NA	NA	notO	KAF3762443.1 NAD(P)-binding protein [Cryphonectria parasitica EP155]	-	-	-	-	-	GO:0004316//3-oxoacyl-[acyl-carrier-protein] reductase (NADPH) activity	GO:0006633//fatty acid biosynthetic process;GO:0055114//oxidation-reduction process
estExt_fgenesh1_kg.C_70340	MergePeak_5434	quadrant2	no	1552	1411	268	2670	943	1232	68.91	69.62	16.47	186.2	62.09	80.88	51.6667	109.723	1.08656	0.0165887	0.0834633	0.914108	0.746731	-0.167377	-0.0324004	0.945776	0.999065	pepF	KAF3762956.1 alpha/beta-hydrolase [Cryphonectria parasitica EP155]	-	-	-	-	-	GO:0003674//molecular_function;GO:0003824//catalytic activity;GO:0004180//carboxypeptidase activity;GO:0004185//serine-type carboxypeptidase activity;GO:0008233//peptidase activity;GO:0008236//serine-type peptidase activity;GO:0008238//exopeptidase activity;GO:0016787//hydrolase activity;GO:0017171//serine hydrolase activity;GO:0070008//serine-type exopeptidase activity;GO:0070011//peptidase acti…	GO:0006508//proteolysis;GO:0006807//nitrogen compound metabolic process;GO:0008150//biological_process;GO:0008152//metabolic process;GO:0019538//protein metabolic process;GO:0043170//macromolecule metabolic process;GO:0044238//primary metabolic process;GO:0071704//organic substance metabolic process;GO:1901564//organonitrogen compound metabolic process
estExt_fgenesh1_kg.C_80063	MergePeak_5489	quadrant2	no	4403	4528	4729	45470	72344	75621	193.98	221.68	288.34	3146.32	4725.82	4925.78	234.667	4265.97	4.18419	8.02255e-22	9.27968e-20	2.61797	2.5345	-0.0834704	-0.0175452	0.963408	0.999065	yfcG	KAF3761342.1 glutathione S-transferase [Cryphonectria parasitica EP155]	Metabolism;Metabolism	Global and overview maps;Metabolism of other amino acids	ko01100//Metabolic pathways;ko00480//Glutathione metabolism	K00799;K00799	-	GO:0003824//catalytic activity;GO:0005515//protein binding;GO:0016034//maleylacetoacetate isomerase activity	GO:0006559//L-phenylalanine catabolic process;GO:0006572//tyrosine catabolic process;GO:0006749//glutathione metabolic process;GO:0006777//Mo-molybdopterin cofactor biosynthetic process
estExt_fgenesh1_kg.C_90064	MergePeak_5929	quadrant2	no	2389	1942	19422	3982	22996	19439	150.5	135.96	1693.41	394.01	2148.12	1810.67	659.957	1450.93	1.13654	0.326559	0.599572	NA	NA	NA	NA	NA	NA	--	KAF3760581.1 hypothetical protein M406DRAFT_358238 [Cryphonectria parasitica EP155]	-	-	-	-	-	GO:0003700//transcription factor activity, sequence-specific DNA binding	GO:0006355//regulation of transcription, DNA-templated
estExt_fgenesh1_kg.C_90160	MergePeak_6021	quadrant2	no	930	753	390	1500	1823	1818	52.36	47.11	30.39	132.64	152.19	151.34	43.2867	145.39	1.74793	1.48688e-16	1.25538e-14	3.50967	3.44784	-0.0618334	-0.0106617	0.974283	0.999065	YML079W	KAF3760753.1 hypothetical protein M406DRAFT_358328 [Cryphonectria parasitica EP155]	-	-	-	-	GO:0005575//cellular_component;GO:0005622//intracellular;GO:0005623//cell;GO:0005634//nucleus;GO:0005737//cytoplasm;GO:0043226//organelle;GO:0043227//membrane-bounded organelle;GO:0043229//intracellular organelle;GO:0043231//intracellular membrane-bounded organelle;GO:0044424//intracellular part;GO:0044464//cell part	GO:0003674//molecular_function	GO:0008150//biological_process
estExt_fgenesh1_pg.C_11522	MergePeak_1026	quadrant2	no	528	357	216	685	539	515	43.09	32.37	24.4	87.8	65.22	62.14	33.2867	71.72	1.10743	9.04966e-10	3.36583e-08	NA	NA	NA	NA	NA	NA	--	KAF3771064.1 hypothetical protein M406DRAFT_349531 [Cryphonectria parasitica EP155]	-	-	-	-	-	-	-
estExt_fgenesh1_pg.C_30648	MergePeak_2498	quadrant2	no	1271	1007	1853	6075	13167	12904	56.93	50.13	114.87	427.4	874.52	854.61	73.9767	718.843	3.28054	4.03374e-08	1.05562e-06	NA	NA	NA	NA	NA	NA	ACTTS2	KAF3767331.1 GroES-like protein [Cryphonectria parasitica EP155]	-	-	-	-	-	GO:0004024//alcohol dehydrogenase activity, zinc-dependent;GO:0008270//zinc ion binding;GO:0008743//L-threonine 3-dehydrogenase activity;GO:0016491//oxidoreductase activity;GO:0016655//oxidoreductase activity, acting on NAD(P)H, quinone or similar compound as acceptor;GO:0018467//formaldehyde dehydrogenase activity;GO:0050607//mycothiol-dependent formaldehyde dehydrogenase activity;GO:0051287//NA…	GO:0006113//fermentation;GO:0006567//threonine catabolic process;GO:0008152//metabolic process;GO:0009404//toxin metabolic process;GO:0010127//mycothiol-dependent detoxification;GO:0030494//bacteriochlorophyll biosynthetic process;GO:0046292//formaldehyde metabolic process;GO:0055114//oxidation-reduction process
estExt_fgenesh1_pg.C_30778	MergePeak_2595	quadrant2	no	4154	3826	6541	5074	12025	10792	133.16	136.29	290.19	255.46	571.56	511.49	186.547	446.17	1.25806	0.0278321	0.120214	NA	NA	NA	NA	NA	NA	--	KAF3767469.1 hypothetical protein M406DRAFT_350576 [Cryphonectria parasitica EP155]	-	-	-	-	-	GO:0019911//structural constituent of myelin sheath	-
estExt_fgenesh1_pg.C_30778	MergePeak_2596	quadrant2	no	4154	3826	6541	5074	12025	10792	133.16	136.29	290.19	255.46	571.56	511.49	186.547	446.17	1.25806	0.0278321	0.120214	0.826976	0.114081	-0.712895	-0.15852	0.714252	0.999065	--	KAF3767469.1 hypothetical protein M406DRAFT_350576 [Cryphonectria parasitica EP155]	-	-	-	-	-	GO:0019911//structural constituent of myelin sheath	-
estExt_fgenesh1_pg.C_90503	MergePeak_6146	quadrant2	no	2843	2462	2444	4518	4961	5165	86.14	82.89	102.48	215	222.87	231.38	90.5033	223.083	1.30154	1.73912e-05	0.000257903	1.82205	1.19265	-0.629397	-0.289493	0.577936	0.999065	BNA2	KAF3760967.1 Indoleamine 2,3-dioxygenase [Cryphonectria parasitica EP155]	Metabolism;Metabolism	Global and overview maps;Amino acid metabolism	ko01100//Metabolic pathways;ko00380//Tryptophan metabolism	K00463;K00463	GO:0005575//cellular_component;GO:0005622//intracellular;GO:0005623//cell;GO:0005737//cytoplasm;GO:0044424//intracellular part;GO:0044464//cell part	GO:0003674//molecular_function;GO:0003677//DNA binding;GO:0003824//catalytic activity;GO:0005488//binding;GO:0016491//oxidoreductase activity;GO:0016701//oxidoreductase activity, acting on single donors with incorporation of molecular oxygen;GO:0016702//oxidoreductase activity, acting on single donors with incorporation of molecular oxygen, incorporation of two atoms of oxygen;GO:0020037//heme bi…	GO:0006082//organic acid metabolic process;GO:0006139//nucleobase-containing compound metabolic process;GO:0006520//cellular amino acid metabolic process;GO:0006568//tryptophan metabolic process;GO:0006569//tryptophan catabolic process;GO:0006576//cellular biogenic amine metabolic process;GO:0006586//indolalkylamine metabolic process;GO:0006725//cellular aromatic compound metabolic process;GO:000…
estExt_fgenesh1_pm.C_10031	MergePeak_17	quadrant2	no	733	725	222	914	1008	1258	20.29	22.3	8.5	39.73	41.36	51.48	17.03	44.19	1.37564	1.85976e-06	3.45294e-05	2.27764	2.08531	-0.192328	-0.0285948	0.937322	0.999065	--	KAF3769448.1 hypothetical protein M406DRAFT_343701 [Cryphonectria parasitica EP155]	-	-	-	-	-	GO:0008239//dipeptidyl-peptidase activity;GO:0016787//hydrolase activity	GO:0008152//metabolic process
estExt_fgenesh1_pm.C_10131	MergePeak_88	quadrant2	no	2310	2150	1859	22884	41213	39343	25.46	26.34	28.36	396.21	673.64	641.23	26.72	570.36	4.41588	3.92231e-29	7.68972e-27	2.80809	2.10283	-0.705263	-0.192131	0.675045	0.999065	atrF	KAF3769587.1 putative ABC transporter [Cryphonectria parasitica EP155]	Environmental Information Processing	Membrane transport	ko02010//ABC transporters	K08712	GO:0005575//cellular_component;GO:0005737//cytoplasm;GO:0005887//integral component of plasma membrane;GO:0009380//excinuclease repair complex;GO:0009898//cytoplasmic side of plasma membrane;GO:0016020//membrane;GO:0016021//integral component of membrane;GO:0043190//ATP-binding cassette (ABC) transporter complex;GO:0055051//ATP-binding cassette (ABC) transporter complex, integrated substrate bind…	GO:0000166//nucleotide binding;GO:0003674//molecular_function;GO:0003677//DNA binding;GO:0003723//RNA binding;GO:0003724//RNA helicase activity;GO:0003924//GTPase activity;GO:0004020//adenylylsulfate kinase activity;GO:0005198//structural molecule activity;GO:0005260//channel-conductance-controlling ATPase activity;GO:0005319//lipid transporter activity;GO:0005524//ATP binding;GO:0005525//GTP bin…	GO:0000910//cytokinesis;GO:0001887//selenium compound metabolic process;GO:0002949//tRNA threonylcarbamoyladenosine modification;GO:0006289//nucleotide-excision repair;GO:0006400//tRNA modification;GO:0006464//cellular protein modification process;GO:0006790//sulfur compound metabolic process;GO:0006810//transport;GO:0006817//phosphate ion transport;GO:0006824//cobalt ion transport;GO:0006869//li…
estExt_fgenesh1_pm.C_10131	MergePeak_90	quadrant2	no	2310	2150	1859	22884	41213	39343	25.46	26.34	28.36	396.21	673.64	641.23	26.72	570.36	4.41588	3.92231e-29	7.68972e-27	2.83371	3.00518	0.171471	0.043694	0.92739	0.999065	atrF	KAF3769587.1 putative ABC transporter [Cryphonectria parasitica EP155]	Environmental Information Processing	Membrane transport	ko02010//ABC transporters	K08712	GO:0005575//cellular_component;GO:0005737//cytoplasm;GO:0005887//integral component of plasma membrane;GO:0009380//excinuclease repair complex;GO:0009898//cytoplasmic side of plasma membrane;GO:0016020//membrane;GO:0016021//integral component of membrane;GO:0043190//ATP-binding cassette (ABC) transporter complex;GO:0055051//ATP-binding cassette (ABC) transporter complex, integrated substrate bind…	GO:0000166//nucleotide binding;GO:0003674//molecular_function;GO:0003677//DNA binding;GO:0003723//RNA binding;GO:0003724//RNA helicase activity;GO:0003924//GTPase activity;GO:0004020//adenylylsulfate kinase activity;GO:0005198//structural molecule activity;GO:0005260//channel-conductance-controlling ATPase activity;GO:0005319//lipid transporter activity;GO:0005524//ATP binding;GO:0005525//GTP bin…	GO:0000910//cytokinesis;GO:0001887//selenium compound metabolic process;GO:0002949//tRNA threonylcarbamoyladenosine modification;GO:0006289//nucleotide-excision repair;GO:0006400//tRNA modification;GO:0006464//cellular protein modification process;GO:0006790//sulfur compound metabolic process;GO:0006810//transport;GO:0006817//phosphate ion transport;GO:0006824//cobalt ion transport;GO:0006869//li…
estExt_fgenesh1_pm.C_10131	MergePeak_91	quadrant2	no	2310	2150	1859	22884	41213	39343	25.46	26.34	28.36	396.21	673.64	641.23	26.72	570.36	4.41588	3.92231e-29	7.68972e-27	1.89122	2.41081	0.519592	0.126972	0.776601	0.999065	atrF	KAF3769587.1 putative ABC transporter [Cryphonectria parasitica EP155]	Environmental Information Processing	Membrane transport	ko02010//ABC transporters	K08712	GO:0005575//cellular_component;GO:0005737//cytoplasm;GO:0005887//integral component of plasma membrane;GO:0009380//excinuclease repair complex;GO:0009898//cytoplasmic side of plasma membrane;GO:0016020//membrane;GO:0016021//integral component of membrane;GO:0043190//ATP-binding cassette (ABC) transporter complex;GO:0055051//ATP-binding cassette (ABC) transporter complex, integrated substrate bind…	GO:0000166//nucleotide binding;GO:0003674//molecular_function;GO:0003677//DNA binding;GO:0003723//RNA binding;GO:0003724//RNA helicase activity;GO:0003924//GTPase activity;GO:0004020//adenylylsulfate kinase activity;GO:0005198//structural molecule activity;GO:0005260//channel-conductance-controlling ATPase activity;GO:0005319//lipid transporter activity;GO:0005524//ATP binding;GO:0005525//GTP bin…	GO:0000910//cytokinesis;GO:0001887//selenium compound metabolic process;GO:0002949//tRNA threonylcarbamoyladenosine modification;GO:0006289//nucleotide-excision repair;GO:0006400//tRNA modification;GO:0006464//cellular protein modification process;GO:0006790//sulfur compound metabolic process;GO:0006810//transport;GO:0006817//phosphate ion transport;GO:0006824//cobalt ion transport;GO:0006869//li…
estExt_fgenesh1_pm.C_11163	MergePeak_931	quadrant2	no	1516	1232	282	3368	4979	5213	73.97	66.8	19.04	258.1	360.21	376.06	53.27	331.457	2.63743	4.50505e-10	1.75454e-08	NA	NA	NA	NA	NA	NA	yfcG	KAF3770934.1 glutathione S-transferase [Cryphonectria parasitica EP155]	Metabolism;Metabolism	Global and overview maps;Metabolism of other amino acids	ko01100//Metabolic pathways;ko00480//Glutathione metabolism	K00799;K00799	-	GO:0005515//protein binding;GO:0016034//maleylacetoacetate isomerase activity	GO:0006559//L-phenylalanine catabolic process;GO:0006572//tyrosine catabolic process;GO:0006749//glutathione metabolic process
estExt_fgenesh1_pm.C_30206	MergePeak_2248	quadrant2	no	3428	3409	2939	5662	5330	5262	46.8	51.72	55.53	121.41	107.89	106.21	51.35	111.837	1.12296	2.17177e-05	0.000315589	0.555169	1.48165	0.926484	0.141193	0.70028	0.999065	ppr5	KAF3766905.1 hypothetical protein M406DRAFT_345210 [Cryphonectria parasitica EP155]	-	-	-	-	GO:0005575//cellular_component;GO:0005622//intracellular;GO:0005623//cell;GO:0005737//cytoplasm;GO:0005739//mitochondrion;GO:0005740//mitochondrial envelope;GO:0016020//membrane;GO:0016021//integral component of membrane;GO:0031090//organelle membrane;GO:0031224//intrinsic component of membrane;GO:0031300//intrinsic component of organelle membrane;GO:0031301//integral component of organelle membr…	GO:0003674//molecular_function;GO:0003676//nucleic acid binding;GO:0003723//RNA binding;GO:0003824//catalytic activity;GO:0004518//nuclease activity;GO:0004519//endonuclease activity;GO:0005488//binding;GO:0016787//hydrolase activity;GO:0016788//hydrolase activity, acting on ester bonds;GO:0097159//organic cyclic compound binding;GO:1901363//heterocyclic compound binding	GO:0006139//nucleobase-containing compound metabolic process;GO:0006412//translation;GO:0006417//regulation of translation;GO:0006518//peptide metabolic process;GO:0006725//cellular aromatic compound metabolic process;GO:0006807//nitrogen compound metabolic process;GO:0008150//biological_process;GO:0008152//metabolic process;GO:0009058//biosynthetic process;GO:0009059//macromolecule biosynthetic …
estExt_fgenesh1_pm.C_30206	MergePeak_2249	quadrant2	no	3428	3409	2939	5662	5330	5262	46.8	51.72	55.53	121.41	107.89	106.21	51.35	111.837	1.12296	2.17177e-05	0.000315589	2.05872	2.1359	0.0771752	0.0114814	0.975312	0.999065	ppr5	KAF3766905.1 hypothetical protein M406DRAFT_345210 [Cryphonectria parasitica EP155]	-	-	-	-	GO:0005575//cellular_component;GO:0005622//intracellular;GO:0005623//cell;GO:0005737//cytoplasm;GO:0005739//mitochondrion;GO:0005740//mitochondrial envelope;GO:0016020//membrane;GO:0016021//integral component of membrane;GO:0031090//organelle membrane;GO:0031224//intrinsic component of membrane;GO:0031300//intrinsic component of organelle membrane;GO:0031301//integral component of organelle membr…	GO:0003674//molecular_function;GO:0003676//nucleic acid binding;GO:0003723//RNA binding;GO:0003824//catalytic activity;GO:0004518//nuclease activity;GO:0004519//endonuclease activity;GO:0005488//binding;GO:0016787//hydrolase activity;GO:0016788//hydrolase activity, acting on ester bonds;GO:0097159//organic cyclic compound binding;GO:1901363//heterocyclic compound binding	GO:0006139//nucleobase-containing compound metabolic process;GO:0006412//translation;GO:0006417//regulation of translation;GO:0006518//peptide metabolic process;GO:0006725//cellular aromatic compound metabolic process;GO:0006807//nitrogen compound metabolic process;GO:0008150//biological_process;GO:0008152//metabolic process;GO:0009058//biosynthetic process;GO:0009059//macromolecule biosynthetic …
estExt_fgenesh1_pm.C_30206	MergePeak_2250	quadrant2	no	3428	3409	2939	5662	5330	5262	46.8	51.72	55.53	121.41	107.89	106.21	51.35	111.837	1.12296	2.17177e-05	0.000315589	2.79433	3.19499	0.400658	0.146117	0.768231	0.999065	ppr5	KAF3766905.1 hypothetical protein M406DRAFT_345210 [Cryphonectria parasitica EP155]	-	-	-	-	GO:0005575//cellular_component;GO:0005622//intracellular;GO:0005623//cell;GO:0005737//cytoplasm;GO:0005739//mitochondrion;GO:0005740//mitochondrial envelope;GO:0016020//membrane;GO:0016021//integral component of membrane;GO:0031090//organelle membrane;GO:0031224//intrinsic component of membrane;GO:0031300//intrinsic component of organelle membrane;GO:0031301//integral component of organelle membr…	GO:0003674//molecular_function;GO:0003676//nucleic acid binding;GO:0003723//RNA binding;GO:0003824//catalytic activity;GO:0004518//nuclease activity;GO:0004519//endonuclease activity;GO:0005488//binding;GO:0016787//hydrolase activity;GO:0016788//hydrolase activity, acting on ester bonds;GO:0097159//organic cyclic compound binding;GO:1901363//heterocyclic compound binding	GO:0006139//nucleobase-containing compound metabolic process;GO:0006412//translation;GO:0006417//regulation of translation;GO:0006518//peptide metabolic process;GO:0006725//cellular aromatic compound metabolic process;GO:0006807//nitrogen compound metabolic process;GO:0008150//biological_process;GO:0008152//metabolic process;GO:0009058//biosynthetic process;GO:0009059//macromolecule biosynthetic …
estExt_fgenesh1_pm.C_30280	MergePeak_2305	quadrant2	no	1086	911	1395	1324	2831	2762	9.36	8.72	16.64	17.92	36.18	35.2	11.5733	29.7667	1.36289	0.00889318	0.0514044	NA	NA	NA	NA	NA	NA	--	KAF3766997.1 ankyrin [Cryphonectria parasitica EP155]	-	-	-	-	-	GO:0005515//protein binding	-
estExt_fgenesh1_pm.C_30280	MergePeak_2307	quadrant2	no	1086	911	1395	1324	2831	2762	9.36	8.72	16.64	17.92	36.18	35.2	11.5733	29.7667	1.36289	0.00889318	0.0514044	2.98465	2.78209	-0.202561	-0.0410387	0.928084	0.999065	--	KAF3766997.1 ankyrin [Cryphonectria parasitica EP155]	-	-	-	-	-	GO:0005515//protein binding	-
estExt_fgenesh1_pm.C_30387	MergePeak_2394	quadrant2	no	882	825	853	1844	3283	3385	30.95	32.17	41.42	101.62	170.8	175.6	34.8467	149.34	2.09951	6.60881e-07	1.33878e-05	2.59839	3.11963	0.521239	0.0877383	0.833454	0.999065	--	KAF3767168.1 calcium-dependent phosphotriesterase [Cryphonectria parasitica EP155]	-	-	-	-	-	-	-
estExt_fgenesh1_pm.C_50402	MergePeak_4069	quadrant2	no	387	289	666	401	1375	1282	16.21	13.45	38.6	26.38	85.38	79.38	22.7533	63.7133	1.48552	0.0308867	0.130152	2.17354	2.25354	0.0800072	0.0132041	0.969084	0.999065	--	KAF3764614.1 hypothetical protein M406DRAFT_346622 [Cryphonectria parasitica EP155]	-	-	-	-	-	-	-
estExt_fgenesh1_pm.C_60011	MergePeak_4470	quadrant2	no	154	144	97	4286	7401	9485	5.23	5.43	4.56	228.47	372.44	475.95	5.07333	358.953	6.14472	9.50766e-53	3.92768e-50	NA	NA	NA	NA	NA	NA	ptaJ	KAF3763009.1 hypothetical protein M406DRAFT_346955 [Cryphonectria parasitica EP155]	-	-	-	-	-	GO:0003674//molecular_function;GO:0003824//catalytic activity;GO:0016491//oxidoreductase activity	GO:0006082//organic acid metabolic process;GO:0006725//cellular aromatic compound metabolic process;GO:0008150//biological_process;GO:0008152//metabolic process;GO:0009058//biosynthetic process;GO:0009987//cellular process;GO:0016053//organic acid biosynthetic process;GO:0018130//heterocycle biosynthetic process;GO:0018958//phenol-containing compound metabolic process;GO:0019438//aromatic compoun…
estExt_fgenesh1_pm.C_60246	MergePeak_4633	quadrant2	no	1606	1522	695	2177	1964	2147	53.47	56.31	32.02	113.84	96.96	105.69	47.2667	105.497	1.1583	7.42848e-15	5.30402e-13	NA	NA	NA	NA	NA	NA	--	KAF3763341.1 hypothetical protein M406DRAFT_347100 [Cryphonectria parasitica EP155]	-	-	-	-	-	GO:0004062//aryl sulfotransferase activity	-
estExt_fgenesh1_pm.C_60246	MergePeak_4635	quadrant2	no	1606	1522	695	2177	1964	2147	53.47	56.31	32.02	113.84	96.96	105.69	47.2667	105.497	1.1583	7.42848e-15	5.30402e-13	0.892182	1.06369	0.171507	0.0202786	0.946635	0.999065	--	KAF3763341.1 hypothetical protein M406DRAFT_347100 [Cryphonectria parasitica EP155]	-	-	-	-	-	GO:0004062//aryl sulfotransferase activity	-
estExt_fgenesh1_pm.C_60626	MergePeak_4929	quadrant2	no	19	27	21	520	593	768	0.67	1.06	1.03	28.92	31.13	40.2	0.92	33.4167	5.18279	2.93353e-38	7.89119e-36	NA	NA	NA	NA	NA	NA	hyuC	KAF3763947.1 amidase [Cryphonectria parasitica EP155]	-	-	-	-	-	GO:0004180//carboxypeptidase activity;GO:0004222//metalloendopeptidase activity;GO:0008777//acetylornithine deacetylase activity;GO:0016787//hydrolase activity;GO:0047652//allantoate deiminase activity	GO:0006508//proteolysis;GO:0006592//ornithine biosynthetic process;GO:0009442//allantoin assimilation pathway
estExt_fgenesh1_pm.C_80410	MergePeak_5718	quadrant2	no	4700	4245	974	3664	6087	6410	106.11	106.5	30.43	129.92	203.76	213.96	81.0133	182.547	1.17203	0.00183441	0.0139688	3.83819	4.05807	0.219884	0.0426124	0.918771	0.999065	FAAH	KAF3761760.1 amidase signature enzyme [Cryphonectria parasitica EP155]	-	-	-	-	GO:0009523//photosystem II;GO:0009538//photosystem I reaction center;GO:0030956//glutamyl-tRNA(Gln) amidotransferase complex	GO:0003674//molecular_function;GO:0004039//allophanate hydrolase activity;GO:0016811//hydrolase activity, acting on carbon-nitrogen (but not peptide) bonds, in linear amides;GO:0050567//glutaminyl-tRNA synthase (glutamine-hydrolyzing) activity	GO:0006424//glutamyl-tRNA aminoacylation;GO:0019627//urea metabolic process
estExt_fgenesh1_pm.C_90449	MergePeak_6172	quadrant2	no	1071	921	171	912	1489	1515	23.96	22.89	5.29	32.04	49.38	50.1	17.38	43.84	1.33482	0.0016145	0.0126098	2.19469	1.66204	-0.532645	-0.0661975	0.844572	0.999065	aorO	KAF3761013.1 subtilisin-like protein [Cryphonectria parasitica EP155]	-	-	-	-	-	GO:0008236//serine-type peptidase activity	GO:0006508//proteolysis
fgenesh1_kg.1_754_2752_0_CCBI4084.b1_CCBH_CCBI_EXTA	MergePeak_1087	quadrant2	no	1545	1376	2224	1228	3985	3316	108.64	107.52	216.44	135.63	415.5	344.76	144.2	298.63	1.05029	0.0703736	0.232641	1.68754	1.86805	0.180505	0.0686802	0.892734	0.999065	--	KAF3771204.1 hypothetical protein M406DRAFT_320674 [Cryphonectria parasitica EP155]	-	-	-	-	-	-	-
fgenesh1_kg.2_315_CLS_622_contig_CL587Contig1	MergePeak_1886	quadrant2	no	797	527	2165	956	2630	2461	59.94	44.04	225.35	112.93	293.28	273.66	109.777	226.623	1.04572	0.193309	0.443652	4.10261	4.05794	-0.0446641	-0.0130916	0.976206	0.999065	--	KAF3769044.1 hypothetical protein M406DRAFT_321126 [Cryphonectria parasitica EP155]	-	-	-	-	-	-	-
fgenesh1_kg.3_23_571_2_CCBH_CCBI_EXTA	MergePeak_2090	quadrant2	no	935	827	2555	16088	33699	32997	29.31	28.81	110.84	792.02	1566.2	1529.19	56.32	1295.8	4.52406	3.39939e-09	1.11076e-07	6.72036	5.85567	-0.864686	-0.0538894	0.81691	0.999065	--	KAF3766647.1 hypothetical protein M406DRAFT_321284 [Cryphonectria parasitica EP155]	-	-	-	-	-	-	-
fgenesh1_kg.4_140_1518_1_CCBH_CCBI_EXTA	MergePeak_3172	quadrant2	no	1660	1443	3115	2243	4312	3986	71.52	69.09	185.75	151.79	275.47	253.92	108.787	227.06	1.06157	0.079283	0.253032	1.31496	1.68497	0.370006	0.137425	0.782057	0.999065	--	KAF3765577.1 hypothetical protein M406DRAFT_322001 [Cryphonectria parasitica EP155]	-	-	-	-	-	-	-
fgenesh1_kg.5_263_2719_1_CCBH_CCBI_EXTA	MergePeak_4143	quadrant2	no	704	605	5923	1711	10522	8981	32.75	31.27	381.3	125	725.7	617.65	148.44	489.45	1.72128	0.138519	0.361764	2.33024	2.39515	0.064905	0.0169461	0.972141	0.999065	--	KAF3764748.1 CNVH-domain-containing protein [Cryphonectria parasitica EP155]	-	-	-	-	GO:0005575//cellular_component;GO:0005622//intracellular;GO:0005623//cell;GO:0005737//cytoplasm;GO:0005739//mitochondrion;GO:0016020//membrane;GO:0019867//outer membrane;GO:0043226//organelle;GO:0043227//membrane-bounded organelle;GO:0043229//intracellular organelle;GO:0043231//intracellular membrane-bounded organelle;GO:0044424//intracellular part;GO:0044444//cytoplasmic part;GO:0044464//cell pa…	GO:0003674//molecular_function;GO:0042834//peptidoglycan binding	GO:0008150//biological_process
fgenesh1_kg.5_344_1673_1_CCBH_CCBI_EXTA	MergePeak_4267	quadrant2	no	3415	2945	1026	6280	6865	6292	114.15	109.39	47.46	329.7	340.25	310.96	90.3333	326.97	1.85583	8.26049e-13	4.73016e-11	0.760927	0.763467	0.00254005	-0.000327129	0.998397	0.999151	mmf1	KAF3764920.1 hypothetical protein M406DRAFT_322797 [Cryphonectria parasitica EP155]	-	-	-	-	-	GO:0019239//deaminase activity	GO:0008152//metabolic process
fgenesh1_kg.5_344_1673_1_CCBH_CCBI_EXTA	MergePeak_4268	quadrant2	no	3415	2945	1026	6280	6865	6292	114.15	109.39	47.46	329.7	340.25	310.96	90.3333	326.97	1.85583	8.26049e-13	4.73016e-11	2.95371	2.10969	-0.844023	-0.180901	0.668066	0.999065	mmf1	KAF3764920.1 hypothetical protein M406DRAFT_322797 [Cryphonectria parasitica EP155]	-	-	-	-	-	GO:0019239//deaminase activity	GO:0008152//metabolic process
fgenesh1_kg.6_185_CLS_3931_singleton_cp155-074E06	MergePeak_4663	quadrant2	no	142	55	107	198	131	136	26.35	11.34	27.48	57.7	36.04	37.31	21.7233	43.6833	1.00784	0.0250929	0.1117	1.55884	1.15867	-0.400174	-0.0647885	0.871619	0.999065	--	KAF3763403.1 hypothetical protein M406DRAFT_323154, partial [Cryphonectria parasitica EP155]	-	-	-	-	-	GO:0016757//transferase activity, transferring glycosyl groups	GO:0016051//carbohydrate biosynthetic process
fgenesh1_kg.6_70_3662_0_CCBH6627.g1_CCBH_CCBI_EXTA	MergePeak_4564	quadrant2	no	343	313	353	1034	725	735	25.61	25.97	36.47	121.24	80.25	81.13	29.35	94.2067	1.68247	4.66925e-06	7.91923e-05	5.0789	5.10583	0.026929	0.120284	0.983395	0.999065	notL	KAF3763200.1 hypothetical protein M406DRAFT_323039 [Cryphonectria parasitica EP155]	-	-	-	-	GO:0005634//nucleus	GO:0000981//RNA polymerase II transcription factor activity, sequence-specific DNA binding;GO:0003677//DNA binding;GO:0008270//zinc ion binding	GO:0006355//regulation of transcription, DNA-templated;GO:0045122//aflatoxin biosynthetic process
fgenesh1_kg.6_70_3662_0_CCBH6627.g1_CCBH_CCBI_EXTA	MergePeak_4565	quadrant2	no	343	313	353	1034	725	735	25.61	25.97	36.47	121.24	80.25	81.13	29.35	94.2067	1.68247	4.66925e-06	7.91923e-05	1.68679	1.27047	-0.416323	-0.0554012	0.873939	0.999065	notL	KAF3763200.1 hypothetical protein M406DRAFT_323039 [Cryphonectria parasitica EP155]	-	-	-	-	GO:0005634//nucleus	GO:0000981//RNA polymerase II transcription factor activity, sequence-specific DNA binding;GO:0003677//DNA binding;GO:0008270//zinc ion binding	GO:0006355//regulation of transcription, DNA-templated;GO:0045122//aflatoxin biosynthetic process
fgenesh1_kg.9_152_3052_1_CCBH_CCBI_EXTA	MergePeak_6001	quadrant2	no	826	705	1618	1021	2186	2194	39.51	37.47	107.1	76.7	155.02	155.15	61.36	128.957	1.07152	0.0924033	0.279505	3.68665	4.02409	0.337438	0.129321	0.796549	0.999065	--	KAF3760714.1 hypothetical protein M406DRAFT_324470 [Cryphonectria parasitica EP155]	-	-	-	-	-	-	-
fgenesh1_kg.9_158_1345_2_CCBH_CCBI_EXTA	MergePeak_6019	quadrant2	no	83	60	112	214	326	304	5.8	4.66	10.83	23.47	33.76	31.39	7.09667	29.54	2.05746	0.000110298	0.00129525	NA	NA	NA	NA	NA	NA	--	KAF3760747.1 hypothetical protein M406DRAFT_324476 [Cryphonectria parasitica EP155]	-	-	-	-	-	-	-
fgenesh1_pg.3_412	MergePeak_2349	quadrant2	no	144	94	5	223	106	136	17.31	12.55	0.83	42.1	18.89	24.17	10.23	28.3867	1.47241	0.0266181	0.116361	0.871708	1.29164	0.419931	0.0429763	0.889282	0.999065	RDO1	KAF3767067.1 Glyoxalase/Bleomycin resistance protein/Dihydroxybiphenyl dioxygenase [Cryphonectria parasitica EP155]	-	-	-	-	-	GO:0004462//lactoylglutathione lyase activity;GO:0008687//3,4-dihydroxyphenylacetate 2,3-dioxygenase activity;GO:0018577//catechol 2,3-dioxygenase activity	GO:0005975//carbohydrate metabolic process;GO:0009712//catechol-containing compound metabolic process;GO:0051596//methylglyoxal catabolic process
fgenesh1_pg.3_5	MergePeak_2066	quadrant2	no	192	180	101	5329	3940	5202	6.33	6.59	4.61	275.96	192.62	253.59	5.84333	240.723	5.36444	4.82153e-167	5.57706e-163	2.93684	2.21801	-0.718824	-0.125626	0.737607	0.999065	--	KAF3766637.1 hypothetical protein M406DRAFT_327767 [Cryphonectria parasitica EP155]	-	-	-	-	-	GO:0000981//RNA polymerase II transcription factor activity, sequence-specific DNA binding;GO:0008270//zinc ion binding	GO:0006355//regulation of transcription, DNA-templated
fgenesh1_pg.4_95	MergePeak_3080	quadrant2	no	149	113	389	162	661	533	9.64	8.12	34.82	16.46	63.4	50.97	17.5267	43.61	1.31511	0.106922	0.30651	1.00932	1.99508	0.985762	0.147647	0.686162	0.999065	--	KAF3765371.1 hypothetical protein M406DRAFT_329286 [Cryphonectria parasitica EP155]	-	-	-	-	GO:0005575//cellular_component;GO:0005622//intracellular;GO:0005623//cell;GO:0005634//nucleus;GO:0043226//organelle;GO:0043227//membrane-bounded organelle;GO:0043229//intracellular organelle;GO:0043231//intracellular membrane-bounded organelle;GO:0044424//intracellular part;GO:0044464//cell part	GO:0000166//nucleotide binding;GO:0003674//molecular_function;GO:0003824//catalytic activity;GO:0005488//binding;GO:0005515//protein binding;GO:0016491//oxidoreductase activity;GO:0016787//hydrolase activity;GO:0036094//small molecule binding;GO:0043167//ion binding;GO:0043168//anion binding;GO:0043169//cation binding;GO:0046872//metal ion binding;GO:0048037//cofactor binding;GO:0050662//coenzyme…	GO:0006139//nucleobase-containing compound metabolic process;GO:0006351//transcription, DNA-templated;GO:0006355//regulation of transcription, DNA-templated;GO:0006725//cellular aromatic compound metabolic process;GO:0006807//nitrogen compound metabolic process;GO:0008150//biological_process;GO:0008152//metabolic process;GO:0009058//biosynthetic process;GO:0009059//macromolecule biosynthetic proc…
fgenesh1_pg.5_612	MergePeak_4111	quadrant2	no	786	743	8741	1323	17397	13700	24.71	25.96	380.36	65.33	811.04	636.87	143.677	504.413	1.81178	0.156167	0.390569	1.59142	1.28654	-0.304875	-0.0533354	0.892677	0.999065	--	KAF3764703.1 hypothetical protein M406DRAFT_331026 [Cryphonectria parasitica EP155]	-	-	-	-	-	GO:0000981//RNA polymerase II transcription factor activity, sequence-specific DNA binding;GO:0003677//DNA binding;GO:0008270//zinc ion binding	GO:0006351//transcription, DNA-templated;GO:0006355//regulation of transcription, DNA-templated
fgenesh1_pg.7_561	MergePeak_5296	quadrant2	no	530	360	43	1188	513	563	40.64	30.68	4.56	143.08	58.33	63.83	25.2933	88.4133	1.80551	0.00181183	0.0138607	3.37843	3.08313	-0.295304	-0.0689724	0.875781	0.999065	--	KAF3762658.1 S-adenosyl-L-methionine-dependent methyltransferase [Cryphonectria parasitica EP155]	-	-	-	-	-	GO:0008171//O-methyltransferase activity	-
fgenesh1_pg.7_783	MergePeak_5408	quadrant2	no	113	95	241	8385	18519	20292	7.42	6.93	21.91	865.06	1803.67	1970.71	12.0867	1546.48	6.99943	1.35937e-22	1.69073e-20	NA	NA	NA	NA	NA	NA	malC	KAF3762903.1 NAD(P)-binding protein [Cryphonectria parasitica EP155]	-	-	-	-	GO:0005737//cytoplasm	GO:0003824//catalytic activity;GO:0004316//3-oxoacyl-[acyl-carrier-protein] reductase (NADPH) activity;GO:0004488//methylenetetrahydrofolate dehydrogenase (NADP+) activity;GO:0008667//2,3-dihydro-2,3-dihydroxybenzoate dehydrogenase activity;GO:0008678//2-deoxy-D-gluconate 3-dehydrogenase activity;GO:0016491//oxidoreductase activity;GO:0016655//oxidoreductase activity, acting on NAD(P)H, quinone o…	GO:0000272//polysaccharide catabolic process;GO:0006631//fatty acid metabolic process;GO:0006633//fatty acid biosynthetic process;GO:0008152//metabolic process;GO:0008652//cellular amino acid biosynthetic process;GO:0019354//siroheme biosynthetic process;GO:0055114//oxidation-reduction process
fgenesh1_pg.9_431	MergePeak_6107	quadrant2	no	239	227	424	424	837	863	5.37	5.67	13.19	14.97	27.89	28.68	8.07667	23.8467	1.56196	0.00916892	0.0527646	3.47849	3.73213	0.253637	0.0405567	0.918824	0.999065	atnN	KAF3760884.1 hypothetical protein M406DRAFT_334507 [Cryphonectria parasitica EP155]	-	-	-	-	-	GO:0000981//RNA polymerase II transcription factor activity, sequence-specific DNA binding;GO:0008270//zinc ion binding	GO:0006355//regulation of transcription, DNA-templated
fgenesh1_pm.11_68	MergePeak_1418	quadrant2	no	1698	1492	875	2711	2215	2348	67.08	65.5	47.84	168.2	129.74	137.14	60.14	145.027	1.26992	2.65504e-27	4.38727e-25	1.11625	1.53211	0.415863	0.0907487	0.829715	0.999065	CTB7	KAF3759961.1 FAD/NAD(P)-binding domain-containing protein [Cryphonectria parasitica EP155]	-	-	-	-	-	GO:0003824//catalytic activity;GO:0004148//dihydrolipoyl dehydrogenase activity;GO:0008410//CoA-transferase activity;GO:0016166//phytoene dehydrogenase activity;GO:0016491//oxidoreductase activity;GO:0016701//oxidoreductase activity, acting on single donors with incorporation of molecular oxygen;GO:0016740//transferase activity;GO:0045550//geranylgeranyl reductase activity;GO:0050662//coenzyme bi…	GO:0006096//glycolytic process;GO:0006400//tRNA modification;GO:0006744//ubiquinone biosynthetic process;GO:0009228//thiamine biosynthetic process;GO:0009236//cobalamin biosynthetic process;GO:0015995//chlorophyll biosynthetic process;GO:0016117//carotenoid biosynthetic process;GO:0030494//bacteriochlorophyll biosynthetic process;GO:0045454//cell redox homeostasis;GO:0051068//dihydrolipoamide met…
fgenesh1_pm.2_264	MergePeak_1729	quadrant2	no	662	651	379	830	1072	1093	20.18	22.05	15.99	39.73	48.45	49.26	19.4067	45.8133	1.23922	4.35616e-08	1.12724e-06	1.29257	1.64506	0.352497	0.0660729	0.867089	0.999065	aurF	KAF3768753.1 FAD/NAD(P)-binding domain-containing protein [Cryphonectria parasitica EP155]	-	-	-	-	GO:0009342//glutamate synthase complex (NADPH)	GO:0003824//catalytic activity;GO:0004355//glutamate synthase (NADPH) activity;GO:0004499//N,N-dimethylaniline monooxygenase activity;GO:0004729//oxygen-dependent protoporphyrinogen oxidase activity;GO:0015036//disulfide oxidoreductase activity;GO:0016166//phytoene dehydrogenase activity;GO:0016491//oxidoreductase activity;GO:0045181//glutamate synthase activity, NAD(P)H as acceptor;GO:0045550//g…	GO:0006537//glutamate biosynthetic process;GO:0006779//porphyrin-containing compound biosynthetic process;GO:0006790//sulfur compound metabolic process;GO:0009228//thiamine biosynthetic process;GO:0015995//chlorophyll biosynthetic process;GO:0016117//carotenoid biosynthetic process;GO:0030494//bacteriochlorophyll biosynthetic process;GO:0055114//oxidation-reduction process
fgenesh1_pm.2_314	MergePeak_1759	quadrant2	no	1596	1213	448	1547	4307	3882	85.05	71.83	33.04	129.49	340.34	305.88	63.3067	258.57	2.03013	5.56623e-06	9.34464e-05	0.907885	0.898923	-0.00896241	-0.000867804	0.996526	0.999065	sA	KAF3768820.1 putative PHOSPHOADENOSINE PHOSPHOSULFATE reductase [Cryphonectria parasitica EP155]	Metabolism;Metabolism	Global and overview maps;Energy metabolism	ko01100//Metabolic pathways;ko00920//Sulfur metabolism	K00390;K00390	GO:0005575//cellular_component;GO:0005622//intracellular;GO:0005623//cell;GO:0005737//cytoplasm;GO:0044424//intracellular part;GO:0044464//cell part	GO:0003674//molecular_function;GO:0003824//catalytic activity;GO:0004604//phosphoadenylyl-sulfate reductase (thioredoxin) activity;GO:0009973//adenylyl-sulfate reductase activity;GO:0015035//protein disulfide oxidoreductase activity;GO:0016491//oxidoreductase activity;GO:0016667//oxidoreductase activity, acting on a sulfur group of donors;GO:0016671//oxidoreductase activity, acting on a sulfur gr…	GO:0000096//sulfur amino acid metabolic process;GO:0000097//sulfur amino acid biosynthetic process;GO:0000103//sulfate assimilation;GO:0006082//organic acid metabolic process;GO:0006520//cellular amino acid metabolic process;GO:0006534//cysteine metabolic process;GO:0006555//methionine metabolic process;GO:0006790//sulfur compound metabolic process;GO:0006807//nitrogen compound metabolic process;…
fgenesh1_pm.3_46	MergePeak_2135	quadrant2	no	195	197	49	312	138	222	7.54	8.47	2.62	18.96	7.92	12.7	6.21	13.1933	1.08714	0.00270182	0.0193032	1.61038	2.06742	0.457039	0.0476281	0.880004	0.999065	--	KAF3766699.1 hypothetical protein M406DRAFT_337650 [Cryphonectria parasitica EP155]	-	-	-	-	-	-	-
fgenesh1_pm.6_301	MergePeak_4673	quadrant2	no	2308	2236	8475	9281	8496	8279	38.57	41.53	196.03	243.62	210.54	204.58	92.0433	219.58	1.25436	0.12112	0.332461	2.22114	2.73592	0.514787	0.133247	0.768539	0.999065	ppoC	KAF3763417.1 heme peroxidase [Cryphonectria parasitica EP155]	Metabolism	Lipid metabolism	ko00591//Linoleic acid metabolism	K17862	-	GO:0005506//iron ion binding;GO:0016705//oxidoreductase activity, acting on paired donors, with incorporation or reduction of molecular oxygen;GO:0020037//heme binding	GO:0055114//oxidation-reduction process
fgenesh1_pm.7_489	MergePeak_5307	quadrant2	no	809	671	142	819	852	963	36.95	34.06	8.98	58.76	57.71	65.04	26.6633	60.5033	1.18216	0.00100393	0.00847624	2.06959	2.62508	0.555489	0.11256	0.784522	0.999065	--	KAF3762695.1 mitochondrial carrier [Cryphonectria parasitica EP155]	-	-	-	-	-	-	-
fgenesh1_pm.8_242	MergePeak_5599	quadrant2	no	746	726	654	1756	2565	2538	24.55	26.55	29.78	90.76	125.15	123.48	26.96	113.13	2.06909	3.56164e-09	1.15723e-07	1.67141	1.82988	0.158473	0.0221107	0.951397	0.999065	atB	KAF3761530.1 MFS general substrate transporter [Cryphonectria parasitica EP155]	-	-	-	-	GO:0005887//integral component of plasma membrane	GO:0015238//drug transmembrane transporter activity;GO:0015307//drug:proton antiporter activity;GO:0022857//transmembrane transporter activity;GO:0042910//xenobiotic transporter activity	GO:0006855//drug transmembrane transport;GO:0015893//drug transport;GO:0042493//response to drug;GO:0042908//xenobiotic transport;GO:0055085//transmembrane transport
gw1.1.3597.1	MergePeak_74	quadrant2	no	640	659	1600	1428	1819	1767	12.76	14.6	44.15	44.72	53.77	52.09	23.8367	50.1933	1.07431	0.100338	0.294197	1.7635	1.8937	0.130194	0.0137621	0.966365	0.999065	--	KAF3769566.1 P-loop containing nucleoside triphosphate hydrolase protein, partial [Cryphonectria parasitica EP155]	-	-	-	-	GO:0000502//proteasome complex;GO:0009379//Holliday junction helicase complex	GO:0003678//DNA helicase activity;GO:0004222//metalloendopeptidase activity;GO:0004252//serine-type endopeptidase activity;GO:0005198//structural molecule activity;GO:0005524//ATP binding;GO:0008134//transcription factor binding;GO:0009378//four-way junction helicase activity;GO:0016887//ATPase activity;GO:0043531//ADP binding	GO:0006281//DNA repair;GO:0006310//DNA recombination;GO:0006355//regulation of transcription, DNA-templated;GO:0006508//proteolysis;GO:0010498//proteasomal protein catabolic process;GO:0019941//modification-dependent protein catabolic process;GO:0031412//gas vesicle organization;GO:0051301//cell division
gw1.3.605.1	MergePeak_2125	quadrant2	no	551	477	323	488	920	791	19.91	19.15	16.15	27.7	49.29	42.26	18.4033	39.75	1.11099	0.000334767	0.00333814	NA	NA	NA	NA	NA	NA	--	KAF3766682.1 hypothetical protein M406DRAFT_219564, partial [Cryphonectria parasitica EP155]	-	-	-	-	-	GO:0003723//RNA binding;GO:0003724//RNA helicase activity;GO:0005524//ATP binding	-
gw1.3.605.1	MergePeak_2126	quadrant2	no	551	477	323	488	920	791	19.91	19.15	16.15	27.7	49.29	42.26	18.4033	39.75	1.11099	0.000334767	0.00333814	2.3808	2.05753	-0.323264	-0.111527	0.813417	0.999065	--	KAF3766682.1 hypothetical protein M406DRAFT_219564, partial [Cryphonectria parasitica EP155]	-	-	-	-	-	GO:0003723//RNA binding;GO:0003724//RNA helicase activity;GO:0005524//ATP binding	-
gw1.3.605.1	MergePeak_2127	quadrant2	no	551	477	323	488	920	791	19.91	19.15	16.15	27.7	49.29	42.26	18.4033	39.75	1.11099	0.000334767	0.00333814	1.45546	2.43638	0.980918	0.103565	0.741936	0.999065	--	KAF3766682.1 hypothetical protein M406DRAFT_219564, partial [Cryphonectria parasitica EP155]	-	-	-	-	-	GO:0003723//RNA binding;GO:0003724//RNA helicase activity;GO:0005524//ATP binding	-
gw1.5.1244.1	MergePeak_3824	quadrant2	no	1100	1052	1410	1032	2688	2280	26.37	28.02	46.78	38.85	95.54	80.8	33.7233	71.73	1.08883	0.0336572	0.138054	1.73468	1.37514	-0.359544	-0.13953	0.780505	0.999065	GRDP2	KAF3764157.1 hypothetical protein M406DRAFT_226915, partial [Cryphonectria parasitica EP155]	-	-	-	-	-	-	-
gw1.5.2002.1	MergePeak_4358	quadrant2	no	21	17	103	208	9	36	3.24	2.91	21.96	50.33	2.06	8.2	9.37	20.1967	1.108	0.448951	0.708071	NA	NA	NA	NA	NA	NA	--	KAF3765062.1 hypothetical protein M406DRAFT_234877, partial [Cryphonectria parasitica EP155]	-	-	-	-	-	-	-
gw1.7.2188.1	MergePeak_5011	quadrant2	no	100	91	236	115	691	523	10.46	10.58	34.17	18.89	107.18	80.89	18.4033	68.9867	1.90635	0.0209996	0.0987408	NA	NA	NA	NA	NA	NA	--	KAF3762200.1 hypothetical protein M406DRAFT_242662, partial [Cryphonectria parasitica EP155]	-	-	-	-	-	-	-
gw1.7.2188.1	MergePeak_5012	quadrant2	no	100	91	236	115	691	523	10.46	10.58	34.17	18.89	107.18	80.89	18.4033	68.9867	1.90635	0.0209996	0.0987408	-0.470976	0.210446	0.681423	0.0705943	0.818112	0.999065	--	KAF3762200.1 hypothetical protein M406DRAFT_242662, partial [Cryphonectria parasitica EP155]	-	-	-	-	-	-	-
gw1.7.357.1	MergePeak_5165	quadrant2	no	471	340	241	686	452	465	25.83	20.72	18.29	59.09	36.76	37.71	21.6133	44.52	1.04253	3.51238e-07	7.48208e-06	NA	NA	NA	NA	NA	NA	--	KAF3762424.1 hypothetical protein M406DRAFT_219620, partial [Cryphonectria parasitica EP155]	-	-	-	-	-	GO:0005515//protein binding	-
gw1.7.357.1	MergePeak_5167	quadrant2	no	471	340	241	686	452	465	25.83	20.72	18.29	59.09	36.76	37.71	21.6133	44.52	1.04253	3.51238e-07	7.48208e-06	2.65303	2.41602	-0.237004	-0.0484045	0.907865	0.999065	--	KAF3762424.1 hypothetical protein M406DRAFT_219620, partial [Cryphonectria parasitica EP155]	-	-	-	-	-	GO:0005515//protein binding	-

## Sheet: quadrant.quad_3
S5 Table. Genes with a significant change in both m6A level and mRNA expression in CpMTA1 deletion strain compared to the control KU80.
GeneID	PeakID	Quadrant	gene_diff	RNA_Input-KU80-1_count	RNA_Input-KU80-2_count	RNA_Input-KU80-3_count	RNA_Input-CpMTA1-1_count	RNA_Input-CpMTA1-2_count	RNA_Input-CpMTA1-3_count	RNA_Input-KU80-1_fpkm	RNA_Input-KU80-2_fpkm	RNA_Input-KU80-3_fpkm	RNA_Input-CpMTA1-1_fpkm	RNA_Input-CpMTA1-2_fpkm	RNA_Input-CpMTA1-3_fpkm	RNA_KU80_mean	RNA_CpMTA1_mean	RNA_log2(fc)	RNA_PValue	RNA_FDR	m6A_KU80.log2FC	m6A_CpMTA1.log2FC	m6A_diff.log2FC	m6A_Moddiff.log2FC	m6A_pvalue	m6A_adj.pvalue	Symbol	Description	KEGG_A_class	KEGG_B_class	Pathway	K_ID	GO Component	GO Function	GO Process
Crypa1.e_gw1.1.13.1	MergePeak_5	quadrant3	no	14	10	12	80	289	3371	0.09	0.08	0.11	0.85	2.9	33.77	0.0933333	12.5067	7.06609	4.11313e-10	1.61276e-08	-0.0960632	2.43191	2.52798	0.230094	0.441856	0.949485	andM	KAF3769424.1 hypothetical protein M406DRAFT_32824 [Cryphonectria parasitica EP155]	-	-	-	-	-	GO:0000036//ACP phosphopantetheine attachment site binding involved in fatty acid biosynthetic process;GO:0003674//molecular_function;GO:0003824//catalytic activity;GO:0003985//acetyl-CoA C-acetyltransferase activity;GO:0004314//[acyl-carrier-protein] S-malonyltransferase activity;GO:0005488//binding;GO:0008168//methyltransferase activity;GO:0008171//O-methyltransferase activity;GO:0008236//serin…	GO:0006508//proteolysis;GO:0006629//lipid metabolic process;GO:0006631//fatty acid metabolic process;GO:0006633//fatty acid biosynthetic process;GO:0006720//isoprenoid metabolic process;GO:0006721//terpenoid metabolic process;GO:0006744//ubiquinone biosynthetic process;GO:0008150//biological_process;GO:0008152//metabolic process;GO:0008299//isoprenoid biosynthetic process;GO:0008610//lipid biosyn…
Crypa1.e_gw1.10.123.1	MergePeak_4926	quadrant3	no	61	44	20	710	711	993	1.83	1.47	0.83	33.45	31.62	44.04	1.37667	36.37	4.7235	2.37787e-51	9.16827e-49	-3.80341	2.10452	5.90793	0.579091	0.0639183	0.209143	inpC	KAF3763942.1 hypothetical protein M406DRAFT_51177 [Cryphonectria parasitica EP155]	-	-	-	-	-	GO:0000166//nucleotide binding;GO:0003674//molecular_function;GO:0003824//catalytic activity;GO:0003987//acetate-CoA ligase activity;GO:0004043//L-aminoadipate-semialdehyde dehydrogenase activity;GO:0005488//binding;GO:0005524//ATP binding;GO:0008144//drug binding;GO:0008668//(2,3-dihydroxybenzoyl)adenylate synthase activity;GO:0008756//o-succinylbenzoate-CoA ligase activity;GO:0016874//ligase ac…	GO:0008150//biological_process;GO:0008152//metabolic process;GO:0009234//menaquinone biosynthetic process;GO:0019287//isopentenyl diphosphate biosynthetic process, mevalonate pathway;GO:0019290//siderophore biosynthetic process;GO:0019350//teichoic acid biosynthetic process;GO:0019427//acetyl-CoA biosynthetic process from acetate;GO:0019878//lysine biosynthetic process via aminoadipic acid
Crypa1.e_gw1.2.796.1	MergePeak_3689	quadrant3	no	403	349	460	9528	22404	23059	27.1	26.08	42.81	1006.38	2234.01	2292.75	31.9967	1844.38	5.84907	1.94793e-26	3.1294e-24	0.129948	2.21367	2.08372	0.594594	0.229965	0.653716	--	KAF3766404.1 hypothetical protein M406DRAFT_36707 [Cryphonectria parasitica EP155]	-	-	-	-	-	GO:0004316//3-oxoacyl-[acyl-carrier-protein] reductase (NADPH) activity;GO:0004757//sepiapterin reductase activity;GO:0008667//2,3-dihydro-2,3-dihydroxybenzoate dehydrogenase activity;GO:0008678//2-deoxy-D-gluconate 3-dehydrogenase activity;GO:0016491//oxidoreductase activity;GO:0050662//coenzyme binding;GO:0051287//NAD binding	GO:0000272//polysaccharide catabolic process;GO:0006633//fatty acid biosynthetic process;GO:0006729//tetrahydrobiopterin biosynthetic process;GO:0055114//oxidation-reduction process
Crypa1.estExt_Genewise1.C_100444	MergePeak_4927	quadrant3	yes	40	58	24	1732	2237	2614	0.26	0.43	0.22	18	21.95	25.57	0.303333	21.84	6.16993	7.31613e-67	4.97798e-64	-2.92541	1.97269	4.8981	1.00101	0.0441051	0.146712	gloL	KAF3763946.1 hypothetical protein M406DRAFT_85351 [Cryphonectria parasitica EP155]	-	-	-	-	-	GO:0003985//acetyl-CoA C-acetyltransferase activity;GO:0004024//alcohol dehydrogenase activity, zinc-dependent;GO:0004314//[acyl-carrier-protein] S-malonyltransferase activity;GO:0004316//3-oxoacyl-[acyl-carrier-protein] reductase (NADPH) activity;GO:0008168//methyltransferase activity;GO:0008170//N-methyltransferase activity;GO:0008171//O-methyltransferase activity;GO:0008270//zinc ion binding;G…	GO:0006113//fermentation;GO:0006567//threonine catabolic process;GO:0006631//fatty acid metabolic process;GO:0006633//fatty acid biosynthetic process;GO:0006744//ubiquinone biosynthetic process;GO:0008152//metabolic process;GO:0008299//isoprenoid biosynthetic process;GO:0009102//biotin biosynthetic process;GO:0009404//toxin metabolic process;GO:0010127//mycothiol-dependent detoxification;GO:00160…
Crypa1.estExt_Genewise1.C_100444	MergePeak_4928	quadrant3	no	40	58	24	1732	2237	2614	0.26	0.43	0.22	18	21.95	25.57	0.303333	21.84	6.16993	7.31613e-67	4.97798e-64	-0.514014	4.83247	5.34648	0.0636448	0.133296	0.41461	gloL	KAF3763946.1 hypothetical protein M406DRAFT_85351 [Cryphonectria parasitica EP155]	-	-	-	-	-	GO:0003985//acetyl-CoA C-acetyltransferase activity;GO:0004024//alcohol dehydrogenase activity, zinc-dependent;GO:0004314//[acyl-carrier-protein] S-malonyltransferase activity;GO:0004316//3-oxoacyl-[acyl-carrier-protein] reductase (NADPH) activity;GO:0008168//methyltransferase activity;GO:0008170//N-methyltransferase activity;GO:0008171//O-methyltransferase activity;GO:0008270//zinc ion binding;G…	GO:0006113//fermentation;GO:0006567//threonine catabolic process;GO:0006631//fatty acid metabolic process;GO:0006633//fatty acid biosynthetic process;GO:0006744//ubiquinone biosynthetic process;GO:0008152//metabolic process;GO:0008299//isoprenoid biosynthetic process;GO:0009102//biotin biosynthetic process;GO:0009404//toxin metabolic process;GO:0010127//mycothiol-dependent detoxification;GO:00160…
Crypa1.estExt_Genewise1.C_30372	MergePeak_2275	quadrant3	no	4756	4306	4086	5915	11850	11921	84.87	85.39	100.91	165.79	313.55	314.53	90.39	264.623	1.54971	0.000140228	0.0015949	2.79829	3.82505	1.02676	0.410373	0.42991	0.939067	stcS	KAF3766941.1 hypothetical protein M406DRAFT_79478 [Cryphonectria parasitica EP155]	-	-	-	-	-	GO:0005506//iron ion binding;GO:0016705//oxidoreductase activity, acting on paired donors, with incorporation or reduction of molecular oxygen;GO:0020037//heme binding	GO:0055114//oxidation-reduction process
Crypa1.estExt_Genewise1.C_30844	MergePeak_2431	quadrant3	yes	2307	2156	2194	28093	954	5981	83.54	86.76	109.95	1597.77	51.22	320.22	93.4167	656.403	2.81283	0.0031728	0.022135	-20.031	4.9684	24.9994	11.8497	1.32198e-18	7.40967e-15	nop-1	KAF3767222.1 hypothetical protein M406DRAFT_79672 [Cryphonectria parasitica EP155]	-	-	-	-	GO:0005575//cellular_component;GO:0005622//intracellular;GO:0005623//cell;GO:0005737//cytoplasm;GO:0005783//endoplasmic reticulum;GO:0005886//plasma membrane;GO:0012505//endomembrane system;GO:0016020//membrane;GO:0016021//integral component of membrane;GO:0031224//intrinsic component of membrane;GO:0043226//organelle;GO:0043227//membrane-bounded organelle;GO:0043229//intracellular organelle;GO:0…	GO:0003674//molecular_function;GO:0005215//transporter activity;GO:0005216//ion channel activity;GO:0005488//binding;GO:0005501//retinoid binding;GO:0005503//all-trans retinal binding;GO:0008289//lipid binding;GO:0009881//photoreceptor activity;GO:0015075//ion transmembrane transporter activity;GO:0015267//channel activity;GO:0015318//inorganic solute uptake transmembrane transporter activity;GO:…	GO:0006464//cellular protein modification process;GO:0006807//nitrogen compound metabolic process;GO:0006810//transport;GO:0006811//ion transport;GO:0007154//cell communication;GO:0007165//signal transduction;GO:0007602//phototransduction;GO:0008150//biological_process;GO:0008152//metabolic process;GO:0009314//response to radiation;GO:0009416//response to light stimulus;GO:0009581//detection of e…
Crypa1.estExt_Genewise1.C_60889	MergePeak_5249	quadrant3	no	258	299	640	337	1175	886	8.31	10.71	28.54	17.05	56.13	42.21	15.8533	38.4633	1.2787	0.0751575	0.243719	-7.94553	1.72046	9.66599	7.68926	0.000408691	0.00214188	--	KAF3762556.1 hypothetical protein M406DRAFT_82840, partial [Cryphonectria parasitica EP155]	-	-	-	-	-	-	-
Crypa1.estExt_fgenesh1_kg.C_70060	MergePeak_5910	quadrant3	no	2486	2189	1278	2066	3960	3984	73.61	72.03	52.37	96.08	173.86	174.42	66.0033	148.12	1.16616	0.000215011	0.0022922	0.442559	2.45747	2.01491	0.318611	0.397292	0.9086	--	KAF3760558.1 hypothetical protein M406DRAFT_103382 [Cryphonectria parasitica EP155]	Genetic Information Processing	Folding, sorting and degradation	ko04130//SNARE interactions in vesicular transport	K08486	GO:0000322//storage vacuole;GO:0000323//lytic vacuole;GO:0000324//fungal-type vacuole;GO:0000329//fungal-type vacuole membrane;GO:0005575//cellular_component;GO:0005622//intracellular;GO:0005623//cell;GO:0005628//prospore membrane;GO:0005737//cytoplasm;GO:0005768//endosome;GO:0005773//vacuole;GO:0005774//vacuolar membrane;GO:0005886//plasma membrane;GO:0012505//endomembrane system;GO:0016020//mem…	GO:0000149//SNARE binding;GO:0003674//molecular_function;GO:0005484//SNAP receptor activity;GO:0005488//binding;GO:0005515//protein binding;GO:0005543//phospholipid binding;GO:0005546//phosphatidylinositol-4,5-bisphosphate binding;GO:0008289//lipid binding;GO:0035091//phosphatidylinositol binding;GO:0043167//ion binding;GO:0043168//anion binding;GO:0043325//phosphatidylinositol-3,4-bisphosphate b…	GO:0000003//reproduction;GO:0002790//peptide secretion;GO:0003006//developmental process involved in reproduction;GO:0006810//transport;GO:0006886//intracellular protein transport;GO:0006887//exocytosis;GO:0006892//post-Golgi vesicle-mediated transport;GO:0006893//Golgi to plasma membrane transport;GO:0006906//vesicle fusion;GO:0006996//organelle organization;GO:0007049//cell cycle;GO:0008104//pr…
Crypa1.estExt_fgenesh1_kg.C_80182	MergePeak_4642	quadrant3	no	1818	1583	3664	1247	9036	7349	59.75	57.81	166.65	64.37	440.32	357.09	94.7367	287.26	1.60036	0.0473901	0.177514	-8.08161	2.16792	10.2495	9.73524	0.000195397	0.00122123	chiB	KAF3764051.1 family 18 glycoside hydrolase [Cryphonectria parasitica EP155]	Metabolism;Metabolism	Global and overview maps;Carbohydrate metabolism	ko01100//Metabolic pathways;ko00520//Amino sugar and nucleotide sugar metabolism	K01183;K01183	GO:0005575//cellular_component;GO:0005576//extracellular region	GO:0003674//molecular_function;GO:0003824//catalytic activity;GO:0004553//hydrolase activity, hydrolyzing O-glycosyl compounds;GO:0004568//chitinase activity;GO:0005488//binding;GO:0008061//chitin binding;GO:0008144//drug binding;GO:0016787//hydrolase activity;GO:0016798//hydrolase activity, acting on glycosyl bonds;GO:0097367//carbohydrate derivative binding	GO:0000272//polysaccharide catabolic process;GO:0005975//carbohydrate metabolic process;GO:0005976//polysaccharide metabolic process;GO:0006022//aminoglycan metabolic process;GO:0006026//aminoglycan catabolic process;GO:0006030//chitin metabolic process;GO:0006032//chitin catabolic process;GO:0006040//amino sugar metabolic process;GO:0006807//nitrogen compound metabolic process;GO:0008150//biolog…
Crypa1.estExt_fgenesh1_pg.C_20940	MergePeak_3641	quadrant3	no	476	428	664	764	784	1038	7.28	7.27	14.06	18.35	17.78	23.47	9.53667	19.8667	1.05879	0.0236994	0.10756	-7.59612	3.07064	10.6668	10.2532	0.000136718	0.000951932	--	KAF3766320.1 hypothetical protein M406DRAFT_106196 [Cryphonectria parasitica EP155]	-	-	-	-	-	-	-
Crypa1.estExt_fgenesh1_pg.C_41104	MergePeak_3787	quadrant3	yes	391	359	158	490	676	734	10.15	10.36	5.68	19.98	26.03	28.18	8.73	24.73	1.50221	1.50442e-08	4.27363e-07	-6.81415	1.84638	8.66053	0.822311	0.00536605	0.019543	crmA	KAF3764063.1 hypothetical protein M406DRAFT_107415 [Cryphonectria parasitica EP155]	-	-	-	-	-	GO:0003674//molecular_function;GO:0003987//acetate-CoA ligase activity;GO:0008756//o-succinylbenzoate-CoA ligase activity;GO:0030729//acetoacetate-CoA ligase activity	GO:0009234//menaquinone biosynthetic process;GO:0009306//protein secretion;GO:0019287//isopentenyl diphosphate biosynthetic process, mevalonate pathway;GO:0019427//acetyl-CoA biosynthetic process from acetate
Crypa1.estExt_fgenesh1_pg.C_50179	MergePeak_1624	quadrant3	no	4301	4005	7132	3753	14065	12243	77.71	80.41	178.33	106.5	376.79	327.04	112.15	270.11	1.26812	0.0499983	0.183724	-0.488789	1.18458	1.67337	0.254494	0.489322	0.979518	--	KAF3768569.1 annexin [Cryphonectria parasitica EP155]	-	-	-	-	-	GO:0005509//calcium ion binding;GO:0005544//calcium-dependent phospholipid binding	-
Crypa1.estExt_fgenesh1_pm.C_40439	MergePeak_4073	quadrant3	no	731	603	537	920	1643	1612	25.06	22.97	25.48	49.54	83.52	81.71	24.5033	71.59	1.54678	1.63592e-05	0.00024385	-0.238444	2.00769	2.24613	0.622258	0.205147	0.597945	dbaD	KAF3764621.1 hypothetical protein M406DRAFT_98428 [Cryphonectria parasitica EP155]	-	-	-	-	-	GO:0022857//transmembrane transporter activity	GO:0055085//transmembrane transport
Crypa1.estExt_fgenesh1_pm.C_70463	MergePeak_6237	quadrant3	no	189	137	87	591	721	831	9.11	7.34	5.8	44.73	51.52	59.21	7.41667	51.82	2.80467	2.22487e-26	3.52535e-24	0.989801	2.96316	1.97336	0.246223	0.470139	0.968387	pks1	KAF3761115.1 hypothetical protein M406DRAFT_99498 [Cryphonectria parasitica EP155]	-	-	-	-	GO:0005575//cellular_component;GO:0005622//intracellular;GO:0005623//cell;GO:0005737//cytoplasm;GO:0005829//cytosol;GO:0044424//intracellular part;GO:0044444//cytoplasmic part;GO:0044464//cell part	GO:0000166//nucleotide binding;GO:0003674//molecular_function;GO:0003824//catalytic activity;GO:0003960//NADPH:quinone reductase activity;GO:0004024//alcohol dehydrogenase activity, zinc-dependent;GO:0005488//binding;GO:0005515//protein binding;GO:0008270//zinc ion binding;GO:0008743//L-threonine 3-dehydrogenase activity;GO:0016491//oxidoreductase activity;GO:0016651//oxidoreductase activity, act…	GO:0006113//fermentation;GO:0006139//nucleobase-containing compound metabolic process;GO:0006567//threonine catabolic process;GO:0006725//cellular aromatic compound metabolic process;GO:0006732//coenzyme metabolic process;GO:0006733//oxidoreduction coenzyme metabolic process;GO:0006739//NADP metabolic process;GO:0006753//nucleoside phosphate metabolic process;GO:0006793//phosphorus metabolic proc…
Crypa1.estExt_fgenesh1_pm.C_90174	MergePeak_5644	quadrant3	no	2748	2335	498	1890	4143	3879	29.44	27.8	7.38	31.81	65.82	61.45	21.54	53.0267	1.2997	0.00264564	0.0189369	3.17244	4.32394	1.15151	0.161074	0.658119	0.999065	atrF	KAF3761569.1 hypothetical protein M406DRAFT_99849 [Cryphonectria parasitica EP155]	-	-	-	-	GO:0005575//cellular_component;GO:0005737//cytoplasm;GO:0005887//integral component of plasma membrane;GO:0009380//excinuclease repair complex;GO:0009898//cytoplasmic side of plasma membrane;GO:0016020//membrane;GO:0016021//integral component of membrane;GO:0043190//ATP-binding cassette (ABC) transporter complex;GO:0055051//ATP-binding cassette (ABC) transporter complex, integrated substrate bind…	GO:0000166//nucleotide binding;GO:0003674//molecular_function;GO:0003678//DNA helicase activity;GO:0003723//RNA binding;GO:0003724//RNA helicase activity;GO:0003924//GTPase activity;GO:0004140//dephospho-CoA kinase activity;GO:0005319//lipid transporter activity;GO:0005524//ATP binding;GO:0005525//GTP binding;GO:0008565//protein transporter activity;GO:0009381//excinuclease ABC activity;GO:001522…	GO:0000910//cytokinesis;GO:0001887//selenium compound metabolic process;GO:0002949//tRNA threonylcarbamoyladenosine modification;GO:0006260//DNA replication;GO:0006289//nucleotide-excision repair;GO:0006400//tRNA modification;GO:0006464//cellular protein modification process;GO:0006576//cellular biogenic amine metabolic process;GO:0006810//transport;GO:0006817//phosphate ion transport;GO:0006824/…
Crypa1.fgenesh1_kg.C_scaffold_8000123	MergePeak_4613	quadrant3	yes	42	38	51	1157	5367	5883	3.18	3.19	5.34	137.48	602.06	658.06	3.90333	465.867	6.89907	1.37512e-22	1.69212e-20	-2.25832	2.24009	4.49841	3.05298	0.00600707	0.0216386	--	KAF3763278.1 hypothetical protein M406DRAFT_57319 [Cryphonectria parasitica EP155]	-	-	-	-	-	GO:0016491//oxidoreductase activity;GO:0046983//protein dimerization activity	-
Crypa1.fgenesh1_pg.C_scaffold_1000128	MergePeak_63	quadrant3	yes	146	166	346	469	1581	1283	1.72	2.17	5.63	8.66	27.55	22.29	3.17333	19.5	2.6194	0.000352724	0.00348417	-7.20253	2.18398	9.38651	1.12364	0.0015793	0.00642844	--	KAF3769541.1 hypothetical protein M406DRAFT_66031 [Cryphonectria parasitica EP155]	-	-	-	-	-	-	-
Crypa1.fgenesh1_pg.C_scaffold_2000815	MergePeak_3539	quadrant3	no	128	148	478	548	627	828	7.45	9.58	38.53	50.12	54.14	71.29	18.52	58.5167	1.65976	0.0355553	0.143699	-8.45375	2.41859	10.8723	10.5362	8.26753e-05	0.000673539	--	KAF3766170.1 hypothetical protein M406DRAFT_68540 [Cryphonectria parasitica EP155]	-	-	-	-	-	-	-
Crypa1.fgenesh1_pg.C_scaffold_3000452	MergePeak_2433	quadrant3	yes	2183	2097	4886	16539	14199	14472	62.49	66.71	193.58	743.62	602.69	612.53	107.593	652.947	2.60138	4.28051e-05	0.000567806	-7.14182	0.591689	7.73351	6.10435	0.000610844	0.00293383	LAC-1	Q03966.1 RecName: Full=Laccase; AltName: Full=Benzenediol:oxygen oxidoreductase; AltName: Full=Diphenol oxidase; AltName: Full=Urishiol oxidase; Flags: Precursor [Cryphonectria parasitica]	-	-	-	-	GO:0005575//cellular_component;GO:0005576//extracellular region;GO:0005623//cell;GO:0005886//plasma membrane;GO:0005887//integral component of plasma membrane;GO:0016020//membrane;GO:0016021//integral component of membrane;GO:0031224//intrinsic component of membrane;GO:0031226//intrinsic component of plasma membrane;GO:0032991//macromolecular complex;GO:0033573//high-affinity iron permease comple…	GO:0003674//molecular_function;GO:0003824//catalytic activity;GO:0004322//ferroxidase activity;GO:0005375//copper ion transmembrane transporter activity;GO:0005488//binding;GO:0005507//copper ion binding;GO:0016491//oxidoreductase activity;GO:0016679//oxidoreductase activity, acting on diphenols and related substances as donors;GO:0016682//oxidoreductase activity, acting on diphenols and related …	GO:0000041//transition metal ion transport;GO:0006725//cellular aromatic compound metabolic process;GO:0006810//transport;GO:0006811//ion transport;GO:0006812//cation transport;GO:0006825//copper ion transport;GO:0006826//iron ion transport;GO:0006873//cellular ion homeostasis;GO:0006875//cellular metal ion homeostasis;GO:0006879//cellular iron ion homeostasis;GO:0008150//biological_process;GO:00…
Crypa1.fgenesh1_pg.C_scaffold_6000730	MergePeak_5411	quadrant3	yes	474	454	181	650	920	1000	5.66	6.03	2.99	12.2	16.3	17.67	4.89333	15.39	1.6531	6.14013e-09	1.9041e-07	-7.45904	2.11575	9.57479	1.20627	0.00119946	0.00507779	tlk-1	KAF3762909.1 hypothetical protein M406DRAFT_72880 [Cryphonectria parasitica EP155]	-	-	-	-	-	GO:0004672//protein kinase activity;GO:0005524//ATP binding;GO:0043130//ubiquitin binding;GO:0043531//ADP binding	GO:0006468//protein phosphorylation
Crypa1.fgenesh1_pg.C_scaffold_7000422	MergePeak_6112	quadrant3	yes	7	2	0	20	13	15	0.27	0.09	0	1.22	0.75	0.86	0.12	0.943333	2.97473	0.000166076	0.00184712	-4.22804	2.65462	6.88267	0.67077	0.0263738	0.0891587	--	KAF3760895.1 hypothetical protein M406DRAFT_73354 [Cryphonectria parasitica EP155]	-	-	-	-	-	GO:0004553//hydrolase activity, hydrolyzing O-glycosyl compounds	GO:0005975//carbohydrate metabolic process
Crypa1.fgenesh1_pg.C_scaffold_8000020	MergePeak_4469	quadrant3	no	2	8	4	245	309	426	0.07	0.33	0.2	14.18	16.88	23.2	0.2	18.0867	6.49878	7.6054e-29	1.44216e-26	-3.37341	1.88215	5.25556	0.514323	0.102805	0.326472	aflR	KAF3763006.1 hypothetical protein M406DRAFT_73663 [Cryphonectria parasitica EP155]	-	-	-	-	GO:0005575//cellular_component;GO:0005622//intracellular;GO:0005623//cell;GO:0005634//nucleus;GO:0031390//Ctf18 RFC-like complex;GO:0043226//organelle;GO:0043227//membrane-bounded organelle;GO:0043229//intracellular organelle;GO:0043231//intracellular membrane-bounded organelle;GO:0044424//intracellular part;GO:0044464//cell part	GO:0000981//RNA polymerase II transcription factor activity, sequence-specific DNA binding;GO:0003674//molecular_function;GO:0003676//nucleic acid binding;GO:0003677//DNA binding;GO:0003700//transcription factor activity, sequence-specific DNA binding;GO:0003978//UDP-glucose 4-epimerase activity;GO:0005488//binding;GO:0008270//zinc ion binding;GO:0043167//ion binding;GO:0043169//cation binding;GO…	GO:0006012//galactose metabolic process;GO:0006139//nucleobase-containing compound metabolic process;GO:0006351//transcription, DNA-templated;GO:0006355//regulation of transcription, DNA-templated;GO:0006357//regulation of transcription from RNA polymerase II promoter;GO:0006725//cellular aromatic compound metabolic process;GO:0006807//nitrogen compound metabolic process;GO:0007064//mitotic siste…
Crypa1.fgenesh1_pg.C_scaffold_9000354	MergePeak_5696	quadrant3	yes	823	747	445	1381	1747	1874	22.57	22.76	16.89	59.48	71.03	75.98	20.74	68.83	1.73062	7.31048e-14	4.67184e-12	-7.20927	1.20927	8.41854	5.80213	0.00233138	0.00903067	--	KAF3761696.1 hypothetical protein M406DRAFT_74639 [Cryphonectria parasitica EP155]	-	-	-	-	-	GO:0003677//DNA binding;GO:0003700//transcription factor activity, sequence-specific DNA binding	GO:0006355//regulation of transcription, DNA-templated
Crypa1.fgenesh1_pm.C_scaffold_2000013	MergePeak_3037	quadrant3	no	481	457	289	283	823	764	21.56	22.77	17.93	19.93	54.71	50.64	20.7533	41.76	1.00878	0.0120734	0.0653807	-8.78089	1.55454	10.3354	9.66555	0.000284355	0.00162137	SPAC186.03	KAF3765289.1 hypothetical protein M406DRAFT_60076 [Cryphonectria parasitica EP155]	Metabolism;Metabolism;Metabolism;Metabolism	Global and overview maps;Global and overview maps;Amino acid metabolism;Metabolism of other amino acids	ko01100//Metabolic pathways;ko01110//Biosynthesis of secondary metabolites;ko00250//Alanine, aspartate and glutamate metabolism;ko00460//Cyanoamino acid metabolism	K01424;K01424;K01424;K01424	-	GO:0050567//glutaminyl-tRNA synthase (glutamine-hydrolyzing) activity	GO:0006424//glutamyl-tRNA aminoacylation
Crypa1.fgenesh1_pm.C_scaffold_3000365	MergePeak_2507	quadrant3	yes	79	65	295	597	1339	1205	3.91	3.58	20.23	46.46	98.38	88.28	9.24	77.7067	3.07207	0.000399026	0.00386884	-5.87399	2.24102	8.11502	1.06063	0.00517154	0.0188837	ivoB	KAF3767350.1 hypothetical protein M406DRAFT_61271 [Cryphonectria parasitica EP155]	Metabolism;Metabolism;Metabolism	Global and overview maps;Global and overview maps;Amino acid metabolism	ko01100//Metabolic pathways;ko01110//Biosynthesis of secondary metabolites;ko00350//Tyrosine metabolism	K00505;K00505;K00505	-	GO:0016491//oxidoreductase activity	-
Crypa1.fgenesh1_pm.C_scaffold_5000118	MergePeak_1659	quadrant3	no	214	171	431	373	481	656	6.38	5.67	17.8	17.48	21.28	28.94	9.95	22.5667	1.18142	0.0649222	0.220028	-6.06864	3.29083	9.35948	7.17066	0.000828548	0.00376033	notK'	KAF3768631.1 hypothetical protein M406DRAFT_62735 [Cryphonectria parasitica EP155]	-	-	-	-	GO:0000139//Golgi membrane;GO:0005575//cellular_component;GO:0005622//intracellular;GO:0005623//cell;GO:0005737//cytoplasm;GO:0005794//Golgi apparatus;GO:0012505//endomembrane system;GO:0016020//membrane;GO:0016021//integral component of membrane;GO:0031090//organelle membrane;GO:0031224//intrinsic component of membrane;GO:0031984//organelle subcompartment;GO:0043226//organelle;GO:0043227//membra…	GO:0003674//molecular_function;GO:0005215//transporter activity;GO:0015098//molybdate ion transmembrane transporter activity;GO:0015116//sulfate transmembrane transporter activity;GO:0022857//transmembrane transporter activity	GO:0006810//transport;GO:0008150//biological_process;GO:0008272//sulfate transport;GO:0015689//molybdate ion transport;GO:0051179//localization;GO:0051234//establishment of localization;GO:0055085//transmembrane transport
Crypa1.gw1.3.2640.1	MergePeak_2954	quadrant3	no	729	633	167	686	945	797	26.92	25.97	8.53	39.78	51.73	43.51	20.4733	45.0067	1.13639	0.000440832	0.00423866	1.2372	2.58506	1.34787	0.186048	0.598848	0.999065	PbP450-2	KAF3767983.1 hypothetical protein M406DRAFT_31240, partial [Cryphonectria parasitica EP155]	Metabolism;Metabolism	Global and overview maps;Metabolism of terpenoids and polyketides	ko01100//Metabolic pathways;ko00904//Diterpenoid biosynthesis	K21292;K21292	-	GO:0005506//iron ion binding;GO:0016705//oxidoreductase activity, acting on paired donors, with incorporation or reduction of molecular oxygen;GO:0020037//heme binding	GO:0055114//oxidation-reduction process
e_gw1.1.1531.1	MergePeak_156	quadrant3	no	384	329	36	294	572	425	28.92	27.54	3.75	34.78	63.88	47.33	20.07	48.6633	1.27779	0.0131329	0.0694595	-7.84355	1.89113	9.73468	8.90932	3.55107e-07	1.05871e-05	--	KAF3769681.1 hypothetical protein M406DRAFT_248975 [Cryphonectria parasitica EP155]	-	-	-	-	-	-	-
e_gw1.1.21.1	MergePeak_47	quadrant3	no	585	526	388	1325	1582	3019	7.05	7.05	6.47	25.08	28.27	53.8	6.85667	35.7167	2.38102	1.45579e-09	5.24583e-08	1.43711	2.48463	1.04752	0.119002	0.721689	0.999065	CHGG_05463	KAF3769510.1 WSC-domain-containing protein, partial [Cryphonectria parasitica EP155]	-	-	-	-	-	-	-
e_gw1.1.2325.1	MergePeak_6	quadrant3	no	26	26	6	377	518	3271	0.88	0.97	0.28	19.95	25.88	162.94	0.71	69.59	6.61492	5.18057e-15	3.79263e-13	-1.45041	3.19656	4.64697	0.679226	0.0745995	0.242676	mlcE	KAF3769428.1 MFS general substrate transporter [Cryphonectria parasitica EP155]	-	-	-	-	GO:0005575//cellular_component;GO:0005623//cell;GO:0005886//plasma membrane;GO:0005887//integral component of plasma membrane;GO:0016020//membrane;GO:0016021//integral component of membrane;GO:0031224//intrinsic component of membrane;GO:0031226//intrinsic component of plasma membrane;GO:0044425//membrane part;GO:0044459//plasma membrane part;GO:0044464//cell part;GO:0071944//cell periphery	GO:0003674//molecular_function;GO:0005215//transporter activity;GO:0015238//drug transmembrane transporter activity;GO:0015307//drug:proton antiporter activity;GO:0022857//transmembrane transporter activity;GO:0042910//xenobiotic transporter activity	GO:0006810//transport;GO:0006855//drug transmembrane transport;GO:0008150//biological_process;GO:0015893//drug transport;GO:0042493//response to drug;GO:0042908//xenobiotic transport;GO:0051179//localization;GO:0051234//establishment of localization;GO:0055085//transmembrane transport
e_gw1.11.180.1	MergePeak_1458	quadrant3	yes	728	690	183	1017	980	1260	8.39	8.84	2.92	18.41	16.75	21.48	6.71667	18.88	1.49104	2.18592e-06	3.97255e-05	-7.11997	2.916	10.036	1.01892	0.0010255	0.00446962	abcB	KAF3760028.1 P-loop containing nucleoside triphosphate hydrolase protein [Cryphonectria parasitica EP155]	-	-	-	-	GO:0005575//cellular_component;GO:0005737//cytoplasm;GO:0005887//integral component of plasma membrane;GO:0009380//excinuclease repair complex;GO:0009898//cytoplasmic side of plasma membrane;GO:0016021//integral component of membrane;GO:0043190//ATP-binding cassette (ABC) transporter complex;GO:0055051//ATP-binding cassette (ABC) transporter complex, integrated substrate binding;GO:0055052//ATP-b…	GO:0000166//nucleotide binding;GO:0003677//DNA binding;GO:0003924//GTPase activity;GO:0004385//guanylate kinase activity;GO:0005260//channel-conductance-controlling ATPase activity;GO:0005319//lipid transporter activity;GO:0005524//ATP binding;GO:0005525//GTP binding;GO:0008565//protein transporter activity;GO:0008649//rRNA methyltransferase activity;GO:0009381//excinuclease ABC activity;GO:00152…	GO:0000910//cytokinesis;GO:0002949//tRNA threonylcarbamoyladenosine modification;GO:0006289//nucleotide-excision repair;GO:0006364//rRNA processing;GO:0006400//tRNA modification;GO:0006810//transport;GO:0006817//phosphate ion transport;GO:0006824//cobalt ion transport;GO:0006855//drug transmembrane transport;GO:0006869//lipid transport;GO:0007601//visual perception;GO:0008150//biological_process;…
e_gw1.2.1738.1	MergePeak_1956	quadrant3	yes	208	155	83	282	201	239	9.58	7.93	5.29	20.4	13.72	16.27	7.6	16.7967	1.1441	1.22014e-09	4.43071e-08	-7.31599	3.20739	10.5234	10.8021	2.11663e-06	4.76455e-05	--	KAF3769147.1 hypothetical protein M406DRAFT_251364 [Cryphonectria parasitica EP155]	-	-	-	-	-	-	-
e_gw1.3.1361.1	MergePeak_2076	quadrant3	no	197	177	223	38680	54625	58692	0.82	0.82	1.29	254.15	338.84	363.02	0.976667	318.67	8.34998	9.42661e-75	9.91251e-72	-0.514039	2.07462	2.58866	0.0469705	0.375283	0.881252	ccsA	KAF3766643.1 hypothetical protein M406DRAFT_252003 [Cryphonectria parasitica EP155]	-	-	-	-	-	GO:0003824//catalytic activity;GO:0003985//acetyl-CoA C-acetyltransferase activity;GO:0003987//acetate-CoA ligase activity;GO:0004043//L-aminoadipate-semialdehyde dehydrogenase activity;GO:0004314//[acyl-carrier-protein] S-malonyltransferase activity;GO:0004316//3-oxoacyl-[acyl-carrier-protein] reductase (NADPH) activity;GO:0008168//methyltransferase activity;GO:0008170//N-methyltransferase activ…	GO:0006412//translation;GO:0006631//fatty acid metabolic process;GO:0006633//fatty acid biosynthetic process;GO:0006744//ubiquinone biosynthetic process;GO:0008299//isoprenoid biosynthetic process;GO:0009102//biotin biosynthetic process;GO:0009234//menaquinone biosynthetic process;GO:0018364//peptidyl-glutamine methylation;GO:0019290//siderophore biosynthetic process;GO:0019350//teichoic acid bio…
e_gw1.3.1361.1	MergePeak_2077	quadrant3	no	197	177	223	38680	54625	58692	0.82	0.82	1.29	254.15	338.84	363.02	0.976667	318.67	8.34998	9.42661e-75	9.91251e-72	-0.500507	2.18929	2.6898	0.600287	0.193799	0.571707	ccsA	KAF3766643.1 hypothetical protein M406DRAFT_252003 [Cryphonectria parasitica EP155]	-	-	-	-	-	GO:0003824//catalytic activity;GO:0003985//acetyl-CoA C-acetyltransferase activity;GO:0003987//acetate-CoA ligase activity;GO:0004043//L-aminoadipate-semialdehyde dehydrogenase activity;GO:0004314//[acyl-carrier-protein] S-malonyltransferase activity;GO:0004316//3-oxoacyl-[acyl-carrier-protein] reductase (NADPH) activity;GO:0008168//methyltransferase activity;GO:0008170//N-methyltransferase activ…	GO:0006412//translation;GO:0006631//fatty acid metabolic process;GO:0006633//fatty acid biosynthetic process;GO:0006744//ubiquinone biosynthetic process;GO:0008299//isoprenoid biosynthetic process;GO:0009102//biotin biosynthetic process;GO:0009234//menaquinone biosynthetic process;GO:0018364//peptidyl-glutamine methylation;GO:0019290//siderophore biosynthetic process;GO:0019350//teichoic acid bio…
e_gw1.3.1361.1	MergePeak_2078	quadrant3	no	197	177	223	38680	54625	58692	0.82	0.82	1.29	254.15	338.84	363.02	0.976667	318.67	8.34998	9.42661e-75	9.91251e-72	-1.89663	2.10671	4.00334	0.78589	0.0871598	0.280765	ccsA	KAF3766643.1 hypothetical protein M406DRAFT_252003 [Cryphonectria parasitica EP155]	-	-	-	-	-	GO:0003824//catalytic activity;GO:0003985//acetyl-CoA C-acetyltransferase activity;GO:0003987//acetate-CoA ligase activity;GO:0004043//L-aminoadipate-semialdehyde dehydrogenase activity;GO:0004314//[acyl-carrier-protein] S-malonyltransferase activity;GO:0004316//3-oxoacyl-[acyl-carrier-protein] reductase (NADPH) activity;GO:0008168//methyltransferase activity;GO:0008170//N-methyltransferase activ…	GO:0006412//translation;GO:0006631//fatty acid metabolic process;GO:0006633//fatty acid biosynthetic process;GO:0006744//ubiquinone biosynthetic process;GO:0008299//isoprenoid biosynthetic process;GO:0009102//biotin biosynthetic process;GO:0009234//menaquinone biosynthetic process;GO:0018364//peptidyl-glutamine methylation;GO:0019290//siderophore biosynthetic process;GO:0019350//teichoic acid bio…
e_gw1.3.1361.1	MergePeak_2079	quadrant3	no	197	177	223	38680	54625	58692	0.82	0.82	1.29	254.15	338.84	363.02	0.976667	318.67	8.34998	9.42661e-75	9.91251e-72	-0.470652	2.67919	3.14984	1.01393	0.0821667	0.266057	ccsA	KAF3766643.1 hypothetical protein M406DRAFT_252003 [Cryphonectria parasitica EP155]	-	-	-	-	-	GO:0003824//catalytic activity;GO:0003985//acetyl-CoA C-acetyltransferase activity;GO:0003987//acetate-CoA ligase activity;GO:0004043//L-aminoadipate-semialdehyde dehydrogenase activity;GO:0004314//[acyl-carrier-protein] S-malonyltransferase activity;GO:0004316//3-oxoacyl-[acyl-carrier-protein] reductase (NADPH) activity;GO:0008168//methyltransferase activity;GO:0008170//N-methyltransferase activ…	GO:0006412//translation;GO:0006631//fatty acid metabolic process;GO:0006633//fatty acid biosynthetic process;GO:0006744//ubiquinone biosynthetic process;GO:0008299//isoprenoid biosynthetic process;GO:0009102//biotin biosynthetic process;GO:0009234//menaquinone biosynthetic process;GO:0018364//peptidyl-glutamine methylation;GO:0019290//siderophore biosynthetic process;GO:0019350//teichoic acid bio…
e_gw1.3.1361.1	MergePeak_2080	quadrant3	no	197	177	223	38680	54625	58692	0.82	0.82	1.29	254.15	338.84	363.02	0.976667	318.67	8.34998	9.42661e-75	9.91251e-72	-2.36569	1.26332	3.62901	0.44082	0.231445	0.657502	ccsA	KAF3766643.1 hypothetical protein M406DRAFT_252003 [Cryphonectria parasitica EP155]	-	-	-	-	-	GO:0003824//catalytic activity;GO:0003985//acetyl-CoA C-acetyltransferase activity;GO:0003987//acetate-CoA ligase activity;GO:0004043//L-aminoadipate-semialdehyde dehydrogenase activity;GO:0004314//[acyl-carrier-protein] S-malonyltransferase activity;GO:0004316//3-oxoacyl-[acyl-carrier-protein] reductase (NADPH) activity;GO:0008168//methyltransferase activity;GO:0008170//N-methyltransferase activ…	GO:0006412//translation;GO:0006631//fatty acid metabolic process;GO:0006633//fatty acid biosynthetic process;GO:0006744//ubiquinone biosynthetic process;GO:0008299//isoprenoid biosynthetic process;GO:0009102//biotin biosynthetic process;GO:0009234//menaquinone biosynthetic process;GO:0018364//peptidyl-glutamine methylation;GO:0019290//siderophore biosynthetic process;GO:0019350//teichoic acid bio…
e_gw1.3.1361.1	MergePeak_2081	quadrant3	yes	197	177	223	38680	54625	58692	0.82	0.82	1.29	254.15	338.84	363.02	0.976667	318.67	8.34998	9.42661e-75	9.91251e-72	-3.64527	1.36167	5.00695	2.82225	0.0112917	0.039335	ccsA	KAF3766643.1 hypothetical protein M406DRAFT_252003 [Cryphonectria parasitica EP155]	-	-	-	-	-	GO:0003824//catalytic activity;GO:0003985//acetyl-CoA C-acetyltransferase activity;GO:0003987//acetate-CoA ligase activity;GO:0004043//L-aminoadipate-semialdehyde dehydrogenase activity;GO:0004314//[acyl-carrier-protein] S-malonyltransferase activity;GO:0004316//3-oxoacyl-[acyl-carrier-protein] reductase (NADPH) activity;GO:0008168//methyltransferase activity;GO:0008170//N-methyltransferase activ…	GO:0006412//translation;GO:0006631//fatty acid metabolic process;GO:0006633//fatty acid biosynthetic process;GO:0006744//ubiquinone biosynthetic process;GO:0008299//isoprenoid biosynthetic process;GO:0009102//biotin biosynthetic process;GO:0009234//menaquinone biosynthetic process;GO:0018364//peptidyl-glutamine methylation;GO:0019290//siderophore biosynthetic process;GO:0019350//teichoic acid bio…
e_gw1.3.1361.1	MergePeak_2082	quadrant3	no	197	177	223	38680	54625	58692	0.82	0.82	1.29	254.15	338.84	363.02	0.976667	318.67	8.34998	9.42661e-75	9.91251e-72	-1.71969	1.80326	3.52295	0.885533	0.0889447	0.286186	ccsA	KAF3766643.1 hypothetical protein M406DRAFT_252003 [Cryphonectria parasitica EP155]	-	-	-	-	-	GO:0003824//catalytic activity;GO:0003985//acetyl-CoA C-acetyltransferase activity;GO:0003987//acetate-CoA ligase activity;GO:0004043//L-aminoadipate-semialdehyde dehydrogenase activity;GO:0004314//[acyl-carrier-protein] S-malonyltransferase activity;GO:0004316//3-oxoacyl-[acyl-carrier-protein] reductase (NADPH) activity;GO:0008168//methyltransferase activity;GO:0008170//N-methyltransferase activ…	GO:0006412//translation;GO:0006631//fatty acid metabolic process;GO:0006633//fatty acid biosynthetic process;GO:0006744//ubiquinone biosynthetic process;GO:0008299//isoprenoid biosynthetic process;GO:0009102//biotin biosynthetic process;GO:0009234//menaquinone biosynthetic process;GO:0018364//peptidyl-glutamine methylation;GO:0019290//siderophore biosynthetic process;GO:0019350//teichoic acid bio…
e_gw1.3.1361.1	MergePeak_2083	quadrant3	no	197	177	223	38680	54625	58692	0.82	0.82	1.29	254.15	338.84	363.02	0.976667	318.67	8.34998	9.42661e-75	9.91251e-72	-1.37491	2.64354	4.01846	0.953364	0.0616611	0.202111	ccsA	KAF3766643.1 hypothetical protein M406DRAFT_252003 [Cryphonectria parasitica EP155]	-	-	-	-	-	GO:0003824//catalytic activity;GO:0003985//acetyl-CoA C-acetyltransferase activity;GO:0003987//acetate-CoA ligase activity;GO:0004043//L-aminoadipate-semialdehyde dehydrogenase activity;GO:0004314//[acyl-carrier-protein] S-malonyltransferase activity;GO:0004316//3-oxoacyl-[acyl-carrier-protein] reductase (NADPH) activity;GO:0008168//methyltransferase activity;GO:0008170//N-methyltransferase activ…	GO:0006412//translation;GO:0006631//fatty acid metabolic process;GO:0006633//fatty acid biosynthetic process;GO:0006744//ubiquinone biosynthetic process;GO:0008299//isoprenoid biosynthetic process;GO:0009102//biotin biosynthetic process;GO:0009234//menaquinone biosynthetic process;GO:0018364//peptidyl-glutamine methylation;GO:0019290//siderophore biosynthetic process;GO:0019350//teichoic acid bio…
e_gw1.3.1361.1	MergePeak_2084	quadrant3	yes	197	177	223	38680	54625	58692	0.82	0.82	1.29	254.15	338.84	363.02	0.976667	318.67	8.34998	9.42661e-75	9.91251e-72	-2.78038	1.84773	4.62811	1.58823	0.0269632	0.0909865	ccsA	KAF3766643.1 hypothetical protein M406DRAFT_252003 [Cryphonectria parasitica EP155]	-	-	-	-	-	GO:0003824//catalytic activity;GO:0003985//acetyl-CoA C-acetyltransferase activity;GO:0003987//acetate-CoA ligase activity;GO:0004043//L-aminoadipate-semialdehyde dehydrogenase activity;GO:0004314//[acyl-carrier-protein] S-malonyltransferase activity;GO:0004316//3-oxoacyl-[acyl-carrier-protein] reductase (NADPH) activity;GO:0008168//methyltransferase activity;GO:0008170//N-methyltransferase activ…	GO:0006412//translation;GO:0006631//fatty acid metabolic process;GO:0006633//fatty acid biosynthetic process;GO:0006744//ubiquinone biosynthetic process;GO:0008299//isoprenoid biosynthetic process;GO:0009102//biotin biosynthetic process;GO:0009234//menaquinone biosynthetic process;GO:0018364//peptidyl-glutamine methylation;GO:0019290//siderophore biosynthetic process;GO:0019350//teichoic acid bio…
e_gw1.3.1948.1	MergePeak_2232	quadrant3	yes	1162	942	539	2770	651	1666	43.76	39.42	28.09	163.84	36.35	92.76	37.09	97.65	1.39659	0.001641	0.012765	-9.79537	1.6023	11.3977	11.2447	2.44443e-05	0.000290893	nadA	KAF3766862.1 FMN-linked oxidoreductase [Cryphonectria parasitica EP155]	-	-	-	-	-	GO:0010181//FMN binding;GO:0016491//oxidoreductase activity	GO:0055114//oxidation-reduction process
e_gw1.4.2873.1	MergePeak_3267	quadrant3	yes	69	61	18	90	1029	866	3.13	3.07	1.13	6.41	69.14	58.02	2.44333	44.5233	4.18764	6.99924e-08	1.7189e-06	-3.11066	2.55159	5.66225	2.30507	0.0125738	0.0435577	--	KAF3765770.1 alpha/beta-hydrolase [Cryphonectria parasitica EP155]	-	-	-	-	-	GO:0008236//serine-type peptidase activity;GO:0016787//hydrolase activity;GO:0016788//hydrolase activity, acting on ester bonds;GO:0047570//3-oxoadipate enol-lactonase activity;GO:0070205//2-succinyl-6-hydroxy-2,4-cyclohexadiene-1-carboxylate synthase activity	GO:0006508//proteolysis;GO:0009234//menaquinone biosynthetic process;GO:0042952//beta-ketoadipate pathway
e_gw1.5.2218.1	MergePeak_3850	quadrant3	yes	208	189	234	758	1373	1480	6.5	6.57	10.13	37.22	63.65	68.42	7.73333	56.43	2.8673	2.77405e-09	9.19411e-08	-6.06636	3.97894	10.0453	7.87492	0.000546132	0.00267342	MFS1	KAF3764222.1 hypothetical protein M406DRAFT_258472 [Cryphonectria parasitica EP155]	-	-	-	-	GO:0005887//integral component of plasma membrane	GO:0008028//monocarboxylic acid transmembrane transporter activity;GO:0015238//drug transmembrane transporter activity;GO:0015307//drug:proton antiporter activity;GO:0022857//transmembrane transporter activity;GO:0042910//xenobiotic transporter activity	GO:0006855//drug transmembrane transport;GO:0015718//monocarboxylic acid transport;GO:0015893//drug transport;GO:0042493//response to drug;GO:0042908//xenobiotic transport;GO:0055085//transmembrane transport
e_gw1.5.2576.1	MergePeak_4308	quadrant3	yes	139	105	56	1443	1118	1242	6.54	5.49	3.65	106.69	78.04	86.44	5.22667	90.39	4.1122	1.62923e-101	3.14089e-98	-7.04038	2.19908	9.23945	8.46502	0.000636771	0.00304012	buaC	KAF3764980.1 GroES-like protein [Cryphonectria parasitica EP155]	-	-	-	-	-	GO:0004024//alcohol dehydrogenase activity, zinc-dependent;GO:0008270//zinc ion binding;GO:0008743//L-threonine 3-dehydrogenase activity;GO:0016491//oxidoreductase activity;GO:0016655//oxidoreductase activity, acting on NAD(P)H, quinone or similar compound as acceptor;GO:0051287//NAD binding	GO:0006113//fermentation;GO:0006567//threonine catabolic process;GO:0008152//metabolic process;GO:0055114//oxidation-reduction process
e_gw1.6.1000.1	MergePeak_4766	quadrant3	yes	594	535	231	695	911	1037	18.64	18.66	10.03	34.26	42.39	48.12	15.7767	41.59	1.39844	5.14502e-08	1.3051e-06	-7.36205	2.25578	9.61782	0.911823	0.00189228	0.00749559	frp2	KAF3763656.1 hypothetical protein M406DRAFT_262963 [Cryphonectria parasitica EP155]	-	-	-	-	GO:0000322//storage vacuole;GO:0000323//lytic vacuole;GO:0000324//fungal-type vacuole;GO:0000329//fungal-type vacuole membrane;GO:0005575//cellular_component;GO:0005622//intracellular;GO:0005623//cell;GO:0005737//cytoplasm;GO:0005773//vacuole;GO:0005774//vacuolar membrane;GO:0005783//endoplasmic reticulum;GO:0012505//endomembrane system;GO:0016020//membrane;GO:0016021//integral component of membr…	GO:0000293//ferric-chelate reductase activity;GO:0003674//molecular_function;GO:0003824//catalytic activity;GO:0016491//oxidoreductase activity;GO:0016722//oxidoreductase activity, oxidizing metal ions;GO:0016723//oxidoreductase activity, oxidizing metal ions, NAD or NADP as acceptor	GO:0006810//transport;GO:0006811//ion transport;GO:0006873//cellular ion homeostasis;GO:0006875//cellular metal ion homeostasis;GO:0008150//biological_process;GO:0008152//metabolic process;GO:0009987//cellular process;GO:0019725//cellular homeostasis;GO:0030003//cellular cation homeostasis;GO:0042592//homeostatic process;GO:0048878//chemical homeostasis;GO:0050801//ion homeostasis;GO:0051179//loc…
e_gw1.6.1213.1	MergePeak_4466	quadrant3	yes	51	41	8	1261	2294	3335	1.63	1.46	0.35	63.45	108.97	157.96	1.14667	110.127	6.58557	1.66194e-32	3.6271e-30	-3.14441	2.13057	5.27498	0.805466	0.0460607	0.152763	PDAT9	KAF3763002.1 cytochrome P450 [Cryphonectria parasitica EP155]	-	-	-	-	-	GO:0005506//iron ion binding;GO:0016705//oxidoreductase activity, acting on paired donors, with incorporation or reduction of molecular oxygen;GO:0020037//heme binding	GO:0055114//oxidation-reduction process
e_gw1.6.2153.1	MergePeak_4904	quadrant3	yes	58	54	51	520	273	303	1.92	1.98	2.33	26.98	13.37	14.8	2.07667	18.3833	3.14606	3.53179e-17	3.11849e-15	-5.2288	3.39015	8.61895	7.29341	0.000111644	0.00082446	MFS1	KAF3763885.1 MFS general substrate transporter [Cryphonectria parasitica EP155]	-	-	-	-	GO:0005575//cellular_component;GO:0005623//cell;GO:0005886//plasma membrane;GO:0005887//integral component of plasma membrane;GO:0009512//cytochrome b6f complex;GO:0016020//membrane;GO:0016021//integral component of membrane;GO:0031224//intrinsic component of membrane;GO:0031226//intrinsic component of plasma membrane;GO:0044425//membrane part;GO:0044459//plasma membrane part;GO:0044464//cell par…	GO:0003674//molecular_function;GO:0005215//transporter activity;GO:0015238//drug transmembrane transporter activity;GO:0015307//drug:proton antiporter activity;GO:0022857//transmembrane transporter activity;GO:0042910//xenobiotic transporter activity	GO:0006810//transport;GO:0006855//drug transmembrane transport;GO:0008150//biological_process;GO:0015893//drug transport;GO:0042493//response to drug;GO:0042908//xenobiotic transport;GO:0051179//localization;GO:0051234//establishment of localization;GO:0055085//transmembrane transport
e_gw1.6.2163.1	MergePeak_4931	quadrant3	yes	59	40	14	383	399	520	1.87	1.41	0.61	19.05	18.74	24.35	1.29667	20.7133	3.99768	1.71953e-30	3.6833e-28	-6.04557	1.60153	7.6471	7.24157	0.000351784	0.00191246	CYP8B1	KAF3763948.1 cytochrome P450 [Cryphonectria parasitica EP155]	-	-	-	-	-	GO:0005506//iron ion binding;GO:0016705//oxidoreductase activity, acting on paired donors, with incorporation or reduction of molecular oxygen;GO:0020037//heme binding	GO:0055114//oxidation-reduction process
e_gw1.6.2287.1	MergePeak_4468	quadrant3	yes	76	76	30	656	959	1040	3.1	3.44	1.69	41.97	57.93	62.64	2.74333	54.18	4.30376	7.45486e-37	1.91623e-34	-3.61508	2.64875	6.26383	4.42399	0.00304812	0.0115828	mdpA	KAF3763004.1 hypothetical protein M406DRAFT_261933, partial [Cryphonectria parasitica EP155]	-	-	-	-	-	-	-
e_gw1.6.539.1	MergePeak_4667	quadrant3	no	14	5	398	214	618	574	0.87	0.34	34.07	20.79	56.68	52.49	11.76	43.32	1.88115	0.205569	0.461533	-8.71455	2.20924	10.9238	10.471	0.000125242	0.000900182	--	KAF3763413.1 hypothetical protein M406DRAFT_262729 [Cryphonectria parasitica EP155]	-	-	-	-	-	-	-
e_gw1.6.777.1	MergePeak_4459	quadrant3	no	8	11	10	4580	7631	12456	0.08	0.12	0.13	68.64	107.97	175.73	0.11	117.447	10.0603	4.1433e-68	2.99534e-65	1.37859	2.72137	1.34278	0.214235	0.545471	0.999065	Agnpks1	KAF3762998.1 hypothetical protein M406DRAFT_261577 [Cryphonectria parasitica EP155]	-	-	-	-	-	GO:0003674//molecular_function;GO:0003824//catalytic activity;GO:0003985//acetyl-CoA C-acetyltransferase activity;GO:0004314//[acyl-carrier-protein] S-malonyltransferase activity;GO:0005488//binding;GO:0016740//transferase activity;GO:0016746//transferase activity, transferring acyl groups;GO:0016747//transferase activity, transferring acyl groups other than amino-acyl groups;GO:0019842//vitamin …	GO:0006082//organic acid metabolic process;GO:0006631//fatty acid metabolic process;GO:0006633//fatty acid biosynthetic process;GO:0006725//cellular aromatic compound metabolic process;GO:0006732//coenzyme metabolic process;GO:0008150//biological_process;GO:0008152//metabolic process;GO:0009058//biosynthetic process;GO:0009108//coenzyme biosynthetic process;GO:0009403//toxin biosynthetic process;…
e_gw1.6.777.1	MergePeak_4460	quadrant3	no	8	11	10	4580	7631	12456	0.08	0.12	0.13	68.64	107.97	175.73	0.11	117.447	10.0603	4.1433e-68	2.99534e-65	-1.53862	0.876542	2.41516	0.224618	0.45549	0.958796	Agnpks1	KAF3762998.1 hypothetical protein M406DRAFT_261577 [Cryphonectria parasitica EP155]	-	-	-	-	-	GO:0003674//molecular_function;GO:0003824//catalytic activity;GO:0003985//acetyl-CoA C-acetyltransferase activity;GO:0004314//[acyl-carrier-protein] S-malonyltransferase activity;GO:0005488//binding;GO:0016740//transferase activity;GO:0016746//transferase activity, transferring acyl groups;GO:0016747//transferase activity, transferring acyl groups other than amino-acyl groups;GO:0019842//vitamin …	GO:0006082//organic acid metabolic process;GO:0006631//fatty acid metabolic process;GO:0006633//fatty acid biosynthetic process;GO:0006725//cellular aromatic compound metabolic process;GO:0006732//coenzyme metabolic process;GO:0008150//biological_process;GO:0008152//metabolic process;GO:0009058//biosynthetic process;GO:0009108//coenzyme biosynthetic process;GO:0009403//toxin biosynthetic process;…
e_gw1.6.777.1	MergePeak_4462	quadrant3	no	8	11	10	4580	7631	12456	0.08	0.12	0.13	68.64	107.97	175.73	0.11	117.447	10.0603	4.1433e-68	2.99534e-65	-1.47582	1.91119	3.38702	0.525761	0.149156	0.456591	Agnpks1	KAF3762998.1 hypothetical protein M406DRAFT_261577 [Cryphonectria parasitica EP155]	-	-	-	-	-	GO:0003674//molecular_function;GO:0003824//catalytic activity;GO:0003985//acetyl-CoA C-acetyltransferase activity;GO:0004314//[acyl-carrier-protein] S-malonyltransferase activity;GO:0005488//binding;GO:0016740//transferase activity;GO:0016746//transferase activity, transferring acyl groups;GO:0016747//transferase activity, transferring acyl groups other than amino-acyl groups;GO:0019842//vitamin …	GO:0006082//organic acid metabolic process;GO:0006631//fatty acid metabolic process;GO:0006633//fatty acid biosynthetic process;GO:0006725//cellular aromatic compound metabolic process;GO:0006732//coenzyme metabolic process;GO:0008150//biological_process;GO:0008152//metabolic process;GO:0009058//biosynthetic process;GO:0009108//coenzyme biosynthetic process;GO:0009403//toxin biosynthetic process;…
e_gw1.6.777.1	MergePeak_4463	quadrant3	no	8	11	10	4580	7631	12456	0.08	0.12	0.13	68.64	107.97	175.73	0.11	117.447	10.0603	4.1433e-68	2.99534e-65	-0.514046	2.03471	2.54875	0.0488766	0.438581	0.947302	Agnpks1	KAF3762998.1 hypothetical protein M406DRAFT_261577 [Cryphonectria parasitica EP155]	-	-	-	-	-	GO:0003674//molecular_function;GO:0003824//catalytic activity;GO:0003985//acetyl-CoA C-acetyltransferase activity;GO:0004314//[acyl-carrier-protein] S-malonyltransferase activity;GO:0005488//binding;GO:0016740//transferase activity;GO:0016746//transferase activity, transferring acyl groups;GO:0016747//transferase activity, transferring acyl groups other than amino-acyl groups;GO:0019842//vitamin …	GO:0006082//organic acid metabolic process;GO:0006631//fatty acid metabolic process;GO:0006633//fatty acid biosynthetic process;GO:0006725//cellular aromatic compound metabolic process;GO:0006732//coenzyme metabolic process;GO:0008150//biological_process;GO:0008152//metabolic process;GO:0009058//biosynthetic process;GO:0009108//coenzyme biosynthetic process;GO:0009403//toxin biosynthetic process;…
e_gw1.6.948.1	MergePeak_4471	quadrant3	yes	119	121	54	1213	2361	3068	3.6	4.07	2.26	57.65	105.94	137.27	3.31	100.287	4.92115	5.33568e-30	1.1021e-27	-5.77247	1.30136	7.07383	3.57203	0.00699811	0.0249678	patE	KAF3763011.1 putative glucose-methanol-choline oxidoreductase [Cryphonectria parasitica EP155]	Metabolism;Metabolism	Global and overview maps;Amino acid metabolism	ko01100//Metabolic pathways;ko00260//Glycine, serine and threonine metabolism	K00108;K00108	-	GO:0004791//thioredoxin-disulfide reductase activity;GO:0008812//choline dehydrogenase activity;GO:0016491//oxidoreductase activity;GO:0016614//oxidoreductase activity, acting on CH-OH group of donors;GO:0016701//oxidoreductase activity, acting on single donors with incorporation of molecular oxygen;GO:0045550//geranylgeranyl reductase activity;GO:0050660//flavin adenine dinucleotide binding;GO:0…	GO:0006744//ubiquinone biosynthetic process;GO:0015995//chlorophyll biosynthetic process;GO:0019285//glycine betaine biosynthetic process from choline;GO:0030494//bacteriochlorophyll biosynthetic process;GO:0055114//oxidation-reduction process
e_gw1.7.1742.1	MergePeak_5422	quadrant3	no	961	788	514	1461	1925	2272	26.87	24.49	19.89	64.17	79.82	93.94	23.75	79.31	1.73958	3.81855e-11	1.78101e-09	0.401054	2.7261	2.32504	0.357087	0.338584	0.842122	--	KAF3762939.1 MFS general substrate transporter [Cryphonectria parasitica EP155]	-	-	-	-	GO:0005887//integral component of plasma membrane;GO:0016021//integral component of membrane	GO:0008028//monocarboxylic acid transmembrane transporter activity;GO:0015307//drug:proton antiporter activity;GO:0022857//transmembrane transporter activity;GO:0042910//xenobiotic transporter activity	GO:0006855//drug transmembrane transport;GO:0015718//monocarboxylic acid transport;GO:0042493//response to drug;GO:0042908//xenobiotic transport;GO:0055085//transmembrane transport
e_gw1.8.1042.1	MergePeak_5689	quadrant3	no	30	29	179	164	577	467	1.11	1.2	9.21	9.57	31.8	25.66	3.84	22.3433	2.54067	0.0121202	0.0655355	-7.08463	2.16296	9.24759	0.827135	0.0032984	0.0124495	het-6	KAF3761669.1 HET-domain-containing protein, partial [Cryphonectria parasitica EP155]	-	-	-	-	-	GO:0051539//4 iron, 4 sulfur cluster binding;GO:0052693//epoxyqueuosine reductase activity	GO:0008616//queuosine biosynthetic process
e_gw1.8.1549.1	MergePeak_5553	quadrant3	yes	2997	2801	1323	3695	6089	6379	48.93	50.82	29.89	94.75	147.4	153.98	43.2133	132.043	1.61146	6.44444e-08	1.59963e-06	-6.84318	1.30347	8.14666	5.67377	0.00235646	0.00912153	MET10	KAF3761464.1 hypothetical protein M406DRAFT_266098 [Cryphonectria parasitica EP155]	Metabolism;Metabolism	Global and overview maps;Energy metabolism	ko01100//Metabolic pathways;ko00920//Sulfur metabolism	K00380;K00380	GO:0005575//cellular_component;GO:0005622//intracellular;GO:0005623//cell;GO:0009337//sulfite reductase complex (NADPH);GO:0032991//macromolecular complex;GO:0044424//intracellular part;GO:0044464//cell part	GO:0003674//molecular_function;GO:0003824//catalytic activity;GO:0003958//NADPH-hemoprotein reductase activity;GO:0004783//sulfite reductase (NADPH) activity;GO:0009055//electron carrier activity;GO:0016002//sulfite reductase activity;GO:0016491//oxidoreductase activity;GO:0016651//oxidoreductase activity, acting on NAD(P)H;GO:0016653//oxidoreductase activity, acting on NAD(P)H, heme protein as a…	GO:0000096//sulfur amino acid metabolic process;GO:0000097//sulfur amino acid biosynthetic process;GO:0000103//sulfate assimilation;GO:0006082//organic acid metabolic process;GO:0006520//cellular amino acid metabolic process;GO:0006534//cysteine metabolic process;GO:0006555//methionine metabolic process;GO:0006790//sulfur compound metabolic process;GO:0006807//nitrogen compound metabolic process;…
e_gw1.8.1549.1	MergePeak_5554	quadrant3	yes	2997	2801	1323	3695	6089	6379	48.93	50.82	29.89	94.75	147.4	153.98	43.2133	132.043	1.61146	6.44444e-08	1.59963e-06	-7.49049	2.59842	10.0889	9.20234	4.90607e-07	1.38183e-05	MET10	KAF3761464.1 hypothetical protein M406DRAFT_266098 [Cryphonectria parasitica EP155]	Metabolism;Metabolism	Global and overview maps;Energy metabolism	ko01100//Metabolic pathways;ko00920//Sulfur metabolism	K00380;K00380	GO:0005575//cellular_component;GO:0005622//intracellular;GO:0005623//cell;GO:0009337//sulfite reductase complex (NADPH);GO:0032991//macromolecular complex;GO:0044424//intracellular part;GO:0044464//cell part	GO:0003674//molecular_function;GO:0003824//catalytic activity;GO:0003958//NADPH-hemoprotein reductase activity;GO:0004783//sulfite reductase (NADPH) activity;GO:0009055//electron carrier activity;GO:0016002//sulfite reductase activity;GO:0016491//oxidoreductase activity;GO:0016651//oxidoreductase activity, acting on NAD(P)H;GO:0016653//oxidoreductase activity, acting on NAD(P)H, heme protein as a…	GO:0000096//sulfur amino acid metabolic process;GO:0000097//sulfur amino acid biosynthetic process;GO:0000103//sulfate assimilation;GO:0006082//organic acid metabolic process;GO:0006520//cellular amino acid metabolic process;GO:0006534//cysteine metabolic process;GO:0006555//methionine metabolic process;GO:0006790//sulfur compound metabolic process;GO:0006807//nitrogen compound metabolic process;…
e_gw1.9.1218.1	MergePeak_6174	quadrant3	yes	84	88	12	397	1211	1158	5.83	6.79	1.15	43.31	124.71	118.91	4.59	95.6433	4.3811	2.46797e-12	1.35938e-10	-5.76671	1.97511	7.74182	0.829417	0.0105244	0.0367994	ATR10	KAF3761014.1 putative short-chain dehydrogenase, partial [Cryphonectria parasitica EP155]	-	-	-	-	-	GO:0004316//3-oxoacyl-[acyl-carrier-protein] reductase (NADPH) activity;GO:0004757//sepiapterin reductase activity;GO:0008667//2,3-dihydro-2,3-dihydroxybenzoate dehydrogenase activity;GO:0008678//2-deoxy-D-gluconate 3-dehydrogenase activity;GO:0016491//oxidoreductase activity;GO:0016630//protochlorophyllide reductase activity;GO:0050662//coenzyme binding;GO:0051287//NAD binding	GO:0000272//polysaccharide catabolic process;GO:0006633//fatty acid biosynthetic process;GO:0006729//tetrahydrobiopterin biosynthetic process;GO:0015995//chlorophyll biosynthetic process;GO:0055114//oxidation-reduction process
e_gw1.9.868.1	MergePeak_5987	quadrant3	yes	380	342	354	940	801	895	11.88	11.88	15.32	46.16	37.14	41.38	13.0267	41.56	1.67373	1.73657e-07	3.92323e-06	-6.81794	3.08634	9.90428	9.00639	8.19574e-07	2.05996e-05	--	KAF3760673.1 hypothetical protein M406DRAFT_268094, partial [Cryphonectria parasitica EP155]	-	-	-	-	-	GO:0005215//transporter activity;GO:0005515//protein binding;GO:0005524//ATP binding;GO:0016887//ATPase activity;GO:0051082//unfolded protein binding	GO:0006457//protein folding;GO:0006950//response to stress;GO:0009290//DNA import into cell involved in transformation;GO:0043093//FtsZ-dependent cytokinesis
estExt_Genewise1.C_13899	MergePeak_1039	quadrant3	no	33	15	68	339	2210	1999	0.79	0.4	2.24	12.67	77.96	70.31	1.14333	53.6467	5.55217	1.68897e-09	5.95618e-08	-3.63915	1.72419	5.36333	0.566321	0.084659	0.273653	gsfJ	KAF3771094.1 MFS general substrate transporter [Cryphonectria parasitica EP155]	-	-	-	-	GO:0005887//integral component of plasma membrane	GO:0008028//monocarboxylic acid transmembrane transporter activity;GO:0015238//drug transmembrane transporter activity;GO:0015307//drug:proton antiporter activity;GO:0022857//transmembrane transporter activity;GO:0042910//xenobiotic transporter activity	GO:0006855//drug transmembrane transport;GO:0015718//monocarboxylic acid transport;GO:0015893//drug transport;GO:0042493//response to drug;GO:0042908//xenobiotic transport;GO:0055085//transmembrane transport
estExt_Genewise1.C_13991	MergePeak_1059	quadrant3	no	991	905	3501	6471	3691	5159	15.3	15.52	74.78	156.87	84.47	117.73	35.2	119.69	1.76566	0.0315824	0.132381	-5.70404	4.73914	10.4432	9.98098	0.000210239	0.00128786	PMA1	KAF3771141.1 plasma membrane H+-ATPase [Cryphonectria parasitica EP155]	Metabolism;Metabolism	Global and overview maps;Energy metabolism	ko01100//Metabolic pathways;ko00190//Oxidative phosphorylation	K01535;K01535	GO:0031004//potassium ion-transporting ATPase complex	GO:0004008//copper-exporting ATPase activity;GO:0004647//phosphoserine phosphatase activity;GO:0005375//copper ion transmembrane transporter activity;GO:0005388//calcium-transporting ATPase activity;GO:0008556//potassium-transporting ATPase activity;GO:0008967//phosphoglycolate phosphatase activity;GO:0015434//cadmium-transporting ATPase activity;GO:0015444//magnesium-importing ATPase activity;GO…	GO:0006545//glycine biosynthetic process;GO:0006564//L-serine biosynthetic process;GO:0006813//potassium ion transport;GO:0006816//calcium ion transport;GO:0006825//copper ion transport;GO:0008152//metabolic process;GO:0015691//cadmium ion transport;GO:0015693//magnesium ion transport;GO:0030001//metal ion transport
estExt_Genewise1.C_21067	MergePeak_1720	quadrant3	no	4197	3909	1672	6495	7030	8048	62.87	65.07	34.66	152.81	156.14	178.24	54.2	162.397	1.58316	6.38113e-14	4.10058e-12	-0.335191	1.93954	2.27473	0.354714	0.342705	0.846754	gcv2	KAF3768745.1 glycine dehydrogenase [Cryphonectria parasitica EP155]	Metabolism;Metabolism;Metabolism;Metabolism;Metabolism	Global and overview maps;Global and overview maps;Global and overview maps;Amino acid metabolism;Carbohydrate metabolism	ko01100//Metabolic pathways;ko01110//Biosynthesis of secondary metabolites;ko01200//Carbon metabolism;ko00260//Glycine, serine and threonine metabolism;ko00630//Glyoxylate and dicarboxylate metabolism	K00281;K00281;K00281;K00281;K00281	GO:0005575//cellular_component;GO:0005622//intracellular;GO:0005623//cell;GO:0005634//nucleus;GO:0005737//cytoplasm;GO:0005739//mitochondrion;GO:0005759//mitochondrial matrix;GO:0005886//plasma membrane;GO:0005960//glycine cleavage complex;GO:0016020//membrane;GO:0031974//membrane-enclosed lumen;GO:0032991//macromolecular complex;GO:0043226//organelle;GO:0043227//membrane-bounded organelle;GO:004…	GO:0003674//molecular_function;GO:0003677//DNA binding;GO:0003824//catalytic activity;GO:0004375//glycine dehydrogenase (decarboxylating) activity;GO:0005488//binding;GO:0005515//protein binding;GO:0008144//drug binding;GO:0009055//electron carrier activity;GO:0016491//oxidoreductase activity;GO:0016594//glycine binding;GO:0016597//amino acid binding;GO:0016638//oxidoreductase activity, acting on…	GO:0001101//response to acid chemical;GO:0001505//regulation of neurotransmitter levels;GO:0006082//organic acid metabolic process;GO:0006091//generation of precursor metabolites and energy;GO:0006520//cellular amino acid metabolic process;GO:0006544//glycine metabolic process;GO:0006546//glycine catabolic process;GO:0006730//one-carbon metabolic process;GO:0006807//nitrogen compound metabolic pr…
estExt_Genewise1.C_30018	MergePeak_2071	quadrant3	yes	482	406	317	35673	48981	51283	17.35	16.24	15.8	2017.39	2615.01	2730.09	16.4633	2454.16	7.21983	3.74598e-120	8.66595e-117	-3.25033	1.82965	5.07998	4.07987	0.000786868	0.00359445	hpm5	KAF3766640.1 O-methyltransferase [Cryphonectria parasitica EP155]	-	-	-	-	-	GO:0008171//O-methyltransferase activity	-
estExt_Genewise1.C_31170	MergePeak_2395	quadrant3	yes	173	190	128	189	604	556	5.66	6.91	5.8	9.72	29.32	26.91	6.12333	21.9833	1.84402	0.000138085	0.00157518	-7.73709	1.41728	9.15437	8.17714	0.000955681	0.00422778	calL	KAF3767173.1 cytochrome P450 [Cryphonectria parasitica EP155]	Metabolism	Global and overview maps	ko01100//Metabolic pathways	K00489	-	GO:0005506//iron ion binding;GO:0016705//oxidoreductase activity, acting on paired donors, with incorporation or reduction of molecular oxygen;GO:0020037//heme binding	GO:0055114//oxidation-reduction process
estExt_Genewise1.C_31368	MergePeak_2456	quadrant3	yes	41	53	88	4091	8154	8589	1.62	2.32	4.8	253.43	476.87	500.87	2.91333	410.39	7.13818	1.32479e-28	2.47159e-26	-4.23258	2.09867	6.33124	0.90119	0.0237167	0.08037	ACTTS2	KAF3767263.1 GroES-like protein [Cryphonectria parasitica EP155]	-	-	-	-	-	GO:0004024//alcohol dehydrogenase activity, zinc-dependent;GO:0008270//zinc ion binding;GO:0008743//L-threonine 3-dehydrogenase activity;GO:0016491//oxidoreductase activity;GO:0016655//oxidoreductase activity, acting on NAD(P)H, quinone or similar compound as acceptor;GO:0050607//mycothiol-dependent formaldehyde dehydrogenase activity;GO:0051287//NAD binding;GO:0051903//S-(hydroxymethyl)glutathio…	GO:0006113//fermentation;GO:0006567//threonine catabolic process;GO:0008152//metabolic process;GO:0009404//toxin metabolic process;GO:0010127//mycothiol-dependent detoxification;GO:0055114//oxidation-reduction process
estExt_Genewise1.C_31368	MergePeak_2457	quadrant3	yes	41	53	88	4091	8154	8589	1.62	2.32	4.8	253.43	476.87	500.87	2.91333	410.39	7.13818	1.32479e-28	2.47159e-26	-1.16555	2.1711	3.33666	1.58472	0.0357472	0.11962	ACTTS2	KAF3767263.1 GroES-like protein [Cryphonectria parasitica EP155]	-	-	-	-	-	GO:0004024//alcohol dehydrogenase activity, zinc-dependent;GO:0008270//zinc ion binding;GO:0008743//L-threonine 3-dehydrogenase activity;GO:0016491//oxidoreductase activity;GO:0016655//oxidoreductase activity, acting on NAD(P)H, quinone or similar compound as acceptor;GO:0050607//mycothiol-dependent formaldehyde dehydrogenase activity;GO:0051287//NAD binding;GO:0051903//S-(hydroxymethyl)glutathio…	GO:0006113//fermentation;GO:0006567//threonine catabolic process;GO:0008152//metabolic process;GO:0009404//toxin metabolic process;GO:0010127//mycothiol-dependent detoxification;GO:0055114//oxidation-reduction process
estExt_Genewise1.C_31423	MergePeak_2473	quadrant3	yes	920	707	522	1005	1435	1465	40.39	34.49	31.72	69.3	93.42	95.1	35.5333	85.94	1.27416	1.48151e-06	2.80929e-05	-9.20776	1.45172	10.6595	10.2381	0.000111236	0.000823616	SPCC1494.01	KAF3767284.1 Clavaminate synthase-like protein [Cryphonectria parasitica EP155]	-	-	-	-	-	GO:0016491//oxidoreductase activity	GO:0055114//oxidation-reduction process
estExt_Genewise1.C_40907	MergePeak_3223	quadrant3	yes	175	108	217	4283	12327	12905	6.8	4.66	11.67	261.47	710.44	741.63	7.71	571.18	6.21107	2.13198e-21	2.39423e-19	-5.55003	2.28862	7.83865	7.08743	3.02906e-06	6.31875e-05	GAL80	KAF3765697.1 NAD(P)-binding protein [Cryphonectria parasitica EP155]	-	-	-	-	-	GO:0016491//oxidoreductase activity;GO:0050112//inositol 2-dehydrogenase activity;GO:0050661//NADP binding	GO:0019310//inositol catabolic process;GO:0055114//oxidation-reduction process
estExt_Genewise1.C_51198	MergePeak_4050	quadrant3	yes	190	152	83	287	338	292	4.36	3.88	2.64	10.35	11.5	9.91	3.62667	10.5867	1.54553	6.98797e-13	4.04149e-11	-4.27959	4.08753	8.36712	1.13782	0.00343913	0.0129111	--	KAF3764584.1 dipeptidyl peptidase IV/CD26, N-terminal domain-containing protein [Cryphonectria parasitica EP155]	-	-	-	-	GO:0030288//outer membrane-bounded periplasmic space	GO:0005215//transporter activity	GO:0006508//proteolysis;GO:0006810//transport;GO:0009405//pathogenesis
estExt_Genewise1.C_81770	MergePeak_5823	quadrant3	no	1931	1631	487	1987	1904	2261	99.06	92.98	34.58	160.11	144.84	171.5	75.54	158.817	1.07205	8.66112e-05	0.00105567	-0.857699	1.01689	1.87459	0.398124	0.351748	0.856658	GCY1	KAF3761954.1 aldo/keto reductase, partial [Cryphonectria parasitica EP155]	Metabolism;Metabolism	Global and overview maps;Lipid metabolism	ko01100//Metabolic pathways;ko00561//Glycerolipid metabolism	K18097;K18097	-	GO:0047834//D-threo-aldose 1-dehydrogenase activity	-
estExt_Genewise1.C_90173	MergePeak_5892	quadrant3	yes	490	465	239	826	540	672	14.54	15.34	9.82	38.5	23.76	29.49	13.2333	30.5833	1.20857	5.0239e-12	2.5713e-10	-6.94507	2.65948	9.60455	7.89296	0.000215725	0.00131428	ARE2	KAF3760512.1 MBOAT-domain-containing protein [Cryphonectria parasitica EP155]	Metabolism	Lipid metabolism	ko00100//Steroid biosynthesis	K00637	GO:0005575//cellular_component;GO:0005622//intracellular;GO:0005623//cell;GO:0005737//cytoplasm;GO:0005783//endoplasmic reticulum;GO:0005789//endoplasmic reticulum membrane;GO:0012505//endomembrane system;GO:0016020//membrane;GO:0016021//integral component of membrane;GO:0030176//integral component of endoplasmic reticulum membrane;GO:0031224//intrinsic component of membrane;GO:0031227//intrinsic…	GO:0003674//molecular_function;GO:0003824//catalytic activity;GO:0004772//sterol O-acyltransferase activity;GO:0008374//O-acyltransferase activity;GO:0016740//transferase activity;GO:0016746//transferase activity, transferring acyl groups;GO:0016747//transferase activity, transferring acyl groups other than amino-acyl groups;GO:0020037//heme binding;GO:0034737//ergosterol O-acyltransferase activi…	GO:0006066//alcohol metabolic process;GO:0006629//lipid metabolic process;GO:0006694//steroid biosynthetic process;GO:0006696//ergosterol biosynthetic process;GO:0008150//biological_process;GO:0008152//metabolic process;GO:0008202//steroid metabolic process;GO:0008204//ergosterol metabolic process;GO:0008610//lipid biosynthetic process;GO:0009058//biosynthetic process;GO:0009987//cellular process…
estExt_Genewise1Plus.C_10161	MergePeak_22	quadrant3	no	994	869	148	2339	954	1140	27.21	26.44	5.61	100.58	38.73	46.15	19.7533	61.82	1.64598	0.000715451	0.00635608	1.72723	3.647	1.91977	0.302517	0.42248	0.932744	hpxW	KAF3769473.1 gamma-glutamyltranspeptidase [Cryphonectria parasitica EP155]	Metabolism;Metabolism;Metabolism;Metabolism	Global and overview maps;Metabolism of other amino acids;Metabolism of other amino acids;Metabolism of other amino acids	ko01100//Metabolic pathways;ko00480//Glutathione metabolism;ko00460//Cyanoamino acid metabolism;ko00430//Taurine and hypotaurine metabolism	K00681;K00681;K00681;K00681	-	GO:0003840//gamma-glutamyltransferase activity	GO:0006750//glutathione biosynthetic process
estExt_Genewise1Plus.C_21040	MergePeak_1709	quadrant3	no	126	111	300	336	339	375	3.86	3.78	12.73	16.18	15.41	17	6.79	16.1967	1.25421	0.060022	0.208178	-7.13841	2.51582	9.65423	8.48526	1.27783e-05	0.000179504	--	KAF3768738.1 hypothetical protein M406DRAFT_286718 [Cryphonectria parasitica EP155]	-	-	-	-	-	-	-
estExt_Genewise1Plus.C_21041	MergePeak_1711	quadrant3	no	1222	1095	3223	3862	4389	4302	22.79	22.69	83.19	113.13	121.37	118.63	42.89	117.71	1.45652	0.0376211	0.150056	-8.06278	1.15301	9.2158	7.44116	0.000315182	0.0017491	--	KAF3768739.1 hypothetical protein M406DRAFT_286719 [Cryphonectria parasitica EP155]	-	-	-	-	GO:0009379//Holliday junction helicase complex	GO:0003924//GTPase activity;GO:0004222//metalloendopeptidase activity;GO:0004252//serine-type endopeptidase activity;GO:0005047//signal recognition particle binding;GO:0005524//ATP binding;GO:0009378//four-way junction helicase activity;GO:0016887//ATPase activity	GO:0006310//DNA recombination;GO:0006508//proteolysis;GO:0009306//protein secretion;GO:0051301//cell division
estExt_Genewise1Plus.C_30024	MergePeak_2075	quadrant3	yes	203	169	136	22340	27702	30969	5.3	4.91	4.92	916.69	1073.12	1196.25	5.04333	1062.02	7.71822	2.04215e-145	1.18108e-141	-0.0595741	4.09715	4.15672	2.57395	0.0107143	0.0374398	ZEB1	KAF3766642.1 6-hydroxy-D-nicotine oxidase [Cryphonectria parasitica EP155]	-	-	-	-	-	GO:0008891//glycolate oxidase activity;GO:0016491//oxidoreductase activity;GO:0019139//cytokinin dehydrogenase activity;GO:0050660//flavin adenine dinucleotide binding	GO:0005975//carbohydrate metabolic process;GO:0009690//cytokinin metabolic process;GO:0055114//oxidation-reduction process
estExt_Genewise1Plus.C_30221	MergePeak_2141	quadrant3	no	1893	1820	973	5732	189	956	44.17	47.19	31.42	210.05	6.54	32.98	40.9267	83.19	1.02337	0.249338	0.512909	-6.63106	2.0239	8.65496	1.00677	0.00308967	0.0117248	ish1	KAF3766723.1 hypothetical protein M406DRAFT_287649 [Cryphonectria parasitica EP155]	-	-	-	-	GO:0005575//cellular_component;GO:0005622//intracellular;GO:0005623//cell;GO:0005634//nucleus;GO:0005635//nuclear envelope;GO:0005737//cytoplasm;GO:0005739//mitochondrion;GO:0005783//endoplasmic reticulum;GO:0005886//plasma membrane;GO:0010339//external side of cell wall;GO:0012505//endomembrane system;GO:0016020//membrane;GO:0031090//organelle membrane;GO:0031965//nuclear membrane;GO:0031967//or…	GO:0000166//nucleotide binding;GO:0003674//molecular_function;GO:0003677//DNA binding;GO:0005515//protein binding;GO:0005524//ATP binding;GO:0016879//ligase activity, forming carbon-nitrogen bonds	GO:0000003//reproduction;GO:0000280//nuclear division;GO:0006139//nucleobase-containing compound metabolic process;GO:0006259//DNA metabolic process;GO:0006260//DNA replication;GO:0006281//DNA repair;GO:0006310//DNA recombination;GO:0006725//cellular aromatic compound metabolic process;GO:0006807//nitrogen compound metabolic process;GO:0006996//organelle organization;GO:0007049//cell cycle;GO:000…
estExt_Genewise1Plus.C_30221	MergePeak_2142	quadrant3	no	1893	1820	973	5732	189	956	44.17	47.19	31.42	210.05	6.54	32.98	40.9267	83.19	1.02337	0.249338	0.512909	1.7089	3.38936	1.68046	0.218652	0.525497	0.992773	ish1	KAF3766723.1 hypothetical protein M406DRAFT_287649 [Cryphonectria parasitica EP155]	-	-	-	-	GO:0005575//cellular_component;GO:0005622//intracellular;GO:0005623//cell;GO:0005634//nucleus;GO:0005635//nuclear envelope;GO:0005737//cytoplasm;GO:0005739//mitochondrion;GO:0005783//endoplasmic reticulum;GO:0005886//plasma membrane;GO:0010339//external side of cell wall;GO:0012505//endomembrane system;GO:0016020//membrane;GO:0031090//organelle membrane;GO:0031965//nuclear membrane;GO:0031967//or…	GO:0000166//nucleotide binding;GO:0003674//molecular_function;GO:0003677//DNA binding;GO:0005515//protein binding;GO:0005524//ATP binding;GO:0016879//ligase activity, forming carbon-nitrogen bonds	GO:0000003//reproduction;GO:0000280//nuclear division;GO:0006139//nucleobase-containing compound metabolic process;GO:0006259//DNA metabolic process;GO:0006260//DNA replication;GO:0006281//DNA repair;GO:0006310//DNA recombination;GO:0006725//cellular aromatic compound metabolic process;GO:0006807//nitrogen compound metabolic process;GO:0006996//organelle organization;GO:0007049//cell cycle;GO:000…
estExt_Genewise1Plus.C_30221	MergePeak_2143	quadrant3	no	1893	1820	973	5732	189	956	44.17	47.19	31.42	210.05	6.54	32.98	40.9267	83.19	1.02337	0.249338	0.512909	-1.03087	2.81083	3.8417	0.457821	0.1701	0.51094	ish1	KAF3766723.1 hypothetical protein M406DRAFT_287649 [Cryphonectria parasitica EP155]	-	-	-	-	GO:0005575//cellular_component;GO:0005622//intracellular;GO:0005623//cell;GO:0005634//nucleus;GO:0005635//nuclear envelope;GO:0005737//cytoplasm;GO:0005739//mitochondrion;GO:0005783//endoplasmic reticulum;GO:0005886//plasma membrane;GO:0010339//external side of cell wall;GO:0012505//endomembrane system;GO:0016020//membrane;GO:0031090//organelle membrane;GO:0031965//nuclear membrane;GO:0031967//or…	GO:0000166//nucleotide binding;GO:0003674//molecular_function;GO:0003677//DNA binding;GO:0005515//protein binding;GO:0005524//ATP binding;GO:0016879//ligase activity, forming carbon-nitrogen bonds	GO:0000003//reproduction;GO:0000280//nuclear division;GO:0006139//nucleobase-containing compound metabolic process;GO:0006259//DNA metabolic process;GO:0006260//DNA replication;GO:0006281//DNA repair;GO:0006310//DNA recombination;GO:0006725//cellular aromatic compound metabolic process;GO:0006807//nitrogen compound metabolic process;GO:0006996//organelle organization;GO:0007049//cell cycle;GO:000…
estExt_Genewise1Plus.C_31413	MergePeak_2468	quadrant3	no	154	160	1874	1616	2676	2684	4.76	5.5	80.21	78.49	122.71	122.72	30.1567	107.973	1.84013	1	1	-0.872749	2.57233	3.44508	0.599059	0.137568	0.426005	cpaO	KAF3767282.1 FAD/NAD(P)-binding domain-containing protein [Cryphonectria parasitica EP155]	-	-	-	-	GO:0009331//glycerol-3-phosphate dehydrogenase complex	GO:0003824//catalytic activity;GO:0004148//dihydrolipoyl dehydrogenase activity;GO:0004368//glycerol-3-phosphate dehydrogenase activity;GO:0004729//oxygen-dependent protoporphyrinogen oxidase activity;GO:0004791//thioredoxin-disulfide reductase activity;GO:0008677//2-dehydropantoate 2-reductase activity;GO:0008767//UDP-galactopyranose mutase activity;GO:0015036//disulfide oxidoreductase activity;…	GO:0006071//glycerol metabolic process;GO:0006096//glycolytic process;GO:0006744//ubiquinone biosynthetic process;GO:0006779//porphyrin-containing compound biosynthetic process;GO:0006790//sulfur compound metabolic process;GO:0009228//thiamine biosynthetic process;GO:0009273//peptidoglycan-based cell wall biogenesis;GO:0015940//pantothenate biosynthetic process;GO:0015995//chlorophyll biosyntheti…
estExt_Genewise1Plus.C_31413	MergePeak_2470	quadrant3	no	154	160	1874	1616	2676	2684	4.76	5.5	80.21	78.49	122.71	122.72	30.1567	107.973	1.84013	1	1	-8.55633	1.71424	10.2706	1.1918	0.000604518	0.00291344	cpaO	KAF3767282.1 FAD/NAD(P)-binding domain-containing protein [Cryphonectria parasitica EP155]	-	-	-	-	GO:0009331//glycerol-3-phosphate dehydrogenase complex	GO:0003824//catalytic activity;GO:0004148//dihydrolipoyl dehydrogenase activity;GO:0004368//glycerol-3-phosphate dehydrogenase activity;GO:0004729//oxygen-dependent protoporphyrinogen oxidase activity;GO:0004791//thioredoxin-disulfide reductase activity;GO:0008677//2-dehydropantoate 2-reductase activity;GO:0008767//UDP-galactopyranose mutase activity;GO:0015036//disulfide oxidoreductase activity;…	GO:0006071//glycerol metabolic process;GO:0006096//glycolytic process;GO:0006744//ubiquinone biosynthetic process;GO:0006779//porphyrin-containing compound biosynthetic process;GO:0006790//sulfur compound metabolic process;GO:0009228//thiamine biosynthetic process;GO:0009273//peptidoglycan-based cell wall biogenesis;GO:0015940//pantothenate biosynthetic process;GO:0015995//chlorophyll biosyntheti…
estExt_Genewise1Plus.C_31413	MergePeak_2471	quadrant3	no	154	160	1874	1616	2676	2684	4.76	5.5	80.21	78.49	122.71	122.72	30.1567	107.973	1.84013	1	1	-6.49179	3.22396	9.71574	0.730196	0.00311262	0.0118039	cpaO	KAF3767282.1 FAD/NAD(P)-binding domain-containing protein [Cryphonectria parasitica EP155]	-	-	-	-	GO:0009331//glycerol-3-phosphate dehydrogenase complex	GO:0003824//catalytic activity;GO:0004148//dihydrolipoyl dehydrogenase activity;GO:0004368//glycerol-3-phosphate dehydrogenase activity;GO:0004729//oxygen-dependent protoporphyrinogen oxidase activity;GO:0004791//thioredoxin-disulfide reductase activity;GO:0008677//2-dehydropantoate 2-reductase activity;GO:0008767//UDP-galactopyranose mutase activity;GO:0015036//disulfide oxidoreductase activity;…	GO:0006071//glycerol metabolic process;GO:0006096//glycolytic process;GO:0006744//ubiquinone biosynthetic process;GO:0006779//porphyrin-containing compound biosynthetic process;GO:0006790//sulfur compound metabolic process;GO:0009228//thiamine biosynthetic process;GO:0009273//peptidoglycan-based cell wall biogenesis;GO:0015940//pantothenate biosynthetic process;GO:0015995//chlorophyll biosyntheti…
estExt_Genewise1Plus.C_40854	MergePeak_3207	quadrant3	no	827	840	1830	1310	2334	2079	12.18	13.74	37.29	30.29	50.95	45.26	21.07	42.1667	1.00091	0.109731	0.312087	-7.64202	1.98111	9.62313	7.71767	0.000356123	0.00193179	--	KAF3765675.1 hypothetical protein M406DRAFT_289896 [Cryphonectria parasitica EP155]	-	-	-	-	-	GO:0003723//RNA binding;GO:0003724//RNA helicase activity;GO:0005515//protein binding;GO:0005524//ATP binding;GO:0005525//GTP binding;GO:0016772//transferase activity, transferring phosphorus-containing groups;GO:0016887//ATPase activity;GO:0017111//nucleoside-triphosphatase activity	GO:0006777//Mo-molybdopterin cofactor biosynthetic process;GO:0015809//arginine transport;GO:0015819//lysine transport;GO:0015822//ornithine transport
estExt_Genewise1Plus.C_50140	MergePeak_3808	quadrant3	no	1522	1316	709	2444	1727	2207	35.84	34.44	23.11	90.39	60.3	76.84	31.13	75.8433	1.28472	8.96266e-18	8.56786e-16	1.34044	2.81353	1.47309	0.179314	0.591983	0.999065	FUM2	KAF3764123.1 hypothetical protein M406DRAFT_291163 [Cryphonectria parasitica EP155]	-	-	-	-	-	GO:0005506//iron ion binding;GO:0016705//oxidoreductase activity, acting on paired donors, with incorporation or reduction of molecular oxygen;GO:0020037//heme binding	GO:0055114//oxidation-reduction process
estExt_Genewise1Plus.C_50140	MergePeak_3810	quadrant3	no	1522	1316	709	2444	1727	2207	35.84	34.44	23.11	90.39	60.3	76.84	31.13	75.8433	1.28472	8.96266e-18	8.56786e-16	-1.2746	2.32135	3.59595	0.599506	0.128471	0.400268	FUM2	KAF3764123.1 hypothetical protein M406DRAFT_291163 [Cryphonectria parasitica EP155]	-	-	-	-	-	GO:0005506//iron ion binding;GO:0016705//oxidoreductase activity, acting on paired donors, with incorporation or reduction of molecular oxygen;GO:0020037//heme binding	GO:0055114//oxidation-reduction process
estExt_Genewise1Plus.C_60510	MergePeak_4575	quadrant3	no	9699	8499	14697	23474	16682	15706	85.11	82.87	178.48	323.51	217.05	203.76	115.487	248.107	1.10323	0.029789	0.126447	-7.17804	2.0897	9.26774	7.51376	0.000291293	0.00164753	Agnpks1	KAF3763204.1 hypothetical protein M406DRAFT_292843 [Cryphonectria parasitica EP155]	-	-	-	-	-	GO:0003674//molecular_function;GO:0003985//acetyl-CoA C-acetyltransferase activity;GO:0004314//[acyl-carrier-protein] S-malonyltransferase activity;GO:0016747//transferase activity, transferring acyl groups other than amino-acyl groups;GO:0033817//beta-ketoacyl-acyl-carrier-protein synthase II activity	GO:0006631//fatty acid metabolic process;GO:0006633//fatty acid biosynthetic process;GO:0030639//polyketide biosynthetic process;GO:0051205//protein insertion into membrane
estExt_Genewise1Plus.C_60717	MergePeak_4628	quadrant3	yes	268	193	61	374	335	366	14.21	11.37	4.48	31.14	26.33	28.69	10.02	28.72	1.51917	3.30834e-07	7.09973e-06	-8.55797	2.53684	11.0948	10.8748	4.35041e-05	0.000445778	kanJ	KAF3763305.1 phytanoyl-CoA dioxygenase family protein [Cryphonectria parasitica EP155]	-	-	-	-	-	-	-
estExt_Genewise1Plus.C_62046	MergePeak_4911	quadrant3	yes	4103	3947	1101	4969	13859	12350	28.7	30.68	10.66	54.59	143.73	127.71	23.3467	108.677	2.21875	2.1821e-06	3.97255e-05	-7.93374	1.03284	8.96658	8.04532	0.00089734	0.0040229	ags1	KAF3763907.1 family 5 glycosyltransferase [Cryphonectria parasitica EP155]	-	-	-	-	-	GO:0003824//catalytic activity;GO:0004373//glycogen (starch) synthase activity;GO:0008194//UDP-glycosyltransferase activity;GO:0008788//alpha,alpha-phosphotrehalase activity;GO:0009011//starch synthase activity;GO:0016757//transferase activity, transferring glycosyl groups;GO:0047470//(1,4)-alpha-D-glucan 1-alpha-D-glucosylmutase activity;GO:0047471//maltose alpha-D-glucosyltransferase activity	GO:0005975//carbohydrate metabolic process;GO:0005978//glycogen biosynthetic process;GO:0005991//trehalose metabolic process;GO:0005992//trehalose biosynthetic process;GO:0010125//mycothiol biosynthetic process;GO:0071793//bacillithiol biosynthetic process
estExt_Genewise1Plus.C_80752	MergePeak_5595	quadrant3	no	894	749	637	1453	1686	1727	54.3	50.56	53.55	138.62	151.85	155.1	52.8033	148.523	1.49199	1.11478e-08	3.2811e-07	-0.693777	1.89326	2.58703	0.416314	0.275317	0.741809	RIB3	KAF3761519.1 3,4-dihydroxy-2-butanone 4-phosphate synthase [Cryphonectria parasitica EP155]	Metabolism;Metabolism;Metabolism	Global and overview maps;Global and overview maps;Metabolism of cofactors and vitamins	ko01100//Metabolic pathways;ko01110//Biosynthesis of secondary metabolites;ko00740//Riboflavin metabolism	K02858;K02858;K02858	GO:0005575//cellular_component;GO:0005576//extracellular region;GO:0005622//intracellular;GO:0005623//cell;GO:0005737//cytoplasm;GO:0005739//mitochondrion;GO:0005740//mitochondrial envelope;GO:0005758//mitochondrial intermembrane space;GO:0005829//cytosol;GO:0031012//extracellular matrix;GO:0031967//organelle envelope;GO:0031970//organelle envelope lumen;GO:0031974//membrane-enclosed lumen;GO:003…	GO:0003674//molecular_function;GO:0003824//catalytic activity;GO:0005488//binding;GO:0008686//3,4-dihydroxy-2-butanone-4-phosphate synthase activity;GO:0016829//lyase activity;GO:0016830//carbon-carbon lyase activity;GO:0043167//ion binding;GO:0043169//cation binding;GO:0046872//metal ion binding	GO:0006091//generation of precursor metabolites and energy;GO:0006766//vitamin metabolic process;GO:0006767//water-soluble vitamin metabolic process;GO:0006771//riboflavin metabolic process;GO:0006807//nitrogen compound metabolic process;GO:0008150//biological_process;GO:0008152//metabolic process;GO:0009058//biosynthetic process;GO:0009060//aerobic respiration;GO:0009110//vitamin biosynthetic pr…
estExt_Genewise1Plus.C_91098	MergePeak_6113	quadrant3	yes	33	34	5	517	1713	1869	1.21	1.39	0.25	29.83	93.3	101.51	0.95	74.88	6.30051	8.13544e-22	9.3171e-20	-4.43603	1.54208	5.97811	0.812876	0.0340172	0.114035	ntaA	KAF3760899.1 Nitrilotriacetate monooxygenase component A/pristinamycin IIA synthase subunit A [Cryphonectria parasitica EP155]	-	-	-	-	GO:0005829//cytosol	GO:0004497//monooxygenase activity;GO:0008726//alkanesulfonate monooxygenase activity;GO:0010181//FMN binding;GO:0016491//oxidoreductase activity;GO:0016614//oxidoreductase activity, acting on CH-OH group of donors;GO:0016705//oxidoreductase activity, acting on paired donors, with incorporation or reduction of molecular oxygen;GO:0018537//coenzyme F420-dependent N5,N10-methenyltetrahydromethanopt…	GO:0006007//glucose catabolic process;GO:0006790//sulfur compound metabolic process;GO:0008150//biological_process;GO:0008152//metabolic process;GO:0015948//methanogenesis;GO:0055114//oxidation-reduction process
estExt_Genewise1Plus.C_91307	MergePeak_6160	quadrant3	yes	171	117	100	441	255	281	10.83	8.23	8.76	43.85	23.94	26.3	9.27333	31.3633	1.75792	6.74546e-10	2.54983e-08	-8.41882	1.4672	9.88602	8.98248	0.000618295	0.00296201	MIMI_R617	KAF3760982.1 DUF1768-domain-containing protein [Cryphonectria parasitica EP155]	-	-	-	-	-	-	-
estExt_fgenesh1_kg.C_10181	MergePeak_269	quadrant3	no	231	205	72	343	742	829	11.17	11.02	4.82	26.06	53.22	59.29	9.00333	46.19	2.35905	2.58615e-08	6.95676e-07	5.09831	8.60331	3.505	0.208012	0.383484	0.89225	bik4	KAF3769915.1 NAD(P)-binding protein [Cryphonectria parasitica EP155]	-	-	-	-	-	GO:0003824//catalytic activity;GO:0004144//diacylglycerol O-acyltransferase activity;GO:0004316//3-oxoacyl-[acyl-carrier-protein] reductase (NADPH) activity;GO:0004325//ferrochelatase activity;GO:0008667//2,3-dihydro-2,3-dihydroxybenzoate dehydrogenase activity	GO:0006633//fatty acid biosynthetic process;GO:0006783//heme biosynthetic process;GO:0045017//glycerolipid biosynthetic process;GO:0055114//oxidation-reduction process
estExt_fgenesh1_kg.C_10250	MergePeak_371	quadrant3	no	91	93	154	155	285	266	6.78	7.7	15.89	18.15	31.5	29.32	10.1233	26.3233	1.37866	0.013712	0.0720611	-5.147	2.82764	7.97464	7.13321	5.28293e-06	9.58279e-05	--	KAF3770076.1 hypothetical protein M406DRAFT_354245 [Cryphonectria parasitica EP155]	-	-	-	-	-	-	-
estExt_fgenesh1_kg.C_10455	MergePeak_604	quadrant3	yes	49	45	58	122	148	106	2.27	2.32	3.72	8.88	10.17	7.26	2.77	8.77	1.66269	0.00013294	0.001524	-6.55226	4.20201	10.7543	10.3907	0.000121203	0.000878843	--	KAF3770417.1 ankyrin [Cryphonectria parasitica EP155]	-	-	-	-	-	GO:0005515//protein binding	-
estExt_fgenesh1_kg.C_10704	MergePeak_1023	quadrant3	no	2903	2681	3728	9512	4170	4958	99.52	102.14	176.88	512.17	211.97	251.31	126.18	325.15	1.36562	0.00623697	0.0385379	1.22046	2.59274	1.37228	0.253173	0.526643	0.992773	lys1	KAF3771063.1 homocitrate synthase [Cryphonectria parasitica EP155]	Metabolism;Metabolism;Metabolism;Metabolism;Metabolism;Metabolism	Global and overview maps;Global and overview maps;Global and overview maps;Global and overview maps;Carbohydrate metabolism;Amino acid metabolism	ko01100//Metabolic pathways;ko01110//Biosynthesis of secondary metabolites;ko01230//Biosynthesis of amino acids;ko01210//2-Oxocarboxylic acid metabolism;ko00620//Pyruvate metabolism;ko00300//Lysine biosynthesis	K01655;K01655;K01655;K01655;K01655;K01655	GO:0005575//cellular_component;GO:0005622//intracellular;GO:0005623//cell;GO:0005634//nucleus;GO:0005737//cytoplasm;GO:0005739//mitochondrion;GO:0043226//organelle;GO:0043227//membrane-bounded organelle;GO:0043229//intracellular organelle;GO:0043231//intracellular membrane-bounded organelle;GO:0044424//intracellular part;GO:0044444//cytoplasmic part;GO:0044464//cell part	GO:0003674//molecular_function;GO:0003824//catalytic activity;GO:0003852//2-isopropylmalate synthase activity;GO:0004410//homocitrate synthase activity;GO:0004736//pyruvate carboxylase activity;GO:0008701//4-hydroxy-2-oxovalerate aldolase activity;GO:0008948//oxaloacetate decarboxylase activity;GO:0015081//sodium ion transmembrane transporter activity;GO:0016740//transferase activity;GO:0016746//…	GO:0006082//organic acid metabolic process;GO:0006094//gluconeogenesis;GO:0006520//cellular amino acid metabolic process;GO:0006553//lysine metabolic process;GO:0006807//nitrogen compound metabolic process;GO:0006814//sodium ion transport;GO:0008150//biological_process;GO:0008152//metabolic process;GO:0008652//cellular amino acid biosynthetic process;GO:0009058//biosynthetic process;GO:0009066//a…
estExt_fgenesh1_kg.C_10704	MergePeak_1025	quadrant3	no	2903	2681	3728	9512	4170	4958	99.52	102.14	176.88	512.17	211.97	251.31	126.18	325.15	1.36562	0.00623697	0.0385379	1.31368	2.7423	1.42863	0.669381	0.231978	0.658348	lys1	KAF3771063.1 homocitrate synthase [Cryphonectria parasitica EP155]	Metabolism;Metabolism;Metabolism;Metabolism;Metabolism;Metabolism	Global and overview maps;Global and overview maps;Global and overview maps;Global and overview maps;Carbohydrate metabolism;Amino acid metabolism	ko01100//Metabolic pathways;ko01110//Biosynthesis of secondary metabolites;ko01230//Biosynthesis of amino acids;ko01210//2-Oxocarboxylic acid metabolism;ko00620//Pyruvate metabolism;ko00300//Lysine biosynthesis	K01655;K01655;K01655;K01655;K01655;K01655	GO:0005575//cellular_component;GO:0005622//intracellular;GO:0005623//cell;GO:0005634//nucleus;GO:0005737//cytoplasm;GO:0005739//mitochondrion;GO:0043226//organelle;GO:0043227//membrane-bounded organelle;GO:0043229//intracellular organelle;GO:0043231//intracellular membrane-bounded organelle;GO:0044424//intracellular part;GO:0044444//cytoplasmic part;GO:0044464//cell part	GO:0003674//molecular_function;GO:0003824//catalytic activity;GO:0003852//2-isopropylmalate synthase activity;GO:0004410//homocitrate synthase activity;GO:0004736//pyruvate carboxylase activity;GO:0008701//4-hydroxy-2-oxovalerate aldolase activity;GO:0008948//oxaloacetate decarboxylase activity;GO:0015081//sodium ion transmembrane transporter activity;GO:0016740//transferase activity;GO:0016746//…	GO:0006082//organic acid metabolic process;GO:0006094//gluconeogenesis;GO:0006520//cellular amino acid metabolic process;GO:0006553//lysine metabolic process;GO:0006807//nitrogen compound metabolic process;GO:0006814//sodium ion transport;GO:0008150//biological_process;GO:0008152//metabolic process;GO:0008652//cellular amino acid biosynthetic process;GO:0009058//biosynthetic process;GO:0009066//a…
estExt_fgenesh1_kg.C_10708	MergePeak_1029	quadrant3	yes	76	51	32	1854	898	1271	3.61	2.69	2.1	138.23	63.21	89.21	2.8	96.8833	5.11275	4.62278e-56	2.32486e-53	-3.78814	2.97482	6.76297	6.05318	7.00016e-06	0.000119622	--	KAF3771075.1 NAD(P)-binding protein [Cryphonectria parasitica EP155]	-	-	-	-	-	GO:0003824//catalytic activity;GO:0004316//3-oxoacyl-[acyl-carrier-protein] reductase (NADPH) activity;GO:0004757//sepiapterin reductase activity;GO:0008667//2,3-dihydro-2,3-dihydroxybenzoate dehydrogenase activity;GO:0008678//2-deoxy-D-gluconate 3-dehydrogenase activity;GO:0016491//oxidoreductase activity;GO:0016630//protochlorophyllide reductase activity;GO:0050662//coenzyme binding;GO:0051287/…	GO:0000272//polysaccharide catabolic process;GO:0006633//fatty acid biosynthetic process;GO:0006729//tetrahydrobiopterin biosynthetic process;GO:0015995//chlorophyll biosynthetic process;GO:0019064//fusion of virus membrane with host plasma membrane;GO:0055114//oxidation-reduction process
estExt_fgenesh1_kg.C_20072	MergePeak_1575	quadrant3	yes	78	81	40	874	698	991	3.91	4.52	2.78	68.89	51.94	73.54	3.73667	64.79	4.11595	3.32631e-62	1.92377e-59	-5.89237	2.70596	8.59833	0.9002	0.00474026	0.0174453	--	KAF3768510.1 hypothetical protein M406DRAFT_354904 [Cryphonectria parasitica EP155]	-	-	-	-	-	-	-
estExt_fgenesh1_kg.C_20332	MergePeak_1919	quadrant3	no	3031	2515	2713	7838	2410	3334	201.96	186.22	250.19	820.28	238.11	328.46	212.79	462.283	1.11935	0.0194569	0.093424	0.047851	2.11999	2.07214	0.452002	0.298939	0.787753	SPBC21C3.19	KAF3769085.1 DUF1960-domain-containing protein [Cryphonectria parasitica EP155]	-	-	-	-	GO:0005575//cellular_component;GO:0005622//intracellular;GO:0005623//cell;GO:0005634//nucleus;GO:0005737//cytoplasm;GO:0043226//organelle;GO:0043227//membrane-bounded organelle;GO:0043229//intracellular organelle;GO:0043231//intracellular membrane-bounded organelle;GO:0044424//intracellular part;GO:0044464//cell part	GO:0003674//molecular_function;GO:0003676//nucleic acid binding;GO:0003723//RNA binding;GO:0005488//binding;GO:0097159//organic cyclic compound binding;GO:1901363//heterocyclic compound binding	GO:0006139//nucleobase-containing compound metabolic process;GO:0006364//rRNA processing;GO:0006396//RNA processing;GO:0006725//cellular aromatic compound metabolic process;GO:0006807//nitrogen compound metabolic process;GO:0008150//biological_process;GO:0008152//metabolic process;GO:0009987//cellular process;GO:0010467//gene expression;GO:0016070//RNA metabolic process;GO:0016072//rRNA metabolic…
estExt_fgenesh1_kg.C_20406	MergePeak_1996	quadrant3	no	10190	9625	9737	31603	44160	48364	239.84	251.75	317.19	1168.31	1541.19	1683.09	269.593	1464.2	2.44125	1.63178e-10	6.81402e-09	1.49945	3.25306	1.75361	0.38758	0.373317	0.880737	eth-1	KAF3769230.1 hypothetical protein M406DRAFT_355226 [Cryphonectria parasitica EP155]	Metabolism;Metabolism;Metabolism;Metabolism	Global and overview maps;Global and overview maps;Global and overview maps;Amino acid metabolism	ko01100//Metabolic pathways;ko01110//Biosynthesis of secondary metabolites;ko01230//Biosynthesis of amino acids;ko00270//Cysteine and methionine metabolism	K00789;K00789;K00789;K00789	GO:0005575//cellular_component;GO:0005622//intracellular;GO:0005623//cell;GO:0005737//cytoplasm;GO:0005829//cytosol;GO:0032991//macromolecular complex;GO:0044424//intracellular part;GO:0044444//cytoplasmic part;GO:0044464//cell part;GO:0048269//methionine adenosyltransferase complex;GO:1902494//catalytic complex;GO:1990234//transferase complex	GO:0000166//nucleotide binding;GO:0003674//molecular_function;GO:0003824//catalytic activity;GO:0004478//methionine adenosyltransferase activity;GO:0005488//binding;GO:0005524//ATP binding;GO:0008144//drug binding;GO:0016740//transferase activity;GO:0016765//transferase activity, transferring alkyl or aryl (other than methyl) groups;GO:0017076//purine nucleotide binding;GO:0030554//adenyl nucleot…	GO:0000096//sulfur amino acid metabolic process;GO:0006082//organic acid metabolic process;GO:0006520//cellular amino acid metabolic process;GO:0006555//methionine metabolic process;GO:0006556//S-adenosylmethionine biosynthetic process;GO:0006730//one-carbon metabolic process;GO:0006732//coenzyme metabolic process;GO:0006790//sulfur compound metabolic process;GO:0006807//nitrogen compound metabol…
estExt_fgenesh1_kg.C_30004	MergePeak_2068	quadrant3	yes	310	254	1460	16358	33645	32946	7.14	6.51	46.57	592.12	1149.73	1122.63	20.0733	954.827	5.57189	2.04739e-09	7.07545e-08	-4.84292	1.878	6.72092	3.17311	0.00832889	0.0294347	gliA	KAF3766638.1 MFS gliotoxin efflux transporter glia [Cryphonectria parasitica EP155]	-	-	-	-	GO:0005887//integral component of plasma membrane;GO:0019031//viral envelope;GO:0033644//host cell membrane	GO:0005261//cation channel activity;GO:0008028//monocarboxylic acid transmembrane transporter activity;GO:0015238//drug transmembrane transporter activity;GO:0015307//drug:proton antiporter activity;GO:0022857//transmembrane transporter activity;GO:0042910//xenobiotic transporter activity	GO:0006855//drug transmembrane transport;GO:0015718//monocarboxylic acid transport;GO:0015893//drug transport;GO:0019076//viral release from host cell;GO:0032801//receptor catabolic process;GO:0042493//response to drug;GO:0042908//xenobiotic transport;GO:0055085//transmembrane transport
estExt_fgenesh1_kg.C_30010	MergePeak_2073	quadrant3	yes	195	254	186	21059	30440	33741	6	8.69	7.93	1018.53	1389.88	1536.21	7.54	1314.87	7.44614	8.54781e-82	9.88725e-79	-2.93238	3.65643	6.58881	4.86245	0.00204935	0.00804949	tcpC	KAF3766641.1 cytochrome P450 monooxygenase GliC2 [Cryphonectria parasitica EP155]	Metabolism;Metabolism	Global and overview maps;Biosynthesis of other secondary metabolites	ko01110//Biosynthesis of secondary metabolites;ko00404//Staurosporine biosynthesis	K21294;K21294	GO:0005575//cellular_component;GO:0005622//intracellular;GO:0005623//cell;GO:0005737//cytoplasm;GO:0005783//endoplasmic reticulum;GO:0005789//endoplasmic reticulum membrane;GO:0005829//cytosol;GO:0008021//synaptic vesicle;GO:0012505//endomembrane system;GO:0016020//membrane;GO:0030133//transport vesicle;GO:0030424//axon;GO:0030425//dendrite;GO:0031410//cytoplasmic vesicle;GO:0031982//vesicle;GO:0…	GO:0003674//molecular_function;GO:0003824//catalytic activity;GO:0004497//monooxygenase activity;GO:0005488//binding;GO:0005506//iron ion binding;GO:0008144//drug binding;GO:0008395//steroid hydroxylase activity;GO:0009055//electron carrier activity;GO:0016491//oxidoreductase activity;GO:0016705//oxidoreductase activity, acting on paired donors, with incorporation or reduction of molecular oxygen…	GO:0000003//reproduction;GO:0001101//response to acid chemical;GO:0001501//skeletal system development;GO:0001553//luteinization;GO:0001655//urogenital system development;GO:0001678//cellular glucose homeostasis;GO:0002376//immune system process;GO:0002520//immune system development;GO:0002521//leukocyte differentiation;GO:0002573//myeloid leukocyte differentiation;GO:0002676//regulation of chron…
estExt_fgenesh1_kg.C_30014	MergePeak_2085	quadrant3	yes	385	314	296	29689	38579	40458	15	13.59	15.96	1816.64	2228.54	2330.41	14.85	2125.2	7.16099	2.07071e-99	3.42171e-96	-2.74052	2.02897	4.76949	3.77745	0.00115517	0.00492002	tropC	KAF3766644.1 2OG-Fe(II) oxygenase [Cryphonectria parasitica EP155]	-	-	-	-	-	GO:0016491//oxidoreductase activity	GO:0055114//oxidation-reduction process
estExt_fgenesh1_kg.C_30026	MergePeak_2091	quadrant3	yes	1601	1387	8572	56341	99180	99817	62.23	59.91	461.12	3439.54	5716.06	5736.35	194.42	4963.98	4.67425	8.3246e-07	1.64599e-05	-6.77533	3.27684	10.0522	10.5602	9.63169e-08	3.62319e-06	--	KAF3766648.1 NAD(P)-binding protein [Cryphonectria parasitica EP155]	-	-	-	-	-	GO:0003824//catalytic activity;GO:0004316//3-oxoacyl-[acyl-carrier-protein] reductase (NADPH) activity;GO:0004757//sepiapterin reductase activity;GO:0008667//2,3-dihydro-2,3-dihydroxybenzoate dehydrogenase activity;GO:0008678//2-deoxy-D-gluconate 3-dehydrogenase activity;GO:0016491//oxidoreductase activity;GO:0050662//coenzyme binding;GO:0051287//NAD binding	GO:0000272//polysaccharide catabolic process;GO:0006633//fatty acid biosynthetic process;GO:0006729//tetrahydrobiopterin biosynthetic process;GO:0055114//oxidation-reduction process
estExt_fgenesh1_kg.C_30043	MergePeak_2097	quadrant3	no	628	540	569	40514	51815	56056	18.61	17.78	23.33	1885.26	2276.24	2455.52	19.9067	2205.67	6.79182	3.45267e-72	2.66247e-69	2.43408	4.47679	2.0427	0.564406	0.249271	0.693615	HVO_B0029	KAF3766650.1 oxidoreductase domain-containing protein [Cryphonectria parasitica EP155]	-	-	-	-	-	GO:0003942//N-acetyl-gamma-glutamyl-phosphate reductase activity;GO:0016491//oxidoreductase activity;GO:0016620//oxidoreductase activity, acting on the aldehyde or oxo group of donors, NAD or NADP as acceptor;GO:0050112//inositol 2-dehydrogenase activity;GO:0051287//NAD binding	GO:0006592//ornithine biosynthetic process;GO:0019310//inositol catabolic process;GO:0055114//oxidation-reduction process
estExt_fgenesh1_kg.C_30066	MergePeak_2128	quadrant3	no	2061	1722	2389	2628	6919	5966	122.7	113.92	196.83	245.73	610.75	525.13	144.483	460.537	1.67241	0.00160394	0.0125697	1.80407	3.11641	1.31234	0.310452	0.483134	0.975155	--	KAF3766685.1 hypothetical protein M406DRAFT_355329 [Cryphonectria parasitica EP155]	-	-	-	-	-	-	-
estExt_fgenesh1_kg.C_30290	MergePeak_2516	quadrant3	no	345	302	112	7572	4913	5877	15.43	15.01	6.93	531.78	325.74	388.54	12.4567	415.353	5.05935	2.23863e-82	2.87713e-79	2.35507	3.61566	1.26059	0.266203	0.529942	0.995084	mmsB	KAF3767363.1 NAD(P)-binding protein [Cryphonectria parasitica EP155]	-	-	-	-	GO:0005737//cytoplasm	GO:0004616//phosphogluconate dehydrogenase (decarboxylating) activity;GO:0004735//pyrroline-5-carboxylate reductase activity;GO:0004764//shikimate 3-dehydrogenase (NADP+) activity;GO:0008442//3-hydroxyisobutyrate dehydrogenase activity;GO:0008679//2-hydroxy-3-oxopropionate reductase activity;GO:0008883//glutamyl-tRNA reductase activity;GO:0009982//pseudouridine synthase activity;GO:0016491//oxido…	GO:0006098//pentose-phosphate shunt;GO:0006400//tRNA modification;GO:0006561//proline biosynthetic process;GO:0006574//valine catabolic process;GO:0006779//porphyrin-containing compound biosynthetic process;GO:0006813//potassium ion transport;GO:0009058//biosynthetic process;GO:0009423//chorismate biosynthetic process;GO:0043447//alkane biosynthetic process;GO:0055114//oxidation-reduction process
estExt_fgenesh1_kg.C_30510	MergePeak_2909	quadrant3	yes	211	188	95	404	771	797	15	14.86	9.35	45.12	81.29	83.79	13.07	70.0667	2.42247	1.7081e-11	8.2298e-10	-4.99388	3.37545	8.36933	6.15204	0.00159641	0.00647458	--	KAF3767913.1 hypothetical protein M406DRAFT_355759 [Cryphonectria parasitica EP155]	-	-	-	-	-	-	-
estExt_fgenesh1_kg.C_30583	MergePeak_3017	quadrant3	yes	714	618	1702	3205	3371	3681	24.4	23.46	80.48	171.99	170.78	185.95	42.78	176.24	2.04253	0.00246101	0.0177583	-7.90123	2.89796	10.7992	11.162	6.029e-07	1.59399e-05	himE	KAF3768087.1 RTA1-domain-containing protein [Cryphonectria parasitica EP155]	-	-	-	-	GO:0016021//integral component of membrane	-	-
estExt_fgenesh1_kg.C_40020	MergePeak_3042	quadrant3	no	208	204	362	129	966	781	7.72	8.41	18.59	7.52	53.15	42.85	11.5733	34.5067	1.57607	0.0397565	0.155939	-7.90435	2.4058	10.3102	8.62033	0.000112399	0.000827854	calE	KAF3765310.1 cytochrome P450 [Cryphonectria parasitica EP155]	-	-	-	-	-	GO:0005506//iron ion binding;GO:0016705//oxidoreductase activity, acting on paired donors, with incorporation or reduction of molecular oxygen;GO:0020037//heme binding	GO:0055114//oxidation-reduction process
estExt_fgenesh1_kg.C_40125	MergePeak_3155	quadrant3	no	430	406	4529	4295	6631	6428	9.12	9.57	132.89	143.02	208.45	201.5	50.5267	184.323	1.86712	1	1	1.67966	2.70705	1.02739	0.13954	0.690818	0.999065	lsk1	KAF3765539.1 kinase-like protein [Cryphonectria parasitica EP155]	-	-	-	-	-	GO:0004672//protein kinase activity;GO:0005524//ATP binding	GO:0006468//protein phosphorylation
estExt_fgenesh1_kg.C_40157	MergePeak_3181	quadrant3	yes	9	9	7	132	275	280	0.84	0.93	0.9	19.3	37.97	38.55	0.89	31.94	5.16542	1.55393e-22	1.89203e-20	-4.03769	2.08762	6.12531	5.09579	0.000262283	0.00153295	--	KAF3765618.1 hypothetical protein M406DRAFT_355993 [Cryphonectria parasitica EP155]	-	-	-	-	-	-	-
estExt_fgenesh1_kg.C_40269	MergePeak_3329	quadrant3	yes	801	688	1896	2860	19826	17109	21.07	20.11	69.02	118.15	773.19	665.32	36.7333	518.887	3.82026	1.30988e-05	0.000201213	-6.26685	2.31692	8.58377	7.56838	1.66649e-05	0.000221199	--	KAF3765876.1 hypothetical protein M406DRAFT_356101 [Cryphonectria parasitica EP155]	-	-	-	-	-	-	-
estExt_fgenesh1_kg.C_40269	MergePeak_3330	quadrant3	no	801	688	1896	2860	19826	17109	21.07	20.11	69.02	118.15	773.19	665.32	36.7333	518.887	3.82026	1.30988e-05	0.000201213	1.31225	3.39499	2.08274	0.342725	0.37379	0.88102	--	KAF3765876.1 hypothetical protein M406DRAFT_356101 [Cryphonectria parasitica EP155]	-	-	-	-	-	-	-
estExt_fgenesh1_kg.C_40522	MergePeak_3706	quadrant3	yes	3204	2745	672	4921	2142	2747	124.54	118.57	36.15	300.42	123.45	157.87	93.0867	193.913	1.05877	0.00482852	0.0314302	-8.79305	3.8342	12.6272	12.7017	4.92434e-06	9.01991e-05	BCHE	KAF3766456.1 alpha/beta-hydrolase [Cryphonectria parasitica EP155]	-	-	-	-	-	-	-
estExt_fgenesh1_kg.C_50008	MergePeak_3786	quadrant3	yes	154	131	69	130	172	229	11.38	10.76	7.06	15.09	18.85	25.02	9.73333	19.6533	1.01377	0.000257077	0.00265975	-8.74681	1.92624	10.673	11.0195	5.57738e-07	1.49368e-05	--	KAF3764060.1 hypothetical protein M406DRAFT_356413 [Cryphonectria parasitica EP155]	-	-	-	-	-	-	-
estExt_fgenesh1_kg.C_50147	MergePeak_3961	quadrant3	yes	137	98	55	5985	7374	7887	7.11	5.66	3.95	488.16	567.81	605.58	5.57333	553.85	6.63481	1.12907e-129	4.35332e-126	-6.07985	1.95997	8.03981	7.1057	0.00141401	0.00584476	LOT6	KAF3764424.1 hypothetical protein M406DRAFT_356543 [Cryphonectria parasitica EP155]	-	-	-	-	GO:0005575//cellular_component;GO:0005622//intracellular;GO:0005623//cell;GO:0005634//nucleus;GO:0005737//cytoplasm;GO:0005829//cytosol;GO:0043226//organelle;GO:0043227//membrane-bounded organelle;GO:0043229//intracellular organelle;GO:0043231//intracellular membrane-bounded organelle;GO:0044424//intracellular part;GO:0044444//cytoplasmic part;GO:0044464//cell part	GO:0000166//nucleotide binding;GO:0003674//molecular_function;GO:0003824//catalytic activity;GO:0003955//NAD(P)H dehydrogenase (quinone) activity;GO:0005488//binding;GO:0005515//protein binding;GO:0008134//transcription factor binding;GO:0010181//FMN binding;GO:0016491//oxidoreductase activity;GO:0016645//oxidoreductase activity, acting on the CH-NH group of donors;GO:0016646//oxidoreductase acti…	GO:0006355//regulation of transcription, DNA-templated;GO:0006915//apoptotic process;GO:0006950//response to stress;GO:0006979//response to oxidative stress;GO:0008104//protein localization;GO:0008150//biological_process;GO:0008152//metabolic process;GO:0008219//cell death;GO:0009889//regulation of biosynthetic process;GO:0009987//cellular process;GO:0010468//regulation of gene expression;GO:0010…
estExt_fgenesh1_kg.C_60132	MergePeak_4631	quadrant3	no	11306	9668	3254	23529	5928	9453	499.39	474.55	198.92	1632.35	388.25	617.35	390.953	879.317	1.16939	0.0100633	0.0567537	-9.3744	2.57425	11.9487	12.0673	3.68652e-06	7.5138e-05	lxr1	KAF3763334.1 L-xylulose reductase [Cryphonectria parasitica EP155]	Metabolism;Metabolism	Global and overview maps;Carbohydrate metabolism	ko01100//Metabolic pathways;ko00051//Fructose and mannose metabolism	K17742;K17742	-	GO:0004316//3-oxoacyl-[acyl-carrier-protein] reductase (NADPH) activity;GO:0004757//sepiapterin reductase activity;GO:0008667//2,3-dihydro-2,3-dihydroxybenzoate dehydrogenase activity;GO:0008678//2-deoxy-D-gluconate 3-dehydrogenase activity;GO:0008710//8-amino-7-oxononanoate synthase activity;GO:0016491//oxidoreductase activity;GO:0050662//coenzyme binding;GO:0051287//NAD binding	GO:0000272//polysaccharide catabolic process;GO:0006633//fatty acid biosynthetic process;GO:0006729//tetrahydrobiopterin biosynthetic process;GO:0009102//biotin biosynthetic process;GO:0055114//oxidation-reduction process
estExt_fgenesh1_kg.C_60174	MergePeak_4649	quadrant3	yes	434	342	182	4862	7165	8278	12.99	11.37	7.54	228.51	317.91	366.24	10.6333	304.22	4.83845	9.4612e-53	3.92768e-50	-4.82573	2.29918	7.12491	1.18679	0.00949767	0.0333968	--	KAF3763387.1 hypothetical protein M406DRAFT_357062 [Cryphonectria parasitica EP155]	-	-	-	-	-	-	-
estExt_fgenesh1_kg.C_60202	MergePeak_4686	quadrant3	yes	263	216	136	17721	52788	54333	15.46	14.11	11.06	1635.9	4600.44	4721.57	13.5433	3652.64	8.07521	2.29467e-57	1.26392e-54	-1.34794	1.95447	3.30241	1.53996	0.0372379	0.124385	gedE	KAF3763436.1 glutathione S-transferase [Cryphonectria parasitica EP155]	Metabolism;Metabolism	Global and overview maps;Metabolism of other amino acids	ko01100//Metabolic pathways;ko00480//Glutathione metabolism	K00799;K00799	GO:0005575//cellular_component;GO:0005622//intracellular;GO:0005623//cell;GO:0005737//cytoplasm;GO:0005829//cytosol;GO:0044424//intracellular part;GO:0044444//cytoplasmic part;GO:0044464//cell part	GO:0003674//molecular_function;GO:0003712//transcription cofactor activity;GO:0003714//transcription corepressor activity;GO:0003824//catalytic activity;GO:0004364//glutathione transferase activity;GO:0004601//peroxidase activity;GO:0004602//glutathione peroxidase activity;GO:0005488//binding;GO:0005515//protein binding;GO:0016034//maleylacetoacetate isomerase activity;GO:0016209//antioxidant act…	GO:0006082//organic acid metabolic process;GO:0006355//regulation of transcription, DNA-templated;GO:0006464//cellular protein modification process;GO:0006518//peptide metabolic process;GO:0006559//L-phenylalanine catabolic process;GO:0006572//tyrosine catabolic process;GO:0006575//cellular modified amino acid metabolic process;GO:0006749//glutathione metabolic process;GO:0006790//sulfur compound…
estExt_fgenesh1_kg.C_60202	MergePeak_4688	quadrant3	yes	263	216	136	17721	52788	54333	15.46	14.11	11.06	1635.9	4600.44	4721.57	13.5433	3652.64	8.07521	2.29467e-57	1.26392e-54	-1.84438	3.8009	5.64528	4.51982	0.000793759	0.00361718	gedE	KAF3763436.1 glutathione S-transferase [Cryphonectria parasitica EP155]	Metabolism;Metabolism	Global and overview maps;Metabolism of other amino acids	ko01100//Metabolic pathways;ko00480//Glutathione metabolism	K00799;K00799	GO:0005575//cellular_component;GO:0005622//intracellular;GO:0005623//cell;GO:0005737//cytoplasm;GO:0005829//cytosol;GO:0044424//intracellular part;GO:0044444//cytoplasmic part;GO:0044464//cell part	GO:0003674//molecular_function;GO:0003712//transcription cofactor activity;GO:0003714//transcription corepressor activity;GO:0003824//catalytic activity;GO:0004364//glutathione transferase activity;GO:0004601//peroxidase activity;GO:0004602//glutathione peroxidase activity;GO:0005488//binding;GO:0005515//protein binding;GO:0016034//maleylacetoacetate isomerase activity;GO:0016209//antioxidant act…	GO:0006082//organic acid metabolic process;GO:0006355//regulation of transcription, DNA-templated;GO:0006464//cellular protein modification process;GO:0006518//peptide metabolic process;GO:0006559//L-phenylalanine catabolic process;GO:0006572//tyrosine catabolic process;GO:0006575//cellular modified amino acid metabolic process;GO:0006749//glutathione metabolic process;GO:0006790//sulfur compound…
estExt_fgenesh1_kg.C_60264	MergePeak_4757	quadrant3	no	1834	1423	798	1986	2302	2251	131.7	113.55	79.31	223.99	245.11	238.99	108.187	236.03	1.12545	4.5452e-10	1.76424e-08	1.79048	3.26339	1.47292	0.68438	0.222669	0.638067	Mpc1	KAF3763637.1 UPF0041-domain-containing protein [Cryphonectria parasitica EP155]	-	-	-	-	GO:0005743//mitochondrial inner membrane	-	GO:0006850//mitochondrial pyruvate transport
estExt_fgenesh1_kg.C_60361	MergePeak_4876	quadrant3	no	27	19	111	70	194	182	1.89	1.47	10.73	7.68	20.09	18.79	4.69667	15.52	1.72442	0.0673756	0.225839	-6.0926	4.08578	10.1784	0.925613	0.00115157	0.0049084	--	KAF3763821.1 hypothetical protein M406DRAFT_357241 [Cryphonectria parasitica EP155]	-	-	-	-	GO:0016021//integral component of membrane	GO:0004930//G-protein coupled receptor activity	GO:0006629//lipid metabolic process;GO:0007186//G-protein coupled receptor signaling pathway
estExt_fgenesh1_kg.C_60413	MergePeak_4916	quadrant3	no	364	326	1336	611	2136	1745	15.45	15.37	78.47	40.73	134.41	109.49	36.43	94.8767	1.38093	0.115157	0.321588	1.35588	2.53662	1.18074	0.183579	0.619985	0.999065	--	KAF3763918.1 hypothetical protein M406DRAFT_357291 [Cryphonectria parasitica EP155]	-	-	-	-	-	GO:0008233//peptidase activity	-
estExt_fgenesh1_kg.C_60413	MergePeak_4917	quadrant3	no	364	326	1336	611	2136	1745	15.45	15.37	78.47	40.73	134.41	109.49	36.43	94.8767	1.38093	0.115157	0.321588	0.173745	2.71579	2.54204	0.344892	0.32546	0.823555	--	KAF3763918.1 hypothetical protein M406DRAFT_357291 [Cryphonectria parasitica EP155]	-	-	-	-	-	GO:0008233//peptidase activity	-
estExt_fgenesh1_kg.C_70015	MergePeak_4972	quadrant3	yes	2014	1805	1739	6526	6614	5550	88.81	88.44	106.12	451.96	432.43	361.83	94.4567	415.407	2.1368	5.58963e-12	2.84825e-10	-8.14629	1.52305	9.66934	8.98528	3.42233e-08	1.65363e-06	Akr7a3	KAF3762100.1 aldo/keto reductase [Cryphonectria parasitica EP155]	-	-	-	-	GO:0005575//cellular_component;GO:0005622//intracellular;GO:0005623//cell;GO:0005737//cytoplasm;GO:0005794//Golgi apparatus;GO:0005829//cytosol;GO:0012505//endomembrane system;GO:0043226//organelle;GO:0043227//membrane-bounded organelle;GO:0043229//intracellular organelle;GO:0043231//intracellular membrane-bounded organelle;GO:0044424//intracellular part;GO:0044444//cytoplasmic part;GO:0044464//c…	GO:0003674//molecular_function;GO:0003824//catalytic activity;GO:0004032//alditol:NADP+ 1-oxidoreductase activity;GO:0004033//aldo-keto reductase (NADP) activity;GO:0004301//epoxide hydrolase activity;GO:0008106//alcohol dehydrogenase (NADP+) activity;GO:0016491//oxidoreductase activity;GO:0016614//oxidoreductase activity, acting on CH-OH group of donors;GO:0016616//oxidoreductase activity, actin…	GO:0006066//alcohol metabolic process;GO:0006725//cellular aromatic compound metabolic process;GO:0006807//nitrogen compound metabolic process;GO:0008150//biological_process;GO:0008152//metabolic process;GO:0009987//cellular process;GO:0016137//glycoside metabolic process;GO:0016999//antibiotic metabolic process;GO:0017144//drug metabolic process;GO:0019748//secondary metabolic process;GO:0030638…
estExt_fgenesh1_kg.C_70015	MergePeak_4973	quadrant3	no	2014	1805	1739	6526	6614	5550	88.81	88.44	106.12	451.96	432.43	361.83	94.4567	415.407	2.1368	5.58963e-12	2.84825e-10	0.55445	1.93152	1.37707	0.592769	0.275409	0.741809	Akr7a3	KAF3762100.1 aldo/keto reductase [Cryphonectria parasitica EP155]	-	-	-	-	GO:0005575//cellular_component;GO:0005622//intracellular;GO:0005623//cell;GO:0005737//cytoplasm;GO:0005794//Golgi apparatus;GO:0005829//cytosol;GO:0012505//endomembrane system;GO:0043226//organelle;GO:0043227//membrane-bounded organelle;GO:0043229//intracellular organelle;GO:0043231//intracellular membrane-bounded organelle;GO:0044424//intracellular part;GO:0044444//cytoplasmic part;GO:0044464//c…	GO:0003674//molecular_function;GO:0003824//catalytic activity;GO:0004032//alditol:NADP+ 1-oxidoreductase activity;GO:0004033//aldo-keto reductase (NADP) activity;GO:0004301//epoxide hydrolase activity;GO:0008106//alcohol dehydrogenase (NADP+) activity;GO:0016491//oxidoreductase activity;GO:0016614//oxidoreductase activity, acting on CH-OH group of donors;GO:0016616//oxidoreductase activity, actin…	GO:0006066//alcohol metabolic process;GO:0006725//cellular aromatic compound metabolic process;GO:0006807//nitrogen compound metabolic process;GO:0008150//biological_process;GO:0008152//metabolic process;GO:0009987//cellular process;GO:0016137//glycoside metabolic process;GO:0016999//antibiotic metabolic process;GO:0017144//drug metabolic process;GO:0019748//secondary metabolic process;GO:0030638…
estExt_fgenesh1_kg.C_70147	MergePeak_5199	quadrant3	yes	468	400	595	586	2288	1958	23.17	22	40.77	45.56	167.94	143.31	28.6467	118.937	2.05375	0.00104564	0.0087991	-6.79868	2.16356	8.96224	7.08885	0.000545698	0.00267342	--	KAF3762463.1 hypothetical protein M406DRAFT_357468 [Cryphonectria parasitica EP155]	-	-	-	-	GO:0016020//membrane;GO:0016021//integral component of membrane	-	-
estExt_fgenesh1_kg.C_70323	MergePeak_5410	quadrant3	yes	215	161	203	230	478	482	15.37	12.79	20.09	25.83	50.68	50.96	16.0833	42.49	1.40156	0.00220537	0.0162481	-7.94246	2.59567	10.5381	10.0387	0.000178036	0.00114639	--	KAF3762908.1 hypothetical protein M406DRAFT_357633 [Cryphonectria parasitica EP155]	-	-	-	-	-	-	-
estExt_fgenesh1_kg.C_70340	MergePeak_5433	quadrant3	no	1552	1411	268	2670	943	1232	68.91	69.62	16.47	186.2	62.09	80.88	51.6667	109.723	1.08656	0.0165887	0.0834633	-1.25656	0.887238	2.1438	0.413435	0.314233	0.807925	pepF	KAF3762956.1 alpha/beta-hydrolase [Cryphonectria parasitica EP155]	-	-	-	-	-	GO:0003674//molecular_function;GO:0003824//catalytic activity;GO:0004180//carboxypeptidase activity;GO:0004185//serine-type carboxypeptidase activity;GO:0008233//peptidase activity;GO:0008236//serine-type peptidase activity;GO:0008238//exopeptidase activity;GO:0016787//hydrolase activity;GO:0017171//serine hydrolase activity;GO:0070008//serine-type exopeptidase activity;GO:0070011//peptidase acti…	GO:0006508//proteolysis;GO:0006807//nitrogen compound metabolic process;GO:0008150//biological_process;GO:0008152//metabolic process;GO:0019538//protein metabolic process;GO:0043170//macromolecule metabolic process;GO:0044238//primary metabolic process;GO:0071704//organic substance metabolic process;GO:1901564//organonitrogen compound metabolic process
estExt_fgenesh1_kg.C_80493	MergePeak_5772	quadrant3	no	448	367	368	755	1237	1269	24.46	22.27	27.81	64.76	100.16	102.46	24.8467	89.1267	1.8428	1.05353e-06	2.05501e-05	-0.0960411	1.81143	1.90747	0.288822	0.43017	0.939268	--	KAF3761870.1 hypothetical protein M406DRAFT_358121 [Cryphonectria parasitica EP155]	-	-	-	-	-	-	-
[truncated: 69 more rows]

## Sheet: quadrant.quad_4
S5 Table. Genes with a significant change in both m6A level and mRNA expression in CpMTA1 deletion strain compared to the control KU80.
[truncated: 1,761 more rows]

## Sheet: 9quadrant.quad_5
S5 Table. Genes with a significant change in both m6A level and mRNA expression in CpMTA1 deletion strain compared to the control KU80.
[truncated: 2,237 more rows]

## Sheet: 9quadrant.quad_6
S5 Table. Genes with a significant change in both m6A level and mRNA expression in CpMTA1 deletion strain compared to the control KU80.
[truncated: 1,125 more rows]

[truncated: 3 more sheets: 9quadrant.quad_7, 9quadrant.quad_8, 9quadrant.quad_9]
