# Supplementary material for: N6-methyladenosine RNA methyltransferase CpMTA1 mediates CpAphA mRNA stability through a YTHDF1-dependent m6A modification in the chestnut blight fungus
Source: PLoS Pathog. 2024 Aug 19;20(8):e1012476. doi: 10.1371/journal.ppat.1012476 (PMC11361730; doi:10.1371/journal.ppat.1012476)
Supplement: S6 Table — (XLSX) [file ppat.1012476.s020.xlsx]

## Sheet: KU80_Unique_RNAdown
S6 Table. Analysis of the genes with unique m6A peak in KU80 and down-regulated expression in △CpMTA1, or up-regulated expression in △CpMTA1
gene_id	Input-KU80-1_count	Input-KU80-2_count	Input-KU80-3_count	Input-CpMTA1-1_count	Input-CpMTA1-2_count	Input-CpMTA1-3_count	Input-KU80-1_fpkm	Input-KU80-2_fpkm	Input-KU80-3_fpkm	Input-CpMTA1-1_fpkm	Input-CpMTA1-2_fpkm	Input-CpMTA1-3_fpkm	KU80_mean	CpMTA1_mean	log2(fc)	PValue	FDR	Symbol	Description	KEGG_A_class	KEGG_B_class	Pathway	K_ID	GO Component	GO Function	GO Process
estExt_fgenesh1_pm.C_50134	4832	4288	629	374	142	137	144.17	142.17	25.97	17.53	6.28	6.04	104.103	9.95	-3.38718	8.85051e-07	1.7381e-05	hpm1	KAF3764261.1 trichothecene C-15 hydroxylase [Cryphonectria parasitica EP155]	-	-	-	-	-	GO:0005506//iron ion binding;GO:0016705//oxidoreductase activity, acting on paired donors, with incorporation or reduction of molecular oxygen;GO:0020037//heme binding	GO:0055114//oxidation-reduction process
e_gw1.1.1252.1	1099	927	218	177	27	31	57.31	53.72	15.73	14.5	2.09	2.39	42.2533	6.32667	-2.73955	0.000900672	0.00774578	SFC1	KAF3769484.1 mitochondrial carrier [Cryphonectria parasitica EP155]	-	-	-	-	GO:0005575//cellular_component;GO:0005622//intracellular;GO:0005623//cell;GO:0005737//cytoplasm;GO:0005739//mitochondrion;GO:0005740//mitochondrial envelope;GO:0005743//mitochondrial inner membrane;GO:0016020//membrane;GO:0016021//integral component of membrane;GO:0019866//organelle inner membrane;GO:0031090//organelle membrane;GO:0031224//intrinsic component of membrane;GO:0031966//mitochondrial…	GO:0003674//molecular_function;GO:0005215//transporter activity;GO:0005310//dicarboxylic acid transmembrane transporter activity;GO:0005342//organic acid transmembrane transporter activity;GO:0005469//succinate:fumarate antiporter activity;GO:0008509//anion transmembrane transporter activity;GO:0008514//organic anion transmembrane transporter activity;GO:0015075//ion transmembrane transporter act…	GO:0006810//transport;GO:0006811//ion transport;GO:0006820//anion transport;GO:0006835//dicarboxylic acid transport;GO:0006839//mitochondrial transport;GO:0006855//drug transmembrane transport;GO:0008150//biological_process;GO:0015711//organic anion transport;GO:0015740//C4-dicarboxylate transport;GO:0015741//fumarate transport;GO:0015744//succinate transport;GO:0015849//organic acid transport;GO…
Crypa1.estExt_Genewise1Plus.C_110314	12315	11496	2034	395	502	548	84.46	87.61	19.31	4.25	5.1	5.56	63.7933	4.97	-3.68209	5.84574e-11	2.68324e-09	hpm8	KAF3760047.1 hypothetical protein M406DRAFT_95656 [Cryphonectria parasitica EP155]	-	-	-	-	-	GO:0003674//molecular_function;GO:0003824//catalytic activity;GO:0003985//acetyl-CoA C-acetyltransferase activity;GO:0003988//acetyl-CoA C-acyltransferase activity;GO:0004024//alcohol dehydrogenase activity, zinc-dependent;GO:0004314//[acyl-carrier-protein] S-malonyltransferase activity;GO:0004316//3-oxoacyl-[acyl-carrier-protein] reductase (NADPH) activity;GO:0005488//binding;GO:0008270//zinc io…	GO:0000272//polysaccharide catabolic process;GO:0006113//fermentation;GO:0006567//threonine catabolic process;GO:0006631//fatty acid metabolic process;GO:0006633//fatty acid biosynthetic process;GO:0008150//biological_process;GO:0008152//metabolic process;GO:0009062//fatty acid catabolic process;GO:0009404//toxin metabolic process;GO:0010127//mycothiol-dependent detoxification;GO:0019439//aromati…
estExt_fgenesh1_pg.C_10265	8308	7425	1032	725	958	795	191.99	190.68	33.01	26.31	32.83	27.16	138.56	28.7667	-2.26804	0.000841351	0.00734483	--	KAF3769702.1 hypothetical protein M406DRAFT_348845 [Cryphonectria parasitica EP155]	-	-	-	-	GO:0016020//membrane	GO:0005524//ATP binding	GO:0006886//intracellular protein transport;GO:0007030//Golgi organization;GO:0007059//chromosome segregation;GO:0009405//pathogenesis;GO:0030261//chromosome condensation;GO:0070206//protein trimerization
Crypa1.estExt_fgenesh1_pm.C_60502	2694	2539	2292	948	554	664	48.62	50.92	57.25	26.87	14.83	17.72	52.2633	19.8067	-1.39981	0.00021337	0.0022768	acu-15	KAF3762882.1 hypothetical protein M406DRAFT_99199 [Cryphonectria parasitica EP155]	-	-	-	-	GO:0005575//cellular_component;GO:0005622//intracellular;GO:0005623//cell;GO:0005634//nucleus;GO:0005737//cytoplasm;GO:0043226//organelle;GO:0043227//membrane-bounded organelle;GO:0043229//intracellular organelle;GO:0043231//intracellular membrane-bounded organelle;GO:0044424//intracellular part;GO:0044464//cell part	GO:0000976//transcription regulatory region sequence-specific DNA binding;GO:0000977//RNA polymerase II regulatory region sequence-specific DNA binding;GO:0000978//RNA polymerase II core promoter proximal region sequence-specific DNA binding;GO:0000981//RNA polymerase II transcription factor activity, sequence-specific DNA binding;GO:0000982//transcription factor activity, RNA polymerase II core …	GO:0000429//carbon catabolite regulation of transcription from RNA polymerase II promoter;GO:0000436//carbon catabolite activation of transcription from RNA polymerase II promoter;GO:0005975//carbohydrate metabolic process;GO:0006109//regulation of carbohydrate metabolic process;GO:0006111//regulation of gluconeogenesis;GO:0006139//nucleobase-containing compound metabolic process;GO:0006140//regu…
Crypa1.e_gw1.4.22.1	2026	1931	1828	807	623	715	25.45	26.96	31.78	15.92	11.6	13.28	28.0633	13.6	-1.04508	0.00672258	0.0410343	aruS	KAF3764634.1 hypothetical protein M406DRAFT_42555, partial [Cryphonectria parasitica EP155]	-	-	-	-	GO:0016020//membrane	GO:0000155//phosphorelay sensor kinase activity;GO:0000156//phosphorelay response regulator activity;GO:0003677//DNA binding;GO:0003700//transcription factor activity, sequence-specific DNA binding;GO:0004673//protein histidine kinase activity;GO:0004871//signal transducer activity;GO:0005515//protein binding;GO:0005524//ATP binding	GO:0000160//phosphorelay signal transduction system;GO:0006355//regulation of transcription, DNA-templated;GO:0006796//phosphate-containing compound metabolic process;GO:0006808//regulation of nitrogen utilization;GO:0006817//phosphate ion transport;GO:0007165//signal transduction;GO:0030436//asexual sporulation;GO:0042173//regulation of sporulation resulting in formation of a cellular spore
estExt_Genewise1Plus.C_60976	942	846	35	6	5	3	28.34	28.28	1.46	0.28	0.22	0.13	19.36	0.21	-6.52655	1.0422e-10	4.54911e-09	--	KAF3763428.1 hypothetical protein M406DRAFT_293095 [Cryphonectria parasitica EP155]	-	-	-	-	-	-	-
estExt_Genewise1.C_60615	465	366	168	73	74	95	25.61	22.4	12.81	6.32	6.04	7.74	20.2733	6.7	-1.59735	2.72253e-06	4.85231e-05	ustYa	KAF3763254.1 hypothetical protein M406DRAFT_279313, partial [Cryphonectria parasitica EP155]	-	-	-	-	-	-	GO:0043386//mycotoxin biosynthetic process
estExt_fgenesh1_kg.C_40451	1755	1624	1604	507	384	371	112.94	116.14	142.86	51.25	36.64	35.3	123.98	41.0633	-1.59418	3.12448e-05	0.000433343	--	KAF3766293.1 hypothetical protein M406DRAFT_356273 [Cryphonectria parasitica EP155]	-	-	-	-	-	-	GO:0042475//odontogenesis of dentin-containing tooth;GO:0070175//positive regulation of enamel mineralization
Crypa1.estExt_fgenesh1_kg.C_10647	1388	1163	347	124	64	50	104.23	97.05	36.06	14.63	7.13	5.55	79.1133	9.10333	-3.11945	3.14723e-10	1.24246e-08	--	KAF3770843.1 hypothetical protein M406DRAFT_101009 [Cryphonectria parasitica EP155]	-	-	-	-	-	-	-
estExt_fgenesh1_pg.C_100050	9018	8505	4849	866	1636	1558	420.24	440.43	312.73	63.38	113.04	107.34	391.133	94.5867	-2.04795	1.92364e-06	3.54311e-05	--	KAF3760181.1 hypothetical protein M406DRAFT_353782 [Cryphonectria parasitica EP155]	-	-	-	-	-	-	-
Crypa1.estExt_fgenesh1_kg.C_60216	3329	3111	1012	66	83	73	106.78	110.89	44.93	3.33	3.95	3.46	87.5333	3.58	-4.6118	1.74272e-35	4.28894e-33	chi2	KAF3762656.1 glycoside hydrolase family 18 /Carbohydrate-binding module family 1 [Cryphonectria parasitica EP155]	Metabolism;Metabolism	Global and overview maps;Carbohydrate metabolism	ko01100//Metabolic pathways;ko00520//Amino sugar and nucleotide sugar metabolism	K01183;K01183	GO:0005576//extracellular region	GO:0009024//tagatose-6-phosphate kinase activity;GO:0030248//cellulose binding	GO:0005975//carbohydrate metabolic process;GO:0005990//lactose catabolic process
Crypa1.estExt_fgenesh1_pg.C_90382	5023	4436	987	684	300	325	160.81	157.82	43.73	34.39	14.24	15.38	120.787	21.3367	-2.50105	7.66988e-06	0.00012584	--	KAF3761735.1 hypothetical protein M406DRAFT_108884 [Cryphonectria parasitica EP155]	-	-	-	-	-	-	-
Crypa1.estExt_fgenesh1_pg.C_40191	459	339	473	104	70	73	17.41	14.29	24.84	6.2	3.94	4.1	18.8467	4.74667	-1.98932	3.46519e-05	0.000475466	--	KAF3765041.1 hypothetical protein M406DRAFT_107002 [Cryphonectria parasitica EP155]	Genetic Information Processing	Translation	ko03010//Ribosome	K02920	-	-	-
Crypa1.estExt_Genewise1.C_10628	6729	6244	1852	512	474	381	241.77	249.3	92.09	28.89	25.25	20.24	194.387	24.7933	-2.97091	7.1211e-15	5.11614e-13	casA	KAF3769738.1 hypothetical protein M406DRAFT_76528 [Cryphonectria parasitica EP155]	-	-	-	-	-	-	-
fgenesh1_kg.7_52_282_1_CCBH_CCBI_EXTA	8191	7443	1098	719	444	407	355.32	358.79	65.92	48.99	28.56	26.1	260.01	34.55	-2.91181	3.05996e-06	5.36282e-05	XYR1	KAF3762255.1 Aldo/keto reductase [Cryphonectria parasitica EP155]	Metabolism;Metabolism	Global and overview maps;Carbohydrate metabolism	ko01100//Metabolic pathways;ko00040//Pentose and glucuronate interconversions	K17743;K17743	GO:0005575//cellular_component;GO:0005576//extracellular region;GO:0005622//intracellular;GO:0005623//cell;GO:0005634//nucleus;GO:0005737//cytoplasm;GO:0005829//cytosol;GO:0005886//plasma membrane;GO:0016020//membrane;GO:0016324//apical plasma membrane;GO:0043226//organelle;GO:0043227//membrane-bounded organelle;GO:0043229//intracellular organelle;GO:0043231//intracellular membrane-bounded organe…	GO:0003674//molecular_function;GO:0003676//nucleic acid binding;GO:0003723//RNA binding;GO:0003729//mRNA binding;GO:0003824//catalytic activity;GO:0004032//alditol:NADP+ 1-oxidoreductase activity;GO:0004033//aldo-keto reductase (NADP) activity;GO:0005488//binding;GO:0008106//alcohol dehydrogenase (NADP+) activity;GO:0009055//electron carrier activity;GO:0016491//oxidoreductase activity;GO:0016614…	GO:0005975//carbohydrate metabolic process;GO:0005996//monosaccharide metabolic process;GO:0006006//glucose metabolic process;GO:0006012//galactose metabolic process;GO:0006063//uronic acid metabolic process;GO:0006064//glucuronate catabolic process;GO:0006081//cellular aldehyde metabolic process;GO:0006082//organic acid metabolic process;GO:0006091//generation of precursor metabolites and energy…
Crypa1.fgenesh1_pg.C_scaffold_3001308	783	792	57	4	37	42	25.87	29.07	2.61	0.21	1.81	2.05	19.1833	1.35667	-3.82172	0.000474982	0.00453463	cnsL	KAF3768148.1 hypothetical protein M406DRAFT_70242 [Cryphonectria parasitica EP155]	-	-	-	-	GO:0005887//integral component of plasma membrane	GO:0015307//drug:proton antiporter activity;GO:0022857//transmembrane transporter activity;GO:0042910//xenobiotic transporter activity	GO:0006855//drug transmembrane transport;GO:0042493//response to drug;GO:0042908//xenobiotic transport;GO:0055085//transmembrane transport
e_gw1.6.998.1	1697	1517	525	269	180	139	50.81	50.47	21.76	12.65	7.99	6.15	41.0133	8.93	-2.19936	4.27788e-08	1.10947e-06	fumD	KAF3763393.1 alpha/beta-hydrolase [Cryphonectria parasitica EP155]	-	-	-	-	-	GO:0016787//hydrolase activity	-
e_gw1.1.2363.1	802	717	927	132	102	128	22.84	22.69	36.54	5.9	4.31	5.39	27.3567	5.2	-2.39531	3.06622e-07	6.60465e-06	PLC1	KAF3771329.1 1-phosphatidylinositol-4,5-bisphosphate phosphodiesterase gamma 2 [Cryphonectria parasitica EP155]	Metabolism;Metabolism;Environmental Information Processing	Global and overview maps;Carbohydrate metabolism;Signal transduction	ko01100//Metabolic pathways;ko00562//Inositol phosphate metabolism;ko04070//Phosphatidylinositol signaling system	K05857;K05857;K05857	-	GO:0004435//phosphatidylinositol phospholipase C activity	GO:0006629//lipid metabolic process;GO:0007165//signal transduction;GO:0035556//intracellular signal transduction
Crypa1.estExt_fgenesh1_pg.C_30251	982	853	124	112	69	74	32.44	31.31	5.67	5.81	3.38	3.61	23.14	4.26667	-2.43921	0.000189909	0.00205874	dbaB	KAF3767015.1 hypothetical protein M406DRAFT_106417 [Cryphonectria parasitica EP155]	-	-	-	-	-	GO:0003824//catalytic activity;GO:0004729//oxygen-dependent protoporphyrinogen oxidase activity;GO:0016166//phytoene dehydrogenase activity;GO:0016491//oxidoreductase activity;GO:0016647//oxidoreductase activity, acting on the CH-NH group of donors, oxygen as acceptor;GO:0016701//oxidoreductase activity, acting on single donors with incorporation of molecular oxygen;GO:0018659//4-hydroxybenzoate …	GO:0006744//ubiquinone biosynthetic process;GO:0006779//porphyrin-containing compound biosynthetic process;GO:0009228//thiamine biosynthetic process;GO:0015995//chlorophyll biosynthetic process;GO:0016117//carotenoid biosynthetic process;GO:0018874//benzoate metabolic process;GO:0030494//bacteriochlorophyll biosynthetic process;GO:0055114//oxidation-reduction process
fgenesh1_pg.5_38	962	885	194	56	19	23	41.38	42.3	11.55	3.78	1.21	1.46	31.7433	2.15	-3.88405	8.86658e-11	3.9446e-09	--	KAF3764103.1 hypothetical protein M406DRAFT_330452 [Cryphonectria parasitica EP155]	-	-	-	-	-	GO:0005515//protein binding;GO:0005516//calmodulin binding	-
estExt_fgenesh1_kg.C_40186	6873	6109	3896	1145	1276	1154	246.94	243.91	193.73	64.61	67.98	61.3	228.193	64.63	-1.81998	3.74752e-14	2.44901e-12	phoA	KAF3765703.1 phosphoesterase-domain-containing protein [Cryphonectria parasitica EP155]	-	-	-	-	-	GO:0003674//molecular_function;GO:0003824//catalytic activity;GO:0003993//acid phosphatase activity;GO:0004629//phospholipase C activity;GO:0016787//hydrolase activity;GO:0016788//hydrolase activity, acting on ester bonds;GO:0016791//phosphatase activity;GO:0042578//phosphoric ester hydrolase activity	GO:0006793//phosphorus metabolic process;GO:0006796//phosphate-containing compound metabolic process;GO:0008150//biological_process;GO:0008152//metabolic process;GO:0009987//cellular process;GO:0016311//dephosphorylation;GO:0044237//cellular metabolic process
estExt_fgenesh1_kg.C_30152	3593	2947	1002	989	747	690	178.21	162.43	68.78	77.05	54.94	50.6	136.473	60.8633	-1.16497	0.00449532	0.0296351	HSD17B14	KAF3766936.1 short-chain dehydrogenase/reductase SDR [Cryphonectria parasitica EP155]	-	-	-	-	-	GO:0003674//molecular_function;GO:0003824//catalytic activity;GO:0004316//3-oxoacyl-[acyl-carrier-protein] reductase (NADPH) activity;GO:0008667//2,3-dihydro-2,3-dihydroxybenzoate dehydrogenase activity;GO:0008678//2-deoxy-D-gluconate 3-dehydrogenase activity;GO:0016491//oxidoreductase activity;GO:0050662//coenzyme binding;GO:0051287//NAD binding	GO:0000272//polysaccharide catabolic process;GO:0006633//fatty acid biosynthetic process;GO:0008150//biological_process;GO:0008152//metabolic process;GO:0055114//oxidation-reduction process
fgenesh1_kg.4_206_503_1_CCBH_CCBI_EXTA	1270	1196	293	86	20	19	42.48	44.45	13.56	4.52	0.99	0.94	33.4967	2.15	-3.96161	1.35499e-08	3.91829e-07	--	KAF3765746.1 hypothetical protein M406DRAFT_322067 [Cryphonectria parasitica EP155]	-	-	-	-	-	-	-
gw1.1.616.1	364	292	100	66	56	54	14.45	12.88	5.49	4.11	3.3	3.17	10.94	3.52667	-1.63324	6.47479e-05	0.000818513	--	KAF3770174.1 beta-lactamase/transpeptidase-like protein, partial [Cryphonectria parasitica EP155]	-	-	-	-	-	-	-
e_gw1.1.2414.1	565	481	30	15	4	6	18.31	17.32	1.35	0.76	0.19	0.29	12.3267	0.413333	-4.89833	2.11481e-07	4.6862e-06	fumD	KAF3770834.1 alpha/beta-hydrolase [Cryphonectria parasitica EP155]	-	-	-	-	-	GO:0016787//hydrolase activity	-
Crypa1.fgenesh1_pg.C_scaffold_2001194	258	247	118	72	68	69	13.71	14.58	8.68	6.01	5.36	5.42	12.3233	5.59667	-1.13875	0.000149852	0.00168662	--	KAF3766604.1 hypothetical protein M406DRAFT_68919 [Cryphonectria parasitica EP155]	-	-	-	-	-	-	-
estExt_fgenesh1_kg.C_80040	1622	1421	2693	244	345	310	48.37	47.09	111.14	11.43	15.25	13.67	68.8667	13.45	-2.3562	0.000120151	0.00139677	Gnpda1	KAF3761301.1 glucosamine-6-phosphate isomerase [Cryphonectria parasitica EP155]	Metabolism;Metabolism	Global and overview maps;Carbohydrate metabolism	ko01100//Metabolic pathways;ko00520//Amino sugar and nucleotide sugar metabolism	K02564;K02564	GO:0005575//cellular_component;GO:0005622//intracellular;GO:0005623//cell;GO:0005737//cytoplasm;GO:0044424//intracellular part;GO:0044464//cell part	GO:0003674//molecular_function;GO:0003824//catalytic activity;GO:0004342//glucosamine-6-phosphate deaminase activity;GO:0016787//hydrolase activity;GO:0016853//isomerase activity;GO:0016860//intramolecular oxidoreductase activity;GO:0016861//intramolecular oxidoreductase activity, interconverting aldoses and ketoses;GO:0017057//6-phosphogluconolactonase activity;GO:0019239//deaminase activity	GO:0005975//carbohydrate metabolic process;GO:0006040//amino sugar metabolic process;GO:0006041//glucosamine metabolic process;GO:0006043//glucosamine catabolic process;GO:0006044//N-acetylglucosamine metabolic process;GO:0006046//N-acetylglucosamine catabolic process;GO:0006091//generation of precursor metabolites and energy;GO:0006098//pentose-phosphate shunt;GO:0008150//biological_process;GO:0…
e_gw1.4.761.1	352	267	282	11	31	18	22.86	19.27	25.34	1.12	2.98	1.73	22.49	1.94333	-3.53268	6.38012e-10	2.42759e-08	ctsD	KAF3765714.1 acid protease [Cryphonectria parasitica EP155]	-	-	-	-	GO:0005575//cellular_component;GO:0005623//cell;GO:0030312//external encapsulating structure;GO:0042600//chorion;GO:0044464//cell part;GO:0071944//cell periphery	GO:0003674//molecular_function;GO:0003824//catalytic activity;GO:0004175//endopeptidase activity;GO:0004190//aspartic-type endopeptidase activity;GO:0008233//peptidase activity;GO:0016787//hydrolase activity;GO:0070001//aspartic-type peptidase activity;GO:0070011//peptidase activity, acting on L-amino acid peptides	GO:0000003//reproduction;GO:0002064//epithelial cell development;GO:0002065//columnar/cuboidal epithelial cell differentiation;GO:0002066//columnar/cuboidal epithelial cell development;GO:0003006//developmental process involved in reproduction;GO:0006508//proteolysis;GO:0006807//nitrogen compound metabolic process;GO:0007276//gamete generation;GO:0007281//germ cell development;GO:0007292//female …
Crypa1.estExt_fgenesh1_pm.C_150006	5185	4790	1879	615	488	476	98.36	100.98	49.33	18.32	13.73	13.35	82.89	15.1333	-2.45347	6.46633e-20	6.92556e-18	Os01g0624000	KAF3761307.1 hypothetical protein M406DRAFT_100328 [Cryphonectria parasitica EP155]	Metabolism;Metabolism	Global and overview maps;Lipid metabolism	ko01100//Metabolic pathways;ko00600//Sphingolipid metabolism	K12349;K12349	GO:0000139//Golgi membrane;GO:0005575//cellular_component;GO:0005576//extracellular region;GO:0005622//intracellular;GO:0005623//cell;GO:0005737//cytoplasm;GO:0005783//endoplasmic reticulum;GO:0005789//endoplasmic reticulum membrane;GO:0005794//Golgi apparatus;GO:0005886//plasma membrane;GO:0005887//integral component of plasma membrane;GO:0012505//endomembrane system;GO:0016020//membrane;GO:0016…	GO:0003674//molecular_function;GO:0003824//catalytic activity;GO:0005488//binding;GO:0005509//calcium ion binding;GO:0008270//zinc ion binding;GO:0016787//hydrolase activity;GO:0016810//hydrolase activity, acting on carbon-nitrogen (but not peptide) bonds;GO:0016811//hydrolase activity, acting on carbon-nitrogen (but not peptide) bonds, in linear amides;GO:0017040//ceramidase activity;GO:0043167/…	GO:0001505//regulation of neurotransmitter levels;GO:0001894//tissue homeostasis;GO:0001895//retina homeostasis;GO:0006066//alcohol metabolic process;GO:0006629//lipid metabolic process;GO:0006643//membrane lipid metabolic process;GO:0006665//sphingolipid metabolic process;GO:0006670//sphingosine metabolic process;GO:0006672//ceramide metabolic process;GO:0006807//nitrogen compound metabolic proc…
fgenesh1_pg.1_126	2246	2007	14	13	14	24	76.12	75.59	0.66	0.69	0.7	1.2	50.79	0.863333	-5.87848	1.52306e-06	2.86926e-05	orf2	KAF3769546.1 putative benzoate 4-monooxygenase cytochrome P450 [Cryphonectria parasitica EP155]	-	-	-	-	-	GO:0005506//iron ion binding;GO:0016705//oxidoreductase activity, acting on paired donors, with incorporation or reduction of molecular oxygen;GO:0020037//heme binding	GO:0055114//oxidation-reduction process
Crypa1.estExt_Genewise1Plus.C_11170	7276	6695	16245	2431	2384	2428	168.37	172.16	520.27	88.36	81.8	83.07	286.933	84.41	-1.76523	0.00810627	0.0478638	otaA	KAF3770040.1 hypothetical protein M406DRAFT_86840 [Cryphonectria parasitica EP155]	Metabolism;Metabolism;Metabolism	Global and overview maps;Global and overview maps;Amino acid metabolism	ko01100//Metabolic pathways;ko01110//Biosynthesis of secondary metabolites;ko00330//Arginine and proline metabolism	K00819;K00819;K00819	GO:0005575//cellular_component;GO:0005622//intracellular;GO:0005623//cell;GO:0005634//nucleus;GO:0005654//nucleoplasm;GO:0005737//cytoplasm;GO:0005739//mitochondrion;GO:0005759//mitochondrial matrix;GO:0005829//cytosol;GO:0031974//membrane-enclosed lumen;GO:0031981//nuclear lumen;GO:0043226//organelle;GO:0043227//membrane-bounded organelle;GO:0043229//intracellular organelle;GO:0043231//intracell…	GO:0003674//molecular_function;GO:0003824//catalytic activity;GO:0003867//4-aminobutyrate transaminase activity;GO:0004015//adenosylmethionine-8-amino-7-oxononanoate transaminase activity;GO:0004587//ornithine-oxo-acid transaminase activity;GO:0005488//binding;GO:0005515//protein binding;GO:0008144//drug binding;GO:0008270//zinc ion binding;GO:0008483//transaminase activity;GO:0016740//transferas…	GO:0001101//response to acid chemical;GO:0002376//immune system process;GO:0003008//system process;GO:0006082//organic acid metabolic process;GO:0006520//cellular amino acid metabolic process;GO:0006525//arginine metabolic process;GO:0006527//arginine catabolic process;GO:0006536//glutamate metabolic process;GO:0006560//proline metabolic process;GO:0006561//proline biosynthetic process;GO:0006591…
estExt_fgenesh1_kg.C_60234	16744	14181	3167	2854	2362	2207	739.59	696.07	193.6	198	154.7	144.13	543.087	165.61	-1.71339	0.00107734	0.00903014	--	KAF3763543.1 hypothetical protein M406DRAFT_357120 [Cryphonectria parasitica EP155]	-	-	-	-	-	-	-
Crypa1.e_gw1.2.1153.1	1712	1721	83	69	67	101	36.91	41.23	2.48	2.34	2.14	3.22	26.8733	2.56667	-3.38821	0.000180138	0.00196943	KATG2	KAF3765295.1 hypothetical protein M406DRAFT_38584 [Cryphonectria parasitica EP155]	Metabolism;Metabolism;Metabolism;Metabolism	Global and overview maps;Global and overview maps;Amino acid metabolism;Amino acid metabolism	ko01100//Metabolic pathways;ko01110//Biosynthesis of secondary metabolites;ko00380//Tryptophan metabolism;ko00360//Phenylalanine metabolism	K03782;K03782;K03782;K03782	GO:0005575//cellular_component;GO:0005576//extracellular region	GO:0003674//molecular_function;GO:0003824//catalytic activity;GO:0004096//catalase activity;GO:0004601//peroxidase activity;GO:0005488//binding;GO:0016209//antioxidant activity;GO:0016491//oxidoreductase activity;GO:0016684//oxidoreductase activity, acting on peroxide as acceptor;GO:0020037//heme binding;GO:0043167//ion binding;GO:0043169//cation binding;GO:0046872//metal ion binding;GO:0046906//…	GO:0006950//response to stress;GO:0006979//response to oxidative stress;GO:0008150//biological_process;GO:0008152//metabolic process;GO:0009056//catabolic process;GO:0009636//response to toxic substance;GO:0009987//cellular process;GO:0016999//antibiotic metabolic process;GO:0017001//antibiotic catabolic process;GO:0017144//drug metabolic process;GO:0042221//response to chemical;GO:0042737//drug …
Crypa1.estExt_fgenesh1_pg.C_10668	2624	2181	465	438	285	321	97.52	90.07	23.92	25.57	15.71	17.64	70.5033	19.64	-1.8439	0.000716556	0.00635981	--	KAF3770144.1 hypothetical protein M406DRAFT_105227 [Cryphonectria parasitica EP155]	-	-	-	-	GO:0000276//mitochondrial proton-transporting ATP synthase complex, coupling factor F(o)	GO:0015078//hydrogen ion transmembrane transporter activity	GO:0015986//ATP synthesis coupled proton transport
estExt_Genewise1Plus.C_91047	2570	2561	969	878	516	541	45.59	50.48	23.79	24.46	13.57	14.19	39.9533	17.4067	-1.19868	0.00118616	0.00979057	mcm2	KAF3761212.1 MCM-domain-containing protein [Cryphonectria parasitica EP155]	Cellular Processes;Cellular Processes;Genetic Information Processing	Cell growth and death;Cell growth and death;Replication and repair	ko04111//Cell cycle - yeast;ko04113//Meiosis - yeast;ko03030//DNA replication	K02540;K02540;K02540	GO:0000228//nuclear chromosome;GO:0000781//chromosome, telomeric region;GO:0000784//nuclear chromosome, telomeric region;GO:0000785//chromatin;GO:0000790//nuclear chromatin;GO:0000793//condensed chromosome;GO:0000808//origin recognition complex;GO:0005575//cellular_component;GO:0005622//intracellular;GO:0005623//cell;GO:0005634//nucleus;GO:0005654//nucleoplasm;GO:0005656//nuclear pre-replicative …	GO:0000166//nucleotide binding;GO:0003674//molecular_function;GO:0003676//nucleic acid binding;GO:0003677//DNA binding;GO:0003678//DNA helicase activity;GO:0003682//chromatin binding;GO:0003688//DNA replication origin binding;GO:0003690//double-stranded DNA binding;GO:0003824//catalytic activity;GO:0004176//ATP-dependent peptidase activity;GO:0004386//helicase activity;GO:0005488//binding;GO:0005…	GO:0000003//reproduction;GO:0000082//G1/S transition of mitotic cell cycle;GO:0000278//mitotic cell cycle;GO:0000724//double-strand break repair via homologous recombination;GO:0000725//recombinational repair;GO:0000727//double-strand break repair via break-induced replication;GO:0006139//nucleobase-containing compound metabolic process;GO:0006259//DNA metabolic process;GO:0006260//DNA replicatio…
Crypa1.estExt_Genewise1Plus.C_30081	20953	19355	3427	1627	1087	1068	410.98	421.87	93.03	50.12	31.61	30.97	308.627	37.5667	-3.03834	3.4387e-08	9.16485e-07	SPO14	KAF3766784.1 regulator of light responsive genes and phosphorylate WC-1 [Cryphonectria parasitica EP155]	Metabolism;Metabolism;Cellular Processes;Metabolism;Metabolism	Global and overview maps;Global and overview maps;Transport and catabolism;Lipid metabolism;Lipid metabolism	ko01100//Metabolic pathways;ko01110//Biosynthesis of secondary metabolites;ko04144//Endocytosis;ko00564//Glycerophospholipid metabolism;ko00565//Ether lipid metabolism	K01115;K01115;K01115;K01115;K01115	-	GO:0003824//catalytic activity;GO:0008808//cardiolipin synthase activity	GO:0032049//cardiolipin biosynthetic process
fgenesh1_pm.7_75	574	469	535	147	129	133	15.18	13.78	19.58	6.1	5.06	5.2	16.18	5.45333	-1.569	0.000184706	0.00200987	FAT1	KAF3762177.1 acetyl-CoA synthetase-like protein [Cryphonectria parasitica EP155]	-	-	-	-	GO:0000322//storage vacuole;GO:0000323//lytic vacuole;GO:0000324//fungal-type vacuole;GO:0000329//fungal-type vacuole membrane;GO:0005575//cellular_component;GO:0005622//intracellular;GO:0005623//cell;GO:0005737//cytoplasm;GO:0005773//vacuole;GO:0005774//vacuolar membrane;GO:0005777//peroxisome;GO:0005783//endoplasmic reticulum;GO:0005811//lipid particle;GO:0005886//plasma membrane;GO:0009898//cy…	GO:0003674//molecular_function;GO:0003824//catalytic activity;GO:0003987//acetate-CoA ligase activity;GO:0005215//transporter activity;GO:0005319//lipid transporter activity;GO:0005324//long-chain fatty acid transporter activity;GO:0008668//(2,3-dihydroxybenzoyl)adenylate synthase activity;GO:0008756//o-succinylbenzoate-CoA ligase activity;GO:0015645//fatty acid ligase activity;GO:0016405//CoA-li…	GO:0000038//very long-chain fatty acid metabolic process;GO:0006082//organic acid metabolic process;GO:0006629//lipid metabolic process;GO:0006631//fatty acid metabolic process;GO:0006810//transport;GO:0006811//ion transport;GO:0006820//anion transport;GO:0006869//lipid transport;GO:0008150//biological_process;GO:0008152//metabolic process;GO:0009234//menaquinone biosynthetic process;GO:0009987//…
Crypa1.e_gw1.10.96.1	5566	5050	366	414	413	414	140.37	141.52	12.77	16.4	15.44	15.44	98.22	15.76	-2.63975	0.00132941	0.0107233	aorO	KAF3764044.1 hypothetical protein M406DRAFT_51026 [Cryphonectria parasitica EP155]	-	-	-	-	GO:0005575//cellular_component;GO:0005576//extracellular region;GO:0005615//extracellular space;GO:0044421//extracellular region part	GO:0003674//molecular_function;GO:0003824//catalytic activity;GO:0004175//endopeptidase activity;GO:0004252//serine-type endopeptidase activity;GO:0005488//binding;GO:0008233//peptidase activity;GO:0008236//serine-type peptidase activity;GO:0016787//hydrolase activity;GO:0017171//serine hydrolase activity;GO:0043167//ion binding;GO:0043169//cation binding;GO:0046872//metal ion binding;GO:0070011/…	GO:0006508//proteolysis;GO:0006807//nitrogen compound metabolic process;GO:0008150//biological_process;GO:0008152//metabolic process;GO:0019538//protein metabolic process;GO:0043170//macromolecule metabolic process;GO:0044238//primary metabolic process;GO:0071704//organic substance metabolic process;GO:1901564//organonitrogen compound metabolic process
estExt_Genewise1Plus.C_60440	1041	983	1061	404	172	223	28.79	30.22	40.62	17.55	7.05	9.12	33.21	11.24	-1.56298	0.00131801	0.0106462	AKT7	KAF3763170.1 cytochrome P450 [Cryphonectria parasitica EP155]	-	-	-	-	-	GO:0005506//iron ion binding;GO:0016705//oxidoreductase activity, acting on paired donors, with incorporation or reduction of molecular oxygen;GO:0020037//heme binding	GO:0055114//oxidation-reduction process
fgenesh1_pg.5_850	304	287	74	62	46	32	22.7	23.81	7.65	7.27	5.09	3.53	18.0533	5.29667	-1.76911	0.000845573	0.00737056	--	KAF3764948.1 hypothetical protein M406DRAFT_331264 [Cryphonectria parasitica EP155]	-	-	-	-	-	-	-
estExt_Genewise1.C_14498	3174	2908	2066	1070	751	780	28.59	29.1	25.75	15.14	10.03	10.39	27.8133	11.8533	-1.23048	6.62393e-06	0.000109927	--	KAF3771362.1 hypothetical protein M406DRAFT_272793 [Cryphonectria parasitica EP155]	-	-	-	-	-	-	-
Crypa1.estExt_Genewise1Plus.C_90919	1761	1575	1931	229	96	126	32.26	32.07	48.96	6.59	2.61	3.41	37.7633	4.20333	-3.16738	2.42796e-10	9.75146e-09	EXG1	KAF3761784.1 family 55 glycoside hydrolase [Cryphonectria parasitica EP155]	Metabolism;Metabolism	Global and overview maps;Carbohydrate metabolism	ko01100//Metabolic pathways;ko00500//Starch and sucrose metabolism	K01210;K01210	-	-	-
estExt_fgenesh1_pg.C_10036	3556	3204	2706	364	414	433	108.84	108.98	114.63	17.5	18.79	19.6	110.817	18.63	-2.57248	5.63077e-15	4.0963e-13	aphA	KAF3769446.1 Metallo-dependent phosphatase [Cryphonectria parasitica EP155]	-	-	-	-	-	GO:0003993//acid phosphatase activity;GO:0005515//protein binding;GO:0016787//hydrolase activity;GO:0046872//metal ion binding	-
Crypa1.estExt_fgenesh1_pm.C_10838	2700	2572	840	714	462	446	50.36	53.3	21.68	20.91	12.78	12.3	41.78	15.33	-1.44645	0.000271009	0.00279142	gyg-1	KAF3770694.1 family 8 glycosyltransferase [Cryphonectria parasitica EP155]	Metabolism;Metabolism;Metabolism	Global and overview maps;Global and overview maps;Carbohydrate metabolism	ko01100//Metabolic pathways;ko01110//Biosynthesis of secondary metabolites;ko00500//Starch and sucrose metabolism	K00750;K00750;K00750	-	GO:0003674//molecular_function;GO:0003824//catalytic activity;GO:0005488//binding;GO:0005536//glucose binding;GO:0008194//UDP-glycosyltransferase activity;GO:0008466//glycogenin glucosyltransferase activity;GO:0016740//transferase activity;GO:0016757//transferase activity, transferring glycosyl groups;GO:0016758//transferase activity, transferring hexosyl groups;GO:0030246//carbohydrate binding;G…	GO:0000271//polysaccharide biosynthetic process;GO:0005975//carbohydrate metabolic process;GO:0005976//polysaccharide metabolic process;GO:0005977//glycogen metabolic process;GO:0005978//glycogen biosynthetic process;GO:0006073//cellular glucan metabolic process;GO:0006091//generation of precursor metabolites and energy;GO:0006112//energy reserve metabolic process;GO:0008150//biological_process;G…
fgenesh1_kg.5_476_CEST_55_C_03	27449	23130	12923	2297	1806	1514	2950.35	2762.72	1922.4	387.78	287.83	240.6	2545.16	305.403	-3.05897	1.77086e-42	5.53608e-40	--	-	-	-	-	-	GO:0019867//outer membrane	-	GO:0042742//defense response to bacterium;GO:0046999//regulation of conjugation
Crypa1.fgenesh1_pg.C_scaffold_11000201	2563	2404	179	213	102	93	96.31	100.38	9.31	12.57	5.68	5.17	68.6667	7.80667	-3.13683	0.000136587	0.00155963	--	KAF3760108.1 hypothetical protein M406DRAFT_75459 [Cryphonectria parasitica EP155]	-	-	-	-	-	-	-
Crypa1.fgenesh1_pg.C_scaffold_16000071	544	470	1180	101	97	83	18.89	18.14	56.71	5.51	4.99	4.26	31.2467	4.92	-2.66697	7.92953e-05	0.000976802	--	KAF3760369.1 hypothetical protein M406DRAFT_76028 [Cryphonectria parasitica EP155]	-	-	-	-	-	GO:0003674//molecular_function;GO:0003824//catalytic activity;GO:0047570//3-oxoadipate enol-lactonase activity;GO:0070205//2-succinyl-6-hydroxy-2,4-cyclohexadiene-1-carboxylate synthase activity	GO:0009102//biotin biosynthetic process;GO:0009234//menaquinone biosynthetic process;GO:0015979//photosynthesis;GO:0042952//beta-ketoadipate pathway
estExt_fgenesh1_kg.C_10714	567	502	266	4	6	1	41.42	40.75	26.89	0.46	0.65	0.11	36.3533	0.406667	-6.4821	2.27532e-33	5.06126e-31	--	KAF3771086.1 hypothetical protein M406DRAFT_354691, partial [Cryphonectria parasitica EP155]	-	-	-	-	-	-	-
fgenesh1_kg.1_869_CLS_2391_singleton_cp713-026H09	681	490	115	111	46	58	76.26	60.98	17.82	19.52	7.64	9.6	51.6867	12.2533	-2.07662	0.000608046	0.00557753	--	KAF3771377.1 hypothetical protein M406DRAFT_320789 [Cryphonectria parasitica EP155]	-	-	-	-	-	-	-
Crypa1.fgenesh1_pg.C_scaffold_8000370	1580	1317	124	55	21	22	81.39	75.39	8.84	4.45	1.6	1.68	55.2067	2.57667	-4.42126	2.34192e-08	6.34716e-07	ATR7	KAF3763396.1 hypothetical protein M406DRAFT_74013 [Cryphonectria parasitica EP155]	-	-	-	-	-	GO:0003824//catalytic activity;GO:0003854//3-beta-hydroxy-delta5-steroid dehydrogenase activity;GO:0003978//UDP-glucose 4-epimerase activity;GO:0004316//3-oxoacyl-[acyl-carrier-protein] reductase (NADPH) activity;GO:0008168//methyltransferase activity;GO:0008667//2,3-dihydro-2,3-dihydroxybenzoate dehydrogenase activity;GO:0008678//2-deoxy-D-gluconate 3-dehydrogenase activity;GO:0016491//oxidoredu…	GO:0000272//polysaccharide catabolic process;GO:0005975//carbohydrate metabolic process;GO:0006012//galactose metabolic process;GO:0006633//fatty acid biosynthetic process;GO:0006694//steroid biosynthetic process;GO:0008152//metabolic process;GO:0015995//chlorophyll biosynthetic process;GO:0055114//oxidation-reduction process
e_gw1.3.2537.1	1081	887	135	54	32	28	103.5	94.37	17.89	8.12	4.54	3.96	71.92	5.54	-3.69844	1.14348e-08	3.35702e-07	--	KAF3768115.1 hypothetical protein M406DRAFT_253880 [Cryphonectria parasitica EP155]	-	-	-	-	-	GO:0016831//carboxy-lyase activity	-
Crypa1.fgenesh1_pg.C_scaffold_13000143	6085	5552	4290	2526	1591	1601	145.65	147.68	142.12	94.96	56.47	56.66	145.15	69.3633	-1.0653	0.00160902	0.0126009	gsy-1	KAF3760151.1 family 3 glycosyltransferase [Cryphonectria parasitica EP155]	Metabolism;Metabolism;Metabolism	Global and overview maps;Global and overview maps;Carbohydrate metabolism	ko01100//Metabolic pathways;ko01110//Biosynthesis of secondary metabolites;ko00500//Starch and sucrose metabolism	K00693;K00693;K00693	GO:0005575//cellular_component;GO:0005622//intracellular;GO:0005623//cell;GO:0005737//cytoplasm;GO:0044424//intracellular part;GO:0044464//cell part	GO:0003674//molecular_function;GO:0003824//catalytic activity;GO:0004373//glycogen (starch) synthase activity;GO:0008194//UDP-glycosyltransferase activity;GO:0009011//starch synthase activity;GO:0016740//transferase activity;GO:0016757//transferase activity, transferring glycosyl groups;GO:0016758//transferase activity, transferring hexosyl groups;GO:0035251//UDP-glucosyltransferase activity;GO:0…	GO:0000045//autophagosome assembly;GO:0000271//polysaccharide biosynthetic process;GO:0000272//polysaccharide catabolic process;GO:0005975//carbohydrate metabolic process;GO:0005976//polysaccharide metabolic process;GO:0005977//glycogen metabolic process;GO:0005978//glycogen biosynthetic process;GO:0005980//glycogen catabolic process;GO:0005981//regulation of glycogen catabolic process;GO:0006073…
estExt_fgenesh1_pm.C_11381	573	517	719	49	38	56	10.87	10.9	18.88	1.46	1.07	1.57	13.55	1.36667	-3.30956	1.21383e-10	5.21947e-09	--	KAF3771220.1 hypothetical protein M406DRAFT_344532 [Cryphonectria parasitica EP155]	-	-	-	-	-	-	-
estExt_Genewise1.C_32361	2885	2723	630	658	513	530	71.1	74.57	21.49	25.47	18.75	19.31	55.72	21.1767	-1.39572	0.00662409	0.0406046	melk	KAF3767670.1 hypothetical protein M406DRAFT_275284, partial [Cryphonectria parasitica EP155]	-	-	-	-	GO:0005575//cellular_component;GO:0005622//intracellular;GO:0005623//cell;GO:0005737//cytoplasm;GO:0005829//cytosol;GO:0005886//plasma membrane;GO:0012506//vesicle membrane;GO:0016020//membrane;GO:0030139//endocytic vesicle;GO:0030659//cytoplasmic vesicle membrane;GO:0030666//endocytic vesicle membrane;GO:0031090//organelle membrane;GO:0031410//cytoplasmic vesicle;GO:0031982//vesicle;GO:0043226//…	GO:0000166//nucleotide binding;GO:0003674//molecular_function;GO:0003824//catalytic activity;GO:0004672//protein kinase activity;GO:0004674//protein serine/threonine kinase activity;GO:0004709//MAP kinase kinase kinase activity;GO:0005488//binding;GO:0005515//protein binding;GO:0005524//ATP binding;GO:0005543//phospholipid binding;GO:0005546//phosphatidylinositol-4,5-bisphosphate binding;GO:00081…	GO:0000003//reproduction;GO:0000165//MAPK cascade;GO:0000186//activation of MAPKK activity;GO:0000187//activation of MAPK activity;GO:0000212//meiotic spindle organization;GO:0000226//microtubule cytoskeleton organization;GO:0000278//mitotic cell cycle;GO:0000281//mitotic cytokinesis;GO:0000902//cell morphogenesis;GO:0000910//cytokinesis;GO:0001932//regulation of protein phosphorylation;GO:000193…
Crypa1.estExt_Genewise1Plus.C_10212	6495	5644	1251	384	287	296	106.79	103.13	28.47	9.92	7	7.2	79.4633	8.04	-3.30502	4.03322e-12	2.13024e-10	ARB_02077	KAF3769527.1 family 55 glycoside hydrolase [Cryphonectria parasitica EP155]	Metabolism;Metabolism	Global and overview maps;Carbohydrate metabolism	ko01100//Metabolic pathways;ko00500//Starch and sucrose metabolism	K01210;K01210	GO:0005575//cellular_component;GO:0005576//extracellular region	GO:0003674//molecular_function;GO:0003824//catalytic activity;GO:0004553//hydrolase activity, hydrolyzing O-glycosyl compounds;GO:0008422//beta-glucosidase activity;GO:0015926//glucosidase activity;GO:0016787//hydrolase activity;GO:0016798//hydrolase activity, acting on glycosyl bonds;GO:0042973//glucan endo-1,3-beta-D-glucosidase activity	GO:0008150//biological_process;GO:0008152//metabolic process
estExt_fgenesh1_kg.C_70242	763	640	285	5	5	1	29.95	27.92	15.49	0.31	0.29	0.06	24.4533	0.22	-6.79638	2.76866e-34	6.6719e-32	--	KAF3762716.1 glycoside hydrolase [Cryphonectria parasitica EP155]	-	-	-	-	-	-	GO:0005975//carbohydrate metabolic process
Crypa1.e_gw1.1.966.1	424	394	456	65	121	118	19.42	20.05	28.91	4.68	8.22	7.99	22.7933	6.96333	-1.71076	0.00210363	0.0156481	pgaA	AAB36616.1 endopolygalacturonase [Cryphonectria parasitica]	Metabolism;Metabolism	Global and overview maps;Carbohydrate metabolism	ko01100//Metabolic pathways;ko00040//Pentose and glucuronate interconversions	K01184;K01184	-	GO:0004650//polygalacturonase activity	GO:0005975//carbohydrate metabolic process
fgenesh1_pm.5_619	764	635	165	133	79	83	25.64	23.68	7.66	7.01	3.93	4.12	18.9933	5.02	-1.91973	0.000116779	0.00136306	--	KAF3764874.1 hypothetical protein M406DRAFT_340394 [Cryphonectria parasitica EP155]	-	-	-	-	-	-	-
Crypa1.estExt_Genewise1Plus.C_61250	1029	818	101	103	130	107	40.62	35.88	5.52	6.39	7.61	6.24	27.34	6.74667	-2.01877	0.00765236	0.0456969	cel61b	KAF3762978.1 family 61 glycoside hydrolase [Cryphonectria parasitica EP155]	-	-	-	-	-	-	-
estExt_fgenesh1_pm.C_30732	2974	2677	1824	668	922	794	97.23	97.26	82.53	34.3	44.7	38.38	92.34	39.1267	-1.2388	0.000388833	0.00379547	--	KAF3767616.1 hypothetical protein M406DRAFT_345530 [Cryphonectria parasitica EP155]	-	-	-	-	-	GO:0008080//N-acetyltransferase activity;GO:0016747//transferase activity, transferring acyl groups other than amino-acyl groups	-
fgenesh1_kg.2_289_2250_1_CCBH_CCBI_EXTA	1130	896	699	318	212	217	42.62	37.55	36.49	18.84	11.86	12.1	38.8867	14.2667	-1.44663	1.26495e-06	2.4305e-05	GRX7	KAF3768982.1 glutaredoxin [Cryphonectria parasitica EP155]	-	-	-	-	GO:0005575//cellular_component;GO:0005622//intracellular;GO:0005623//cell;GO:0005634//nucleus;GO:0005635//nuclear envelope;GO:0012505//endomembrane system;GO:0016020//membrane;GO:0031090//organelle membrane;GO:0031965//nuclear membrane;GO:0031967//organelle envelope;GO:0031975//envelope;GO:0042175//nuclear outer membrane-endoplasmic reticulum membrane network;GO:0043226//organelle;GO:0043227//mem…	GO:0003674//molecular_function;GO:0003824//catalytic activity;GO:0005488//binding;GO:0005515//protein binding;GO:0009055//electron carrier activity;GO:0015035//protein disulfide oxidoreductase activity;GO:0015036//disulfide oxidoreductase activity;GO:0015037//peptide disulfide oxidoreductase activity;GO:0015038//glutathione disulfide oxidoreductase activity;GO:0016491//oxidoreductase activity;GO:…	GO:0006091//generation of precursor metabolites and energy;GO:0006749//glutathione metabolic process;GO:0006790//sulfur compound metabolic process;GO:0006807//nitrogen compound metabolic process;GO:0008150//biological_process;GO:0008152//metabolic process;GO:0009987//cellular process;GO:0010467//gene expression;GO:0016043//cellular component organization;GO:0016226//iron-sulfur cluster assembly;G…
fgenesh1_pm.9_233	855	799	734	43	49	47	26.54	27.56	31.53	2.1	2.26	2.16	28.5433	2.17333	-3.71517	2.39459e-22	2.85549e-20	--	KAF3760729.1 hypothetical protein M406DRAFT_342924 [Cryphonectria parasitica EP155]	-	-	-	-	-	GO:0016407//acetyltransferase activity	GO:0043386//mycotoxin biosynthetic process
estExt_fgenesh1_kg.C_60178	24719	22304	3622	689	3046	2556	1397.91	1401.67	283.49	61.2	255.42	213.72	1027.69	176.78	-2.53938	0.00302354	0.0212345	phiA	KAF3763394.1 putative cell wall protein [Cryphonectria parasitica EP155]	-	-	-	-	-	-	-
estExt_Genewise1.C_80749	8593	7792	1639	903	1062	961	227.3	229.04	60	37.52	41.65	37.58	172.113	38.9167	-2.1449	5.68317e-05	0.000729603	--	KAF3761518.1 hypothetical protein M406DRAFT_281560 [Cryphonectria parasitica EP155]	-	-	-	-	-	GO:0008270//zinc ion binding	GO:0006281//DNA repair
estExt_fgenesh1_kg.C_90148	1615	1433	395	186	353	288	86.98	85.76	29.44	15.73	28.19	22.93	67.3933	22.2833	-1.59664	0.00611733	0.0379813	--	KAF3760711.1 hypothetical protein M406DRAFT_358316 [Cryphonectria parasitica EP155]	-	-	-	-	-	-	GO:0009405//pathogenesis
fgenesh1_pg.2_532	1085	1091	212	200	100	101	49.56	55.38	13.4	14.35	6.77	6.82	39.4467	9.31333	-2.08253	0.000367891	0.00362469	--	KAF3768915.1 Clavaminate synthase-like protein [Cryphonectria parasitica EP155]	-	-	-	-	-	GO:0005506//iron ion binding;GO:0008198//ferrous iron binding;GO:0008336//gamma-butyrobetaine dioxygenase activity;GO:0016491//oxidoreductase activity;GO:0050498//oxidoreductase activity, acting on paired donors, with incorporation or reduction of molecular oxygen, with 2-oxoglutarate as one donor, and the other dehydrogenated	GO:0006525//arginine metabolic process;GO:0042398//cellular modified amino acid biosynthetic process;GO:0055114//oxidation-reduction process
estExt_Genewise1Plus.C_50384	1915	1860	275	20	32	59	60.06	64.83	11.94	0.99	1.49	2.74	45.61	1.74	-4.71219	3.50921e-11	1.65004e-09	--	KAF3764231.1 hypothetical protein M406DRAFT_291283 [Cryphonectria parasitica EP155]	-	-	-	-	-	-	-
estExt_fgenesh1_kg.C_100138	7622	7097	4712	855	1072	927	214.09	221.52	183.18	37.72	44.65	38.5	206.263	40.29	-2.35599	1.27296e-16	1.08267e-14	Cyp12b1	KAF3760405.1 putative cytochrome p450 [Cryphonectria parasitica EP155]	-	-	-	-	-	GO:0005506//iron ion binding;GO:0016705//oxidoreductase activity, acting on paired donors, with incorporation or reduction of molecular oxygen;GO:0020037//heme binding	GO:0055114//oxidation-reduction process
Crypa1.estExt_fgenesh1_kg.C_30209	375	342	301	15	9	23	17.72	17.96	19.68	1.11	0.63	1.61	18.4533	1.11667	-4.04661	2.51758e-17	2.27507e-15	--	KAF3767338.1 hypothetical protein M406DRAFT_101949 [Cryphonectria parasitica EP155]	-	-	-	-	-	-	-
estExt_Genewise1Plus.C_70158	3257	3037	3429	563	498	483	106.76	110.63	155.56	28.99	24.2	23.41	124.317	25.5333	-2.28357	4.07404e-08	1.06376e-06	NRS/ER	KAF3762143.1 NAD(P)-binding protein [Cryphonectria parasitica EP155]	Metabolism;Metabolism;Metabolism;Metabolism	Global and overview maps;Global and overview maps;Carbohydrate metabolism;Metabolism of terpenoids and polyketides	ko01100//Metabolic pathways;ko01110//Biosynthesis of secondary metabolites;ko00520//Amino sugar and nucleotide sugar metabolism;ko00523//Polyketide sugar unit biosynthesis	K12451;K12451;K12451;K12451	-	GO:0003824//catalytic activity;GO:0003854//3-beta-hydroxy-delta5-steroid dehydrogenase activity;GO:0003978//UDP-glucose 4-epimerase activity;GO:0008460//dTDP-glucose 4,6-dehydratase activity;GO:0008831//dTDP-4-dehydrorhamnose reductase activity;GO:0016616//oxidoreductase activity, acting on the CH-OH group of donors, NAD or NADP as acceptor;GO:0047733//CDP-glucose 4,6-dehydratase activity	GO:0006012//galactose metabolic process;GO:0006694//steroid biosynthetic process;GO:0009243//O antigen biosynthetic process;GO:0019305//dTDP-rhamnose biosynthetic process;GO:0055114//oxidation-reduction process
estExt_fgenesh1_pg.C_30779	477	305	102	49	61	55	31.58	22.44	9.35	5.09	5.99	5.38	21.1233	5.48667	-1.94484	0.000102092	0.00121118	--	KAF3767470.1 hypothetical protein M406DRAFT_350577 [Cryphonectria parasitica EP155]	-	-	-	-	-	GO:0005515//protein binding	-
estExt_Genewise1Plus.C_90771	6125	5430	1781	1882	935	1119	107.45	105.86	43.24	51.86	24.32	29.02	85.5167	35.0667	-1.28611	0.00459057	0.03017	--	KAF3760765.1 hypothetical protein M406DRAFT_296186 [Cryphonectria parasitica EP155]	-	-	-	-	-	-	-
fgenesh1_pm.7_505	648	563	45	63	44	48	28.45	27.47	2.73	4.34	2.86	3.12	19.55	3.44	-2.50669	0.00228441	0.0167557	xghA	KAF3762715.1 family 28 glycoside hydrolase [Cryphonectria parasitica EP155]	Metabolism;Metabolism	Global and overview maps;Carbohydrate metabolism	ko01100//Metabolic pathways;ko00040//Pentose and glucuronate interconversions	K01213;K01213	-	GO:0004650//polygalacturonase activity	GO:0005975//carbohydrate metabolic process
estExt_Genewise1Plus.C_51255	4574	4076	4505	1463	1438	1651	106.33	105.3	144.94	53.42	49.57	56.75	118.857	53.2467	-1.15846	0.0079163	0.0468618	Nox1	KAF3764607.1 hypothetical protein M406DRAFT_291733 [Cryphonectria parasitica EP155]	-	-	-	-	GO:0016021//integral component of membrane	GO:0016491//oxidoreductase activity	GO:0010124//phenylacetate catabolic process;GO:0055114//oxidation-reduction process
estExt_Genewise1.C_51154	4868	4466	1318	335	225	223	183.05	186.62	68.59	19.79	12.55	12.4	146.087	14.9133	-3.29215	1.37281e-17	1.291e-15	--	KAF3764560.1 hypothetical protein M406DRAFT_278107, partial [Cryphonectria parasitica EP155]	-	-	-	-	GO:0005737//cytoplasm	GO:0008982//protein-N(PI)-phosphohistidine-sugar phosphotransferase activity	GO:0009401//phosphoenolpyruvate-dependent sugar phosphotransferase system
e_gw1.6.2625.1	472	364	135	133	97	96	47.61	40.8	18.85	21.07	14.51	14.32	35.7533	16.6333	-1.104	0.00768995	0.045874	ASF1	KAF3763066.1 the histone deposition protein Asf1 [Cryphonectria parasitica EP155]	-	-	-	-	GO:0000228//nuclear chromosome;GO:0000781//chromosome, telomeric region;GO:0000785//chromatin;GO:0000790//nuclear chromatin;GO:0005575//cellular_component;GO:0005622//intracellular;GO:0005623//cell;GO:0005634//nucleus;GO:0005654//nucleoplasm;GO:0005694//chromosome;GO:0005700//polytene chromosome;GO:0005737//cytoplasm;GO:0005829//cytosol;GO:0017053//transcriptional repressor complex;GO:0031974//me…	GO:0001085//RNA polymerase II transcription factor binding;GO:0001103//RNA polymerase II repressing transcription factor binding;GO:0003674//molecular_function;GO:0003682//chromatin binding;GO:0005488//binding;GO:0005515//protein binding;GO:0008134//transcription factor binding;GO:0042393//histone binding;GO:0047869//dimethylpropiothetin dethiomethylase activity;GO:0070491//repressing transcripti…	GO:0000122//negative regulation of transcription from RNA polymerase II promoter;GO:0001503//ossification;GO:0001649//osteoblast differentiation;GO:0001932//regulation of protein phosphorylation;GO:0006139//nucleobase-containing compound metabolic process;GO:0006259//DNA metabolic process;GO:0006281//DNA repair;GO:0006323//DNA packaging;GO:0006325//chromatin organization;GO:0006333//chromatin ass…
fgenesh1_kg.2_241_1667_1_CCBH_CCBI_EXTA	1521	1377	627	490	391	387	60.74	61.11	34.66	30.74	23.15	22.85	52.17	25.58	-1.0282	5.55474e-05	0.000714818	APE_0875.1	KAF3768889.1 putative 5-Methylcytosine G/T mismatch-specific DNA glycosylase [Cryphonectria parasitica EP155]	-	-	-	-	GO:0000228//nuclear chromosome;GO:0000785//chromatin;GO:0000790//nuclear chromatin;GO:0000792//heterochromatin;GO:0005575//cellular_component;GO:0005622//intracellular;GO:0005623//cell;GO:0005634//nucleus;GO:0005654//nucleoplasm;GO:0005694//chromosome;GO:0005720//nuclear heterochromatin;GO:0005730//nucleolus;GO:0005731//nucleolus organizer region;GO:0005737//cytoplasm;GO:0010369//chromocenter;GO:…	GO:0000166//nucleotide binding;GO:0000700//mismatch base pair DNA N-glycosylase activity;GO:0003674//molecular_function;GO:0003676//nucleic acid binding;GO:0003677//DNA binding;GO:0003690//double-stranded DNA binding;GO:0003696//satellite DNA binding;GO:0003824//catalytic activity;GO:0003906//DNA-(apurinic or apyrimidinic site) lyase activity;GO:0004518//nuclease activity;GO:0004519//endonuclease…	GO:0000075//cell cycle checkpoint;GO:0000077//DNA damage checkpoint;GO:0000278//mitotic cell cycle;GO:0006139//nucleobase-containing compound metabolic process;GO:0006220//pyrimidine nucleotide metabolic process;GO:0006244//pyrimidine nucleotide catabolic process;GO:0006259//DNA metabolic process;GO:0006260//DNA replication;GO:0006281//DNA repair;GO:0006284//base-excision repair;GO:0006285//base-…
gw1.7.1623.1	955	880	381	340	227	242	16.75	17.16	9.25	9.37	5.9	6.28	14.3867	7.18333	-1.00201	0.00128328	0.0104167	fft2	KAF3762356.1 hypothetical protein M406DRAFT_236094, partial [Cryphonectria parasitica EP155]	-	-	-	-	GO:0000228//nuclear chromosome;GO:0000775//chromosome, centromeric region;GO:0000781//chromosome, telomeric region;GO:0000785//chromatin;GO:0000792//heterochromatin;GO:0005575//cellular_component;GO:0005622//intracellular;GO:0005623//cell;GO:0005634//nucleus;GO:0005654//nucleoplasm;GO:0005657//replication fork;GO:0005694//chromosome;GO:0005737//cytoplasm;GO:0005739//mitochondrion;GO:0016363//nucl…	GO:0000166//nucleotide binding;GO:0003674//molecular_function;GO:0003676//nucleic acid binding;GO:0003677//DNA binding;GO:0003682//chromatin binding;GO:0003824//catalytic activity;GO:0004386//helicase activity;GO:0005488//binding;GO:0005524//ATP binding;GO:0008094//DNA-dependent ATPase activity;GO:0008144//drug binding;GO:0016462//pyrophosphatase activity;GO:0016787//hydrolase activity;GO:0016817…	GO:0000018//regulation of DNA recombination;GO:0000122//negative regulation of transcription from RNA polymerase II promoter;GO:0000183//chromatin silencing at rDNA;GO:0000729//DNA double-strand break processing;GO:0006139//nucleobase-containing compound metabolic process;GO:0006259//DNA metabolic process;GO:0006281//DNA repair;GO:0006302//double-strand break repair;GO:0006323//DNA packaging;GO:0…
estExt_fgenesh1_kg.C_10269	579	418	357	182	134	138	45.15	36.22	38.53	22.29	15.49	15.91	39.9667	17.8967	-1.15911	0.000334322	0.00333658	--	KAF3770113.1 hypothetical protein M406DRAFT_354264 [Cryphonectria parasitica EP155]	-	-	-	-	-	-	-
Crypa1.estExt_Genewise1.C_13585	16192	14339	5769	4363	4565	4329	1340.72	1319.39	661.11	567.42	560.47	529.98	1107.07	552.623	-1.00238	0.0025222	0.018132	ndk1	KAF3771288.1 hypothetical protein M406DRAFT_78037 [Cryphonectria parasitica EP155]	Metabolism;Metabolism;Metabolism;Metabolism	Global and overview maps;Global and overview maps;Nucleotide metabolism;Nucleotide metabolism	ko01100//Metabolic pathways;ko01110//Biosynthesis of secondary metabolites;ko00230//Purine metabolism;ko00240//Pyrimidine metabolism	K00940;K00940;K00940;K00940	GO:0005575//cellular_component;GO:0005576//extracellular region;GO:0005622//intracellular;GO:0005623//cell;GO:0005634//nucleus;GO:0005737//cytoplasm;GO:0005739//mitochondrion;GO:0005740//mitochondrial envelope;GO:0005758//mitochondrial intermembrane space;GO:0005829//cytosol;GO:0005856//cytoskeleton;GO:0005874//microtubule;GO:0005880//nuclear microtubule;GO:0015630//microtubule cytoskeleton;GO:00…	GO:0000166//nucleotide binding;GO:0000287//magnesium ion binding;GO:0001882//nucleoside binding;GO:0001883//purine nucleoside binding;GO:0003674//molecular_function;GO:0003824//catalytic activity;GO:0004550//nucleoside diphosphate kinase activity;GO:0005488//binding;GO:0005515//protein binding;GO:0005524//ATP binding;GO:0005525//GTP binding;GO:0008017//microtubule binding;GO:0008092//cytoskeletal…	GO:0000278//mitotic cell cycle;GO:0001667//ameboidal-type cell migration;GO:0001932//regulation of protein phosphorylation;GO:0001934//positive regulation of protein phosphorylation;GO:0002009//morphogenesis of an epithelium;GO:0006139//nucleobase-containing compound metabolic process;GO:0006163//purine nucleotide metabolic process;GO:0006164//purine nucleotide biosynthetic process;GO:0006165//nu…
estExt_Genewise1.C_21659	34370	31384	7587	4788	3552	3266	717.61	728.17	219.24	157.01	109.97	100.82	555.007	122.6	-2.17855	2.91442e-06	5.13888e-05	--	KAF3769018.1 hypothetical protein M406DRAFT_273578 [Cryphonectria parasitica EP155]	-	-	-	-	-	-	-
fgenesh1_kg.3_395_3783_0_CCBI1625.g1_CCBH_CCBI_EXTA	345	301	135	72	79	73	27.15	26.32	14.7	8.9	9.22	8.49	22.7233	8.87	-1.35717	2.56386e-05	0.000364327	--	KAF3767671.1 hypothetical protein M406DRAFT_321656 [Cryphonectria parasitica EP155]	-	-	-	-	-	-	-
estExt_Genewise1.C_71635	1031	942	800	281	172	165	32.52	33.01	34.92	13.92	8.04	7.69	33.4833	9.88333	-1.76037	1.53079e-06	2.87445e-05	--	KAF3762781.1 PLC-like phosphodiesterase [Cryphonectria parasitica EP155]	-	-	-	-	-	-	-
Crypa1.estExt_Genewise1.C_80859	1713	1564	1363	63	256	216	59.98	60.85	66.05	3.46	13.29	11.18	62.2933	9.31	-2.74222	3.34899e-05	0.000460615	glcA	KAF3763450.1 family 16 glycoside hydrolase [Cryphonectria parasitica EP155]	-	-	-	-	-	GO:0004553//hydrolase activity, hydrolyzing O-glycosyl compounds;GO:0016651//oxidoreductase activity, acting on NAD(P)H	GO:0005975//carbohydrate metabolic process;GO:0022900//electron transport chain
Crypa1.fgenesh1_pg.C_scaffold_3001268	1874	1762	217	188	52	50	59.92	62.61	9.6	9.44	2.47	2.36	44.0433	4.75667	-3.2109	5.2707e-05	0.000685783	phacB	KAF3768104.1 hypothetical protein M406DRAFT_70202 [Cryphonectria parasitica EP155]	-	-	-	-	GO:0031411//gas vesicle	GO:0005506//iron ion binding;GO:0016705//oxidoreductase activity, acting on paired donors, with incorporation or reduction of molecular oxygen;GO:0020037//heme binding	GO:0031412//gas vesicle organization;GO:0055114//oxidation-reduction process
Crypa1.fgenesh1_pg.C_scaffold_5000270	646	548	311	155	165	151	54.74	51.6	36.47	20.63	20.73	18.92	47.6033	20.0933	-1.24435	8.34361e-07	1.64694e-05	--	KAF3768665.1 hypothetical protein M406DRAFT_71647 [Cryphonectria parasitica EP155]	-	-	-	-	-	-	-
fgenesh1_kg.3_218_2952_1_CCBH_CCBI_EXTA	1200	924	477	148	78	70	46.25	39.58	25.45	8.96	4.46	3.99	37.0933	5.80333	-2.67621	2.07375e-13	1.28273e-11	--	KAF3767118.1 hypothetical protein M406DRAFT_321479 [Cryphonectria parasitica EP155]	-	-	-	-	-	GO:0009055//electron carrier activity	-
estExt_Genewise1.C_20819	14367	13057	17588	3447	2976	3152	392.07	395.96	664.27	147.74	120.42	127.18	484.1	131.78	-1.87717	7.55999e-05	0.000934257	--	KAF3768627.1 hypothetical protein M406DRAFT_273063 [Cryphonectria parasitica EP155]	-	-	-	-	-	-	-
Crypa1.estExt_Genewise1Plus.C_130110	2396	2199	1638	578	611	687	38.6	39.37	36.52	14.62	14.59	16.36	38.1633	15.19	-1.32907	1.6233e-05	0.000242361	--	KAF3760236.1 hypothetical protein M406DRAFT_95762 [Cryphonectria parasitica EP155]	-	-	-	-	-	GO:0005524//ATP binding	GO:0007059//chromosome segregation;GO:0030261//chromosome condensation
e_gw1.1.2595.1	1568	1357	410	289	242	255	47.79	45.96	17.3	13.84	10.94	11.49	37.0167	12.09	-1.61436	7.21055e-05	0.000899724	--	KAF3770459.1 hypothetical protein M406DRAFT_248805 [Cryphonectria parasitica EP155]	-	-	-	-	GO:0005634//nucleus	GO:0004526//ribonuclease P activity	GO:0008033//tRNA processing
Crypa1.estExt_fgenesh1_pg.C_40187	558	523	99	51	32	35	18.75	19.53	4.6	2.69	1.59	1.74	14.2933	2.00667	-2.83247	5.89679e-07	1.20297e-05	--	KAF3765049.1 hypothetical protein M406DRAFT_107000 [Cryphonectria parasitica EP155]	-	-	-	-	-	-	-
estExt_Genewise1.C_71167	2772	2649	756	834	499	545	44.16	46.9	16.67	20.87	11.79	12.84	35.91	15.1667	-1.24348	0.00729532	0.0438363	mcm4	KAF3762576.1 cell division control protein 54 [Cryphonectria parasitica EP155]	Cellular Processes;Cellular Processes;Genetic Information Processing	Cell growth and death;Cell growth and death;Replication and repair	ko04111//Cell cycle - yeast;ko04113//Meiosis - yeast;ko03030//DNA replication	K02212;K02212;K02212	GO:0000228//nuclear chromosome;GO:0000347//THO complex;GO:0000785//chromatin;GO:0000790//nuclear chromatin;GO:0005575//cellular_component;GO:0005622//intracellular;GO:0005623//cell;GO:0005634//nucleus;GO:0005654//nucleoplasm;GO:0005656//nuclear pre-replicative complex;GO:0005657//replication fork;GO:0005694//chromosome;GO:0005730//nucleolus;GO:0005737//cytoplasm;GO:0005829//cytosol;GO:0010007//ma…	GO:0000166//nucleotide binding;GO:0003674//molecular_function;GO:0003676//nucleic acid binding;GO:0003677//DNA binding;GO:0003678//DNA helicase activity;GO:0003682//chromatin binding;GO:0003688//DNA replication origin binding;GO:0003690//double-stranded DNA binding;GO:0003697//single-stranded DNA binding;GO:0003824//catalytic activity;GO:0004003//ATP-dependent DNA helicase activity;GO:0004386//he…	GO:0000003//reproduction;GO:0000226//microtubule cytoskeleton organization;GO:0000278//mitotic cell cycle;GO:0000280//nuclear division;GO:0000724//double-strand break repair via homologous recombination;GO:0000725//recombinational repair;GO:0000727//double-strand break repair via break-induced replication;GO:0003006//developmental process involved in reproduction;GO:0006139//nucleobase-containing…
estExt_fgenesh1_pm.C_50738	4490	4119	375	531	334	436	70.54	71.91	8.15	13.1	7.78	10.13	50.2	10.3367	-2.27992	0.00323991	0.0225623	isp4	KAF3765031.1 putative isp4 protein [Cryphonectria parasitica EP155]	-	-	-	-	-	GO:0015198//oligopeptide transporter activity	GO:0055085//transmembrane transport
Crypa1.fgenesh1_pm.C_scaffold_9000351	313	271	1240	72	51	55	9.88	9.5	54.16	3.57	2.39	2.57	24.5133	2.84333	-3.10791	0.000211445	0.00226043	STL1	KAF3761856.1 hypothetical protein M406DRAFT_64951 [Cryphonectria parasitica EP155]	-	-	-	-	GO:0005887//integral component of plasma membrane;GO:0016021//integral component of membrane	GO:0015114//phosphate ion transmembrane transporter activity;GO:0015307//drug:proton antiporter activity;GO:0022857//transmembrane transporter activity;GO:0042910//xenobiotic transporter activity;GO:0051119//sugar transmembrane transporter activity	GO:0006817//phosphate ion transport;GO:0006855//drug transmembrane transport;GO:0008643//carbohydrate transport;GO:0042493//response to drug;GO:0042908//xenobiotic transport;GO:0055085//transmembrane transport
Crypa1.e_gw1.3.1530.1	2186	2102	1916	506	352	412	64.54	68.96	78.29	23.46	15.41	17.98	70.5967	18.95	-1.8974	8.64603e-08	2.08786e-06	MSMEG_5835	KAF3766761.1 hypothetical protein M406DRAFT_39819 [Cryphonectria parasitica EP155]	-	-	-	-	GO:0009331//glycerol-3-phosphate dehydrogenase complex	GO:0000104//succinate dehydrogenase activity;GO:0003824//catalytic activity;GO:0004148//dihydrolipoyl dehydrogenase activity;GO:0004368//glycerol-3-phosphate dehydrogenase activity;GO:0004729//oxygen-dependent protoporphyrinogen oxidase activity;GO:0004791//thioredoxin-disulfide reductase activity;GO:0008734//L-aspartate oxidase activity;GO:0015036//disulfide oxidoreductase activity;GO:0016166//p…	GO:0006071//glycerol metabolic process;GO:0006096//glycolytic process;GO:0006099//tricarboxylic acid cycle;GO:0006400//tRNA modification;GO:0006744//ubiquinone biosynthetic process;GO:0006779//porphyrin-containing compound biosynthetic process;GO:0006790//sulfur compound metabolic process;GO:0009060//aerobic respiration;GO:0009061//anaerobic respiration;GO:0009228//thiamine biosynthetic process;G…
fgenesh1_kg.6_277_2142_1_CCBH_CCBI_EXTA	34313	27515	6639	5793	1145	849	2219.44	1977.74	594.32	588.53	109.82	81.19	1597.17	259.847	-2.61978	0.00136001	0.0109093	--	KAF3763679.1 hypothetical protein M406DRAFT_323246 [Cryphonectria parasitica EP155]	-	-	-	-	-	-	-
estExt_fgenesh1_pm.C_60306	1917	1551	383	383	239	276	106.17	95.45	29.36	33.32	19.63	22.6	76.9933	25.1833	-1.61226	0.00174846	0.0134919	ascJ	KAF3763427.1 NAD(P)-binding protein [Cryphonectria parasitica EP155]	-	-	-	-	-	GO:0003824//catalytic activity;GO:0004316//3-oxoacyl-[acyl-carrier-protein] reductase (NADPH) activity;GO:0008667//2,3-dihydro-2,3-dihydroxybenzoate dehydrogenase activity;GO:0008678//2-deoxy-D-gluconate 3-dehydrogenase activity;GO:0016491//oxidoreductase activity;GO:0016630//protochlorophyllide reductase activity;GO:0016655//oxidoreductase activity, acting on NAD(P)H, quinone or similar compound…	GO:0000272//polysaccharide catabolic process;GO:0006633//fatty acid biosynthetic process;GO:0008152//metabolic process;GO:0015995//chlorophyll biosynthetic process;GO:0019439//aromatic compound catabolic process;GO:0055114//oxidation-reduction process
estExt_fgenesh1_kg.C_100016	361	308	618	51	47	36	18.58	17.61	44.01	4.12	3.59	2.74	26.7333	3.48333	-2.9401	2.37893e-06	4.27283e-05	--	KAF3760145.1 hypothetical protein M406DRAFT_358516 [Cryphonectria parasitica EP155]	-	-	-	-	-	-	GO:0030638//polyketide metabolic process
Crypa1.estExt_fgenesh1_kg.C_130032	5396	4981	1196	940	628	702	194.7	199.72	59.73	53.27	33.6	37.45	151.383	41.44	-1.86911	8.8764e-05	0.00107177	--	KAF3760223.1 hypothetical protein M406DRAFT_104650 [Cryphonectria parasitica EP155]	-	-	-	-	-	-	-
estExt_Genewise1Plus.C_21402	1998	1821	808	419	447	397	55.78	56.5	31.22	18.37	18.5	16.39	47.8333	17.7533	-1.42993	1.65945e-07	3.7637e-06	--	KAF3768910.1 hypothetical protein M406DRAFT_286933 [Cryphonectria parasitica EP155]	-	-	-	-	-	-	-
estExt_fgenesh1_kg.C_90219	17886	16206	21781	4564	3776	3585	831.96	837.68	1402.17	333.43	260.43	246.55	1023.94	280.137	-1.86992	8.15688e-05	0.000998419	--	KAF3760871.1 hypothetical protein M406DRAFT_358382 [Cryphonectria parasitica EP155]	-	-	-	-	-	-	-
Crypa1.e_gw1.2.1354.1	1090	935	814	410	289	296	33.96	32.37	35.1	20.06	13.35	13.63	33.81	15.68	-1.10852	0.00130637	0.0105744	nodX	KAF3765648.1 hypothetical protein M406DRAFT_37529 [Cryphonectria parasitica EP155]	-	-	-	-	-	GO:0005515//protein binding;GO:0008410//CoA-transferase activity;GO:0033608//formyl-CoA transferase activity	GO:0009636//response to toxic substance;GO:0033611//oxalate catabolic process
Crypa1.estExt_fgenesh1_kg.C_30344	2336	1803	1354	363	650	569	150.91	129.43	121.06	36.83	62.26	54.35	133.8	51.1467	-1.38737	0.00176344	0.0135841	--	KAF3767690.1 hypothetical protein M406DRAFT_102065 [Cryphonectria parasitica EP155]	-	-	-	-	-	-	-
estExt_Genewise1.C_11196	3055	2995	2853	669	942	881	116.43	126.84	150.48	40.05	53.23	49.64	131.25	47.64	-1.46207	0.000973811	0.00826852	SPBC9B6.03	KAF3769944.1 hypothetical protein M406DRAFT_270950 [Cryphonectria parasitica EP155]	-	-	-	-	GO:0000322//storage vacuole;GO:0000323//lytic vacuole;GO:0000324//fungal-type vacuole;GO:0000329//fungal-type vacuole membrane;GO:0005575//cellular_component;GO:0005622//intracellular;GO:0005623//cell;GO:0005737//cytoplasm;GO:0005739//mitochondrion;GO:0005768//endosome;GO:0005773//vacuole;GO:0005774//vacuolar membrane;GO:0005829//cytosol;GO:0010008//endosome membrane;GO:0012505//endomembrane syst…	GO:0000285//1-phosphatidylinositol-3-phosphate 5-kinase activity;GO:0003674//molecular_function;GO:0003824//catalytic activity;GO:0005488//binding;GO:0005543//phospholipid binding;GO:0008270//zinc ion binding;GO:0008289//lipid binding;GO:0016301//kinase activity;GO:0016307//phosphatidylinositol phosphate kinase activity;GO:0016740//transferase activity;GO:0016772//transferase activity, transferri…	GO:0006464//cellular protein modification process;GO:0006629//lipid metabolic process;GO:0006644//phospholipid metabolic process;GO:0006650//glycerophospholipid metabolic process;GO:0006793//phosphorus metabolic process;GO:0006796//phosphate-containing compound metabolic process;GO:0006807//nitrogen compound metabolic process;GO:0006810//transport;GO:0008150//biological_process;GO:0008152//metabo…
Crypa1.fgenesh1_pg.C_scaffold_1001094	1473	1191	17	6	18	8	99.45	89.36	1.59	0.64	1.8	0.8	63.4667	1.08	-5.8769	8.27232e-07	1.63846e-05	--	KAF3770594.1 hypothetical protein M406DRAFT_66997 [Cryphonectria parasitica EP155]	-	-	-	-	GO:0016020//membrane	GO:0005102//receptor binding;GO:0043548//phosphatidylinositol 3-kinase binding	GO:0014068//positive regulation of phosphatidylinositol 3-kinase signaling;GO:0050776//regulation of immune response
estExt_fgenesh1_pg.C_50746	709	629	1456	345	137	158	12.19	12.02	34.66	9.33	3.49	4.02	19.6233	5.61333	-1.80564	0.00827119	0.0485896	ste11	KAF3764854.1 hypothetical protein M406DRAFT_351932 [Cryphonectria parasitica EP155]	-	-	-	-	GO:0005634//nucleus	GO:0008301//DNA binding, bending	GO:0007531//mating type determination;GO:0045895//positive regulation of mating-type specific transcription, DNA-templated
fgenesh1_pm.6_447	1337	1159	1411	462	254	318	41.42	39.9	60.5	22.48	11.67	14.57	47.2733	16.24	-1.54147	0.000909394	0.0077976	AFT10-1	KAF3763691.1 acyl-CoA dehydrogenase NM domain-like protein [Cryphonectria parasitica EP155]	-	-	-	-	-	GO:0016491//oxidoreductase activity;GO:0016627//oxidoreductase activity, acting on the CH-CH group of donors;GO:0018515//pimeloyl-CoA dehydrogenase activity;GO:0050660//flavin adenine dinucleotide binding	GO:0006790//sulfur compound metabolic process;GO:0055114//oxidation-reduction process
estExt_fgenesh1_pm.C_80105	6888	6153	1210	355	459	505	232.07	230.37	56.42	18.79	22.93	25.16	172.953	22.2933	-2.9557	9.50313e-08	2.28055e-06	FAH12	KAF3761354.1 hypothetical protein M406DRAFT_347801 [Cryphonectria parasitica EP155]	Metabolism;Metabolism;Metabolism	Global and overview maps;Global and overview maps;Lipid metabolism	ko01100//Metabolic pathways;ko01212//Fatty acid metabolism;ko01040//Biosynthesis of unsaturated fatty acids	K22993;K22993;K22993	-	GO:0016717//oxidoreductase activity, acting on paired donors, with oxidation of a pair of donors resulting in the reduction of molecular oxygen to two molecules of water	GO:0006629//lipid metabolic process;GO:0055114//oxidation-reduction process
gw1.5.624.1	1773	1588	1173	596	324	383	96.92	96.47	88.75	51.17	26.26	30.96	94.0467	36.13	-1.38018	3.82011e-05	0.000516206	ung1	KAF3764392.1 uracil-DNA glycosylase, partial [Cryphonectria parasitica EP155]	Genetic Information Processing	Replication and repair	ko03410//Base excision repair	K03648	GO:0005575//cellular_component;GO:0005622//intracellular;GO:0005623//cell;GO:0005634//nucleus;GO:0005654//nucleoplasm;GO:0005737//cytoplasm;GO:0005739//mitochondrion;GO:0031974//membrane-enclosed lumen;GO:0031981//nuclear lumen;GO:0043226//organelle;GO:0043227//membrane-bounded organelle;GO:0043229//intracellular organelle;GO:0043231//intracellular membrane-bounded organelle;GO:0043233//organelle…	GO:0003674//molecular_function;GO:0003676//nucleic acid binding;GO:0003677//DNA binding;GO:0003684//damaged DNA binding;GO:0003824//catalytic activity;GO:0004844//uracil DNA N-glycosylase activity;GO:0005488//binding;GO:0016787//hydrolase activity;GO:0016798//hydrolase activity, acting on glycosyl bonds;GO:0016799//hydrolase activity, hydrolyzing N-glycosyl compounds;GO:0019104//DNA N-glycosylase…	GO:0000018//regulation of DNA recombination;GO:0002200//somatic diversification of immune receptors;GO:0002376//immune system process;GO:0002377//immunoglobulin production;GO:0002440//production of molecular mediator of immune response;GO:0002520//immune system development;GO:0002562//somatic diversification of immune receptors via germline recombination within a single locus;GO:0002566//somatic …
Crypa1.fgenesh1_pg.C_scaffold_1000425	222	224	255	29	19	20	8.45	9.48	13.44	1.73	1.07	1.13	10.4567	1.31	-2.99678	2.09497e-09	7.16939e-08	--	KAF3769868.1 hypothetical protein M406DRAFT_66328 [Cryphonectria parasitica EP155]	-	-	-	-	GO:0019867//outer membrane	-	GO:0009297//pilus assembly
fgenesh1_kg.8_526_687_1_CCBH_CCBI_EXTA	3086	2676	2152	663	704	671	139.96	134.87	135.08	47.23	47.34	44.99	136.637	46.52	-1.55442	2.72256e-07	5.91952e-06	--	KAF3761939.1 hypothetical protein M406DRAFT_324291 [Cryphonectria parasitica EP155]	-	-	-	-	-	-	-
estExt_Genewise1Plus.C_42348	3973	3744	337	368	136	145	62.27	65.2	7.31	9.06	3.16	3.36	44.9267	5.19333	-3.11284	9.50792e-05	0.00113614	YAT1	KAF3766315.1 hypothetical protein M406DRAFT_290756 [Cryphonectria parasitica EP155]	Cellular Processes	Transport and catabolism	ko04146//Peroxisome	K00624	GO:0005575//cellular_component;GO:0005622//intracellular;GO:0005623//cell;GO:0005737//cytoplasm;GO:0005739//mitochondrion;GO:0005740//mitochondrial envelope;GO:0005743//mitochondrial inner membrane;GO:0016020//membrane;GO:0019866//organelle inner membrane;GO:0031090//organelle membrane;GO:0031966//mitochondrial membrane;GO:0031967//organelle envelope;GO:0031975//envelope;GO:0043226//organelle;GO:…	GO:0003674//molecular_function;GO:0003824//catalytic activity;GO:0004092//carnitine O-acetyltransferase activity;GO:0008374//O-acyltransferase activity;GO:0016406//carnitine O-acyltransferase activity;GO:0016407//acetyltransferase activity;GO:0016413//O-acetyltransferase activity;GO:0016740//transferase activity;GO:0016746//transferase activity, transferring acyl groups;GO:0016747//transferase ac…	GO:0006066//alcohol metabolic process;GO:0006082//organic acid metabolic process;GO:0006575//cellular modified amino acid metabolic process;GO:0006577//amino-acid betaine metabolic process;GO:0006629//lipid metabolic process;GO:0006631//fatty acid metabolic process;GO:0006807//nitrogen compound metabolic process;GO:0006810//transport;GO:0008150//biological_process;GO:0008152//metabolic process;GO…
Crypa1.estExt_fgenesh1_pm.C_60459	1957	1808	546	508	397	484	55.93	57.42	21.6	22.8	16.82	20.45	44.9833	20.0233	-1.16771	0.00643033	0.0395847	gloP	KAF3762804.1 hypothetical protein M406DRAFT_99177 [Cryphonectria parasitica EP155]	-	-	-	-	-	GO:0005506//iron ion binding;GO:0016705//oxidoreductase activity, acting on paired donors, with incorporation or reduction of molecular oxygen;GO:0020037//heme binding	GO:0055114//oxidation-reduction process
estExt_fgenesh1_pm.C_40807	13153	11767	1133	2258	720	891	542.78	539.61	64.71	146.35	44.06	54.36	382.367	81.59	-2.22849	0.00721035	0.0434839	ARD1	KAF3766342.1 GroES-like protein [Cryphonectria parasitica EP155]	Metabolism;Metabolism	Global and overview maps;Carbohydrate metabolism	ko01100//Metabolic pathways;ko00040//Pentose and glucuronate interconversions	K17818;K17818	-	GO:0004024//alcohol dehydrogenase activity, zinc-dependent;GO:0008270//zinc ion binding;GO:0008743//L-threonine 3-dehydrogenase activity;GO:0016491//oxidoreductase activity;GO:0016655//oxidoreductase activity, acting on NAD(P)H, quinone or similar compound as acceptor;GO:0018467//formaldehyde dehydrogenase activity;GO:0018659//4-hydroxybenzoate 3-monooxygenase activity;GO:0050607//mycothiol-depen…	GO:0006113//fermentation;GO:0006567//threonine catabolic process;GO:0008152//metabolic process;GO:0009404//toxin metabolic process;GO:0010127//mycothiol-dependent detoxification;GO:0018874//benzoate metabolic process;GO:0019439//aromatic compound catabolic process;GO:0030494//bacteriochlorophyll biosynthetic process;GO:0046292//formaldehyde metabolic process;GO:0055114//oxidation-reduction process
estExt_fgenesh1_pg.C_50473	497	417	1489	148	71	99	6.33	5.9	26.24	2.96	1.34	1.86	12.8233	2.05333	-2.64273	0.000631217	0.00576266	AbaA	KAF3764559.1 hypothetical protein M406DRAFT_351786 [Cryphonectria parasitica EP155]	Environmental Information Processing;Environmental Information Processing	Signal transduction;Signal transduction	ko04011//MAPK signaling pathway - yeast;ko04392//Hippo signaling pathway - multiple species	K09448;K09448	GO:0005672//transcription factor TFIIA complex;GO:0016020//membrane	GO:0003676//nucleic acid binding;GO:0003700//transcription factor activity, sequence-specific DNA binding;GO:0046873//metal ion transmembrane transporter activity	GO:0006355//regulation of transcription, DNA-templated;GO:0006367//transcription initiation from RNA polymerase II promoter;GO:0030001//metal ion transport;GO:0055085//transmembrane transport
Crypa1.estExt_fgenesh1_pg.C_50267	2228	1999	197	82	213	202	58.06	57.89	7.1	3.36	8.23	7.78	41.0167	6.45667	-2.66735	0.00201769	0.0151254	mns1B	KAF3768668.1 family 47 glycoside hydrolase [Cryphonectria parasitica EP155]	Metabolism;Genetic Information Processing;Metabolism;Metabolism	Global and overview maps;Folding, sorting and degradation;Glycan biosynthesis and metabolism;Glycan biosynthesis and metabolism	ko01100//Metabolic pathways;ko04141//Protein processing in endoplasmic reticulum;ko00510//N-Glycan biosynthesis;ko00513//Various types of N-glycan biosynthesis	K01230;K01230;K01230;K01230	GO:0016020//membrane	GO:0004571//mannosyl-oligosaccharide 1,2-alpha-mannosidase activity;GO:0005509//calcium ion binding	-
estExt_Genewise1Plus.C_33011	1045	802	220	111	150	193	33.1	28.23	9.64	5.52	7.05	9.04	23.6567	7.20333	-1.71551	0.00235387	0.0171781	EAPA	KAF3767941.1 acid protease [Cryphonectria parasitica EP155]	-	-	-	-	GO:0005575//cellular_component;GO:0005576//extracellular region	GO:0003674//molecular_function;GO:0003824//catalytic activity;GO:0004175//endopeptidase activity;GO:0004190//aspartic-type endopeptidase activity;GO:0008233//peptidase activity;GO:0016787//hydrolase activity;GO:0070001//aspartic-type peptidase activity;GO:0070011//peptidase activity, acting on L-amino acid peptides	GO:0006508//proteolysis;GO:0006807//nitrogen compound metabolic process;GO:0008150//biological_process;GO:0008152//metabolic process;GO:0009405//pathogenesis;GO:0019538//protein metabolic process;GO:0043170//macromolecule metabolic process;GO:0044238//primary metabolic process;GO:0044419//interspecies interaction between organisms;GO:0051704//multi-organism process;GO:0071704//organic substance m…
fgenesh1_pg.2_475	2752	2247	689	422	376	403	180.77	164.02	62.64	43.54	36.62	39.14	135.81	39.7667	-1.77196	1.23664e-05	0.000191745	cctP	KAF3768853.1 hypothetical protein M406DRAFT_327269 [Cryphonectria parasitica EP155]	-	-	-	-	GO:0016020//membrane	GO:0005247//voltage-gated chloride channel activity	GO:0006821//chloride transport;GO:0043386//mycotoxin biosynthetic process;GO:0055085//transmembrane transport
e_gw1.8.435.1	1335	1041	1794	406	219	190	60.01	52	111.61	28.66	14.6	12.63	74.54	18.63	-2.00039	0.000492709	0.00468682	--	KAF3761676.1 hypothetical protein M406DRAFT_266796 [Cryphonectria parasitica EP155]	-	-	-	-	GO:0005575//cellular_component;GO:0005622//intracellular;GO:0005623//cell;GO:0005737//cytoplasm;GO:0005739//mitochondrion;GO:0005794//Golgi apparatus;GO:0005829//cytosol;GO:0012505//endomembrane system;GO:0043226//organelle;GO:0043227//membrane-bounded organelle;GO:0043229//intracellular organelle;GO:0043231//intracellular membrane-bounded organelle;GO:0044424//intracellular part;GO:0044444//cyto…	GO:0003674//molecular_function	GO:0002790//peptide secretion;GO:0006810//transport;GO:0006996//organelle organization;GO:0007030//Golgi organization;GO:0008104//protein localization;GO:0008150//biological_process;GO:0009306//protein secretion;GO:0009987//cellular process;GO:0010256//endomembrane system organization;GO:0015031//protein transport;GO:0015833//peptide transport;GO:0016043//cellular component organization;GO:003294…
Crypa1.estExt_fgenesh1_kg.C_10191	683	468	257	44	46	34	40.71	31	21.2	4.12	4.07	3	30.97	3.73	-3.05362	1.09164e-21	1.23794e-19	--	KAF3769901.1 hypothetical protein M406DRAFT_100615 [Cryphonectria parasitica EP155]	-	-	-	-	-	-	-
fgenesh1_pm.7_612	800	625	287	236	191	185	72.5	62.94	36	33.59	25.67	24.79	57.1467	28.0167	-1.02838	0.000711924	0.00633158	ARF6	KAF3762867.1 ARF/SAR superfamily [Cryphonectria parasitica EP155]	Cellular Processes	Transport and catabolism	ko04144//Endocytosis	K07941	GO:0000139//Golgi membrane;GO:0000935//barrier septum;GO:0001726//ruffle;GO:0005575//cellular_component;GO:0005622//intracellular;GO:0005623//cell;GO:0005737//cytoplasm;GO:0005768//endosome;GO:0005769//early endosome;GO:0005794//Golgi apparatus;GO:0005829//cytosol;GO:0005886//plasma membrane;GO:0005933//cellular bud;GO:0005934//cellular bud tip;GO:0005935//cellular bud neck;GO:0005938//cell corte…	GO:0000166//nucleotide binding;GO:0001882//nucleoside binding;GO:0001883//purine nucleoside binding;GO:0003674//molecular_function;GO:0003676//nucleic acid binding;GO:0003723//RNA binding;GO:0003729//mRNA binding;GO:0003824//catalytic activity;GO:0003873//6-phosphofructo-2-kinase activity;GO:0003924//GTPase activity;GO:0003956//NAD(P)+-protein-arginine ADP-ribosyltransferase activity;GO:0005488//…	GO:0000003//reproduction;GO:0000278//mitotic cell cycle;GO:0000280//nuclear division;GO:0000281//mitotic cytokinesis;GO:0000282//cellular bud site selection;GO:0000768//syncytium formation by plasma membrane fusion;GO:0000910//cytokinesis;GO:0001505//regulation of neurotransmitter levels;GO:0001558//regulation of cell growth;GO:0001654//eye development;GO:0001745//compound eye morphogenesis;GO:00…
Crypa1.estExt_fgenesh1_kg.C_50311	428	242	122	32	25	34	32.14	20.2	12.68	3.77	2.78	3.78	21.6733	3.44333	-2.65404	9.79329e-11	4.29087e-09	--	KAF3769040.1 hypothetical protein M406DRAFT_102961 [Cryphonectria parasitica EP155]	-	-	-	-	-	-	-
e_gw1.3.3389.1	5924	4732	142	37	2	4	338.02	300.05	11.21	3.32	0.17	0.34	216.427	1.27667	-7.40535	1.68349e-09	5.95618e-08	--	KAF3767175.1 putative short chain dehydrogenase/ reductase [Cryphonectria parasitica EP155]	-	-	-	-	-	GO:0004316//3-oxoacyl-[acyl-carrier-protein] reductase (NADPH) activity;GO:0008667//2,3-dihydro-2,3-dihydroxybenzoate dehydrogenase activity;GO:0008678//2-deoxy-D-gluconate 3-dehydrogenase activity;GO:0016491//oxidoreductase activity;GO:0050662//coenzyme binding;GO:0051287//NAD binding	GO:0000272//polysaccharide catabolic process;GO:0006633//fatty acid biosynthetic process;GO:0055114//oxidation-reduction process
e_gw1.1.1660.1	332	282	104	76	70	70	25.93	24.47	11.24	9.32	8.11	8.08	20.5467	8.50333	-1.2728	0.000867169	0.00753044	FGP1	KAF3770304.1 hypothetical protein M406DRAFT_248636, partial [Cryphonectria parasitica EP155]	-	-	-	-	GO:0000228//nuclear chromosome;GO:0000785//chromatin;GO:0000790//nuclear chromatin;GO:0005575//cellular_component;GO:0005622//intracellular;GO:0005623//cell;GO:0005634//nucleus;GO:0005694//chromosome;GO:0031974//membrane-enclosed lumen;GO:0031981//nuclear lumen;GO:0043226//organelle;GO:0043227//membrane-bounded organelle;GO:0043228//non-membrane-bounded organelle;GO:0043229//intracellular organel…	GO:0003674//molecular_function;GO:0003676//nucleic acid binding;GO:0003677//DNA binding;GO:0003700//transcription factor activity, sequence-specific DNA binding;GO:0005488//binding;GO:0043565//sequence-specific DNA binding;GO:0097159//organic cyclic compound binding;GO:1901363//heterocyclic compound binding	GO:0000746//conjugation;GO:0006139//nucleobase-containing compound metabolic process;GO:0006351//transcription, DNA-templated;GO:0006355//regulation of transcription, DNA-templated;GO:0006357//regulation of transcription from RNA polymerase II promoter;GO:0006725//cellular aromatic compound metabolic process;GO:0006807//nitrogen compound metabolic process;GO:0007154//cell communication;GO:0007155…
Crypa1.gw1.2.789.1	23	19	3	0	0	1	2.07	1.9	0.37	0	0	0.13	1.44667	0.0433333	-5.06111	0.00236755	0.0172561	dotB	KAF3766141.1 hypothetical protein M406DRAFT_18749, partial [Cryphonectria parasitica EP155]	-	-	-	-	-	GO:0004601//peroxidase activity	-
Crypa1.fgenesh1_pm.C_scaffold_9000407	5984	5690	12322	1645	1955	1998	148.04	156.43	421.9	63.92	71.72	73.08	242.123	69.5733	-1.79914	0.00582672	0.0365696	--	KAF3761938.1 hypothetical protein M406DRAFT_65007 [Cryphonectria parasitica EP155]	-	-	-	-	-	-	-
Crypa1.estExt_fgenesh1_kg.C_10690	176	167	130	52	56	61	16.76	17.67	17.13	7.78	7.91	8.59	17.1867	8.09333	-1.08648	0.00577114	0.0362855	--	KAF3770922.1 hypothetical protein M406DRAFT_101045, partial [Cryphonectria parasitica EP155]	-	-	-	-	-	-	-
estExt_fgenesh1_kg.C_40222	2443	2136	1356	702	545	514	164.07	159.41	126.04	74.05	54.27	51.04	149.84	59.7867	-1.32553	3.92465e-09	1.26101e-07	--	KAF3765792.1 hypothetical protein M406DRAFT_356056 [Cryphonectria parasitica EP155]	-	-	-	-	-	-	-
fgenesh1_kg.7_108_1883_1_CCBH_CCBI_EXTA	2236	2061	1105	732	546	585	81.37	83.35	55.66	41.84	29.46	31.48	73.46	34.26	-1.10043	5.04939e-08	1.28648e-06	HAP3	KAF3762379.1 hypothetical protein M406DRAFT_323526 [Cryphonectria parasitica EP155]	-	-	-	-	GO:0000228//nuclear chromosome;GO:0000785//chromatin;GO:0000790//nuclear chromatin;GO:0005575//cellular_component;GO:0005622//intracellular;GO:0005623//cell;GO:0005634//nucleus;GO:0005654//nucleoplasm;GO:0005667//transcription factor complex;GO:0005669//transcription factor TFIID complex;GO:0005694//chromosome;GO:0016602//CCAAT-binding factor complex;GO:0031974//membrane-enclosed lumen;GO:0031981…	GO:0000981//RNA polymerase II transcription factor activity, sequence-specific DNA binding;GO:0000982//transcription factor activity, RNA polymerase II core promoter proximal region sequence-specific binding;GO:0001067//regulatory region nucleic acid binding;GO:0001077//transcriptional activator activity, RNA polymerase II core promoter proximal region sequence-specific binding;GO:0001228//transc…	GO:0000429//carbon catabolite regulation of transcription from RNA polymerase II promoter;GO:0000436//carbon catabolite activation of transcription from RNA polymerase II promoter;GO:0006109//regulation of carbohydrate metabolic process;GO:0006139//nucleobase-containing compound metabolic process;GO:0006351//transcription, DNA-templated;GO:0006352//DNA-templated transcription, initiation;GO:00063…
Crypa1.estExt_fgenesh1_pm.C_20251	1055	938	60	3	9	10	21.03	20.77	1.65	0.09	0.27	0.29	14.4833	0.216667	-6.06277	1.85068e-10	7.61808e-09	isp4	KAF3765669.1 hypothetical protein M406DRAFT_97307 [Cryphonectria parasitica EP155]	-	-	-	-	GO:0016020//membrane	GO:0004984//olfactory receptor activity;GO:0005549//odorant binding;GO:0015198//oligopeptide transporter activity	GO:0007608//sensory perception of smell;GO:0055085//transmembrane transport
fgenesh1_pm.2_569	90	94	15	13	7	8	3.58	4.16	0.83	0.81	0.41	0.47	2.85667	0.563333	-2.34227	0.0013839	0.0110703	SRPK3	KAF3769136.1 kinase-like protein [Cryphonectria parasitica EP155]	-	-	-	-	-	GO:0004672//protein kinase activity;GO:0005524//ATP binding	GO:0006468//protein phosphorylation
Crypa1.estExt_Genewise1Plus.C_30461	600	523	315	174	172	162	20.02	19.39	14.54	9.12	8.51	7.99	17.9833	8.54	-1.07435	1.233e-05	0.000191695	MSC2	KAF3766990.1 hypothetical protein M406DRAFT_89586 [Cryphonectria parasitica EP155]	-	-	-	-	GO:0000139//Golgi membrane;GO:0005575//cellular_component;GO:0005622//intracellular;GO:0005623//cell;GO:0005634//nucleus;GO:0005635//nuclear envelope;GO:0005730//nucleolus;GO:0005737//cytoplasm;GO:0005773//vacuole;GO:0005774//vacuolar membrane;GO:0005783//endoplasmic reticulum;GO:0005789//endoplasmic reticulum membrane;GO:0005794//Golgi apparatus;GO:0005801//cis-Golgi network;GO:0005886//plasma m…	GO:0003674//molecular_function;GO:0005215//transporter activity;GO:0005385//zinc ion transmembrane transporter activity;GO:0005488//binding;GO:0008270//zinc ion binding;GO:0008324//cation transmembrane transporter activity;GO:0015075//ion transmembrane transporter activity;GO:0015318//inorganic solute uptake transmembrane transporter activity;GO:0015562//efflux transmembrane transporter activity;…	GO:0000041//transition metal ion transport;GO:0006810//transport;GO:0006811//ion transport;GO:0006812//cation transport;GO:0006824//cobalt ion transport;GO:0006829//zinc II ion transport;GO:0006873//cellular ion homeostasis;GO:0006875//cellular metal ion homeostasis;GO:0006882//cellular zinc ion homeostasis;GO:0006950//response to stress;GO:0008150//biological_process;GO:0009636//response to toxi…
e_gw1.6.1476.1	1288	1179	190	223	135	133	72.04	73.28	14.71	19.59	11.2	11	53.3433	13.93	-1.93711	0.00232667	0.0170117	--	KAF3763375.1 HET-domain-containing protein, partial [Cryphonectria parasitica EP155]	-	-	-	-	-	-	-
Crypa1.fgenesh1_pg.C_scaffold_4000301	960	818	251	131	82	60	36.72	34.77	13.29	7.87	4.65	3.39	28.26	5.30333	-2.41379	2.68893e-07	5.85742e-06	--	KAF3764930.1 hypothetical protein M406DRAFT_70560 [Cryphonectria parasitica EP155]	-	-	-	-	GO:0005575//cellular_component;GO:0005622//intracellular;GO:0005623//cell;GO:0005737//cytoplasm;GO:0005856//cytoskeleton;GO:0043226//organelle;GO:0043228//non-membrane-bounded organelle;GO:0043229//intracellular organelle;GO:0043232//intracellular non-membrane-bounded organelle;GO:0044424//intracellular part;GO:0044464//cell part	GO:0003674//molecular_function;GO:0005488//binding;GO:0005515//protein binding;GO:0051082//unfolded protein binding	GO:0006996//organelle organization;GO:0007010//cytoskeleton organization;GO:0008150//biological_process;GO:0009987//cellular process;GO:0016043//cellular component organization;GO:0071840//cellular component organization or biogenesis
estExt_fgenesh1_kg.C_10433	938	775	547	109	58	85	47.45	43.57	38.3	8.66	4.35	6.36	43.1067	6.45667	-2.73905	2.25599e-19	2.3093e-17	--	KAF3770376.1 hypothetical protein M406DRAFT_354420 [Cryphonectria parasitica EP155]	-	-	-	-	-	-	-
gw1.1.832.1	1671	1474	596	436	430	395	61.56	60.34	30.39	25.23	23.49	21.52	50.7633	23.4133	-1.11646	0.000432096	0.00416157	SAP3	KAF3770580.1 acid protease, partial [Cryphonectria parasitica EP155]	-	-	-	-	-	-	-
Crypa1.fgenesh1_pg.C_scaffold_10000273	166	122	116	4	5	4	9.7	7.92	9.38	0.37	0.43	0.35	9	0.383333	-4.55325	3.04454e-15	2.30171e-13	--	KAF3764007.1 hypothetical protein M406DRAFT_75232 [Cryphonectria parasitica EP155]	-	-	-	-	-	GO:0008168//methyltransferase activity;GO:0008171//O-methyltransferase activity	GO:0008299//isoprenoid biosynthetic process;GO:0009102//biotin biosynthetic process
estExt_Genewise1.C_30369	1086	994	767	259	294	313	36.78	37.41	35.95	13.78	14.77	15.67	36.7133	14.74	-1.31657	8.64663e-05	0.00105502	--	KAF3766786.1 hypothetical protein M406DRAFT_274202 [Cryphonectria parasitica EP155]	-	-	-	-	-	GO:0008080//N-acetyltransferase activity;GO:0008999//ribosomal-protein-alanine N-acetyltransferase activity;GO:0016747//transferase activity, transferring acyl groups other than amino-acyl groups	GO:0006464//cellular protein modification process;GO:0042254//ribosome biogenesis
fgenesh1_pg.3_461	711	611	373	164	182	192	17.69	16.9	12.85	6.41	6.72	7.06	15.8133	6.73	-1.23246	7.08467e-06	0.000116736	--	KAF3767123.1 hypothetical protein M406DRAFT_328223 [Cryphonectria parasitica EP155]	-	-	-	-	-	-	-
estExt_fgenesh1_kg.C_30366	21480	19945	18557	7080	2640	2557	807.73	833.45	965.77	418.16	147.2	142.17	868.983	235.843	-1.8815	0.000253041	0.00262504	--	KAF3767596.1 class I glutamine amidotransferase-like protein [Cryphonectria parasitica EP155]	-	-	-	-	-	GO:0008234//cysteine-type peptidase activity	GO:0006508//proteolysis
Crypa1.estExt_Genewise1.C_50279	2840	2582	793	585	201	241	55.53	56.11	21.46	17.97	5.83	6.97	44.3667	10.2567	-2.11291	8.90964e-05	0.00107464	cry	KAF3769397.1 blue light photoreceptor protein [Cryphonectria parasitica EP155]	-	-	-	-	GO:0005575//cellular_component;GO:0005622//intracellular;GO:0005623//cell;GO:0005737//cytoplasm;GO:0005739//mitochondrion;GO:0043226//organelle;GO:0043227//membrane-bounded organelle;GO:0043229//intracellular organelle;GO:0043231//intracellular membrane-bounded organelle;GO:0044424//intracellular part;GO:0044444//cytoplasmic part;GO:0044464//cell part	GO:0000166//nucleotide binding;GO:0003674//molecular_function;GO:0003676//nucleic acid binding;GO:0003677//DNA binding;GO:0003684//damaged DNA binding;GO:0003824//catalytic activity;GO:0003904//deoxyribodipyrimidine photo-lyase activity;GO:0003913//DNA photolyase activity;GO:0005488//binding;GO:0016829//lyase activity;GO:0016830//carbon-carbon lyase activity;GO:0036094//small molecule binding;GO:…	GO:0000719//photoreactive repair;GO:0006139//nucleobase-containing compound metabolic process;GO:0006259//DNA metabolic process;GO:0006281//DNA repair;GO:0006290//pyrimidine dimer repair;GO:0006464//cellular protein modification process;GO:0006725//cellular aromatic compound metabolic process;GO:0006807//nitrogen compound metabolic process;GO:0006950//response to stress;GO:0006974//cellular respo…
estExt_fgenesh1_kg.C_20408	9837	9019	1513	783	593	667	320.38	326.42	68.2	40.05	28.64	32.12	238.333	33.6033	-2.8263	5.53385e-07	1.14349e-05	ZRT2	KAF3769238.1 putative plasma membrane low affinity zinc ion transporter [Cryphonectria parasitica EP155]	-	-	-	-	GO:0016020//membrane	GO:0046873//metal ion transmembrane transporter activity	GO:0030001//metal ion transport;GO:0055085//transmembrane transport
estExt_fgenesh1_pm.C_80362	7580	6687	711	146	50	65	235.56	230.92	30.58	7.13	2.3	2.99	165.687	4.14	-5.32268	5.08675e-13	3.03291e-11	STL1	KAF3761683.1 general substrate transporter [Cryphonectria parasitica EP155]	-	-	-	-	GO:0005887//integral component of plasma membrane;GO:0016021//integral component of membrane	GO:0008028//monocarboxylic acid transmembrane transporter activity;GO:0015114//phosphate ion transmembrane transporter activity;GO:0015238//drug transmembrane transporter activity;GO:0015295//solute:proton symporter activity;GO:0015307//drug:proton antiporter activity;GO:0015535//fucose:proton symporter activity;GO:0022857//transmembrane transporter activity;GO:0042910//xenobiotic transporter act…	GO:0006810//transport;GO:0006817//phosphate ion transport;GO:0006855//drug transmembrane transport;GO:0008643//carbohydrate transport;GO:0015718//monocarboxylic acid transport;GO:0015756//fucose transport;GO:0015893//drug transport;GO:0042493//response to drug;GO:0042908//xenobiotic transport;GO:0055085//transmembrane transport
Crypa1.e_gw1.6.373.1	2152	1942	151	104	135	148	67.04	67.23	6.51	5.09	6.24	6.82	46.9267	6.05	-2.9554	0.000305998	0.00310481	rhgA	KAF3762874.1 family 28 glycoside hydrolase [Cryphonectria parasitica EP155]	-	-	-	-	-	GO:0004650//polygalacturonase activity	GO:0005975//carbohydrate metabolic process
fgenesh1_pm.6_274	3190	2669	386	523	137	182	116.26	108.09	19.47	29.94	7.4	9.81	81.2733	15.7167	-2.37049	0.00209779	0.0156146	--	KAF3763380.1 phosphoglycerate mutase-like protein [Cryphonectria parasitica EP155]	Metabolism;Metabolism;Metabolism	Global and overview maps;Metabolism of cofactors and vitamins;Metabolism of cofactors and vitamins	ko01100//Metabolic pathways;ko00730//Thiamine metabolism;ko00740//Riboflavin metabolism	K01078;K01078;K01078	-	-	-
estExt_fgenesh1_pm.C_90562	833	554	1544	62	67	57	28.16	20.81	72.23	3.29	3.36	2.85	40.4	3.16667	-3.67332	5.24929e-08	1.32835e-06	EAPA	KAF3761159.1 peptidase A1 [Cryphonectria parasitica EP155]	-	-	-	-	-	-	-
estExt_fgenesh1_pg.C_80542	709	626	40	44	14	35	26.16	25.67	2.04	2.55	0.77	1.91	17.9567	1.74333	-3.3646	0.000183852	0.00200246	--	KAF3761815.1 alpha/beta-hydrolase [Cryphonectria parasitica EP155]	-	-	-	-	-	GO:0008236//serine-type peptidase activity;GO:0016787//hydrolase activity	GO:0006508//proteolysis
estExt_Genewise1Plus.C_70592	3377	3030	1141	863	907	877	52.12	51.97	24.37	20.92	20.76	20.01	42.82	20.5633	-1.05821	0.00311285	0.0217824	--	KAF3762341.1 hypothetical protein M406DRAFT_294009 [Cryphonectria parasitica EP155]	-	-	-	-	-	GO:0005524//ATP binding	GO:0007059//chromosome segregation;GO:0030261//chromosome condensation
e_gw1.6.1334.1	1359	1111	175	86	106	115	70.22	63.79	12.51	6.98	8.12	8.78	48.84	7.96	-2.61722	5.42006e-05	0.000700856	--	KAF3763292.1 hypothetical protein M406DRAFT_261979 [Cryphonectria parasitica EP155]	-	-	-	-	-	-	-
e_gw1.4.778.1	147	118	6	4	2	0	8.17	7.29	0.46	0.35	0.16	0	5.30667	0.17	-4.9642	7.47652e-05	0.00092493	YLR126C	KAF3765359.1 class I glutamine amidotransferase-like protein [Cryphonectria parasitica EP155]	-	-	-	-	-	-	-
gw1.8.576.1	577	454	151	43	64	50	60.36	52.78	21.86	7.07	9.93	7.73	45	8.24333	-2.44863	1.00442e-07	2.40045e-06	--	KAF3761620.1 hypothetical protein M406DRAFT_223020, partial [Cryphonectria parasitica EP155]	-	-	-	-	GO:0005886//plasma membrane;GO:0016020//membrane;GO:0016021//integral component of membrane	GO:0003674//molecular_function	GO:0009306//protein secretion;GO:0043269//regulation of ion transport
Crypa1.fgenesh1_pm.C_scaffold_15000037	2251	1956	1836	747	757	784	89.97	86.88	101.56	46.89	44.86	46.33	92.8033	46.0267	-1.01171	0.00777863	0.0462032	GPI18	KAF3761275.1 family 76 glycosyltransferase [Cryphonectria parasitica EP155]	Metabolism;Metabolism	Global and overview maps;Glycan biosynthesis and metabolism	ko01100//Metabolic pathways;ko00563//Glycosylphosphatidylinositol(GPI)-anchor biosynthesis	K07542;K07542	GO:0005575//cellular_component;GO:0005622//intracellular;GO:0005623//cell;GO:0005737//cytoplasm;GO:0005739//mitochondrion;GO:0005783//endoplasmic reticulum;GO:0005789//endoplasmic reticulum membrane;GO:0012505//endomembrane system;GO:0016020//membrane;GO:0016021//integral component of membrane;GO:0030176//integral component of endoplasmic reticulum membrane;GO:0031224//intrinsic component of memb…	GO:0000009//alpha-1,6-mannosyltransferase activity;GO:0000030//mannosyltransferase activity;GO:0003674//molecular_function;GO:0003824//catalytic activity;GO:0004376//glycolipid mannosyltransferase activity;GO:0004584//dolichyl-phosphate-mannose-glycolipid alpha-mannosyltransferase activity;GO:0016740//transferase activity;GO:0016757//transferase activity, transferring glycosyl groups;GO:0016758//…	GO:0001654//eye development;GO:0001745//compound eye morphogenesis;GO:0001751//compound eye photoreceptor cell differentiation;GO:0001754//eye photoreceptor cell differentiation;GO:0006464//cellular protein modification process;GO:0006497//protein lipidation;GO:0006505//GPI anchor metabolic process;GO:0006506//GPI anchor biosynthetic process;GO:0006629//lipid metabolic process;GO:0006643//membran…
Crypa1.fgenesh1_kg.C_scaffold_2000242	103	58	44	19	22	16	9.28	5.81	5.49	2.69	2.94	2.13	6.86	2.58667	-1.40711	0.0037458	0.025323	--	KAF3765804.1 hypothetical protein M406DRAFT_54600 [Cryphonectria parasitica EP155]	-	-	-	-	-	-	-
estExt_fgenesh1_kg.C_40258	728	617	440	191	163	159	67.42	63.49	56.39	27.78	22.38	21.77	62.4333	23.9767	-1.38069	7.22708e-08	1.76735e-06	--	KAF3765857.1 hypothetical protein M406DRAFT_356090 [Cryphonectria parasitica EP155]	-	-	-	-	-	-	-
estExt_Genewise1.C_22398	777	641	454	225	209	254	21.46	19.67	17.35	9.76	8.56	10.37	19.4933	9.56333	-1.0274	0.000328294	0.00329348	mfsC	KAF3769332.1 major facilitator superfamily MFS-1 [Cryphonectria parasitica EP155]	-	-	-	-	GO:0005887//integral component of plasma membrane;GO:0016020//membrane	GO:0008028//monocarboxylic acid transmembrane transporter activity;GO:0015238//drug transmembrane transporter activity;GO:0015307//drug:proton antiporter activity;GO:0022857//transmembrane transporter activity;GO:0042910//xenobiotic transporter activity	GO:0006855//drug transmembrane transport;GO:0015718//monocarboxylic acid transport;GO:0015893//drug transport;GO:0042493//response to drug;GO:0042908//xenobiotic transport;GO:0055085//transmembrane transport
Crypa1.fgenesh1_pg.C_scaffold_5000767	16287	15873	1986	2005	1198	1367	422.04	457.07	71.22	81.6	46.03	52.37	316.777	60	-2.40043	0.000336643	0.00335107	--	KAF3769202.1 hypothetical protein M406DRAFT_72144 [Cryphonectria parasitica EP155]	-	-	-	-	GO:0030867//rough endoplasmic reticulum membrane	GO:0003677//DNA binding;GO:0003700//transcription factor activity, sequence-specific DNA binding	GO:0006355//regulation of transcription, DNA-templated;GO:0023041//neuronal signal transduction
estExt_fgenesh1_pm.C_60158	20142	19233	2681	2695	1650	1480	361.72	383.82	66.63	76.02	43.94	39.3	270.723	53.0867	-2.3504	0.000319258	0.00321678	isp4	KAF3763219.1 small oligopeptide transporter [Cryphonectria parasitica EP155]	-	-	-	-	-	GO:0015198//oligopeptide transporter activity	GO:0055085//transmembrane transport
Crypa1.estExt_Genewise1Plus.C_21962	637	482	318	137	105	123	19.66	16.53	13.59	6.64	4.81	5.61	16.5933	5.68667	-1.54495	1.43721e-10	6.06723e-09	--	KAF3766351.1 hypothetical protein M406DRAFT_89160 [Cryphonectria parasitica EP155]	-	-	-	-	-	-	-
Crypa1.e_gw1.7.1322.1	1246	1095	90	44	36	67	74.88	73.13	7.49	4.15	3.21	5.95	51.8333	4.43667	-3.54633	1.12119e-05	0.000176206	exsH	KAF3761068.1 family 16 glycoside hydrolase [Cryphonectria parasitica EP155]	-	-	-	-	-	GO:0004553//hydrolase activity, hydrolyzing O-glycosyl compounds	GO:0005975//carbohydrate metabolic process
Crypa1.estExt_fgenesh1_kg.C_50399	10435	9085	2491	1120	921	972	513.57	496.88	169.67	86.58	67.21	70.73	393.373	74.84	-2.39402	5.34062e-09	1.67867e-07	--	KAF3769203.1 hypothetical protein M406DRAFT_103037 [Cryphonectria parasitica EP155]	-	-	-	-	-	-	-
estExt_fgenesh1_kg.C_80485	1356	1168	658	434	229	217	103.51	99.08	69.52	52.04	25.92	24.49	90.7033	34.15	-1.40927	9.7521e-05	0.00116172	--	KAF3761837.1 hypothetical protein M406DRAFT_358113, partial [Cryphonectria parasitica EP155]	-	-	-	-	-	-	-
fgenesh1_pg.5_435	56	42	38	11	2	5	1.89	1.58	1.78	0.58	0.1	0.25	1.75	0.31	-2.49701	0.000183325	0.0020005	--	KAF3764512.1 hypothetical protein M406DRAFT_330849 [Cryphonectria parasitica EP155]	-	-	-	-	-	-	-
estExt_fgenesh1_kg.C_90068	692	558	316	61	33	49	20.55	18.41	12.99	2.85	1.45	2.15	17.3167	2.15	-3.00975	2.83106e-25	4.25284e-23	PGA	KAF3760594.1 acid protease [Cryphonectria parasitica EP155]	-	-	-	-	-	-	-
estExt_fgenesh1_kg.C_10008	8042	7533	822	523	1011	995	434.03	451.79	61.4	44.33	80.91	79.4	315.74	68.2133	-2.21061	0.00627477	0.0387379	--	KAF3769438.1 hypothetical protein M406DRAFT_354012 [Cryphonectria parasitica EP155]	-	-	-	-	-	-	-
estExt_Genewise1Plus.C_52148	44555	39615	18188	2312	3166	2653	345.83	341.7	195.38	28.19	36.44	30.45	294.303	31.6933	-3.21505	2.43463e-26	3.80559e-24	--	KAF3764981.1 hypothetical protein M406DRAFT_292243 [Cryphonectria parasitica EP155]	-	-	-	-	-	GO:0042802//identical protein binding	-
fgenesh1_pm.4_842	1172	1110	1185	351	364	406	32.67	34.38	45.71	15.37	15.04	16.73	37.5867	15.7133	-1.25823	0.00426259	0.0283527	--	KAF3766371.1 hypothetical protein M406DRAFT_339610 [Cryphonectria parasitica EP155]	-	-	-	-	-	-	-
fgenesh1_pm.4_957	168	208	5	15	9	12	5.19	7.13	0.21	0.73	0.41	0.55	4.17667	0.563333	-2.89029	0.00785409	0.0465547	faeB-1	KAF3766542.1 tannase and feruloyl esterase [Cryphonectria parasitica EP155]	-	-	-	-	-	-	-
estExt_fgenesh1_kg.C_30177	28493	26045	5319	1366	732	735	1238.11	1257.65	319.88	93.23	47.16	47.22	938.547	62.5367	-3.90765	8.03429e-14	5.10619e-12	--	KAF3767008.1 acid proteinase [Cryphonectria parasitica EP155]	-	-	-	-	-	GO:0004190//aspartic-type endopeptidase activity	GO:0006508//proteolysis
estExt_fgenesh1_pm.C_90365	10790	10078	2831	1393	1407	1323	266.55	276.66	96.79	54.05	51.54	48.32	213.333	51.3033	-2.05598	4.65697e-07	9.77625e-06	PaAT-1	KAF3760904.1 hypothetical protein M406DRAFT_348329 [Cryphonectria parasitica EP155]	-	-	-	-	-	GO:0016747//transferase activity, transferring acyl groups other than amino-acyl groups	-
Crypa1.fgenesh1_pg.C_scaffold_3000418	167	112	140	40	25	37	2.55	1.9	2.96	0.96	0.57	0.83	2.47	0.786667	-1.65069	0.000651403	0.005905	cta3	KAF3767192.1 ATPase activity protein [Cryphonectria parasitica EP155]	-	-	-	-	GO:0000322//storage vacuole;GO:0000323//lytic vacuole;GO:0000324//fungal-type vacuole;GO:0005575//cellular_component;GO:0005622//intracellular;GO:0005623//cell;GO:0005737//cytoplasm;GO:0005773//vacuole;GO:0005886//plasma membrane;GO:0016020//membrane;GO:0016021//integral component of membrane;GO:0031004//potassium ion-transporting ATPase complex;GO:0031224//intrinsic component of membrane;GO:0043…	GO:0000166//nucleotide binding;GO:0003674//molecular_function;GO:0003824//catalytic activity;GO:0004008//copper-exporting ATPase activity;GO:0004647//phosphoserine phosphatase activity;GO:0005215//transporter activity;GO:0005375//copper ion transmembrane transporter activity;GO:0005388//calcium-transporting ATPase activity;GO:0005488//binding;GO:0005524//ATP binding;GO:0008144//drug binding;GO:00…	GO:0006545//glycine biosynthetic process;GO:0006564//L-serine biosynthetic process;GO:0006810//transport;GO:0006811//ion transport;GO:0006812//cation transport;GO:0006813//potassium ion transport;GO:0006816//calcium ion transport;GO:0006825//copper ion transport;GO:0006873//cellular ion homeostasis;GO:0006874//cellular calcium ion homeostasis;GO:0006875//cellular metal ion homeostasis;GO:0008150/…
Crypa1.estExt_fgenesh1_pg.C_110158	20985	20557	5020	452	999	837	148.53	161.69	49.17	5.02	10.48	8.76	119.797	8.08667	-3.8889	3.02588e-12	1.64321e-10	curS2	KAF3760048.1 hypothetical protein M406DRAFT_109185 [Cryphonectria parasitica EP155]	-	-	-	-	-	GO:0003674//molecular_function;GO:0003824//catalytic activity;GO:0003985//acetyl-CoA C-acetyltransferase activity;GO:0004043//L-aminoadipate-semialdehyde dehydrogenase activity;GO:0004314//[acyl-carrier-protein] S-malonyltransferase activity;GO:0005488//binding;GO:0016740//transferase activity;GO:0016747//transferase activity, transferring acyl groups other than amino-acyl groups;GO:0016787//hydr…	GO:0006631//fatty acid metabolic process;GO:0006633//fatty acid biosynthetic process;GO:0008150//biological_process;GO:0008152//metabolic process;GO:0009058//biosynthetic process;GO:0019878//lysine biosynthetic process via aminoadipic acid;GO:0030639//polyketide biosynthetic process
Crypa1.fgenesh1_pg.C_scaffold_1001488	1000	952	101	39	16	13	28.87	30.54	4.04	1.77	0.68	0.55	21.15	1	-4.40259	1.18468e-08	3.46917e-07	--	KAF3771055.1 hypothetical protein M406DRAFT_67391 [Cryphonectria parasitica EP155]	-	-	-	-	-	GO:0004791//thioredoxin-disulfide reductase activity;GO:0015036//disulfide oxidoreductase activity;GO:0016491//oxidoreductase activity;GO:0016668//oxidoreductase activity, acting on a sulfur group of donors, NAD(P) as acceptor;GO:0016701//oxidoreductase activity, acting on single donors with incorporation of molecular oxygen;GO:0016756//glutathione gamma-glutamylcysteinyltransferase activity;GO:0…	GO:0006744//ubiquinone biosynthetic process;GO:0006790//sulfur compound metabolic process;GO:0006805//xenobiotic metabolic process;GO:0009398//FMN biosynthetic process;GO:0010038//response to metal ion;GO:0015995//chlorophyll biosynthetic process;GO:0030494//bacteriochlorophyll biosynthetic process;GO:0046938//phytochelatin biosynthetic process;GO:0055114//oxidation-reduction process
estExt_fgenesh1_kg.C_90126	1239	1079	614	2	23	26	80.86	78.25	55.46	0.21	2.23	2.51	71.5233	1.65	-5.43788	3.13456e-12	1.69427e-10	--	KAF3760676.1 hypothetical protein M406DRAFT_358294 [Cryphonectria parasitica EP155]	-	-	-	-	-	-	-
gw1.3.1145.1	79	68	24	20	13	12	6.44	6.16	2.71	2.56	1.57	1.45	5.10333	1.86	-1.45614	0.00601398	0.0374805	--	KAF3766929.1 hypothetical protein M406DRAFT_223249, partial [Cryphonectria parasitica EP155]	-	-	-	-	-	-	-
estExt_fgenesh1_kg.C_80505	2790	2363	1408	0	2	1	119.4	112.38	83.39	0	0.13	0.06	105.057	0.0633333	-10.6959	2.07749e-33	4.71183e-31	--	KAF3761891.1 acid proteinase [Cryphonectria parasitica EP155]	-	-	-	-	-	GO:0004190//aspartic-type endopeptidase activity	GO:0006508//proteolysis
estExt_fgenesh1_kg.C_10543	818	866	879	210	263	225	35.79	42.11	53.23	14.43	17.06	14.56	43.71	15.35	-1.50972	0.000982707	0.00833356	--	KAF3770665.1 hypothetical protein M406DRAFT_354521, partial [Cryphonectria parasitica EP155]	-	-	-	-	-	-	-
e_gw1.5.690.1	209	198	475	23	38	20	12.65	13.32	39.79	2.19	3.41	1.79	21.92	2.46333	-3.15356	2.30418e-05	0.000333572	--	KAF3764324.1 hypothetical protein M406DRAFT_258575, partial [Cryphonectria parasitica EP155]	-	-	-	-	-	-	-
estExt_fgenesh1_kg.C_80031	1398	1187	330	97	32	64	89.97	84.89	29.39	9.8	3.05	6.09	68.0833	6.31333	-3.43083	8.92942e-11	3.95734e-09	--	KAF3761289.1 hypothetical protein M406DRAFT_357671 [Cryphonectria parasitica EP155]	-	-	-	-	-	-	-
estExt_fgenesh1_pg.C_50957	13589	12132	1423	304	117	96	469.66	465.95	68.07	16.5	6	4.91	334.56	9.13667	-5.19445	1.34793e-12	7.56869e-11	PLA1	KAF3765074.1 FabD/lysophospholipase-like protein [Cryphonectria parasitica EP155]	-	-	-	-	-	GO:0043531//ADP binding	GO:0006629//lipid metabolic process
Crypa1.estExt_fgenesh1_pm.C_160032	23669	21988	5688	511	646	684	904.76	934.02	300.92	30.68	36.62	38.66	713.233	35.32	-4.33582	3.83538e-23	5.15859e-21	EAPA	P11838.2 RecName: Full=Endothiapepsin; AltName: Full=Aspartate protease; Flags: Precursor [Cryphonectria parasitica]	-	-	-	-	-	-	-
fgenesh1_kg.8_524_4129_1_CCBH_CCBI_EXTA	2118	1853	250	117	43	46	98.16	95.43	16.04	8.52	2.95	3.15	69.8767	4.87333	-3.84183	5.25964e-08	1.32835e-06	--	KAF3761935.1 hypothetical protein M406DRAFT_324289 [Cryphonectria parasitica EP155]	-	-	-	-	GO:0005576//extracellular region	GO:0005126//cytokine receptor binding	GO:0006955//immune response
estExt_fgenesh1_kg.C_20234	13668	12562	6948	2050	3382	3075	351.48	358.98	247.28	82.8	128.96	116.92	319.247	109.56	-1.54295	8.30119e-05	0.00101394	SC7	KAF3768874.1 hypothetical protein M406DRAFT_355061 [Cryphonectria parasitica EP155]	-	-	-	-	-	-	-
estExt_fgenesh1_kg.C_20100	1715	1520	6303	348	299	303	66.1	65.11	336.24	21.07	17.09	17.27	155.817	18.4767	-3.07607	0.000132533	0.00152235	qorB	KAF3768591.1 NAD(P)-binding protein [Cryphonectria parasitica EP155]	-	-	-	-	-	GO:0003854//3-beta-hydroxy-delta5-steroid dehydrogenase activity;GO:0016616//oxidoreductase activity, acting on the CH-OH group of donors, NAD or NADP as acceptor;GO:0016757//transferase activity, transferring glycosyl groups	GO:0005975//carbohydrate metabolic process;GO:0006694//steroid biosynthetic process;GO:0055114//oxidation-reduction process
fgenesh1_kg.4_446_2836_1_CCBH_CCBI_EXTA	16920	16221	13331	3046	3908	3734	583.99	622.15	636.8	165.12	200	190.55	614.313	185.223	-1.72971	1.99648e-06	3.66559e-05	--	KAF3766277.1 hypothetical protein M406DRAFT_322307 [Cryphonectria parasitica EP155]	-	-	-	-	-	-	-
e_gw1.5.1864.1	591	511	38	22	12	26	44.51	42.77	3.96	2.6	1.34	2.9	30.4133	2.28	-3.7376	1.12676e-05	0.000176842	--	KAF3764100.1 hypothetical protein M406DRAFT_260106 [Cryphonectria parasitica EP155]	-	-	-	-	-	GO:0003723//RNA binding;GO:0003968//RNA-directed RNA polymerase activity;GO:0004190//aspartic-type endopeptidase activity	GO:0006351//transcription, DNA-templated;GO:0006508//proteolysis
fgenesh1_pm.9_386	136	141	42	5	13	14	4.8	5.53	2.05	0.28	0.68	0.73	4.12667	0.563333	-2.87292	4.0869e-06	7.02424e-05	CEL6A	KAF3760926.1 family 6 glycoside hydrolase [Cryphonectria parasitica EP155]	Metabolism;Metabolism	Global and overview maps;Carbohydrate metabolism	ko01100//Metabolic pathways;ko00500//Starch and sucrose metabolism	K19668;K19668	GO:0005575//cellular_component;GO:0005576//extracellular region	GO:0001871//pattern binding;GO:0003674//molecular_function;GO:0003824//catalytic activity;GO:0004553//hydrolase activity, hydrolyzing O-glycosyl compounds;GO:0005488//binding;GO:0016162//cellulose 1,4-beta-cellobiosidase activity;GO:0016787//hydrolase activity;GO:0016798//hydrolase activity, acting on glycosyl bonds;GO:0030246//carbohydrate binding;GO:0030247//polysaccharide binding;GO:0030248//c…	GO:0000272//polysaccharide catabolic process;GO:0005975//carbohydrate metabolic process;GO:0005976//polysaccharide metabolic process;GO:0006073//cellular glucan metabolic process;GO:0008150//biological_process;GO:0008152//metabolic process;GO:0009056//catabolic process;GO:0009057//macromolecule catabolic process;GO:0009251//glucan catabolic process;GO:0009987//cellular process;GO:0016052//carbohy…
e_gw1.7.2161.1	190	150	167	11	40	39	14.57	12.78	17.72	1.32	4.55	4.42	15.0233	3.43	-2.13092	0.00197469	0.0148706	--	KAF3762676.1 hypothetical protein M406DRAFT_263380, partial [Cryphonectria parasitica EP155]	-	-	-	-	-	-	-
estExt_fgenesh1_kg.C_40217	11495	10354	8012	877	3001	2335	438.75	439.16	423.23	52.58	169.84	131.77	433.713	118.063	-1.87718	0.00289166	0.0203826	--	KAF3765782.1 hypothetical protein M406DRAFT_356051 [Cryphonectria parasitica EP155]	-	-	-	-	-	-	GO:0007224//smoothened signaling pathway
gw1.1.1426.1	203	163	68	36	26	28	12.74	11.37	5.91	3.55	2.42	2.6	10.0067	2.85667	-1.80856	1.82398e-06	3.39195e-05	--	KAF3769520.1 hypothetical protein M406DRAFT_222497, partial [Cryphonectria parasitica EP155]	-	-	-	-	-	-	-
estExt_fgenesh1_kg.C_60112	616	581	191	91	53	54	21.93	22.99	9.41	5.09	2.8	2.84	18.11	3.57667	-2.3401	6.70683e-09	2.06875e-07	--	KAF3763293.1 hypothetical protein M406DRAFT_357001 [Cryphonectria parasitica EP155]	-	-	-	-	-	-	-
e_gw1.11.449.1	732	682	28	2	3	1	20.01	20.72	1.06	0.09	0.12	0.04	13.93	0.0833333	-7.38509	7.73959e-11	3.49702e-09	plcN	KAF3759903.1 putative hemolytic phospholipase C precursor [Cryphonectria parasitica EP155]	Metabolism;Metabolism;Metabolism;Metabolism;Metabolism	Global and overview maps;Global and overview maps;Lipid metabolism;Carbohydrate metabolism;Lipid metabolism	ko01100//Metabolic pathways;ko01110//Biosynthesis of secondary metabolites;ko00564//Glycerophospholipid metabolism;ko00562//Inositol phosphate metabolism;ko00565//Ether lipid metabolism	K01114;K01114;K01114;K01114;K01114	-	GO:0004629//phospholipase C activity;GO:0016788//hydrolase activity, acting on ester bonds;GO:0030674//protein binding, bridging;GO:0051015//actin filament binding	-
Crypa1.estExt_fgenesh1_kg.C_20464	982	899	343	290	242	237	50.33	51.2	24.33	23.34	18.39	17.96	41.9533	19.8967	-1.07626	0.00123496	0.0101239	--	KAF3766264.1 hypothetical protein M406DRAFT_101632 [Cryphonectria parasitica EP155]	-	-	-	-	-	-	-
estExt_Genewise1.C_80563	9576	8645	4974	898	339	318	308.13	309.12	221.51	45.38	16.17	15.13	279.587	25.56	-3.45134	4.1911e-14	2.70829e-12	AN1503	KAF3761445.1 aldolase [Cryphonectria parasitica EP155]	Metabolism;Metabolism;Metabolism	Global and overview maps;Amino acid metabolism;Carbohydrate metabolism	ko01100//Metabolic pathways;ko00330//Arginine and proline metabolism;ko00630//Glyoxylate and dicarboxylate metabolism	K18123;K18123;K18123	-	GO:0008747//N-acetylneuraminate lyase activity;GO:0008840//4-hydroxy-tetrahydrodipicolinate synthase;GO:0016829//lyase activity	GO:0006040//amino sugar metabolic process;GO:0009089//lysine biosynthetic process via diaminopimelate;GO:0009273//peptidoglycan-based cell wall biogenesis
Crypa1.estExt_Genewise1.C_12564	2335	2106	3330	188	236	212	62.84	62.99	124.04	7.95	9.42	8.44	83.29	8.60333	-3.27518	1.59198e-09	5.70106e-08	PTR2	KAF3770757.1 hypothetical protein M406DRAFT_77536 [Cryphonectria parasitica EP155]	-	-	-	-	GO:0016020//membrane	GO:0015333//peptide:proton symporter activity;GO:0022857//transmembrane transporter activity	GO:0015833//peptide transport;GO:0055085//transmembrane transport
estExt_Genewise1Plus.C_22285	7963	7581	2575	1865	1870	1753	206.03	217.96	92.21	75.79	71.74	67.06	172.067	71.53	-1.26635	0.000529874	0.00497085	cyp51B	KAF3769290.1 14alpha demethylase [Cryphonectria parasitica EP155]	Metabolism;Metabolism;Metabolism	Global and overview maps;Global and overview maps;Lipid metabolism	ko01100//Metabolic pathways;ko01110//Biosynthesis of secondary metabolites;ko00100//Steroid biosynthesis	K05917;K05917;K05917	GO:0005575//cellular_component;GO:0005622//intracellular;GO:0005623//cell;GO:0005737//cytoplasm;GO:0005783//endoplasmic reticulum;GO:0005789//endoplasmic reticulum membrane;GO:0005886//plasma membrane;GO:0012505//endomembrane system;GO:0016020//membrane;GO:0016021//integral component of membrane;GO:0031090//organelle membrane;GO:0031224//intrinsic component of membrane;GO:0031984//organelle subco…	GO:0003674//molecular_function;GO:0003824//catalytic activity;GO:0004497//monooxygenase activity;GO:0005488//binding;GO:0005506//iron ion binding;GO:0008144//drug binding;GO:0008398//sterol 14-demethylase activity;GO:0016491//oxidoreductase activity;GO:0016705//oxidoreductase activity, acting on paired donors, with incorporation or reduction of molecular oxygen;GO:0016709//oxidoreductase activity…	GO:0001766//membrane raft polarization;GO:0001878//response to yeast;GO:0006066//alcohol metabolic process;GO:0006629//lipid metabolic process;GO:0006694//steroid biosynthetic process;GO:0006695//cholesterol biosynthetic process;GO:0006696//ergosterol biosynthetic process;GO:0008150//biological_process;GO:0008152//metabolic process;GO:0008202//steroid metabolic process;GO:0008203//cholesterol met…
estExt_fgenesh1_kg.C_10300	69439	62401	3992	3458	3783	3663	5116.37	5109.34	407.08	400.18	413.3	399.05	3544.26	404.177	-3.13243	0.00018009	0.00196943	--	KAF3770143.1 hypothetical protein M406DRAFT_354295 [Cryphonectria parasitica EP155]	-	-	-	-	-	-	-
estExt_fgenesh1_kg.C_10174	2853	2355	1427	119	157	143	91.51	83.94	63.35	6	7.47	6.78	79.6	6.75	-3.55981	6.49849e-39	1.83337e-36	YLR046C	KAF3769900.1 RTA1-domain-containing protein [Cryphonectria parasitica EP155]	-	-	-	-	GO:0016021//integral component of membrane	-	-

## Sheet: KU80_unique_RNA_UP
S6 Table. Analysis of the genes with unique m6A peak in KU80 and down-regulated expression in △CpMTA1, or up-regulated expression in △CpMTA1.
gene_id	Input-KU80-1_count	Input-KU80-2_count	Input-KU80-3_count	Input-CpMTA1-1_count	Input-CpMTA1-2_count	Input-CpMTA1-3_count	Input-KU80-1_fpkm	Input-KU80-2_fpkm	Input-KU80-3_fpkm	Input-CpMTA1-1_fpkm	Input-CpMTA1-2_fpkm	Input-CpMTA1-3_fpkm	KU80_mean	CpMTA1_mean	log2(fc)	PValue	FDR	Symbol	Description	KEGG_A_class	KEGG_B_class	Pathway	K_ID	GO Component	GO Function	GO Process
e_gw1.4.2055.1	102	94	78	133	192	200	9.5	9.73	10.05	19.45	26.51	27.53	9.76	24.4967	1.32763	3.75e-05	0.000509056	--	KAF3765712.1 hypothetical protein M406DRAFT_257392, partial [Cryphonectria parasitica EP155]	-	-	-	-	-	-	-
estExt_fgenesh1_pg.C_50340	708	641	881	990	2077	1894	21.52	21.65	37.05	47.25	93.59	85.1	26.74	75.3133	1.49391	0.00279093	0.0197689	--	KAF3764413.1 hypothetical protein M406DRAFT_351718 [Cryphonectria parasitica EP155]	-	-	-	-	-	GO:0000981//RNA polymerase II transcription factor activity, sequence-specific DNA binding;GO:0003677//DNA binding;GO:0008270//zinc ion binding	GO:0006351//transcription, DNA-templated;GO:0006355//regulation of transcription, DNA-templated
Crypa1.e_gw1.5.1077.1	493	380	117	494	823	818	29.84	25.56	9.8	46.96	73.86	73.2	21.7333	64.6733	1.57326	1.4e-05	0.000212445	LIGB	KAF3768757.1 hypothetical protein M406DRAFT_44731 [Cryphonectria parasitica EP155]	-	-	-	-	-	GO:0003674//molecular_function;GO:0003824//catalytic activity;GO:0005488//binding;GO:0005506//iron ion binding;GO:0008198//ferrous iron binding;GO:0008270//zinc ion binding;GO:0016491//oxidoreductase activity;GO:0016701//oxidoreductase activity, acting on single donors with incorporation of molecular oxygen;GO:0043167//ion binding;GO:0043169//cation binding;GO:0046872//metal ion binding;GO:004691…	GO:0006725//cellular aromatic compound metabolic process;GO:0008150//biological_process;GO:0008152//metabolic process;GO:0009987//cellular process;GO:0044237//cellular metabolic process;GO:0055114//oxidation-reduction process
e_gw1.6.2643.1	103	75	227	1826	226	327	12.35	10.01	37.52	342.27	40.01	57.75	19.96	146.677	2.87746	0.00276691	0.019659	ART2	KAF3763134.1 hypothetical protein M406DRAFT_261302 [Cryphonectria parasitica EP155]	-	-	-	-	-	-	-
estExt_fgenesh1_kg.C_10763	643	552	2072	1596	7922	6707	41.8	39.88	186.43	162.97	763.68	644.7	89.37	523.783	2.55111	0.00452096	0.0297801	--	KAF3771216.1 hypothetical protein M406DRAFT_354736 [Cryphonectria parasitica EP155]	-	-	-	-	-	-	-
estExt_fgenesh1_kg.C_90160	930	753	390	1500	1823	1818	52.36	47.11	30.39	132.64	152.19	151.34	43.2867	145.39	1.74793	1.49e-16	1.26e-14	YML079W	KAF3760753.1 hypothetical protein M406DRAFT_358328 [Cryphonectria parasitica EP155]	-	-	-	-	GO:0005575//cellular_component;GO:0005622//intracellular;GO:0005623//cell;GO:0005634//nucleus;GO:0005737//cytoplasm;GO:0043226//organelle;GO:0043227//membrane-bounded organelle;GO:0043229//intracellular organelle;GO:0043231//intracellular membrane-bounded organelle;GO:0044424//intracellular part;GO:0044464//cell part	GO:0003674//molecular_function	GO:0008150//biological_process
estExt_fgenesh1_kg.C_60202	263	216	136	17721	52788	54333	15.46	14.11	11.06	1635.9	4600.44	4721.57	13.5433	3652.64	8.07521	2.29e-57	1.26e-54	gedE	KAF3763436.1 glutathione S-transferase [Cryphonectria parasitica EP155]	Metabolism;Metabolism	Global and overview maps;Metabolism of other amino acids	ko01100//Metabolic pathways;ko00480//Glutathione metabolism	K00799;K00799	GO:0005575//cellular_component;GO:0005622//intracellular;GO:0005623//cell;GO:0005737//cytoplasm;GO:0005829//cytosol;GO:0044424//intracellular part;GO:0044444//cytoplasmic part;GO:0044464//cell part	GO:0003674//molecular_function;GO:0003712//transcription cofactor activity;GO:0003714//transcription corepressor activity;GO:0003824//catalytic activity;GO:0004364//glutathione transferase activity;GO:0004601//peroxidase activity;GO:0004602//glutathione peroxidase activity;GO:0005488//binding;GO:0005515//protein binding;GO:0016034//maleylacetoacetate isomerase activity;GO:0016209//antioxidant act…	GO:0006082//organic acid metabolic process;GO:0006355//regulation of transcription, DNA-templated;GO:0006464//cellular protein modification process;GO:0006518//peptide metabolic process;GO:0006559//L-phenylalanine catabolic process;GO:0006572//tyrosine catabolic process;GO:0006575//cellular modified amino acid metabolic process;GO:0006749//glutathione metabolic process;GO:0006790//sulfur compound…
estExt_fgenesh1_kg.C_30026	1601	1387	8572	56341	99180	99817	62.23	59.91	461.12	3439.54	5716.06	5736.35	194.42	4963.98	4.67425	8.32e-07	1.65e-05	--	KAF3766648.1 NAD(P)-binding protein [Cryphonectria parasitica EP155]	-	-	-	-	-	GO:0003824//catalytic activity;GO:0004316//3-oxoacyl-[acyl-carrier-protein] reductase (NADPH) activity;GO:0004757//sepiapterin reductase activity;GO:0008667//2,3-dihydro-2,3-dihydroxybenzoate dehydrogenase activity;GO:0008678//2-deoxy-D-gluconate 3-dehydrogenase activity;GO:0016491//oxidoreductase activity;GO:0050662//coenzyme binding;GO:0051287//NAD binding	GO:0000272//polysaccharide catabolic process;GO:0006633//fatty acid biosynthetic process;GO:0006729//tetrahydrobiopterin biosynthetic process;GO:0055114//oxidation-reduction process
estExt_Genewise1Plus.C_31153	1043	923	1381	2819	5024	5176	55.93	55.01	102.5	237.45	399.5	410.42	71.1467	349.123	2.29487	9.73e-06	0.000156302	CAH	KAF3767167.1 cyanamide hydratase [Cryphonectria parasitica EP155]	Metabolism	Xenobiotics biodegradation and metabolism	ko00791//Atrazine degradation	K06035	GO:0031411//gas vesicle	GO:0004521//endoribonuclease activity	GO:0031412//gas vesicle organization;GO:0043571//maintenance of CRISPR repeat elements
estExt_fgenesh1_kg.C_110052	5955	5715	1113	7805	5109	6848	251.04	267.73	64.94	516.78	319.35	426.83	194.57	420.987	1.11349	0.00219158	0.0161878	SPCC965.06	KAF3759996.1 voltage-gated potassium channel beta-2 subunit [Cryphonectria parasitica EP155]	-	-	-	-	GO:0005575//cellular_component;GO:0005622//intracellular;GO:0005623//cell;GO:0005737//cytoplasm;GO:0005886//plasma membrane;GO:0005887//integral component of plasma membrane;GO:0008076//voltage-gated potassium channel complex;GO:0016020//membrane;GO:0016021//integral component of membrane;GO:0031224//intrinsic component of membrane;GO:0031226//intrinsic component of plasma membrane;GO:0032991//ma…	GO:0003674//molecular_function;GO:0005215//transporter activity;GO:0005216//ion channel activity;GO:0005244//voltage-gated ion channel activity;GO:0005249//voltage-gated potassium channel activity;GO:0005261//cation channel activity;GO:0005267//potassium channel activity;GO:0008324//cation transmembrane transporter activity;GO:0015075//ion transmembrane transporter activity;GO:0015077//monovalent…	GO:0006810//transport;GO:0006811//ion transport;GO:0006812//cation transport;GO:0006813//potassium ion transport;GO:0007610//behavior;GO:0007622//rhythmic behavior;GO:0007623//circadian rhythm;GO:0008150//biological_process;GO:0009987//cellular process;GO:0015672//monovalent inorganic cation transport;GO:0016043//cellular component organization;GO:0022410//circadian sleep/wake cycle process;GO:00…
e_gw1.3.3058.1	669	612	152	824	528	776	25.83	26.25	8.12	49.96	30.22	44.29	20.0667	41.49	1.04796	0.000988086	0.00837303	ygaY	KAF3767919.1 MFS general substrate transporter [Cryphonectria parasitica EP155]	-	-	-	-	GO:0005887//integral component of plasma membrane	GO:0005515//protein binding;GO:0008028//monocarboxylic acid transmembrane transporter activity;GO:0015238//drug transmembrane transporter activity;GO:0022857//transmembrane transporter activity;GO:0042910//xenobiotic transporter activity	GO:0015718//monocarboxylic acid transport;GO:0015893//drug transport;GO:0042908//xenobiotic transport;GO:0055085//transmembrane transport
estExt_Genewise1.C_31423	920	707	522	1005	1435	1465	40.39	34.49	31.72	69.3	93.42	95.1	35.5333	85.94	1.27416	1.48e-06	2.81e-05	SPCC1494.01	KAF3767284.1 Clavaminate synthase-like protein [Cryphonectria parasitica EP155]	-	-	-	-	-	GO:0016491//oxidoreductase activity	GO:0055114//oxidation-reduction process
Crypa1.e_gw1.1.1637.1	1110	1128	557	1450	1583	1694	6.13	6.92	4.26	12.58	12.97	13.83	5.77	13.1267	1.18586	8.05e-11	3.62e-09	SPAC3H5.09c	KAF3769579.1 hypothetical protein M406DRAFT_33650 [Cryphonectria parasitica EP155]	-	-	-	-	GO:0005575//cellular_component;GO:0005622//intracellular;GO:0005623//cell;GO:0005737//cytoplasm;GO:0005739//mitochondrion;GO:0016020//membrane;GO:0016021//integral component of membrane;GO:0031224//intrinsic component of membrane;GO:0043226//organelle;GO:0043227//membrane-bounded organelle;GO:0043229//intracellular organelle;GO:0043231//intracellular membrane-bounded organelle;GO:0044424//intrace…	GO:0003674//molecular_function	GO:0008150//biological_process
estExt_fgenesh1_kg.C_10577	1618	1311	362	1526	1835	2024	63.33	57.02	19.61	93.81	106.49	117.12	46.6533	105.807	1.18138	0.000188678	0.00204923	atrD	KAF3770765.1 PLP-dependent transferase [Cryphonectria parasitica EP155]	-	-	-	-	GO:0005575//cellular_component;GO:0005622//intracellular;GO:0005623//cell;GO:0005634//nucleus;GO:0005737//cytoplasm;GO:0043226//organelle;GO:0043227//membrane-bounded organelle;GO:0043229//intracellular organelle;GO:0043231//intracellular membrane-bounded organelle;GO:0044424//intracellular part;GO:0044464//cell part	GO:0003674//molecular_function;GO:0003824//catalytic activity;GO:0004400//histidinol-phosphate transaminase activity;GO:0005488//binding;GO:0008144//drug binding;GO:0008483//transaminase activity;GO:0008793//aromatic-amino-acid:2-oxoglutarate aminotransferase activity;GO:0009016//succinyldiaminopimelate transaminase activity;GO:0016212//kynurenine-oxoglutarate transaminase activity;GO:0016740//tr…	GO:0000096//sulfur amino acid metabolic process;GO:0000097//sulfur amino acid biosynthetic process;GO:0000105//histidine biosynthetic process;GO:0006082//organic acid metabolic process;GO:0006520//cellular amino acid metabolic process;GO:0006555//methionine metabolic process;GO:0006725//cellular aromatic compound metabolic process;GO:0006790//sulfur compound metabolic process;GO:0006807//nitrogen…
estExt_Genewise1Plus.C_10554	2731	2549	1730	2862	4682	4565	27.18	28.19	23.83	44.73	69.08	67.17	26.4	60.3267	1.19226	3.92e-05	0.000527806	YCF1	KAF3769647.1 hypothetical protein M406DRAFT_284080 [Cryphonectria parasitica EP155]	Environmental Information Processing	Membrane transport	ko02010//ABC transporters	K05665	GO:0000322//storage vacuole;GO:0000323//lytic vacuole;GO:0000324//fungal-type vacuole;GO:0000329//fungal-type vacuole membrane;GO:0005575//cellular_component;GO:0005622//intracellular;GO:0005623//cell;GO:0005737//cytoplasm;GO:0005773//vacuole;GO:0005774//vacuolar membrane;GO:0005887//integral component of plasma membrane;GO:0009380//excinuclease repair complex;GO:0009898//cytoplasmic side of plas…	GO:0000166//nucleotide binding;GO:0003674//molecular_function;GO:0003677//DNA binding;GO:0003824//catalytic activity;GO:0003924//GTPase activity;GO:0005215//transporter activity;GO:0005260//channel-conductance-controlling ATPase activity;GO:0005310//dicarboxylic acid transmembrane transporter activity;GO:0005319//lipid transporter activity;GO:0005342//organic acid transmembrane transporter activi…	GO:0000910//cytokinesis;GO:0006289//nucleotide-excision repair;GO:0006518//peptide metabolic process;GO:0006575//cellular modified amino acid metabolic process;GO:0006749//glutathione metabolic process;GO:0006790//sulfur compound metabolic process;GO:0006807//nitrogen compound metabolic process;GO:0006810//transport;GO:0006811//ion transport;GO:0006817//phosphate ion transport;GO:0006820//anion t…
estExt_fgenesh1_kg.C_30583	714	618	1702	3205	3371	3681	24.4	23.46	80.48	171.99	170.78	185.95	42.78	176.24	2.04253	0.00246101	0.0177583	himE	KAF3768087.1 RTA1-domain-containing protein [Cryphonectria parasitica EP155]	-	-	-	-	GO:0016021//integral component of membrane	-	-
gw1.7.357.1	471	340	241	686	452	465	25.83	20.72	18.29	59.09	36.76	37.71	21.6133	44.52	1.04253	3.51e-07	7.48e-06	--	KAF3762424.1 hypothetical protein M406DRAFT_219620, partial [Cryphonectria parasitica EP155]	-	-	-	-	-	GO:0005515//protein binding	-
estExt_Genewise1Plus.C_70723	500	447	273	1291	336	588	13.27	13.18	10.03	53.8	13.22	23.07	12.16	30.03	1.30426	0.00270732	0.0193306	SPAC23C11.06c	KAF3762391.1 hypothetical protein M406DRAFT_294077 [Cryphonectria parasitica EP155]	-	-	-	-	GO:0000322//storage vacuole;GO:0000323//lytic vacuole;GO:0000324//fungal-type vacuole;GO:0000329//fungal-type vacuole membrane;GO:0005575//cellular_component;GO:0005622//intracellular;GO:0005623//cell;GO:0005737//cytoplasm;GO:0005773//vacuole;GO:0005774//vacuolar membrane;GO:0016020//membrane;GO:0016021//integral component of membrane;GO:0031090//organelle membrane;GO:0031166//integral component …	GO:0003674//molecular_function;GO:0003824//catalytic activity;GO:0004576//oligosaccharyl transferase activity;GO:0016787//hydrolase activity	GO:0006487//protein N-linked glycosylation;GO:0008150//biological_process
estExt_fgenesh1_pg.C_60201	782	702	400	746	1295	1243	18.21	18.17	12.89	27.29	44.72	42.8	16.4233	38.27	1.22047	2.58e-05	0.000366524	--	KAF3763224.1 hypothetical protein M406DRAFT_352259 [Cryphonectria parasitica EP155]	-	-	-	-	-	GO:0000981//RNA polymerase II transcription factor activity, sequence-specific DNA binding;GO:0003677//DNA binding;GO:0008270//zinc ion binding	GO:0006351//transcription, DNA-templated;GO:0006355//regulation of transcription, DNA-templated
fgenesh1_kg.5_189_2844_1_CCBH_CCBI_EXTA	1695	1577	595	4731	2565	3198	78.91	81.59	38.34	345.95	177.07	220.14	66.28	247.72	1.90206	2.57e-12	1.41e-10	--	KAF3764532.1 hypothetical protein M406DRAFT_322642 [Cryphonectria parasitica EP155]	-	-	-	-	-	GO:0016846//carbon-sulfur lyase activity;GO:0051907//S-(hydroxymethyl)glutathione synthase activity	GO:0046292//formaldehyde metabolic process
Crypa1.estExt_fgenesh1_pg.C_11437	1136	1017	496	2263	1249	1391	39.16	38.95	23.66	122.51	63.83	70.89	33.9233	85.7433	1.33775	9.94e-09	2.99e-07	SER1	KAF3771016.1 hypothetical protein M406DRAFT_105599 [Cryphonectria parasitica EP155]	Metabolism;Metabolism;Metabolism;Metabolism;Metabolism;Metabolism;Metabolism;Metabolism	Global and overview maps;Global and overview maps;Global and overview maps;Global and overview maps;Amino acid metabolism;Amino acid metabolism;Energy metabolism;Metabolism of cofactors and vitamins	ko01100//Metabolic pathways;ko01110//Biosynthesis of secondary metabolites;ko01230//Biosynthesis of amino acids;ko01200//Carbon metabolism;ko00260//Glycine, serine and threonine metabolism;ko00270//Cysteine and methionine metabolism;ko00680//Methane metabolism;ko00750//Vitamin B6 metabolism	K00831;K00831;K00831;K00831;K00831;K00831;K00831;K00831	GO:0005575//cellular_component;GO:0005622//intracellular;GO:0005623//cell;GO:0005737//cytoplasm;GO:0005829//cytosol;GO:0009507//chloroplast;GO:0009536//plastid;GO:0043226//organelle;GO:0043227//membrane-bounded organelle;GO:0043229//intracellular organelle;GO:0043231//intracellular membrane-bounded organelle;GO:0044424//intracellular part;GO:0044444//cytoplasmic part;GO:0044464//cell part	GO:0000287//magnesium ion binding;GO:0003674//molecular_function;GO:0003824//catalytic activity;GO:0004647//phosphoserine phosphatase activity;GO:0004648//O-phospho-L-serine:2-oxoglutarate aminotransferase activity;GO:0005488//binding;GO:0005509//calcium ion binding;GO:0008483//transaminase activity;GO:0016740//transferase activity;GO:0016769//transferase activity, transferring nitrogenous groups…	GO:0000003//reproduction;GO:0003006//developmental process involved in reproduction;GO:0006082//organic acid metabolic process;GO:0006139//nucleobase-containing compound metabolic process;GO:0006144//purine nucleobase metabolic process;GO:0006520//cellular amino acid metabolic process;GO:0006563//L-serine metabolic process;GO:0006564//L-serine biosynthetic process;GO:0006725//cellular aromatic co…
estExt_fgenesh1_pm.C_80099	781	754	880	1128	1969	2056	27.75	29.77	43.27	62.94	103.73	108	33.5967	91.5567	1.44635	0.00106763	0.00896742	lcsR	KAF3761344.1 Metallo-hydrolase/oxidoreductase [Cryphonectria parasitica EP155]	-	-	-	-	GO:0005575//cellular_component;GO:0005622//intracellular;GO:0005623//cell;GO:0005737//cytoplasm;GO:0005739//mitochondrion;GO:0005740//mitochondrial envelope;GO:0005743//mitochondrial inner membrane;GO:0016020//membrane;GO:0016021//integral component of membrane;GO:0019866//organelle inner membrane;GO:0031090//organelle membrane;GO:0031224//intrinsic component of membrane;GO:0031300//intrinsic com…	GO:0003674//molecular_function;GO:0003824//catalytic activity;GO:0004620//phospholipase activity;GO:0005488//binding;GO:0008081//phosphoric diester hydrolase activity;GO:0008270//zinc ion binding;GO:0016298//lipase activity;GO:0016787//hydrolase activity;GO:0016788//hydrolase activity, acting on ester bonds;GO:0042578//phosphoric ester hydrolase activity;GO:0043167//ion binding;GO:0043169//cation…	GO:0006066//alcohol metabolic process;GO:0006576//cellular biogenic amine metabolic process;GO:0006629//lipid metabolic process;GO:0006644//phospholipid metabolic process;GO:0006650//glycerophospholipid metabolic process;GO:0006793//phosphorus metabolic process;GO:0006796//phosphate-containing compound metabolic process;GO:0006807//nitrogen compound metabolic process;GO:0008150//biological_proces…
estExt_Genewise1Plus.C_13601	135	88	140	1085	1561	1795	12.19	8.83	17.5	153.89	209.01	239.66	12.84	200.853	3.96743	2.52e-16	2.08e-14	--	KAF3770986.1 DUF1330-domain-containing protein [Cryphonectria parasitica EP155]	-	-	-	-	-	GO:0003714//transcription corepressor activity	-
fgenesh1_pm.8_242	746	726	654	1756	2565	2538	24.55	26.55	29.78	90.76	125.15	123.48	26.96	113.13	2.06909	3.56e-09	1.16e-07	atB	KAF3761530.1 MFS general substrate transporter [Cryphonectria parasitica EP155]	-	-	-	-	GO:0005887//integral component of plasma membrane	GO:0015238//drug transmembrane transporter activity;GO:0015307//drug:proton antiporter activity;GO:0022857//transmembrane transporter activity;GO:0042910//xenobiotic transporter activity	GO:0006855//drug transmembrane transport;GO:0015893//drug transport;GO:0042493//response to drug;GO:0042908//xenobiotic transport;GO:0055085//transmembrane transport
e_gw1.4.2629.1	274	252	77	413	248	307	8.84	9.04	3.44	20.94	11.87	14.65	7.10667	15.82	1.1545	4.88e-05	0.00063935	--	KAF3765362.1 hypothetical protein M406DRAFT_256969 [Cryphonectria parasitica EP155]	-	-	-	-	-	-	-
estExt_fgenesh1_pg.C_20693	2035	1667	529	2925	3001	3525	47.63	43.36	17.14	107.54	104.16	121.99	36.0433	111.23	1.62574	1.8e-08	5.05e-07	UTR1	KAF3769093.1 ATP-NAD kinase [Cryphonectria parasitica EP155]	Metabolism;Metabolism	Global and overview maps;Metabolism of cofactors and vitamins	ko01100//Metabolic pathways;ko00760//Nicotinate and nicotinamide metabolism	K00858;K00858	-	GO:0003674//molecular_function;GO:0003824//catalytic activity;GO:0003951//NAD+ kinase activity;GO:0004127//cytidylate kinase activity;GO:0005524//ATP binding;GO:0016301//kinase activity;GO:0016740//transferase activity;GO:0016772//transferase activity, transferring phosphorus-containing groups;GO:0016773//phosphotransferase activity, alcohol group as acceptor	GO:0006139//nucleobase-containing compound metabolic process;GO:0006725//cellular aromatic compound metabolic process;GO:0006732//coenzyme metabolic process;GO:0006733//oxidoreduction coenzyme metabolic process;GO:0006739//NADP metabolic process;GO:0006741//NADP biosynthetic process;GO:0006753//nucleoside phosphate metabolic process;GO:0006793//phosphorus metabolic process;GO:0006796//phosphate-c…
fgenesh1_pm.11_68	1698	1492	875	2711	2215	2348	67.08	65.5	47.84	168.2	129.74	137.14	60.14	145.027	1.26992	2.66e-27	4.39e-25	CTB7	KAF3759961.1 FAD/NAD(P)-binding domain-containing protein [Cryphonectria parasitica EP155]	-	-	-	-	-	GO:0003824//catalytic activity;GO:0004148//dihydrolipoyl dehydrogenase activity;GO:0008410//CoA-transferase activity;GO:0016166//phytoene dehydrogenase activity;GO:0016491//oxidoreductase activity;GO:0016701//oxidoreductase activity, acting on single donors with incorporation of molecular oxygen;GO:0016740//transferase activity;GO:0045550//geranylgeranyl reductase activity;GO:0050662//coenzyme bi…	GO:0006096//glycolytic process;GO:0006400//tRNA modification;GO:0006744//ubiquinone biosynthetic process;GO:0009228//thiamine biosynthetic process;GO:0009236//cobalamin biosynthetic process;GO:0015995//chlorophyll biosynthetic process;GO:0016117//carotenoid biosynthetic process;GO:0030494//bacteriochlorophyll biosynthetic process;GO:0045454//cell redox homeostasis;GO:0051068//dihydrolipoamide met…
estExt_Genewise1.C_40512	2275	1875	1040	2108	3591	3448	32.89	30.12	20.81	47.86	76.97	73.69	27.94	66.1733	1.24392	1.07e-05	0.00017102	ufd2	KAF3765493.1 hypothetical protein M406DRAFT_276166 [Cryphonectria parasitica EP155]	Genetic Information Processing;Genetic Information Processing	Folding, sorting and degradation;Folding, sorting and degradation	ko04141//Protein processing in endoplasmic reticulum;ko04120//Ubiquitin mediated proteolysis	K10597;K10597	GO:0000151//ubiquitin ligase complex;GO:0005575//cellular_component;GO:0005622//intracellular;GO:0005623//cell;GO:0005634//nucleus;GO:0005737//cytoplasm;GO:0005829//cytosol;GO:0032991//macromolecular complex;GO:0043226//organelle;GO:0043227//membrane-bounded organelle;GO:0043229//intracellular organelle;GO:0043231//intracellular membrane-bounded organelle;GO:0044424//intracellular part;GO:0044444…	GO:0000166//nucleotide binding;GO:0003674//molecular_function;GO:0003824//catalytic activity;GO:0004842//ubiquitin-protein transferase activity;GO:0005488//binding;GO:0005515//protein binding;GO:0005524//ATP binding;GO:0008144//drug binding;GO:0016740//transferase activity;GO:0017076//purine nucleotide binding;GO:0019787//ubiquitin-like protein transferase activity;GO:0019899//enzyme binding;GO:0…	GO:0000209//protein polyubiquitination;GO:0003007//heart morphogenesis;GO:0003205//cardiac chamber development;GO:0003206//cardiac chamber morphogenesis;GO:0003208//cardiac ventricle morphogenesis;GO:0003222//ventricular trabecula myocardium morphogenesis;GO:0003229//ventricular cardiac muscle tissue development;GO:0003231//cardiac ventricle development;GO:0006457//protein folding;GO:0006464//cel…
estExt_Genewise1.C_60508	10784	10045	10959	27285	14501	14055	298.45	308.93	419.76	1186.04	595.07	575.12	342.38	785.41	1.19785	0.0027384	0.0195043	claM	KAF3763196.1 cytochrome P450 [Cryphonectria parasitica EP155]	Metabolism;Metabolism;Metabolism	Global and overview maps;Global and overview maps;Lipid metabolism	ko01100//Metabolic pathways;ko01110//Biosynthesis of secondary metabolites;ko00100//Steroid biosynthesis	K05917;K05917;K05917	-	GO:0005506//iron ion binding;GO:0016705//oxidoreductase activity, acting on paired donors, with incorporation or reduction of molecular oxygen;GO:0020037//heme binding	GO:0055114//oxidation-reduction process
e_gw1.3.1883.1	629	536	374	3552	347	1114	22.54	21.34	18.55	199.88	18.43	59.01	20.81	92.44	2.15124	0.00198819	0.0149626	ufaA1	KAF3767523.1 cyclopropane-fatty-acyl-phospholipid synthase [Cryphonectria parasitica EP155]	-	-	-	-	-	GO:0000179//rRNA (adenine-N6,N6-)-dimethyltransferase activity;GO:0004719//protein-L-isoaspartate (D-aspartate) O-methyltransferase activity;GO:0008168//methyltransferase activity;GO:0008171//O-methyltransferase activity;GO:0008276//protein methyltransferase activity;GO:0008689//3-demethylubiquinone-9 3-O-methyltransferase activity;GO:0008757//S-adenosylmethionine-dependent methyltransferase acti…	GO:0000154//rRNA modification;GO:0006412//translation;GO:0006629//lipid metabolic process;GO:0006744//ubiquinone biosynthetic process;GO:0008150//biological_process;GO:0008152//metabolic process;GO:0008299//isoprenoid biosynthetic process;GO:0008610//lipid biosynthetic process;GO:0009058//biosynthetic process;GO:0009102//biotin biosynthetic process;GO:0018364//peptidyl-glutamine methylation;GO:00…
estExt_fgenesh1_kg.C_10515	259	198	272	997	969	1275	9.92	8.43	14.42	59.99	55.05	72.22	10.9233	62.42	2.5146	1.95e-09	6.79e-08	HMGCL	KAF3770550.1 hypothetical protein M406DRAFT_354502 [Cryphonectria parasitica EP155]	Metabolism;Metabolism;Cellular Processes;Metabolism;Metabolism;Metabolism	Global and overview maps;Global and overview maps;Transport and catabolism;Amino acid metabolism;Carbohydrate metabolism;Lipid metabolism	ko01100//Metabolic pathways;ko01110//Biosynthesis of secondary metabolites;ko04146//Peroxisome;ko00280//Valine, leucine and isoleucine degradation;ko00650//Butanoate metabolism;ko00072//Synthesis and degradation of ketone bodies	K01640;K01640;K01640;K01640;K01640;K01640	GO:0005737//cytoplasm	GO:0003824//catalytic activity;GO:0003852//2-isopropylmalate synthase activity;GO:0004410//homocitrate synthase activity;GO:0004736//pyruvate carboxylase activity;GO:0008701//4-hydroxy-2-oxovalerate aldolase activity;GO:0008948//oxaloacetate decarboxylase activity;GO:0015081//sodium ion transmembrane transporter activity;GO:0043714//(R)-citramalate synthase activity	GO:0006094//gluconeogenesis;GO:0006814//sodium ion transport;GO:0009097//isoleucine biosynthetic process;GO:0009098//leucine biosynthetic process;GO:0051188//cofactor biosynthetic process
gw1.5.1359.1	593	531	210	1404	719	773	18.82	18.73	9.22	69.98	33.83	36.27	15.59	46.6933	1.5826	7.18e-08	1.76e-06	yusP	KAF3764250.1 MFS general substrate transporter, partial [Cryphonectria parasitica EP155]	-	-	-	-	GO:0005887//integral component of plasma membrane	GO:0015238//drug transmembrane transporter activity;GO:0015307//drug:proton antiporter activity;GO:0022857//transmembrane transporter activity	GO:0006855//drug transmembrane transport;GO:0015893//drug transport;GO:0042493//response to drug;GO:0055085//transmembrane transport
estExt_fgenesh1_kg.C_30135	8575	8112	3958	6106	16444	15843	246.16	258.78	157.25	275.31	699.95	672.45	220.73	549.237	1.31515	0.00087941	0.00759682	AMF1	KAF3766894.1 MFS general substrate transporter [Cryphonectria parasitica EP155]	-	-	-	-	GO:0005887//integral component of plasma membrane	GO:0015238//drug transmembrane transporter activity;GO:0015307//drug:proton antiporter activity;GO:0022857//transmembrane transporter activity;GO:0042910//xenobiotic transporter activity	GO:0006855//drug transmembrane transport;GO:0015893//drug transport;GO:0042493//response to drug;GO:0042908//xenobiotic transport;GO:0055085//transmembrane transport
e_gw1.7.1742.1	961	788	514	1461	1925	2272	26.87	24.49	19.89	64.17	79.82	93.94	23.75	79.31	1.73958	3.82e-11	1.78e-09	--	KAF3762939.1 MFS general substrate transporter [Cryphonectria parasitica EP155]	-	-	-	-	GO:0005887//integral component of plasma membrane;GO:0016021//integral component of membrane	GO:0008028//monocarboxylic acid transmembrane transporter activity;GO:0015307//drug:proton antiporter activity;GO:0022857//transmembrane transporter activity;GO:0042910//xenobiotic transporter activity	GO:0006855//drug transmembrane transport;GO:0015718//monocarboxylic acid transport;GO:0042493//response to drug;GO:0042908//xenobiotic transport;GO:0055085//transmembrane transport
estExt_Genewise1Plus.C_14330	633	481	848	2336	1615	1824	30.77	25.98	57.04	178.33	116.39	131.08	37.93	141.933	1.9038	0.000124615	0.00144576	--	KAF3771309.1 periplasmic binding protein-like II [Cryphonectria parasitica EP155]	-	-	-	-	GO:0009897//external side of plasma membrane;GO:0030288//outer membrane-bounded periplasmic space;GO:0043190//ATP-binding cassette (ABC) transporter complex	GO:0005488//binding;GO:0042626//ATPase activity, coupled to transmembrane movement of substances	GO:0042918//alkanesulfonate transport
fgenesh1_kg.1_584_1011_1_CCBH_CCBI_EXTA	2652	2165	478	3204	2236	2640	102.3	92.8	25.52	194.12	127.89	150.57	73.54	157.527	1.09899	0.00155402	0.0122448	SPAC824.07	KAF3770784.1 Metallo-hydrolase/oxidoreductase [Cryphonectria parasitica EP155]	Metabolism;Metabolism	Global and overview maps;Carbohydrate metabolism	ko01100//Metabolic pathways;ko00620//Pyruvate metabolism	K01069;K01069	GO:0005575//cellular_component;GO:0005622//intracellular;GO:0005623//cell;GO:0005737//cytoplasm;GO:0005739//mitochondrion;GO:0005759//mitochondrial matrix;GO:0005829//cytosol;GO:0031974//membrane-enclosed lumen;GO:0043226//organelle;GO:0043227//membrane-bounded organelle;GO:0043229//intracellular organelle;GO:0043231//intracellular membrane-bounded organelle;GO:0043233//organelle lumen;GO:0044422…	GO:0003674//molecular_function;GO:0003824//catalytic activity;GO:0004416//hydroxyacylglutathione hydrolase activity;GO:0005215//transporter activity;GO:0005488//binding;GO:0016787//hydrolase activity;GO:0016788//hydrolase activity, acting on ester bonds;GO:0016790//thiolester hydrolase activity;GO:0043167//ion binding;GO:0043169//cation binding;GO:0046872//metal ion binding	GO:0000003//reproduction;GO:0001666//response to hypoxia;GO:0005975//carbohydrate metabolic process;GO:0005996//monosaccharide metabolic process;GO:0006081//cellular aldehyde metabolic process;GO:0006082//organic acid metabolic process;GO:0006089//lactate metabolic process;GO:0006090//pyruvate metabolic process;GO:0006518//peptide metabolic process;GO:0006575//cellular modified amino acid metabol…
Crypa1.e_gw1.3.2593.1	854	795	821	2510	2622	3435	24	24.83	31.93	110.79	109.26	142.73	26.92	120.927	2.16738	1.72e-09	6.05e-08	met9	KAF3767978.1 hypothetical protein M406DRAFT_39908 [Cryphonectria parasitica EP155]	Metabolism;Metabolism;Metabolism	Global and overview maps;Global and overview maps;Metabolism of cofactors and vitamins	ko01100//Metabolic pathways;ko01200//Carbon metabolism;ko00670//One carbon pool by folate	K00297;K00297;K00297	GO:0005575//cellular_component;GO:0005622//intracellular;GO:0005623//cell;GO:0005737//cytoplasm;GO:0005739//mitochondrion;GO:0005829//cytosol;GO:0043226//organelle;GO:0043227//membrane-bounded organelle;GO:0043229//intracellular organelle;GO:0043231//intracellular membrane-bounded organelle;GO:0044424//intracellular part;GO:0044444//cytoplasmic part;GO:0044464//cell part	GO:0003674//molecular_function;GO:0003824//catalytic activity;GO:0004489//methylenetetrahydrofolate reductase (NAD(P)H) activity;GO:0016491//oxidoreductase activity;GO:0016645//oxidoreductase activity, acting on the CH-NH group of donors;GO:0016646//oxidoreductase activity, acting on the CH-NH group of donors, NAD or NADP as acceptor	GO:0000096//sulfur amino acid metabolic process;GO:0000097//sulfur amino acid biosynthetic process;GO:0006082//organic acid metabolic process;GO:0006520//cellular amino acid metabolic process;GO:0006555//methionine metabolic process;GO:0006575//cellular modified amino acid metabolic process;GO:0006725//cellular aromatic compound metabolic process;GO:0006730//one-carbon metabolic process;GO:000673…
Crypa1.fgenesh1_pm.C_scaffold_7000332	449	417	424	419	898	815	22.12	22.83	28.91	32.42	65.6	59.36	24.62	52.46	1.09139	0.00836325	0.0490556	calI	KAF3760912.1 hypothetical protein M406DRAFT_64022 [Cryphonectria parasitica EP155]	-	-	-	-	-	GO:0003824//catalytic activity;GO:0004316//3-oxoacyl-[acyl-carrier-protein] reductase (NADPH) activity;GO:0004757//sepiapterin reductase activity;GO:0008667//2,3-dihydro-2,3-dihydroxybenzoate dehydrogenase activity;GO:0008678//2-deoxy-D-gluconate 3-dehydrogenase activity;GO:0016491//oxidoreductase activity;GO:0016630//protochlorophyllide reductase activity;GO:0050662//coenzyme binding;GO:0051287/…	GO:0000272//polysaccharide catabolic process;GO:0006633//fatty acid biosynthetic process;GO:0006729//tetrahydrobiopterin biosynthetic process;GO:0015995//chlorophyll biosynthetic process;GO:0055114//oxidation-reduction process
Crypa1.estExt_Genewise1.C_30825	731	691	520	745	1153	1153	13.64	14.33	13.43	21.84	31.91	31.82	13.8	28.5233	1.04747	0.000346644	0.0034329	IML2	KAF3767209.1 hypothetical protein M406DRAFT_79659 [Cryphonectria parasitica EP155]	-	-	-	-	GO:0005575//cellular_component;GO:0005622//intracellular;GO:0005623//cell;GO:0005634//nucleus;GO:0005737//cytoplasm;GO:0043226//organelle;GO:0043227//membrane-bounded organelle;GO:0043229//intracellular organelle;GO:0043231//intracellular membrane-bounded organelle;GO:0044424//intracellular part;GO:0044464//cell part	-	GO:0006950//response to stress;GO:0006996//organelle organization;GO:0007275//multicellular organism development;GO:0007368//determination of left/right symmetry;GO:0007389//pattern specification process;GO:0007423//sensory organ development;GO:0007507//heart development;GO:0008150//biological_process;GO:0009653//anatomical structure morphogenesis;GO:0009790//embryo development;GO:0009799//specif…
Crypa1.fgenesh1_pg.C_scaffold_9000384	276	243	100	395	320	340	8.23	8.05	4.12	18.49	14.14	14.98	6.8	15.87	1.2227	1.8e-10	7.45e-09	--	KAF3761730.1 hypothetical protein M406DRAFT_74669, partial [Cryphonectria parasitica EP155]	-	-	-	-	GO:0005634//nucleus;GO:0009898//cytoplasmic side of plasma membrane;GO:0055052//ATP-binding cassette (ABC) transporter complex, substrate-binding subunit-containing	GO:0003723//RNA binding;GO:0003724//RNA helicase activity;GO:0005524//ATP binding;GO:0016887//ATPase activity;GO:0033221//urea-transporting ATPase activity	GO:0000910//cytokinesis;GO:0002949//tRNA threonylcarbamoyladenosine modification;GO:0006810//transport;GO:0015840//urea transport;GO:0016226//iron-sulfur cluster assembly
Crypa1.estExt_fgenesh1_pm.C_90174	2748	2335	498	1890	4143	3879	29.44	27.8	7.38	31.81	65.82	61.45	21.54	53.0267	1.2997	0.00264564	0.0189369	atrF	KAF3761569.1 hypothetical protein M406DRAFT_99849 [Cryphonectria parasitica EP155]	-	-	-	-	GO:0005575//cellular_component;GO:0005737//cytoplasm;GO:0005887//integral component of plasma membrane;GO:0009380//excinuclease repair complex;GO:0009898//cytoplasmic side of plasma membrane;GO:0016020//membrane;GO:0016021//integral component of membrane;GO:0043190//ATP-binding cassette (ABC) transporter complex;GO:0055051//ATP-binding cassette (ABC) transporter complex, integrated substrate bind…	GO:0000166//nucleotide binding;GO:0003674//molecular_function;GO:0003678//DNA helicase activity;GO:0003723//RNA binding;GO:0003724//RNA helicase activity;GO:0003924//GTPase activity;GO:0004140//dephospho-CoA kinase activity;GO:0005319//lipid transporter activity;GO:0005524//ATP binding;GO:0005525//GTP binding;GO:0008565//protein transporter activity;GO:0009381//excinuclease ABC activity;GO:001522…	GO:0000910//cytokinesis;GO:0001887//selenium compound metabolic process;GO:0002949//tRNA threonylcarbamoyladenosine modification;GO:0006260//DNA replication;GO:0006289//nucleotide-excision repair;GO:0006400//tRNA modification;GO:0006464//cellular protein modification process;GO:0006576//cellular biogenic amine metabolic process;GO:0006810//transport;GO:0006817//phosphate ion transport;GO:0006824/…
estExt_fgenesh1_pm.C_11163	1516	1232	282	3368	4979	5213	73.97	66.8	19.04	258.1	360.21	376.06	53.27	331.457	2.63743	4.51e-10	1.75e-08	yfcG	KAF3770934.1 glutathione S-transferase [Cryphonectria parasitica EP155]	Metabolism;Metabolism	Global and overview maps;Metabolism of other amino acids	ko01100//Metabolic pathways;ko00480//Glutathione metabolism	K00799;K00799	-	GO:0005515//protein binding;GO:0016034//maleylacetoacetate isomerase activity	GO:0006559//L-phenylalanine catabolic process;GO:0006572//tyrosine catabolic process;GO:0006749//glutathione metabolic process
estExt_Genewise1Plus.C_100608	263	238	121	672	285	364	12.59	12.66	8.02	50.53	20.23	25.76	11.09	32.1733	1.53661	1.11e-06	2.15e-05	--	KAF3760358.1 hypothetical protein M406DRAFT_297135 [Cryphonectria parasitica EP155]	-	-	-	-	-	GO:0004061//arylformamidase activity	GO:0019441//tryptophan catabolic process to kynurenine
e_gw1.7.1214.1	112	110	30	280	264	310	4.6	5.02	1.7	18.05	16.06	18.81	3.77333	17.64	2.22494	8.87e-13	5.05e-11	FAH	KAF3762631.1 hypothetical protein M406DRAFT_263748 [Cryphonectria parasitica EP155]	Metabolism;Metabolism	Global and overview maps;Amino acid metabolism	ko01100//Metabolic pathways;ko00350//Tyrosine metabolism	K01555;K01555	-	GO:0003824//catalytic activity;GO:0004334//fumarylacetoacetase activity	GO:0006559//L-phenylalanine catabolic process;GO:0006572//tyrosine catabolic process;GO:0009072//aromatic amino acid family metabolic process
Crypa1.e_gw1.1.733.1	1675	1333	995	1653	2336	3816	68.4	60.49	56.23	106.02	141.44	230.4	61.7067	159.287	1.36813	0.000128193	0.0014769	glcA	KAF3769509.1 family 16 glycoside hydrolase [Cryphonectria parasitica EP155]	-	-	-	-	-	GO:0004553//hydrolase activity, hydrolyzing O-glycosyl compounds;GO:0033980//phosphonopyruvate decarboxylase activity	GO:0005975//carbohydrate metabolic process;GO:0017000//antibiotic biosynthetic process
estExt_Genewise1Plus.C_51853	561	540	578	1438	1272	1518	23.44	25.07	33.42	94.35	78.79	93.76	27.31	88.9667	1.70384	1.12e-06	2.18e-05	mic-13	KAF3764866.1 mitochondrial carrier [Cryphonectria parasitica EP155]	-	-	-	-	GO:0005575//cellular_component;GO:0005622//intracellular;GO:0005623//cell;GO:0005737//cytoplasm;GO:0005739//mitochondrion;GO:0005740//mitochondrial envelope;GO:0005743//mitochondrial inner membrane;GO:0016020//membrane;GO:0016021//integral component of membrane;GO:0019866//organelle inner membrane;GO:0031090//organelle membrane;GO:0031224//intrinsic component of membrane;GO:0031966//mitochondrial…	GO:0003674//molecular_function;GO:0005215//transporter activity;GO:0005326//neurotransmitter transporter activity;GO:0005342//organic acid transmembrane transporter activity;GO:0008324//cation transmembrane transporter activity;GO:0008509//anion transmembrane transporter activity;GO:0008514//organic anion transmembrane transporter activity;GO:0015075//ion transmembrane transporter activity;GO:001…	GO:0002262//myeloid cell homeostasis;GO:0002376//immune system process;GO:0002520//immune system development;GO:0003333//amino acid transmembrane transport;GO:0006725//cellular aromatic compound metabolic process;GO:0006778//porphyrin-containing compound metabolic process;GO:0006779//porphyrin-containing compound biosynthetic process;GO:0006783//heme biosynthetic process;GO:0006807//nitrogen comp…
e_gw1.9.1133.1	174	125	136	270	514	484	8.7	6.94	9.41	21.2	38.1	35.77	8.35	31.69	1.92418	3.24e-06	5.67e-05	fc-sdr	KAF3760650.1 NAD(P)-binding protein [Cryphonectria parasitica EP155]	-	-	-	-	GO:0016469//proton-transporting two-sector ATPase complex	GO:0003824//catalytic activity;GO:0004197//cysteine-type endopeptidase activity;GO:0004316//3-oxoacyl-[acyl-carrier-protein] reductase (NADPH) activity;GO:0004757//sepiapterin reductase activity;GO:0008667//2,3-dihydro-2,3-dihydroxybenzoate dehydrogenase activity;GO:0008678//2-deoxy-D-gluconate 3-dehydrogenase activity;GO:0016491//oxidoreductase activity;GO:0016630//protochlorophyllide reductase …	GO:0000272//polysaccharide catabolic process;GO:0006633//fatty acid biosynthetic process;GO:0006729//tetrahydrobiopterin biosynthetic process;GO:0015986//ATP synthesis coupled proton transport;GO:0015995//chlorophyll biosynthetic process;GO:0043687//post-translational protein modification;GO:0055114//oxidation-reduction process
estExt_Genewise1Plus.C_60921	576	432	229	865	1001	1003	27.01	22.52	14.86	63.72	69.61	69.55	21.4633	67.6267	1.65572	1.59e-15	1.23e-13	dbaE	KAF3763400.1 alpha/beta-hydrolase [Cryphonectria parasitica EP155]	-	-	-	-	-	GO:0016787//hydrolase activity;GO:0070205//2-succinyl-6-hydroxy-2,4-cyclohexadiene-1-carboxylate synthase activity	GO:0009234//menaquinone biosynthetic process
Crypa1.estExt_fgenesh1_pg.C_70602	1359	1214	970	1781	2285	2365	24.33	24.15	24.03	50.08	60.65	62.6	24.17	57.7767	1.25727	2.59e-06	4.63e-05	--	KAF3761098.1 hypothetical protein M406DRAFT_108385 [Cryphonectria parasitica EP155]	-	-	-	-	-	GO:0003824//catalytic activity;GO:0009055//electron carrier activity;GO:0016491//oxidoreductase activity;GO:0016625//oxidoreductase activity, acting on the aldehyde or oxo group of donors, iron-sulfur protein as acceptor;GO:0030170//pyridoxal phosphate binding;GO:0051536//iron-sulfur cluster binding	GO:0019295//coenzyme M biosynthetic process;GO:0055114//oxidation-reduction process
Crypa1.estExt_Genewise1.C_80403	5238	4690	4582	5887	15564	13442	158.8	158	192.25	280.31	699.63	602.52	169.683	527.487	1.63629	0.000373945	0.00367808	--	KAF3763184.1 family 31 glycosyltransferase [Cryphonectria parasitica EP155]	-	-	-	-	GO:0016020//membrane	GO:0016757//transferase activity, transferring glycosyl groups;GO:0016758//transferase activity, transferring hexosyl groups	GO:0006486//protein glycosylation
fgenesh1_pg.5_355	1706	1338	1350	2159	2913	2908	80.53	70.19	88.2	160.07	203.89	202.96	79.64	188.973	1.24662	9.37e-05	0.00112148	--	KAF3764428.1 hypothetical protein M406DRAFT_330769 [Cryphonectria parasitica EP155]	-	-	-	-	GO:0005575//cellular_component;GO:0005622//intracellular;GO:0005623//cell;GO:0005737//cytoplasm;GO:0005739//mitochondrion;GO:0005740//mitochondrial envelope;GO:0005743//mitochondrial inner membrane;GO:0016020//membrane;GO:0016021//integral component of membrane;GO:0019866//organelle inner membrane;GO:0031090//organelle membrane;GO:0031224//intrinsic component of membrane;GO:0031966//mitochondrial…	-	GO:0006915//apoptotic process;GO:0008150//biological_process;GO:0008219//cell death;GO:0009987//cellular process;GO:0012501//programmed cell death
e_gw1.1.890.1	1823	1658	342	1962	2064	2213	73.91	74.7	19.19	124.94	124.08	132.65	55.9333	127.223	1.18558	0.00079969	0.00703959	sirJ	KAF3770915.1 hypothetical protein M406DRAFT_248070 [Cryphonectria parasitica EP155]	-	-	-	-	-	GO:0003674//molecular_function;GO:0003824//catalytic activity;GO:0004177//aminopeptidase activity;GO:0005488//binding;GO:0008233//peptidase activity;GO:0008235//metalloexopeptidase activity;GO:0008237//metallopeptidase activity;GO:0008238//exopeptidase activity;GO:0016787//hydrolase activity;GO:0016805//dipeptidase activity;GO:0043167//ion binding;GO:0043169//cation binding;GO:0046872//metal ion …	GO:0006508//proteolysis;GO:0006807//nitrogen compound metabolic process;GO:0008150//biological_process;GO:0008152//metabolic process;GO:0019538//protein metabolic process;GO:0043170//macromolecule metabolic process;GO:0044238//primary metabolic process;GO:0071704//organic substance metabolic process;GO:1901564//organonitrogen compound metabolic process
estExt_Genewise1Plus.C_41711	1667	1454	794	2729	1691	1808	57.15	55.39	37.67	146.94	85.96	91.64	50.07	108.18	1.11142	4.15e-09	1.32e-07	arg-8	KAF3766041.1 acetylornithine and succinylornithine aminotransferase [Cryphonectria parasitica EP155]	Metabolism;Metabolism;Metabolism;Metabolism;Metabolism	Global and overview maps;Global and overview maps;Global and overview maps;Global and overview maps;Amino acid metabolism	ko01100//Metabolic pathways;ko01110//Biosynthesis of secondary metabolites;ko01230//Biosynthesis of amino acids;ko01210//2-Oxocarboxylic acid metabolism;ko00220//Arginine biosynthesis	K00818;K00818;K00818;K00818;K00818	GO:0005575//cellular_component;GO:0005622//intracellular;GO:0005623//cell;GO:0005634//nucleus;GO:0005654//nucleoplasm;GO:0005737//cytoplasm;GO:0005739//mitochondrion;GO:0005759//mitochondrial matrix;GO:0009507//chloroplast;GO:0009532//plastid stroma;GO:0009536//plastid;GO:0009570//chloroplast stroma;GO:0031974//membrane-enclosed lumen;GO:0031981//nuclear lumen;GO:0043226//organelle;GO:0043227//me…	GO:0003674//molecular_function;GO:0003824//catalytic activity;GO:0003867//4-aminobutyrate transaminase activity;GO:0003992//N2-acetyl-L-ornithine:2-oxoglutarate 5-aminotransferase activity;GO:0004015//adenosylmethionine-8-amino-7-oxononanoate transaminase activity;GO:0004587//ornithine-oxo-acid transaminase activity;GO:0005488//binding;GO:0005507//copper ion binding;GO:0005515//protein binding;GO…	GO:0003008//system process;GO:0006082//organic acid metabolic process;GO:0006520//cellular amino acid metabolic process;GO:0006525//arginine metabolic process;GO:0006526//arginine biosynthetic process;GO:0006536//glutamate metabolic process;GO:0006538//glutamate catabolic process;GO:0006560//proline metabolic process;GO:0006561//proline biosynthetic process;GO:0006591//ornithine metabolic process…
estExt_fgenesh1_pm.C_40744	349	280	178	308	507	529	7.13	6.36	5.04	9.89	15.37	15.99	6.17667	13.75	1.15453	6.82e-05	0.000855039	prlR	KAF3766268.1 hypothetical protein M406DRAFT_346258 [Cryphonectria parasitica EP155]	-	-	-	-	-	GO:0003677//DNA binding;GO:0008270//zinc ion binding	GO:0006351//transcription, DNA-templated
fgenesh1_kg.3_23_571_2_CCBH_CCBI_EXTA	935	827	2555	16088	33699	32997	29.31	28.81	110.84	792.02	1566.2	1529.19	56.32	1295.8	4.52406	3.4e-09	1.11e-07	--	KAF3766647.1 hypothetical protein M406DRAFT_321284 [Cryphonectria parasitica EP155]	-	-	-	-	-	-	-
estExt_fgenesh1_kg.C_10836	2024	1902	866	3920	2477	2736	82.92	86.59	49.1	252.23	150.46	165.72	72.87	189.47	1.37857	3.48e-12	1.86e-10	SPAC11D3.03c	KAF3771308.1 hypothetical protein M406DRAFT_354807 [Cryphonectria parasitica EP155]	-	-	-	-	GO:0005575//cellular_component	GO:0003674//molecular_function	GO:0008150//biological_process
estExt_fgenesh1_kg.C_60443	89	52	28	75	116	100	8.04	5.22	3.5	10.64	15.53	13.35	5.58667	13.1733	1.23756	0.000135215	0.00154701	--	KAF3764014.1 hypothetical protein M406DRAFT_357321 [Cryphonectria parasitica EP155]	-	-	-	-	-	-	-
gw1.3.605.1	551	477	323	488	920	791	19.91	19.15	16.15	27.7	49.29	42.26	18.4033	39.75	1.11099	0.000334767	0.00333814	--	KAF3766682.1 hypothetical protein M406DRAFT_219564, partial [Cryphonectria parasitica EP155]	-	-	-	-	-	GO:0003723//RNA binding;GO:0003724//RNA helicase activity;GO:0005524//ATP binding	-
Crypa1.estExt_Genewise1.C_30372	4756	4306	4086	5915	11850	11921	84.87	85.39	100.91	165.79	313.55	314.53	90.39	264.623	1.54971	0.000140228	0.0015949	stcS	KAF3766941.1 hypothetical protein M406DRAFT_79478 [Cryphonectria parasitica EP155]	-	-	-	-	-	GO:0005506//iron ion binding;GO:0016705//oxidoreductase activity, acting on paired donors, with incorporation or reduction of molecular oxygen;GO:0020037//heme binding	GO:0055114//oxidation-reduction process
e_gw1.8.1549.1	2997	2801	1323	3695	6089	6379	48.93	50.82	29.89	94.75	147.4	153.98	43.2133	132.043	1.61146	6.44e-08	1.6e-06	MET10	KAF3761464.1 hypothetical protein M406DRAFT_266098 [Cryphonectria parasitica EP155]	Metabolism;Metabolism	Global and overview maps;Energy metabolism	ko01100//Metabolic pathways;ko00920//Sulfur metabolism	K00380;K00380	GO:0005575//cellular_component;GO:0005622//intracellular;GO:0005623//cell;GO:0009337//sulfite reductase complex (NADPH);GO:0032991//macromolecular complex;GO:0044424//intracellular part;GO:0044464//cell part	GO:0003674//molecular_function;GO:0003824//catalytic activity;GO:0003958//NADPH-hemoprotein reductase activity;GO:0004783//sulfite reductase (NADPH) activity;GO:0009055//electron carrier activity;GO:0016002//sulfite reductase activity;GO:0016491//oxidoreductase activity;GO:0016651//oxidoreductase activity, acting on NAD(P)H;GO:0016653//oxidoreductase activity, acting on NAD(P)H, heme protein as a…	GO:0000096//sulfur amino acid metabolic process;GO:0000097//sulfur amino acid biosynthetic process;GO:0000103//sulfate assimilation;GO:0006082//organic acid metabolic process;GO:0006520//cellular amino acid metabolic process;GO:0006534//cysteine metabolic process;GO:0006555//methionine metabolic process;GO:0006790//sulfur compound metabolic process;GO:0006807//nitrogen compound metabolic process;…
Crypa1.estExt_Genewise1Plus.C_51165	4511	4011	2172	2843	7035	6138	115.02	113.64	76.64	113.85	265.96	231.39	101.767	203.733	1.00142	0.00417489	0.0278655	cmkA	KAF3769114.1 regulation of circadian rhythmicity [Cryphonectria parasitica EP155]	-	-	-	-	GO:0005575//cellular_component;GO:0005622//intracellular;GO:0005623//cell;GO:0005737//cytoplasm;GO:0005829//cytosol;GO:0044424//intracellular part;GO:0044444//cytoplasmic part;GO:0044464//cell part	GO:0000166//nucleotide binding;GO:0003674//molecular_function;GO:0003824//catalytic activity;GO:0004672//protein kinase activity;GO:0004674//protein serine/threonine kinase activity;GO:0004683//calmodulin-dependent protein kinase activity;GO:0005488//binding;GO:0005515//protein binding;GO:0005516//calmodulin binding;GO:0005524//ATP binding;GO:0008144//drug binding;GO:0016301//kinase activity;GO:0…	GO:0000086//G2/M transition of mitotic cell cycle;GO:0000278//mitotic cell cycle;GO:0006464//cellular protein modification process;GO:0006468//protein phosphorylation;GO:0006793//phosphorus metabolic process;GO:0006796//phosphate-containing compound metabolic process;GO:0006807//nitrogen compound metabolic process;GO:0006950//response to stress;GO:0006979//response to oxidative stress;GO:0007049/…
Crypa1.estExt_fgenesh1_pg.C_70316	2595	2269	2298	2333	6990	6438	51.62	50.15	63.26	72.88	206.16	189.33	55.01	156.123	1.50492	0.00206627	0.0154009	gcs-1	KAF3760790.1 hypothetical protein M406DRAFT_108248 [Cryphonectria parasitica EP155]	Metabolism;Metabolism;Metabolism	Global and overview maps;Amino acid metabolism;Metabolism of other amino acids	ko01100//Metabolic pathways;ko00270//Cysteine and methionine metabolism;ko00480//Glutathione metabolism	K11204;K11204;K11204	GO:0005575//cellular_component;GO:0005622//intracellular;GO:0005623//cell;GO:0005634//nucleus;GO:0005737//cytoplasm;GO:0005829//cytosol;GO:0017109//glutamate-cysteine ligase complex;GO:0032991//macromolecular complex;GO:0043226//organelle;GO:0043227//membrane-bounded organelle;GO:0043229//intracellular organelle;GO:0043231//intracellular membrane-bounded organelle;GO:0044424//intracellular part;G…	GO:0000166//nucleotide binding;GO:0000287//magnesium ion binding;GO:0003674//molecular_function;GO:0003824//catalytic activity;GO:0004357//glutamate-cysteine ligase activity;GO:0005488//binding;GO:0005515//protein binding;GO:0005524//ATP binding;GO:0008144//drug binding;GO:0016595//glutamate binding;GO:0016597//amino acid binding;GO:0016874//ligase activity;GO:0016879//ligase activity, forming ca…	GO:0000096//sulfur amino acid metabolic process;GO:0000302//response to reactive oxygen species;GO:0000303//response to superoxide;GO:0000305//response to oxygen radical;GO:0000902//cell morphogenesis;GO:0000904//cell morphogenesis involved in differentiation;GO:0001101//response to acid chemical;GO:0001678//cellular glucose homeostasis;GO:0002009//morphogenesis of an epithelium;GO:0002165//insta…
estExt_Genewise1Plus.C_50884	1278	1083	256	1718	1047	1235	35.6	33.53	9.87	75.17	43.25	50.87	26.3333	56.43	1.09957	0.00122255	0.0100435	MFS1	KAF3764447.1 MFS general substrate transporter [Cryphonectria parasitica EP155]	-	-	-	-	GO:0005887//integral component of plasma membrane	GO:0008990//rRNA (guanine-N2-)-methyltransferase activity;GO:0015238//drug transmembrane transporter activity;GO:0015307//drug:proton antiporter activity;GO:0022857//transmembrane transporter activity;GO:0042910//xenobiotic transporter activity	GO:0006855//drug transmembrane transport;GO:0015893//drug transport;GO:0031167//rRNA methylation;GO:0042493//response to drug;GO:0042908//xenobiotic transport;GO:0055085//transmembrane transport
e_gw1.6.2306.1	160	130	39	184	271	272	7.19	6.49	2.43	12.99	18.06	18.08	5.37	16.3767	1.60865	3.77e-06	6.52e-05	--	KAF3763839.1 hypothetical protein M406DRAFT_263066 [Cryphonectria parasitica EP155]	-	-	-	-	-	GO:0000981//RNA polymerase II transcription factor activity, sequence-specific DNA binding;GO:0008270//zinc ion binding	GO:0006355//regulation of transcription, DNA-templated
estExt_fgenesh1_kg.C_90059	299	232	94	2049	4864	5834	15.83	13.65	6.89	170.43	381.95	456.81	12.1233	336.397	4.79431	8.91e-24	1.24e-21	--	KAF3760578.1 NAD(P)-binding protein [Cryphonectria parasitica EP155]	-	-	-	-	-	GO:0003824//catalytic activity;GO:0008667//2,3-dihydro-2,3-dihydroxybenzoate dehydrogenase activity;GO:0008678//2-deoxy-D-gluconate 3-dehydrogenase activity;GO:0008831//dTDP-4-dehydrorhamnose reductase activity;GO:0016491//oxidoreductase activity;GO:0016757//transferase activity, transferring glycosyl groups;GO:0050662//coenzyme binding;GO:0051287//NAD binding	GO:0000272//polysaccharide catabolic process;GO:0005975//carbohydrate metabolic process;GO:0009243//O antigen biosynthetic process;GO:0019305//dTDP-rhamnose biosynthetic process;GO:0055114//oxidation-reduction process
estExt_fgenesh1_pm.C_60246	1606	1522	695	2177	1964	2147	53.47	56.31	32.02	113.84	96.96	105.69	47.2667	105.497	1.1583	7.43e-15	5.3e-13	--	KAF3763341.1 hypothetical protein M406DRAFT_347100 [Cryphonectria parasitica EP155]	-	-	-	-	-	GO:0004062//aryl sulfotransferase activity	-
estExt_fgenesh1_kg.C_30431	208	141	227	271	442	454	10.89	8.2	16.45	22.29	34.31	35.15	11.8467	30.5833	1.36826	0.00397677	0.0267282	--	KAF3767738.1 hypothetical protein M406DRAFT_355687 [Cryphonectria parasitica EP155]	-	-	-	-	-	-	-
estExt_fgenesh1_pm.C_30297	226	201	80	279	350	455	9.53	9.42	4.67	18.47	21.88	28.36	7.87333	22.9033	1.54051	1.37e-07	3.17e-06	Mtarc1	KAF3767021.1 hypothetical protein M406DRAFT_345265 [Cryphonectria parasitica EP155]	-	-	-	-	-	GO:0003824//catalytic activity;GO:0030151//molybdenum ion binding;GO:0030170//pyridoxal phosphate binding	-
estExt_fgenesh1_kg.C_70015	2014	1805	1739	6526	6614	5550	88.81	88.44	106.12	451.96	432.43	361.83	94.4567	415.407	2.1368	5.59e-12	2.85e-10	Akr7a3	KAF3762100.1 aldo/keto reductase [Cryphonectria parasitica EP155]	-	-	-	-	GO:0005575//cellular_component;GO:0005622//intracellular;GO:0005623//cell;GO:0005737//cytoplasm;GO:0005794//Golgi apparatus;GO:0005829//cytosol;GO:0012505//endomembrane system;GO:0043226//organelle;GO:0043227//membrane-bounded organelle;GO:0043229//intracellular organelle;GO:0043231//intracellular membrane-bounded organelle;GO:0044424//intracellular part;GO:0044444//cytoplasmic part;GO:0044464//c…	GO:0003674//molecular_function;GO:0003824//catalytic activity;GO:0004032//alditol:NADP+ 1-oxidoreductase activity;GO:0004033//aldo-keto reductase (NADP) activity;GO:0004301//epoxide hydrolase activity;GO:0008106//alcohol dehydrogenase (NADP+) activity;GO:0016491//oxidoreductase activity;GO:0016614//oxidoreductase activity, acting on CH-OH group of donors;GO:0016616//oxidoreductase activity, actin…	GO:0006066//alcohol metabolic process;GO:0006725//cellular aromatic compound metabolic process;GO:0006807//nitrogen compound metabolic process;GO:0008150//biological_process;GO:0008152//metabolic process;GO:0009987//cellular process;GO:0016137//glycoside metabolic process;GO:0016999//antibiotic metabolic process;GO:0017144//drug metabolic process;GO:0019748//secondary metabolic process;GO:0030638…
Crypa1.fgenesh1_pm.C_scaffold_1000569	848	675	129	825	1036	1129	54.23	47.97	11.42	82.86	98.24	106.75	37.8733	95.95	1.3411	0.000907504	0.00778716	CCS1	KAF3770285.1 hypothetical protein M406DRAFT_59332 [Cryphonectria parasitica EP155]	-	-	-	-	GO:0005575//cellular_component;GO:0005576//extracellular region;GO:0005615//extracellular space;GO:0005622//intracellular;GO:0005623//cell;GO:0005634//nucleus;GO:0005737//cytoplasm;GO:0005739//mitochondrion;GO:0005740//mitochondrial envelope;GO:0005743//mitochondrial inner membrane;GO:0005758//mitochondrial intermembrane space;GO:0005777//peroxisome;GO:0005829//cytosol;GO:0009507//chloroplast;GO:…	GO:0003674//molecular_function;GO:0003824//catalytic activity;GO:0004784//superoxide dismutase activity;GO:0005488//binding;GO:0005507//copper ion binding;GO:0005515//protein binding;GO:0008047//enzyme activator activity;GO:0008270//zinc ion binding;GO:0015035//protein disulfide oxidoreductase activity;GO:0015036//disulfide oxidoreductase activity;GO:0016209//antioxidant activity;GO:0016491//oxid…	GO:0000041//transition metal ion transport;GO:0000302//response to reactive oxygen species;GO:0000303//response to superoxide;GO:0000305//response to oxygen radical;GO:0006801//superoxide metabolic process;GO:0006810//transport;GO:0006811//ion transport;GO:0006812//cation transport;GO:0006825//copper ion transport;GO:0006873//cellular ion homeostasis;GO:0006875//cellular metal ion homeostasis;GO:…
Crypa1.estExt_fgenesh1_pm.C_70109	5040	4816	1955	9571	5155	5817	127.8	135.7	68.61	381.18	193.82	218.08	110.703	264.36	1.25581	7.67e-07	1.53e-05	asn1	KAF3760608.1 regulated by circadian rhythms/ asparagine synthase [Cryphonectria parasitica EP155]	Metabolism;Metabolism;Metabolism;Metabolism	Global and overview maps;Global and overview maps;Global and overview maps;Amino acid metabolism	ko01100//Metabolic pathways;ko01110//Biosynthesis of secondary metabolites;ko01230//Biosynthesis of amino acids;ko00250//Alanine, aspartate and glutamate metabolism	K01953;K01953;K01953;K01953	GO:0005575//cellular_component;GO:0005737//cytoplasm;GO:0016020//membrane;GO:0016021//integral component of membrane;GO:0031224//intrinsic component of membrane;GO:0044425//membrane part	GO:0000166//nucleotide binding;GO:0003674//molecular_function;GO:0003824//catalytic activity;GO:0004044//amidophosphoribosyltransferase activity;GO:0004066//asparagine synthase (glutamine-hydrolyzing) activity;GO:0004360//glutamine-fructose-6-phosphate transaminase (isomerizing) activity;GO:0005488//binding;GO:0005515//protein binding;GO:0005524//ATP binding;GO:0008144//drug binding;GO:0008795//N…	GO:0006040//amino sugar metabolic process;GO:0006082//organic acid metabolic process;GO:0006520//cellular amino acid metabolic process;GO:0006528//asparagine metabolic process;GO:0006529//asparagine biosynthetic process;GO:0006541//glutamine metabolic process;GO:0006807//nitrogen compound metabolic process;GO:0008150//biological_process;GO:0008152//metabolic process;GO:0008652//cellular amino aci…
Crypa1.estExt_Genewise1.C_20398	5098	4184	1866	6937	11044	11029	121.11	110.46	61.35	258.85	389.04	387.4	97.64	345.097	1.82146	8.42e-10	3.16e-08	gtr-1	KAF3765484.1 hypothetical protein M406DRAFT_78289 [Cryphonectria parasitica EP155]	Metabolism;Metabolism	Global and overview maps;Metabolism of other amino acids	ko01100//Metabolic pathways;ko00480//Glutathione metabolism	K00383;K00383	GO:0005575//cellular_component;GO:0005622//intracellular;GO:0005623//cell;GO:0005634//nucleus;GO:0005737//cytoplasm;GO:0005739//mitochondrion;GO:0005759//mitochondrial matrix;GO:0005829//cytosol;GO:0005886//plasma membrane;GO:0009342//glutamate synthase complex (NADPH);GO:0009897//external side of plasma membrane;GO:0009986//cell surface;GO:0016020//membrane;GO:0031974//membrane-enclosed lumen;GO…	GO:0000166//nucleotide binding;GO:0003674//molecular_function;GO:0003824//catalytic activity;GO:0004148//dihydrolipoyl dehydrogenase activity;GO:0004355//glutamate synthase (NADPH) activity;GO:0004362//glutathione-disulfide reductase activity;GO:0004791//thioredoxin-disulfide reductase activity;GO:0005488//binding;GO:0005515//protein binding;GO:0009055//electron carrier activity;GO:0015036//disul…	GO:0000003//reproduction;GO:0000302//response to reactive oxygen species;GO:0000303//response to superoxide;GO:0000305//response to oxygen radical;GO:0002931//response to ischemia;GO:0006091//generation of precursor metabolites and energy;GO:0006096//glycolytic process;GO:0006139//nucleobase-containing compound metabolic process;GO:0006464//cellular protein modification process;GO:0006518//peptid…
estExt_fgenesh1_kg.C_40085	22769	21476	23039	44364	53819	61664	384.45	402.96	538.39	1176.53	1347.43	1539.43	441.933	1354.46	1.61582	1.26e-05	0.000194096	met26	KAF3765454.1 hypothetical protein M406DRAFT_355921 [Cryphonectria parasitica EP155]	Metabolism;Metabolism;Metabolism;Metabolism;Metabolism	Global and overview maps;Global and overview maps;Global and overview maps;Amino acid metabolism;Metabolism of other amino acids	ko01100//Metabolic pathways;ko01110//Biosynthesis of secondary metabolites;ko01230//Biosynthesis of amino acids;ko00270//Cysteine and methionine metabolism;ko00450//Selenocompound metabolism	K00549;K00549;K00549;K00549;K00549	GO:0005575//cellular_component;GO:0005576//extracellular region;GO:0005618//cell wall;GO:0005622//intracellular;GO:0005623//cell;GO:0005634//nucleus;GO:0005737//cytoplasm;GO:0005829//cytosol;GO:0005886//plasma membrane;GO:0009277//fungal-type cell wall;GO:0009986//cell surface;GO:0016020//membrane;GO:0030312//external encapsulating structure;GO:0030446//hyphal cell wall;GO:0031012//extracellular …	GO:0003674//molecular_function;GO:0003824//catalytic activity;GO:0003871//5-methyltetrahydropteroyltriglutamate-homocysteine S-methyltransferase activity;GO:0004853//uroporphyrinogen decarboxylase activity;GO:0005488//binding;GO:0008168//methyltransferase activity;GO:0008172//S-methyltransferase activity;GO:0008270//zinc ion binding;GO:0008705//methionine synthase activity;GO:0016740//transferase…	GO:0000096//sulfur amino acid metabolic process;GO:0000097//sulfur amino acid biosynthetic process;GO:0006082//organic acid metabolic process;GO:0006139//nucleobase-containing compound metabolic process;GO:0006144//purine nucleobase metabolic process;GO:0006520//cellular amino acid metabolic process;GO:0006534//cysteine metabolic process;GO:0006555//methionine metabolic process;GO:0006725//cellul…
estExt_fgenesh1_kg.C_90261	2681	2384	2724	3887	4592	4371	170.17	168.15	239.29	387.49	432.17	410.19	192.537	409.95	1.09031	0.001991	0.0149739	--	KAF3760974.1 hypothetical protein M406DRAFT_358422 [Cryphonectria parasitica EP155]	-	-	-	-	-	GO:0008080//N-acetyltransferase activity	-
Crypa1.estExt_fgenesh1_pg.C_11109	569	539	256	390	1049	885	26.35	27.73	16.41	28.36	72.02	60.59	23.4967	53.6567	1.1913	0.00181939	0.0139049	--	KAF3770635.1 hypothetical protein M406DRAFT_105453 [Cryphonectria parasitica EP155]	-	-	-	-	-	-	-
estExt_Genewise1Plus.C_90073	91	86	163	242	308	311	4.94	5.19	12.25	20.65	24.81	24.98	7.46	23.48	1.65418	0.00336336	0.0231709	--	KAF3760469.1 hypothetical protein M406DRAFT_295808 [Cryphonectria parasitica EP155]	-	-	-	-	-	GO:0008146//sulfotransferase activity	-
Crypa1.fgenesh1_pg.C_scaffold_6000147	450	460	189	919	713	933	11.43	12.99	6.65	36.67	26.86	35.05	10.3567	32.86	1.66577	2.69e-16	2.2e-14	himD	KAF3762281.1 hypothetical protein M406DRAFT_72297 [Cryphonectria parasitica EP155]	-	-	-	-	-	GO:0003677//DNA binding;GO:0008270//zinc ion binding	GO:0006351//transcription, DNA-templated
estExt_fgenesh1_kg.C_10704	2903	2681	3728	9512	4170	4958	99.52	102.14	176.88	512.17	211.97	251.31	126.18	325.15	1.36562	0.00623697	0.0385379	lys1	KAF3771063.1 homocitrate synthase [Cryphonectria parasitica EP155]	Metabolism;Metabolism;Metabolism;Metabolism;Metabolism;Metabolism	Global and overview maps;Global and overview maps;Global and overview maps;Global and overview maps;Carbohydrate metabolism;Amino acid metabolism	ko01100//Metabolic pathways;ko01110//Biosynthesis of secondary metabolites;ko01230//Biosynthesis of amino acids;ko01210//2-Oxocarboxylic acid metabolism;ko00620//Pyruvate metabolism;ko00300//Lysine biosynthesis	K01655;K01655;K01655;K01655;K01655;K01655	GO:0005575//cellular_component;GO:0005622//intracellular;GO:0005623//cell;GO:0005634//nucleus;GO:0005737//cytoplasm;GO:0005739//mitochondrion;GO:0043226//organelle;GO:0043227//membrane-bounded organelle;GO:0043229//intracellular organelle;GO:0043231//intracellular membrane-bounded organelle;GO:0044424//intracellular part;GO:0044444//cytoplasmic part;GO:0044464//cell part	GO:0003674//molecular_function;GO:0003824//catalytic activity;GO:0003852//2-isopropylmalate synthase activity;GO:0004410//homocitrate synthase activity;GO:0004736//pyruvate carboxylase activity;GO:0008701//4-hydroxy-2-oxovalerate aldolase activity;GO:0008948//oxaloacetate decarboxylase activity;GO:0015081//sodium ion transmembrane transporter activity;GO:0016740//transferase activity;GO:0016746//…	GO:0006082//organic acid metabolic process;GO:0006094//gluconeogenesis;GO:0006520//cellular amino acid metabolic process;GO:0006553//lysine metabolic process;GO:0006807//nitrogen compound metabolic process;GO:0006814//sodium ion transport;GO:0008150//biological_process;GO:0008152//metabolic process;GO:0008652//cellular amino acid biosynthetic process;GO:0009058//biosynthetic process;GO:0009066//a…
estExt_fgenesh1_pm.C_60484	414	337	310	702	841	822	28.21	25.52	29.24	75.14	84.98	82.83	27.6567	80.9833	1.55	5.93e-08	1.48e-06	Gfer	KAF3763757.1 augmenter of liver regeneration [Cryphonectria parasitica EP155]	-	-	-	-	GO:0005575//cellular_component;GO:0005576//extracellular region;GO:0005615//extracellular space;GO:0005622//intracellular;GO:0005623//cell;GO:0005737//cytoplasm;GO:0005739//mitochondrion;GO:0005740//mitochondrial envelope;GO:0005758//mitochondrial intermembrane space;GO:0005829//cytosol;GO:0031967//organelle envelope;GO:0031970//organelle envelope lumen;GO:0031974//membrane-enclosed lumen;GO:0031…	GO:0000166//nucleotide binding;GO:0003674//molecular_function;GO:0003756//protein disulfide isomerase activity;GO:0003824//catalytic activity;GO:0005102//receptor binding;GO:0005488//binding;GO:0005515//protein binding;GO:0008083//growth factor activity;GO:0015035//protein disulfide oxidoreductase activity;GO:0015036//disulfide oxidoreductase activity;GO:0016491//oxidoreductase activity;GO:001666…	GO:0001889//liver development;GO:0001910//regulation of leukocyte mediated cytotoxicity;GO:0001911//negative regulation of leukocyte mediated cytotoxicity;GO:0002682//regulation of immune system process;GO:0002683//negative regulation of immune system process;GO:0002697//regulation of immune effector process;GO:0002698//negative regulation of immune effector process;GO:0002703//regulation of leuk…
estExt_fgenesh1_pm.C_10131	2310	2150	1859	22884	41213	39343	25.46	26.34	28.36	396.21	673.64	641.23	26.72	570.36	4.41588	3.92e-29	7.69e-27	atrF	KAF3769587.1 putative ABC transporter [Cryphonectria parasitica EP155]	Environmental Information Processing	Membrane transport	ko02010//ABC transporters	K08712	GO:0005575//cellular_component;GO:0005737//cytoplasm;GO:0005887//integral component of plasma membrane;GO:0009380//excinuclease repair complex;GO:0009898//cytoplasmic side of plasma membrane;GO:0016020//membrane;GO:0016021//integral component of membrane;GO:0043190//ATP-binding cassette (ABC) transporter complex;GO:0055051//ATP-binding cassette (ABC) transporter complex, integrated substrate bind…	GO:0000166//nucleotide binding;GO:0003674//molecular_function;GO:0003677//DNA binding;GO:0003723//RNA binding;GO:0003724//RNA helicase activity;GO:0003924//GTPase activity;GO:0004020//adenylylsulfate kinase activity;GO:0005198//structural molecule activity;GO:0005260//channel-conductance-controlling ATPase activity;GO:0005319//lipid transporter activity;GO:0005524//ATP binding;GO:0005525//GTP bin…	GO:0000910//cytokinesis;GO:0001887//selenium compound metabolic process;GO:0002949//tRNA threonylcarbamoyladenosine modification;GO:0006289//nucleotide-excision repair;GO:0006400//tRNA modification;GO:0006464//cellular protein modification process;GO:0006790//sulfur compound metabolic process;GO:0006810//transport;GO:0006817//phosphate ion transport;GO:0006824//cobalt ion transport;GO:0006869//li…
fgenesh1_pm.2_314	1596	1213	448	1547	4307	3882	85.05	71.83	33.04	129.49	340.34	305.88	63.3067	258.57	2.03013	5.57e-06	9.34e-05	sA	KAF3768820.1 putative PHOSPHOADENOSINE PHOSPHOSULFATE reductase [Cryphonectria parasitica EP155]	Metabolism;Metabolism	Global and overview maps;Energy metabolism	ko01100//Metabolic pathways;ko00920//Sulfur metabolism	K00390;K00390	GO:0005575//cellular_component;GO:0005622//intracellular;GO:0005623//cell;GO:0005737//cytoplasm;GO:0044424//intracellular part;GO:0044464//cell part	GO:0003674//molecular_function;GO:0003824//catalytic activity;GO:0004604//phosphoadenylyl-sulfate reductase (thioredoxin) activity;GO:0009973//adenylyl-sulfate reductase activity;GO:0015035//protein disulfide oxidoreductase activity;GO:0016491//oxidoreductase activity;GO:0016667//oxidoreductase activity, acting on a sulfur group of donors;GO:0016671//oxidoreductase activity, acting on a sulfur gr…	GO:0000096//sulfur amino acid metabolic process;GO:0000097//sulfur amino acid biosynthetic process;GO:0000103//sulfate assimilation;GO:0006082//organic acid metabolic process;GO:0006520//cellular amino acid metabolic process;GO:0006534//cysteine metabolic process;GO:0006555//methionine metabolic process;GO:0006790//sulfur compound metabolic process;GO:0006807//nitrogen compound metabolic process;…
fgenesh1_kg.6_70_3662_0_CCBH6627.g1_CCBH_CCBI_EXTA	343	313	353	1034	725	735	25.61	25.97	36.47	121.24	80.25	81.13	29.35	94.2067	1.68247	4.67e-06	7.92e-05	notL	KAF3763200.1 hypothetical protein M406DRAFT_323039 [Cryphonectria parasitica EP155]	-	-	-	-	GO:0005634//nucleus	GO:0000981//RNA polymerase II transcription factor activity, sequence-specific DNA binding;GO:0003677//DNA binding;GO:0008270//zinc ion binding	GO:0006355//regulation of transcription, DNA-templated;GO:0045122//aflatoxin biosynthetic process
