# Supplementary material for: N6-methyladenosine RNA methyltransferase CpMTA1 mediates CpAphA mRNA stability through a YTHDF1-dependent m6A modification in the chestnut blight fungus
Source: PLoS Pathog. 2024 Aug 19;20(8):e1012476. doi: 10.1371/journal.ppat.1012476 (PMC11361730; doi:10.1371/journal.ppat.1012476)
Supplement: S7 Table — (XLSX) [file ppat.1012476.s021.xlsx]

## Sheet: Sheet1
S7 Table. KEGG pathway enrichment analysis of the genes with unique m6A peak in KU80 and down-regulated expression in △CpMTA1
id	num	qvalue	per	ratio	class	ID	Descrption	Pvalue	Qvalue	Up	Down	fg_num	bg_num
Metabolic pathways	25	0.0408207	78.125	0.022	Metabolism	ko01100	Metabolic pathways	0.00123836	0.0408207	0	0	25	1121
Starch and sucrose metabolism	5	0.0408207	15.625	0.075	Metabolism	ko00500	Starch and sucrose metabolism	0.00233261	0.0408207	0	0	5	67
Pentose and glucuronate interconversions	4	0.0563312	12.5	0.082	Metabolism	ko00040	Pentose and glucuronate interconversions	0.00482839	0.0563312	0	0	4	49
Polyketide sugar unit biosynthesis	1	0.126468	3.125	1	Metabolism	ko00523	Polyketide sugar unit biosynthesis	0.0144535	0.126468	0	0	1	1
Ether lipid metabolism	2	0.207889	6.25	0.105	Metabolism	ko00565	Ether lipid metabolism	0.0296984	0.207889	0	0	2	19
Amino sugar and nucleotide sugar metabolism	3	0.252459	9.375	0.055	Metabolism	ko00520	Amino sugar and nucleotide sugar metabolism	0.0432787	0.252459	0	0	3	55
Hippo signaling pathway - multiple species	1	0.28305	3.125	0.25	Environmental Information Processing	ko04392	Hippo signaling pathway - multiple species	0.0566101	0.28305	0	0	1	4
Inositol phosphate metabolism	2	0.299655	6.25	0.067	Metabolism	ko00562	Inositol phosphate metabolism	0.0684927	0.299655	0	0	2	30
DNA replication	2	0.331562	6.25	0.059	Genetic Information Processing	ko03030	DNA replication	0.0852588	0.331562	0	0	2	34
Arginine and proline metabolism	2	0.431407	6.25	0.045	Metabolism	ko00330	Arginine and proline metabolism	0.131667	0.431407	0	0	2	44
Riboflavin metabolism	1	0.431407	3.125	0.091	Metabolism	ko00740	Riboflavin metabolism	0.148294	0.431407	0	0	1	11
Thiamine metabolism	1	0.431407	3.125	0.077	Metabolism	ko00730	Thiamine metabolism	0.172863	0.431407	0	0	1	13
Biosynthesis of secondary metabolites	9	0.431407	28.125	0.02	Metabolism	ko01110	Biosynthesis of secondary metabolites	0.175118	0.431407	0	0	9	444
Glycerophospholipid metabolism	2	0.431407	6.25	0.037	Metabolism	ko00564	Glycerophospholipid metabolism	0.182563	0.431407	0	0	2	54
Biosynthesis of unsaturated fatty acids	1	0.431407	3.125	0.071	Metabolism	ko01040	Biosynthesis of unsaturated fatty acids	0.184889	0.431407	0	0	1	14
Endocytosis	2	0.516483	6.25	0.03	Cellular Processes	ko04144	Endocytosis	0.252227	0.516483	0	0	2	67
Base excision repair	1	0.516483	3.125	0.05	Genetic Information Processing	ko03410	Base excision repair	0.253564	0.516483	0	0	1	20
Meiosis - yeast	2	0.516483	6.25	0.028	Cellular Processes	ko04113	Meiosis - yeast	0.273982	0.516483	0	0	2	71
Glycosylphosphatidylinositol(GPI)-anchor biosynthesis	1	0.516483	3.125	0.043	Metabolism	ko00563	Glycosylphosphatidylinositol(GPI)-anchor biosynthesis	0.285765	0.516483	0	0	1	23
Phosphatidylinositol signaling system	1	0.516483	3.125	0.04	Environmental Information Processing	ko04070	Phosphatidylinositol signaling system	0.30648	0.516483	0	0	1	25
Phenylalanine metabolism	1	0.516483	3.125	0.037	Metabolism	ko00360	Phenylalanine metabolism	0.326613	0.516483	0	0	1	27
Pyrimidine metabolism	1	0.516483	3.125	0.036	Metabolism	ko00240	Pyrimidine metabolism	0.336466	0.516483	0	0	1	28
Cell cycle - yeast	2	0.516483	6.25	0.024	Cellular Processes	ko04111	Cell cycle - yeast	0.349756	0.516483	0	0	2	85
Steroid biosynthesis	1	0.516483	3.125	0.031	Metabolism	ko00100	Steroid biosynthesis	0.3745	0.516483	0	0	1	32
Various types of N-glycan biosynthesis	1	0.516483	3.125	0.031	Metabolism	ko00513	Various types of N-glycan biosynthesis	0.3745	0.516483	0	0	1	32
Sphingolipid metabolism	1	0.516483	3.125	0.03	Metabolism	ko00600	Sphingolipid metabolism	0.383673	0.516483	0	0	1	33
N-Glycan biosynthesis	1	0.520632	3.125	0.029	Metabolism	ko00510	N-Glycan biosynthesis	0.40163	0.520632	0	0	1	35
Glyoxylate and dicarboxylate metabolism	1	0.536265	3.125	0.026	Metabolism	ko00630	Glyoxylate and dicarboxylate metabolism	0.436036	0.536265	0	0	1	39
Fatty acid metabolism	1	0.536265	3.125	0.025	Metabolism	ko01212	Fatty acid metabolism	0.444334	0.536265	0	0	1	40
Tryptophan metabolism	1	0.537338	3.125	0.024	Metabolism	ko00380	Tryptophan metabolism	0.460575	0.537338	0	0	1	42
Purine metabolism	1	0.588297	3.125	0.02	Metabolism	ko00230	Purine metabolism	0.521063	0.588297	0	0	1	50
Peroxisome	1	0.628858	3.125	0.017	Cellular Processes	ko04146	Peroxisome	0.574956	0.628858	0	0	1	58
MAPK signaling pathway - yeast	1	0.629588	3.125	0.016	Environmental Information Processing	ko04011	MAPK signaling pathway - yeast	0.593611	0.629588	0	0	1	61
Protein processing in endoplasmic reticulum	1	0.71504	3.125	0.013	Genetic Information Processing	ko04141	Protein processing in endoplasmic reticulum	0.69461	0.71504	0	0	1	80
Ribosome	1	0.806517	3.125	0.009	Genetic Information Processing	ko03010	Ribosome	0.806517	0.806517	0	0	1	110
