# Supplementary material for: N6-methyladenosine RNA methyltransferase CpMTA1 mediates CpAphA mRNA stability through a YTHDF1-dependent m6A modification in the chestnut blight fungus
Source: PLoS Pathog. 2024 Aug 19;20(8):e1012476. doi: 10.1371/journal.ppat.1012476 (PMC11361730; doi:10.1371/journal.ppat.1012476)
Supplement: S8 Table — (XLSX) [file ppat.1012476.s022.xlsx]

## Sheet: Sheet1
S8 Table. The number of m6A peaks on genes with unique m6A peak in KU80 and down-regulated expression in △CpMTA1.
Gene ID	Peak number	Chromosome	Symbol
Crypa1.estExt_fgenesh1_pg.C_110158	5	scaffold_11	curS2
estExt_Genewise1.C_80563	5	scaffold_8	AN1503
Crypa1.estExt_Genewise1.C_10628	4	scaffold_1	casA
estExt_Genewise1.C_14498	4	scaffold_1	rlf2
estExt_fgenesh1_pg.C_10036	4	scaffold_1	aphA
estExt_fgenesh1_kg.C_100138	4	scaffold_10	Cyp12b1
estExt_Genewise1Plus.C_52148	4	scaffold_5	--
Crypa1.e_gw1.4.22.1	3	scaffold_5	aruS
estExt_Genewise1Plus.C_60976	3	scaffold_6	--
Crypa1.estExt_fgenesh1_kg.C_60216	3	scaffold_7	chi2
fgenesh1_kg.7_52_282_1_CCBH_CCBI_EXTA	3	scaffold_7	XYR1
Crypa1.estExt_fgenesh1_pm.C_150006	3	scaffold_8	Os01g0624000
Crypa1.estExt_Genewise1Plus.C_30081	3	scaffold_3	SPO14
Crypa1.fgenesh1_pg.C_scaffold_13000143	3	scaffold_10	gsy-1
estExt_Genewise1Plus.C_51255	3	scaffold_5	Nox1
estExt_fgenesh1_kg.C_90219	3	scaffold_9	--
estExt_Genewise1.C_11196	3	scaffold_1	SPBC9B6.03
estExt_Genewise1Plus.C_42348	3	scaffold_4	YAT1
estExt_Genewise1Plus.C_33011	3	scaffold_3	EAPA
estExt_fgenesh1_kg.C_40222	3	scaffold_4	--
estExt_fgenesh1_kg.C_20408	3	scaffold_2	ZRT2
estExt_fgenesh1_kg.C_30177	3	scaffold_3	--
estExt_fgenesh1_kg.C_80031	3	scaffold_8	--
estExt_fgenesh1_kg.C_20234	3	scaffold_2	SC7
Crypa1.estExt_Genewise1.C_12564	3	scaffold_1	PTR2
estExt_fgenesh1_kg.C_10300	3	scaffold_1	--
estExt_fgenesh1_pm.C_50134	2	scaffold_5	hpm1
Crypa1.estExt_fgenesh1_kg.C_10647	2	scaffold_1	--
Crypa1.estExt_fgenesh1_pg.C_90382	2	scaffold_8	--
estExt_fgenesh1_kg.C_40186	2	scaffold_4	phoA
estExt_fgenesh1_kg.C_30152	2	scaffold_3	HSD17B14
estExt_fgenesh1_kg.C_80040	2	scaffold_8	Gnpda1
estExt_fgenesh1_kg.C_60234	2	scaffold_6	--
Crypa1.estExt_fgenesh1_pg.C_10668	2	scaffold_1	--
Crypa1.e_gw1.10.96.1	2	scaffold_6	aorO
estExt_Genewise1Plus.C_60440	2	scaffold_6	AKT7
Crypa1.fgenesh1_pg.C_scaffold_16000071	2	scaffold_10	--
estExt_fgenesh1_kg.C_10714	2	scaffold_1	--
Crypa1.e_gw1.1.966.1	2	scaffold_1	pgaA
fgenesh1_pm.5_619	2	scaffold_5	--
Crypa1.estExt_Genewise1Plus.C_61250	2	scaffold_7	cel61b
estExt_fgenesh1_pm.C_30732	2	scaffold_3	--
fgenesh1_kg.2_289_2250_1_CCBH_CCBI_EXTA	2	scaffold_2	GRX7
estExt_fgenesh1_kg.C_60178	2	scaffold_6	phiA
estExt_fgenesh1_kg.C_90148	2	scaffold_9	--
estExt_Genewise1Plus.C_90771	2	scaffold_9	--
estExt_Genewise1.C_51154	2	scaffold_5	--
estExt_fgenesh1_kg.C_10269	2	scaffold_1	--
Crypa1.estExt_Genewise1.C_13585	2	scaffold_1	ndk1
estExt_Genewise1.C_71635	2	scaffold_7	--
Crypa1.estExt_Genewise1.C_80859	2	scaffold_6	glcA
fgenesh1_kg.3_218_2952_1_CCBH_CCBI_EXTA	2	scaffold_3	--
estExt_Genewise1.C_20819	2	scaffold_2	--
Crypa1.estExt_Genewise1Plus.C_130110	2	scaffold_10	--
e_gw1.1.2595.1	2	scaffold_1	--
estExt_Genewise1.C_71167	2	scaffold_7	mcm4
Crypa1.e_gw1.3.1530.1	2	scaffold_3	MSMEG_5835
estExt_fgenesh1_pm.C_60306	2	scaffold_6	ascJ
estExt_Genewise1Plus.C_21402	2	scaffold_2	--
Crypa1.estExt_fgenesh1_kg.C_30344	2	scaffold_3	--
fgenesh1_pm.6_447	2	scaffold_6	AFT10-1
fgenesh1_kg.8_526_687_1_CCBH_CCBI_EXTA	2	scaffold_8	--
e_gw1.8.435.1	2	scaffold_8	--
Crypa1.estExt_fgenesh1_kg.C_50311	2	scaffold_2	--
Crypa1.fgenesh1_pm.C_scaffold_9000407	2	scaffold_8	--
fgenesh1_kg.7_108_1883_1_CCBH_CCBI_EXTA	2	scaffold_7	HAP3
Crypa1.estExt_fgenesh1_pm.C_20251	2	scaffold_4	isp4
Crypa1.estExt_Genewise1Plus.C_30461	2	scaffold_3	MSC2
estExt_fgenesh1_kg.C_30366	2	scaffold_3	--
estExt_Genewise1Plus.C_70592	2	scaffold_7	--
Crypa1.fgenesh1_pm.C_scaffold_15000037	2	scaffold_8	GPI18
Crypa1.estExt_fgenesh1_kg.C_50399	2	scaffold_2	--
estExt_fgenesh1_kg.C_90068	2	scaffold_9	PGA
fgenesh1_pm.4_842	2	scaffold_4	--
estExt_fgenesh1_pm.C_90365	2	scaffold_9	PaAT-1
estExt_fgenesh1_pg.C_50957	2	scaffold_5	PLA1
fgenesh1_kg.4_446_2836_1_CCBH_CCBI_EXTA	2	scaffold_4	--
estExt_fgenesh1_kg.C_40217	2	scaffold_4	--
Crypa1.estExt_fgenesh1_kg.C_20464	2	scaffold_4	--
estExt_Genewise1Plus.C_22285	2	scaffold_2	cyp51B
e_gw1.1.1252.1	1	scaffold_1	SFC1
Crypa1.estExt_Genewise1Plus.C_110314	1	scaffold_11	hpm8
estExt_fgenesh1_pg.C_10265	1	scaffold_1	--
Crypa1.estExt_fgenesh1_pm.C_60502	1	scaffold_7	acu-15
estExt_Genewise1.C_60615	1	scaffold_6	ustYa
estExt_fgenesh1_kg.C_40451	1	scaffold_4	--
estExt_fgenesh1_pg.C_100050	1	scaffold_10	--
Crypa1.estExt_fgenesh1_pg.C_40191	1	scaffold_5	--
Crypa1.fgenesh1_pg.C_scaffold_3001308	1	scaffold_3	cnsL
e_gw1.6.998.1	1	scaffold_6	fumD
e_gw1.1.2363.1	1	scaffold_1	PLC1
Crypa1.estExt_fgenesh1_pg.C_30251	1	scaffold_3	dbaB
fgenesh1_pg.5_38	1	scaffold_5	--
fgenesh1_kg.4_206_503_1_CCBH_CCBI_EXTA	1	scaffold_4	--
gw1.1.616.1	1	scaffold_1	--
e_gw1.1.2414.1	1	scaffold_1	fumD
Crypa1.fgenesh1_pg.C_scaffold_2001194	1	scaffold_4	--
e_gw1.4.761.1	1	scaffold_4	ctsD
fgenesh1_pg.1_126	1	scaffold_1	orf2
Crypa1.estExt_Genewise1Plus.C_11170	1	scaffold_1	otaA
Crypa1.e_gw1.2.1153.1	1	scaffold_4	KATG2
estExt_Genewise1Plus.C_91047	1	scaffold_9	mcm2
fgenesh1_pm.7_75	1	scaffold_7	FAT1
fgenesh1_pg.5_850	1	scaffold_5	--
Crypa1.estExt_Genewise1Plus.C_90919	1	scaffold_8	EXG1
Crypa1.estExt_fgenesh1_pm.C_10838	1	scaffold_1	gyg-1
fgenesh1_kg.5_476_CEST_55_C_03	1	scaffold_5	--
Crypa1.fgenesh1_pg.C_scaffold_11000201	1	scaffold_11	--
fgenesh1_kg.1_869_CLS_2391_singleton_cp713-026H09	1	scaffold_1	--
Crypa1.fgenesh1_pg.C_scaffold_8000370	1	scaffold_6	ATR7
e_gw1.3.2537.1	1	scaffold_3	--
estExt_fgenesh1_pm.C_11381	1	scaffold_1	--
estExt_Genewise1.C_32361	1	scaffold_3	melk
Crypa1.estExt_Genewise1Plus.C_10212	1	scaffold_1	ARB_02077
estExt_fgenesh1_kg.C_70242	1	scaffold_7	--
fgenesh1_pm.9_233	1	scaffold_9	--
estExt_Genewise1.C_80749	1	scaffold_8	--
fgenesh1_pg.2_532	1	scaffold_2	--
estExt_Genewise1Plus.C_50384	1	scaffold_5	--
Crypa1.estExt_fgenesh1_kg.C_30209	1	scaffold_3	--
estExt_Genewise1Plus.C_70158	1	scaffold_7	NRS/ER
estExt_fgenesh1_pg.C_30779	1	scaffold_3	--
fgenesh1_pm.7_505	1	scaffold_7	xghA
e_gw1.6.2625.1	1	scaffold_6	ASF1
fgenesh1_kg.2_241_1667_1_CCBH_CCBI_EXTA	1	scaffold_2	APE_0875.1
gw1.7.1623.1	1	scaffold_7	fft2
estExt_Genewise1.C_21659	1	scaffold_2	--
fgenesh1_kg.3_395_3783_0_CCBI1625.g1_CCBH_CCBI_EXTA	1	scaffold_3	--
Crypa1.fgenesh1_pg.C_scaffold_3001268	1	scaffold_3	phacB
Crypa1.fgenesh1_pg.C_scaffold_5000270	1	scaffold_2	--
Crypa1.estExt_fgenesh1_pg.C_40187	1	scaffold_5	--
estExt_fgenesh1_pm.C_50738	1	scaffold_5	isp4
Crypa1.fgenesh1_pm.C_scaffold_9000351	1	scaffold_8	STL1
fgenesh1_kg.6_277_2142_1_CCBH_CCBI_EXTA	1	scaffold_6	--
estExt_fgenesh1_kg.C_100016	1	scaffold_10	--
Crypa1.estExt_fgenesh1_kg.C_130032	1	scaffold_10	--
Crypa1.e_gw1.2.1354.1	1	scaffold_4	nodX
Crypa1.fgenesh1_pg.C_scaffold_1001094	1	scaffold_1	--
estExt_fgenesh1_pg.C_50746	1	scaffold_5	ste11
estExt_fgenesh1_pm.C_80105	1	scaffold_8	FAH12
gw1.5.624.1	1	scaffold_5	ung1
Crypa1.fgenesh1_pg.C_scaffold_1000425	1	scaffold_1	--
Crypa1.estExt_fgenesh1_pm.C_60459	1	scaffold_7	gloP
estExt_fgenesh1_pm.C_40807	1	scaffold_4	ARD1
estExt_fgenesh1_pg.C_50473	1	scaffold_5	AbaA
Crypa1.estExt_fgenesh1_pg.C_50267	1	scaffold_2	mns1B
fgenesh1_pg.2_475	1	scaffold_2	cctP
Crypa1.estExt_fgenesh1_kg.C_10191	1	scaffold_1	--
fgenesh1_pm.7_612	1	scaffold_7	ARF6
e_gw1.3.3389.1	1	scaffold_3	--
e_gw1.1.1660.1	1	scaffold_1	FGP1
Crypa1.gw1.2.789.1	1	scaffold_4	dotB
Crypa1.estExt_fgenesh1_kg.C_10690	1	scaffold_1	--
fgenesh1_pm.2_569	1	scaffold_2	SRPK3
e_gw1.6.1476.1	1	scaffold_6	--
Crypa1.fgenesh1_pg.C_scaffold_4000301	1	scaffold_5	--
estExt_fgenesh1_kg.C_10433	1	scaffold_1	--
gw1.1.832.1	1	scaffold_1	SAP3
Crypa1.fgenesh1_pg.C_scaffold_10000273	1	scaffold_6	--
estExt_Genewise1.C_30369	1	scaffold_3	--
fgenesh1_pg.3_461	1	scaffold_3	--
Crypa1.estExt_Genewise1.C_50279	1	scaffold_2	cry
estExt_fgenesh1_pm.C_80362	1	scaffold_8	STL1
Crypa1.e_gw1.6.373.1	1	scaffold_7	rhgA
fgenesh1_pm.6_274	1	scaffold_6	--
estExt_fgenesh1_pm.C_90562	1	scaffold_9	EAPA
estExt_fgenesh1_pg.C_80542	1	scaffold_8	--
e_gw1.6.1334.1	1	scaffold_6	--
e_gw1.4.778.1	1	scaffold_4	YLR126C
gw1.8.576.1	1	scaffold_8	--
Crypa1.fgenesh1_kg.C_scaffold_2000242	1	scaffold_4	--
estExt_fgenesh1_kg.C_40258	1	scaffold_4	--
estExt_Genewise1.C_22398	1	scaffold_2	mfsC
Crypa1.fgenesh1_pg.C_scaffold_5000767	1	scaffold_2	--
estExt_fgenesh1_pm.C_60158	1	scaffold_6	isp4
Crypa1.estExt_Genewise1Plus.C_21962	1	scaffold_4	--
Crypa1.e_gw1.7.1322.1	1	scaffold_9	exsH
estExt_fgenesh1_kg.C_80485	1	scaffold_8	--
fgenesh1_pg.5_435	1	scaffold_5	--
estExt_fgenesh1_kg.C_10008	1	scaffold_1	--
fgenesh1_pm.4_957	1	scaffold_4	faeB-1
Crypa1.fgenesh1_pg.C_scaffold_3000418	1	scaffold_3	cta3
Crypa1.fgenesh1_pg.C_scaffold_1001488	1	scaffold_1	--
estExt_fgenesh1_kg.C_90126	1	scaffold_9	--
gw1.3.1145.1	1	scaffold_3	--
estExt_fgenesh1_kg.C_80505	1	scaffold_8	--
estExt_fgenesh1_kg.C_10543	1	scaffold_1	--
e_gw1.5.690.1	1	scaffold_5	--
Crypa1.estExt_fgenesh1_pm.C_160032	1	scaffold_10	EAPA
fgenesh1_kg.8_524_4129_1_CCBH_CCBI_EXTA	1	scaffold_8	--
estExt_fgenesh1_kg.C_20100	1	scaffold_2	qorB
e_gw1.5.1864.1	1	scaffold_5	--
fgenesh1_pm.9_386	1	scaffold_9	CEL6A
e_gw1.7.2161.1	1	scaffold_7	--
gw1.1.1426.1	1	scaffold_1	--
estExt_fgenesh1_kg.C_60112	1	scaffold_6	--
e_gw1.11.449.1	1	scaffold_11	plcN
estExt_fgenesh1_kg.C_10174	1	scaffold_1	YLR046C
