# Supplementary material for: N6-methyladenosine RNA methyltransferase CpMTA1 mediates CpAphA mRNA stability through a YTHDF1-dependent m6A modification in the chestnut blight fungus
Source: PLoS Pathog. 2024 Aug 19;20(8):e1012476. doi: 10.1371/journal.ppat.1012476 (PMC11361730; doi:10.1371/journal.ppat.1012476)
Supplement: S9 Table — (XLSX) [file ppat.1012476.s023.xlsx]

## Sheet: Sheet1
S9 Table. Differentially expressed genes in KU80 and △CpAphA
id	ku80-1_count	ku80-2_count	ku80-3_count	aphA-1_count	aphA-2_count	aphA-3_count	ku80-1_fpkm	ku80-2_fpkm	ku80-3_fpkm	aphA-1_fpkm	aphA-2_fpkm	aphA-3_fpkm	ku80_mean	aphA_mean	log2(fc)	PValue	FDR	Symbol	Description	KEGG_A_class	KEGG_B_class	Pathway	K_ID	GO Component	GO Function	GO Process
fgenesh1_kg.3_280_261_1_CCBH_CCBI_EXTA	2436	1993	2423	36	36	42	195.177	143.772	202.076	2.812	2.83	3.007	180.342	2.883	-5.96702	5.97435e-146	7.03958e-142	--	KAF3767337.1 hypothetical protein M406DRAFT_321541 [Cryphonectria parasitica EP155]	-	-	-	-	-	-	-
estExt_fgenesh1_kg.C_10008	14756	13560	11584	669	669	692	1163.45	962.624	950.713	51.428	51.747	48.757	1025.6	50.644	-4.33993	3.95047e-143	2.32742e-139	--	KAF3769438.1 hypothetical protein M406DRAFT_354012 [Cryphonectria parasitica EP155]	-	-	-	-	-	-	-
Crypa1.fgenesh1_pg.C_scaffold_8000015	15	33	20	3240	4040	3352	2.411	4.777	3.347	507.838	637.162	481.549	3.51167	542.183	7.27048	4.23693e-142	1.66413e-138	AgnL1	KAF3763000.1 hypothetical protein M406DRAFT_73658 [Cryphonectria parasitica EP155]	-	-	-	-	GO:0005575//cellular_component;GO:0016020//membrane;GO:0016021//integral component of membrane;GO:0031224//intrinsic component of membrane;GO:0044425//membrane part	GO:0003674//molecular_function;GO:0003824//catalytic activity;GO:0004497//monooxygenase activity;GO:0016491//oxidoreductase activity	GO:0006082//organic acid metabolic process;GO:0006725//cellular aromatic compound metabolic process;GO:0008150//biological_process;GO:0008152//metabolic process;GO:0009058//biosynthetic process;GO:0009987//cellular process;GO:0016053//organic acid biosynthetic process;GO:0018958//phenol-containing compound metabolic process;GO:0019438//aromatic compound biosynthetic process;GO:0019748//secondary …
fgenesh1_pm.5_283	100	127	90	4016	3319	3994	9.633	11.015	9.025	377.191	313.663	343.821	9.891	344.892	5.12388	3.76704e-132	1.10967e-128	--	KAF3764460.1 alpha/beta-hydrolase [Cryphonectria parasitica EP155]	-	-	-	-	-	GO:0016788//hydrolase activity, acting on ester bonds	-
estExt_fgenesh1_pm.C_60286	34	24	14	3370	2729	2847	1.558	0.99	0.668	150.546	122.668	116.557	1.072	129.924	6.92122	2.30507e-128	5.43212e-125	chy	KAF3763397.1 hypothetical protein M406DRAFT_347121 [Cryphonectria parasitica EP155]	Metabolism;Metabolism	Global and overview maps;Metabolism of other amino acids	ko01100//Metabolic pathways;ko00460//Cyanoamino acid metabolism	K10675;K10675	GO:0005737//cytoplasm	GO:0000257//nitrilase activity;GO:0003674//molecular_function;GO:0003824//catalytic activity;GO:0016787//hydrolase activity;GO:0016810//hydrolase activity, acting on carbon-nitrogen (but not peptide) bonds;GO:0016815//hydrolase activity, acting on carbon-nitrogen (but not peptide) bonds, in nitriles;GO:0016829//lyase activity;GO:0016835//carbon-oxygen lyase activity;GO:0016836//hydro-lyase activi…	GO:0006807//nitrogen compound metabolic process;GO:0008150//biological_process;GO:0008152//metabolic process;GO:0009056//catabolic process;GO:0009058//biosynthetic process;GO:0009446//putrescine biosynthetic process;GO:0009987//cellular process;GO:0019499//cyanide metabolic process;GO:0019500//cyanide catabolic process;GO:0034641//cellular nitrogen compound metabolic process;GO:0044237//cellular …
Crypa1.estExt_fgenesh1_kg.C_10653	29132	18965	25822	793	776	799	4310.21	2526.37	3976.75	114.391	112.634	105.638	3604.44	110.888	-5.0226	6.99839e-126	1.37437e-122	--	KAF3770857.1 hypothetical protein M406DRAFT_101014 [Cryphonectria parasitica EP155]	-	-	-	-	-	-	-
estExt_fgenesh1_pg.C_60013	37	73	40	4014	5812	4476	1.638	2.909	1.843	173.224	252.374	177.042	2.13	200.88	6.55934	2.54815e-110	4.28926e-107	ascB	KAF3762997.1 hypothetical protein M406DRAFT_352154 [Cryphonectria parasitica EP155]	-	-	-	-	-	GO:0008756//o-succinylbenzoate-CoA ligase activity;GO:0030729//acetoacetate-CoA ligase activity	GO:0009234//menaquinone biosynthetic process;GO:0019287//isopentenyl diphosphate biosynthetic process, mevalonate pathway
estExt_fgenesh1_pm.C_60011	88	186	78	14276	18340	16126	4.363	8.303	4.026	690.107	892.068	714.485	5.564	765.553	7.10424	1.4563e-108	2.14495e-105	ptaJ	KAF3763009.1 hypothetical protein M406DRAFT_346955 [Cryphonectria parasitica EP155]	-	-	-	-	-	GO:0003674//molecular_function;GO:0003824//catalytic activity;GO:0016491//oxidoreductase activity	GO:0006082//organic acid metabolic process;GO:0006725//cellular aromatic compound metabolic process;GO:0008150//biological_process;GO:0008152//metabolic process;GO:0009058//biosynthetic process;GO:0009987//cellular process;GO:0016053//organic acid biosynthetic process;GO:0018130//heterocycle biosynthetic process;GO:0018958//phenol-containing compound metabolic process;GO:0019438//aromatic compoun…
estExt_Genewise1Plus.C_90763	4442	5030	5390	411	415	428	171.121	174.465	216.134	15.437	15.684	14.734	187.24	15.285	-3.6147	1.18162e-104	1.547e-101	acu-3	KAF3760762.1 isocitrate lyase [Cryphonectria parasitica EP155]	Metabolism;Metabolism;Metabolism;Metabolism	Global and overview maps;Global and overview maps;Global and overview maps;Carbohydrate metabolism	ko01100//Metabolic pathways;ko01110//Biosynthesis of secondary metabolites;ko01200//Carbon metabolism;ko00630//Glyoxylate and dicarboxylate metabolism	K01637;K01637;K01637;K01637	GO:0005575//cellular_component;GO:0005576//extracellular region;GO:0005622//intracellular;GO:0005623//cell;GO:0005737//cytoplasm;GO:0005773//vacuole;GO:0005777//peroxisome;GO:0005782//peroxisomal matrix;GO:0009514//glyoxysome;GO:0031907//microbody lumen;GO:0031974//membrane-enclosed lumen;GO:0042579//microbody;GO:0043226//organelle;GO:0043227//membrane-bounded organelle;GO:0043229//intracellular …	GO:0003674//molecular_function;GO:0003824//catalytic activity;GO:0004451//isocitrate lyase activity;GO:0005488//binding;GO:0008807//carboxyvinyl-carboxyphosphonate phosphorylmutase activity;GO:0016829//lyase activity;GO:0016830//carbon-carbon lyase activity;GO:0016833//oxo-acid-lyase activity;GO:0033978//phosphonopyruvate hydrolase activity;GO:0043167//ion binding;GO:0043169//cation binding;GO:00…	GO:0005975//carbohydrate metabolic process;GO:0006081//cellular aldehyde metabolic process;GO:0006082//organic acid metabolic process;GO:0006083//acetate metabolic process;GO:0006091//generation of precursor metabolites and energy;GO:0006097//glyoxylate cycle;GO:0006099//tricarboxylic acid cycle;GO:0006101//citrate metabolic process;GO:0006629//lipid metabolic process;GO:0006631//fatty acid metab…
estExt_fgenesh1_kg.C_60004	1303	1697	1390	19417	21693	21942	87.109	102.145	96.726	1265.58	1422.71	1310.81	95.3267	1333.03	3.80569	1.7968e-104	2.11716e-101	Hsd17b7	KAF3763003.1 putative short chain dehydrogenase/reductase [Cryphonectria parasitica EP155]	-	-	-	-	-	GO:0004316//3-oxoacyl-[acyl-carrier-protein] reductase (NADPH) activity;GO:0004601//peroxidase activity;GO:0004757//sepiapterin reductase activity;GO:0008667//2,3-dihydro-2,3-dihydroxybenzoate dehydrogenase activity;GO:0008678//2-deoxy-D-gluconate 3-dehydrogenase activity;GO:0016491//oxidoreductase activity;GO:0016630//protochlorophyllide reductase activity;GO:0020037//heme binding;GO:0050662//co…	GO:0000272//polysaccharide catabolic process;GO:0006633//fatty acid biosynthetic process;GO:0006729//tetrahydrobiopterin biosynthetic process;GO:0006979//response to oxidative stress;GO:0015995//chlorophyll biosynthetic process;GO:0055114//oxidation-reduction process
e_gw1.9.348.1	7445	9846	7815	540	456	464	461.958	550.065	504.75	32.668	27.758	25.728	505.591	28.718	-4.13794	2.18506e-101	2.3406e-98	--	KAF3760975.1 hypothetical protein M406DRAFT_267186 [Cryphonectria parasitica EP155]	-	-	-	-	-	GO:0016846//carbon-sulfur lyase activity	-
MSTRG.5209	1615	2374	1896	42	47	58	130.44	173.513	159.745	3.584	4.139	4.175	154.566	3.966	-5.28439	1.9008e-98	1.86642e-95	--	-	-	-	-	-	-	-	-
fgenesh1_kg.2_302_CEST_08_E_02	2476	1443	1827	14	13	16	347.637	182.414	267.008	1.916	1.791	2.007	265.686	1.90467	-7.12404	2.38245e-97	2.15941e-94	--	KAF3769011.1 hypothetical protein M406DRAFT_321113 [Cryphonectria parasitica EP155]	-	-	-	-	-	-	-
estExt_Genewise1.C_31535	28	37	21	1611	1280	1781	1.996	2.375	1.558	111.957	89.506	113.442	1.97633	104.968	5.73098	7.35515e-96	6.07461e-93	--	KAF3767335.1 hypothetical protein M406DRAFT_274809 [Cryphonectria parasitica EP155]	-	-	-	-	-	GO:0019213//deacetylase activity	GO:0045226//extracellular polysaccharide biosynthetic process
estExt_fgenesh1_kg.C_90054	38662	21396	48381	279	309	451	1698.13	846.13	2211.94	11.948	13.315	17.702	1585.4	14.3217	-6.7905	7.7331e-96	6.07461e-93	pepA	KAF3760562.1 aspartyl proteinase [Cryphonectria parasitica EP155]	-	-	-	-	-	-	-
e_gw1.6.1213.1	64	108	49	4647	6870	5471	2.995	4.551	2.387	212.04	315.421	228.806	3.311	252.089	6.25052	8.86429e-95	6.528e-92	PDAT9	KAF3763002.1 cytochrome P450 [Cryphonectria parasitica EP155]	-	-	-	-	-	GO:0005506//iron ion binding;GO:0016705//oxidoreductase activity, acting on paired donors, with incorporation or reduction of molecular oxygen;GO:0020037//heme binding	GO:0055114//oxidation-reduction process
e_gw1.1.1252.1	1413	1297	1646	65	45	52	107.639	88.958	130.517	4.828	3.363	3.54	109.038	3.91033	-4.8014	6.16215e-93	4.2711e-90	SFC1	KAF3769484.1 mitochondrial carrier [Cryphonectria parasitica EP155]	-	-	-	-	GO:0005575//cellular_component;GO:0005622//intracellular;GO:0005623//cell;GO:0005737//cytoplasm;GO:0005739//mitochondrion;GO:0005740//mitochondrial envelope;GO:0005743//mitochondrial inner membrane;GO:0016020//membrane;GO:0016021//integral component of membrane;GO:0019866//organelle inner membrane;GO:0031090//organelle membrane;GO:0031224//intrinsic component of membrane;GO:0031966//mitochondrial…	GO:0003674//molecular_function;GO:0005215//transporter activity;GO:0005310//dicarboxylic acid transmembrane transporter activity;GO:0005342//organic acid transmembrane transporter activity;GO:0005469//succinate:fumarate antiporter activity;GO:0008509//anion transmembrane transporter activity;GO:0008514//organic anion transmembrane transporter activity;GO:0015075//ion transmembrane transporter act…	GO:0006810//transport;GO:0006811//ion transport;GO:0006820//anion transport;GO:0006835//dicarboxylic acid transport;GO:0006839//mitochondrial transport;GO:0006855//drug transmembrane transport;GO:0008150//biological_process;GO:0015711//organic anion transport;GO:0015740//C4-dicarboxylate transport;GO:0015741//fumarate transport;GO:0015744//succinate transport;GO:0015849//organic acid transport;GO…
e_gw1.3.2061.1	4845	7087	6423	318	291	247	292.564	385.306	403.715	18.722	17.238	13.328	360.528	16.4293	-4.45577	1.57049e-91	1.02806e-88	STAUR_4299	KAF3768088.1 alpha/beta-hydrolase [Cryphonectria parasitica EP155]	-	-	-	-	-	-	-
estExt_fgenesh1_kg.C_80075	1714	1339	1410	28	21	42	123.596	86.934	105.834	1.969	1.486	2.706	105.455	2.05367	-5.68228	1.44398e-90	8.95494e-88	--	KAF3761371.1 hypothetical protein M406DRAFT_357709 [Cryphonectria parasitica EP155]	-	-	-	-	-	-	-
fgenesh1_pg.8_693	2366	2435	2816	245	246	244	81.697	75.702	101.212	8.248	8.333	7.529	86.2037	8.03667	-3.42308	1.99854e-87	1.17744e-84	PRD1	KAF3761950.1 metallopeptidase MepB [Cryphonectria parasitica EP155]	-	-	-	-	-	GO:0004222//metalloendopeptidase activity;GO:0016787//hydrolase activity;GO:0016972//thiol oxidase activity	GO:0006508//proteolysis;GO:0055114//oxidation-reduction process
estExt_fgenesh1_pm.C_40942	16830	25486	20974	1014	1190	1257	728.448	993.19	944.943	42.79	50.529	48.618	888.86	47.3123	-4.23167	1.00563e-85	5.64252e-83	CLAH10	KAF3766541.1 aldehyde dehydrogenase [Cryphonectria parasitica EP155]	Metabolism;Metabolism;Metabolism;Metabolism;Metabolism;Metabolism;Metabolism;Metabolism;Metabolism;Metabolism;Metabolism;Metabolism;Metabolism	Global and overview maps;Global and overview maps;Carbohydrate metabolism;Amino acid metabolism;Amino acid metabolism;Amino acid metabolism;Carbohydrate metabolism;Lipid metabolism;Lipid metabolism;Amino acid metabolism;Metabolism of other amino acids;Amino acid metabolism;Carbohydrate metabolism	ko01100//Metabolic pathways;ko01110//Biosynthesis of secondary metabolites;ko00010//Glycolysis / Gluconeogenesis;ko00330//Arginine and proline metabolism;ko00280//Valine, leucine and isoleucine degradation;ko00380//Tryptophan metabolism;ko00620//Pyruvate metabolism;ko00561//Glycerolipid metabolism;ko00071//Fatty acid degradation;ko00310//Lysine degradation;ko00410//beta-Alanine metabolism;ko00340…	K00128;K00128;K00128;K00128;K00128;K00128;K00128;K00128;K00128;K00128;K00128;K00128;K00128	GO:0005575//cellular_component;GO:0005576//extracellular region;GO:0005622//intracellular;GO:0005623//cell;GO:0005737//cytoplasm;GO:0005739//mitochondrion;GO:0005759//mitochondrial matrix;GO:0031974//membrane-enclosed lumen;GO:0043226//organelle;GO:0043227//membrane-bounded organelle;GO:0043229//intracellular organelle;GO:0043231//intracellular membrane-bounded organelle;GO:0043233//organelle lum…	GO:0003674//molecular_function;GO:0003824//catalytic activity;GO:0003842//1-pyrroline-5-carboxylate dehydrogenase activity;GO:0004029//aldehyde dehydrogenase (NAD) activity;GO:0004030//aldehyde dehydrogenase [NAD(P)+] activity;GO:0004491//methylmalonate-semialdehyde dehydrogenase (acylating) activity;GO:0004777//succinate-semialdehyde dehydrogenase (NAD+) activity;GO:0008802//betaine-aldehyde deh…	GO:0006066//alcohol metabolic process;GO:0006067//ethanol metabolic process;GO:0006068//ethanol catabolic process;GO:0006081//cellular aldehyde metabolic process;GO:0006082//organic acid metabolic process;GO:0006083//acetate metabolic process;GO:0006090//pyruvate metabolic process;GO:0006117//acetaldehyde metabolic process;GO:0006139//nucleobase-containing compound metabolic process;GO:0006355//r…
Crypa1.estExt_fgenesh1_pg.C_50267	3308	2314	3580	106	122	135	125.933	79.315	141.862	3.934	4.556	4.593	115.703	4.361	-4.72963	7.0993e-85	3.80232e-82	mns1B	KAF3768668.1 family 47 glycoside hydrolase [Cryphonectria parasitica EP155]	Metabolism;Genetic Information Processing;Metabolism;Metabolism	Global and overview maps;Folding, sorting and degradation;Glycan biosynthesis and metabolism;Glycan biosynthesis and metabolism	ko01100//Metabolic pathways;ko04141//Protein processing in endoplasmic reticulum;ko00510//N-Glycan biosynthesis;ko00513//Various types of N-glycan biosynthesis	K01230;K01230;K01230;K01230	GO:0016020//membrane	GO:0004571//mannosyl-oligosaccharide 1,2-alpha-mannosidase activity;GO:0005509//calcium ion binding	-
estExt_fgenesh1_pm.C_50134	2783	1980	2413	89	104	126	121.304	77.704	109.479	3.782	4.447	4.908	102.829	4.379	-4.5535	9.39516e-85	4.81318e-82	hpm1	KAF3764261.1 trichothecene C-15 hydroxylase [Cryphonectria parasitica EP155]	-	-	-	-	-	GO:0005506//iron ion binding;GO:0016705//oxidoreductase activity, acting on paired donors, with incorporation or reduction of molecular oxygen;GO:0020037//heme binding	GO:0055114//oxidation-reduction process
e_gw1.6.777.1	60	170	56	16105	23860	17997	0.836	2.134	0.813	218.886	326.3	224.189	1.261	256.458	7.66801	1.84902e-84	9.07791e-82	Agnpks1	KAF3762998.1 hypothetical protein M406DRAFT_261577 [Cryphonectria parasitica EP155]	-	-	-	-	-	GO:0003674//molecular_function;GO:0003824//catalytic activity;GO:0003985//acetyl-CoA C-acetyltransferase activity;GO:0004314//[acyl-carrier-protein] S-malonyltransferase activity;GO:0005488//binding;GO:0016740//transferase activity;GO:0016746//transferase activity, transferring acyl groups;GO:0016747//transferase activity, transferring acyl groups other than amino-acyl groups;GO:0019842//vitamin …	GO:0006082//organic acid metabolic process;GO:0006631//fatty acid metabolic process;GO:0006633//fatty acid biosynthetic process;GO:0006725//cellular aromatic compound metabolic process;GO:0006732//coenzyme metabolic process;GO:0008150//biological_process;GO:0008152//metabolic process;GO:0009058//biosynthetic process;GO:0009108//coenzyme biosynthetic process;GO:0009403//toxin biosynthetic process;…
estExt_fgenesh1_kg.C_100094	7086	4851	7761	311	248	283	420.031	258.898	478.86	17.973	14.422	14.99	385.93	15.795	-4.6108	9.13862e-84	4.30722e-81	andI	KAF3760308.1 NAD(P)-binding protein [Cryphonectria parasitica EP155]	-	-	-	-	-	GO:0004316//3-oxoacyl-[acyl-carrier-protein] reductase (NADPH) activity;GO:0004757//sepiapterin reductase activity;GO:0008667//2,3-dihydro-2,3-dihydroxybenzoate dehydrogenase activity;GO:0008678//2-deoxy-D-gluconate 3-dehydrogenase activity;GO:0016491//oxidoreductase activity;GO:0016630//protochlorophyllide reductase activity;GO:0050662//coenzyme binding;GO:0051287//NAD binding	GO:0000272//polysaccharide catabolic process;GO:0006633//fatty acid biosynthetic process;GO:0006729//tetrahydrobiopterin biosynthetic process;GO:0015995//chlorophyll biosynthetic process;GO:0055114//oxidation-reduction process
estExt_fgenesh1_kg.C_60112	771	935	992	36	34	35	40.101	43.786	53.706	1.826	1.735	1.627	45.8643	1.72933	-4.72908	3.6064e-83	1.63439e-80	--	KAF3763293.1 hypothetical protein M406DRAFT_357001 [Cryphonectria parasitica EP155]	-	-	-	-	-	-	-
estExt_fgenesh1_kg.C_60006	62	149	49	9512	13331	11039	6.378	13.801	5.247	954.018	1345.35	1014.78	8.47533	1104.72	7.02619	5.84254e-80	2.54973e-77	ptaB	KAF3763008.1 Metallo-hydrolase/oxidoreductase, partial [Cryphonectria parasitica EP155]	-	-	-	-	-	GO:0003674//molecular_function;GO:0003824//catalytic activity;GO:0004416//hydroxyacylglutathione hydrolase activity;GO:0005215//transporter activity;GO:0005488//binding;GO:0008270//zinc ion binding;GO:0016787//hydrolase activity;GO:0016891//endoribonuclease activity, producing 5'-phosphomonoesters;GO:0043167//ion binding;GO:0043169//cation binding;GO:0046872//metal ion binding	GO:0006082//organic acid metabolic process;GO:0006401//RNA catabolic process;GO:0006725//cellular aromatic compound metabolic process;GO:0008150//biological_process;GO:0008152//metabolic process;GO:0009058//biosynthetic process;GO:0009290//DNA import into cell involved in transformation;GO:0009987//cellular process;GO:0016053//organic acid biosynthetic process;GO:0018958//phenol-containing compou…
e_gw1.1.4285.1	1470	2671	2667	32	33	18	96.28	157.51	181.824	2.043	2.12	1.054	145.205	1.739	-6.38369	1.45533e-79	6.05489e-77	ERG6	KAF3771097.1 hypothetical protein M406DRAFT_248043 [Cryphonectria parasitica EP155]	Metabolism;Metabolism;Metabolism	Global and overview maps;Global and overview maps;Lipid metabolism	ko01100//Metabolic pathways;ko01110//Biosynthesis of secondary metabolites;ko00100//Steroid biosynthesis	K00559;K00559;K00559	-	GO:0000179//rRNA (adenine-N6,N6-)-dimethyltransferase activity;GO:0008168//methyltransferase activity;GO:0008170//N-methyltransferase activity;GO:0008171//O-methyltransferase activity;GO:0008649//rRNA methyltransferase activity;GO:0008689//3-demethylubiquinone-9 3-O-methyltransferase activity;GO:0008757//S-adenosylmethionine-dependent methyltransferase activity;GO:0046025//precorrin-6Y C5,15-meth…	GO:0000154//rRNA modification;GO:0001510//RNA methylation;GO:0006400//tRNA modification;GO:0006412//translation;GO:0006464//cellular protein modification process;GO:0006694//steroid biosynthetic process;GO:0006744//ubiquinone biosynthetic process;GO:0008299//isoprenoid biosynthetic process;GO:0009102//biotin biosynthetic process;GO:0009234//menaquinone biosynthetic process;GO:0009452//7-methylgua…
fgenesh1_pm.3_1020	1185	931	1205	30	13	21	64.907	45.913	68.702	1.602	0.699	1.028	59.8407	1.10967	-5.75293	1.49021e-79	6.05489e-77	--	KAF3767952.1 hypothetical protein M406DRAFT_338624 [Cryphonectria parasitica EP155]	-	-	-	-	-	-	-
e_gw1.1.3030.1	1793	2302	2246	173	180	172	142.735	164.995	186.11	13.427	14.057	12.236	164.613	13.24	-3.63611	2.84713e-79	1.11826e-76	RPA1163	KAF3771082.1 alpha/beta-hydrolase [Cryphonectria parasitica EP155]	-	-	-	-	-	GO:0003674//molecular_function;GO:0003824//catalytic activity;GO:0016788//hydrolase activity, acting on ester bonds;GO:0047570//3-oxoadipate enol-lactonase activity;GO:0070205//2-succinyl-6-hydroxy-2,4-cyclohexadiene-1-carboxylate synthase activity	GO:0006112//energy reserve metabolic process;GO:0009102//biotin biosynthetic process;GO:0009234//menaquinone biosynthetic process;GO:0015979//photosynthesis;GO:0030163//protein catabolic process;GO:0042952//beta-ketoadipate pathway
fgenesh1_pm.4_971	34	39	27	738	879	901	2.574	2.659	2.128	54.476	65.288	60.958	2.45367	60.2407	4.61773	4.02469e-78	1.52977e-75	atnD	KAF3766563.1 putative short-chain dehydrogenase [Cryphonectria parasitica EP155]	-	-	-	-	-	GO:0004316//3-oxoacyl-[acyl-carrier-protein] reductase (NADPH) activity;GO:0004757//sepiapterin reductase activity;GO:0008667//2,3-dihydro-2,3-dihydroxybenzoate dehydrogenase activity;GO:0008678//2-deoxy-D-gluconate 3-dehydrogenase activity;GO:0016491//oxidoreductase activity;GO:0016630//protochlorophyllide reductase activity;GO:0050662//coenzyme binding;GO:0051287//NAD binding	GO:0000272//polysaccharide catabolic process;GO:0006633//fatty acid biosynthetic process;GO:0006729//tetrahydrobiopterin biosynthetic process;GO:0015995//chlorophyll biosynthetic process;GO:0055114//oxidation-reduction process
estExt_Genewise1Plus.C_60025	21	58	20	3514	4610	3369	1.781	4.428	1.765	290.482	383.449	255.255	2.658	309.729	6.86452	4.51532e-78	1.66263e-75	mdpK	KAF3763001.1 putative NAD-dependent epimerase/dehydratase [Cryphonectria parasitica EP155]	-	-	-	-	-	GO:0003824//catalytic activity;GO:0003854//3-beta-hydroxy-delta5-steroid dehydrogenase activity;GO:0016616//oxidoreductase activity, acting on the CH-OH group of donors, NAD or NADP as acceptor;GO:0016620//oxidoreductase activity, acting on the aldehyde or oxo group of donors, NAD or NADP as acceptor;GO:0016757//transferase activity, transferring glycosyl groups;GO:0051287//NAD binding	GO:0005975//carbohydrate metabolic process;GO:0006694//steroid biosynthetic process;GO:0055114//oxidation-reduction process
estExt_fgenesh1_kg.C_10861	787	996	752	25	23	30	86.214	98.238	85.749	2.67	2.472	2.937	90.067	2.693	-5.06371	6.45253e-78	2.30395e-75	--	KAF3771365.1 alpha/beta-hydrolase [Cryphonectria parasitica EP155]	-	-	-	-	-	GO:0003824//catalytic activity;GO:0004414//homoserine O-acetyltransferase activity;GO:0047570//3-oxoadipate enol-lactonase activity	GO:0009086//methionine biosynthetic process;GO:0009102//biotin biosynthetic process;GO:0042952//beta-ketoadipate pathway
estExt_fgenesh1_kg.C_10878	3833	3998	4011	587	540	604	482.523	453.147	525.584	72.046	66.689	67.946	487.085	68.8937	-2.82173	6.88671e-77	2.38665e-74	--	KAF3771401.1 HAD-like protein, partial [Cryphonectria parasitica EP155]	-	-	-	-	-	GO:0008967//phosphoglycolate phosphatase activity;GO:0016787//hydrolase activity;GO:0016827//hydrolase activity, acting on acid carbon-phosphorus bonds;GO:0018784//(S)-2-haloacid dehalogenase activity	GO:0006805//xenobiotic metabolic process;GO:0008152//metabolic process;GO:0009636//response to toxic substance;GO:0009853//photorespiration;GO:0019635//2-aminoethylphosphonate catabolic process;GO:0019636//phosphonoacetate metabolic process;GO:0019700//organic phosphonate catabolic process;GO:0043094//cellular metabolic compound salvage
MSTRG.9330	25	40	19	1001	1047	913	1.05	1.513	0.831	40.999	43.149	34.274	1.13133	39.474	5.12481	1.83877e-76	6.19034e-74	--	-	-	-	-	-	-	-	-
estExt_Genewise1.C_110423	2494	2392	2511	383	374	365	101.057	87.266	105.907	15.131	14.867	13.216	98.0767	14.4047	-2.76737	2.05939e-73	6.74049e-71	--	KAF3760075.1 hypothetical protein M406DRAFT_283779, partial [Cryphonectria parasitica EP155]	-	-	-	-	-	GO:0004672//protein kinase activity;GO:0005524//ATP binding	GO:0006468//protein phosphorylation
gw1.4.2952.1	1653	2499	1802	105	80	94	118.967	161.933	134.995	7.368	5.648	6.045	138.632	6.35367	-4.44752	4.84167e-73	1.54188e-70	--	KAF3765444.1 alpha/beta-hydrolase, partial [Cryphonectria parasitica EP155]	-	-	-	-	-	GO:0003824//catalytic activity;GO:0004806//triglyceride lipase activity;GO:0016787//hydrolase activity;GO:0047570//3-oxoadipate enol-lactonase activity;GO:0070205//2-succinyl-6-hydroxy-2,4-cyclohexadiene-1-carboxylate synthase activity	GO:0009102//biotin biosynthetic process;GO:0009234//menaquinone biosynthetic process;GO:0016042//lipid catabolic process;GO:0042952//beta-ketoadipate pathway
estExt_fgenesh1_pm.C_90368	1171	1193	1295	118	97	125	41.875	38.411	48.203	4.114	3.403	3.994	42.8297	3.837	-3.48056	2.47742e-70	7.68197e-68	ecdD	KAF3760907.1 general substrate transporter [Cryphonectria parasitica EP155]	Cellular Processes	Cell growth and death	ko04113//Meiosis - yeast	K08139	GO:0005887//integral component of plasma membrane;GO:0016021//integral component of membrane	GO:0008028//monocarboxylic acid transmembrane transporter activity;GO:0015114//phosphate ion transmembrane transporter activity;GO:0015238//drug transmembrane transporter activity;GO:0015295//solute:proton symporter activity;GO:0015307//drug:proton antiporter activity;GO:0022857//transmembrane transporter activity;GO:0042910//xenobiotic transporter activity;GO:0051119//sugar transmembrane transpo…	GO:0006810//transport;GO:0006817//phosphate ion transport;GO:0006855//drug transmembrane transport;GO:0008643//carbohydrate transport;GO:0015718//monocarboxylic acid transport;GO:0015893//drug transport;GO:0042493//response to drug;GO:0042908//xenobiotic transport;GO:0055085//transmembrane transport
estExt_fgenesh1_pm.C_70631	2814	5647	4498	153	137	154	114.649	207.147	190.754	6.078	5.476	5.607	170.85	5.72033	-4.90049	1.21207e-68	3.662e-66	Plav_1781	KAF3762893.1 FAD/NAD(P)-binding domain-containing protein [Cryphonectria parasitica EP155]	-	-	-	-	-	GO:0003824//catalytic activity;GO:0004355//glutamate synthase (NADPH) activity;GO:0004499//N,N-dimethylaniline monooxygenase activity;GO:0015036//disulfide oxidoreductase activity;GO:0016152//mercury (II) reductase activity;GO:0016491//oxidoreductase activity;GO:0016668//oxidoreductase activity, acting on a sulfur group of donors, NAD(P) as acceptor;GO:0050660//flavin adenine dinucleotide binding…	GO:0006537//glutamate biosynthetic process;GO:0006790//sulfur compound metabolic process;GO:0006805//xenobiotic metabolic process;GO:0009228//thiamine biosynthetic process;GO:0009398//FMN biosynthetic process;GO:0046689//response to mercury ion;GO:0055114//oxidation-reduction process
estExt_fgenesh1_pm.C_90036	2563	2295	2972	233	198	261	79.716	64.268	96.218	7.066	6.041	7.254	80.0673	6.787	-3.56037	1.70148e-67	5.01214e-65	--	KAF3760485.1 hypothetical protein M406DRAFT_348122 [Cryphonectria parasitica EP155]	-	-	-	-	-	-	-
estExt_Genewise1Plus.C_21100	9906	10209	11689	1272	1456	1537	381.217	353.732	468.233	47.726	54.969	52.856	401.061	51.8503	-2.9514	2.44494e-66	7.02651e-64	acu-9	KAF3768766.1 malate synthase, glyoxysomal [Cryphonectria parasitica EP155]	Metabolism;Metabolism;Metabolism;Metabolism;Metabolism	Global and overview maps;Global and overview maps;Global and overview maps;Carbohydrate metabolism;Carbohydrate metabolism	ko01100//Metabolic pathways;ko01110//Biosynthesis of secondary metabolites;ko01200//Carbon metabolism;ko00630//Glyoxylate and dicarboxylate metabolism;ko00620//Pyruvate metabolism	K01638;K01638;K01638;K01638;K01638	GO:0005575//cellular_component;GO:0005622//intracellular;GO:0005623//cell;GO:0005737//cytoplasm;GO:0005777//peroxisome;GO:0005782//peroxisomal matrix;GO:0009514//glyoxysome;GO:0031907//microbody lumen;GO:0031974//membrane-enclosed lumen;GO:0042579//microbody;GO:0043226//organelle;GO:0043227//membrane-bounded organelle;GO:0043229//intracellular organelle;GO:0043231//intracellular membrane-bounded …	GO:0003674//molecular_function;GO:0003824//catalytic activity;GO:0004451//isocitrate lyase activity;GO:0004474//malate synthase activity;GO:0016740//transferase activity;GO:0016746//transferase activity, transferring acyl groups;GO:0016829//lyase activity;GO:0016830//carbon-carbon lyase activity;GO:0016833//oxo-acid-lyase activity;GO:0046912//transferase activity, transferring acyl groups, acyl g…	GO:0005975//carbohydrate metabolic process;GO:0006081//cellular aldehyde metabolic process;GO:0006082//organic acid metabolic process;GO:0006091//generation of precursor metabolites and energy;GO:0006097//glyoxylate cycle;GO:0006099//tricarboxylic acid cycle;GO:0006101//citrate metabolic process;GO:0007275//multicellular organism development;GO:0007568//aging;GO:0008150//biological_process;GO:000…
estExt_fgenesh1_kg.C_60005	18	34	11	1046	1448	1159	3.088	5.251	1.964	174.931	243.664	177.653	3.43433	198.749	5.85478	8.94715e-66	2.5101e-63	tpcB	KAF3763007.1 hypothetical protein M406DRAFT_356899 [Cryphonectria parasitica EP155]	-	-	-	-	-	GO:0003674//molecular_function;GO:0003824//catalytic activity;GO:0005488//binding;GO:0016787//hydrolase activity;GO:0043167//ion binding;GO:0043169//cation binding;GO:0046872//metal ion binding	GO:0006082//organic acid metabolic process;GO:0006725//cellular aromatic compound metabolic process;GO:0008150//biological_process;GO:0008152//metabolic process;GO:0009058//biosynthetic process;GO:0009987//cellular process;GO:0016053//organic acid biosynthetic process;GO:0018958//phenol-containing compound metabolic process;GO:0019438//aromatic compound biosynthetic process;GO:0019748//secondary …
estExt_fgenesh1_kg.C_80031	1985	1163	1825	69	76	62	186.623	98.447	178.598	6.325	7.01	5.209	154.556	6.18133	-4.64407	3.80172e-65	1.04176e-62	--	KAF3761289.1 hypothetical protein M406DRAFT_357671 [Cryphonectria parasitica EP155]	-	-	-	-	-	-	-
estExt_Genewise1.C_30976	1063	1083	1278	105	123	114	39.417	36.157	49.328	3.796	4.474	3.777	41.634	4.01567	-3.37405	1.70606e-64	4.56874e-62	CYB2	KAF3767065.1 L-lactate dehydrogenase [Cryphonectria parasitica EP155]	Metabolism;Metabolism	Global and overview maps;Carbohydrate metabolism	ko01100//Metabolic pathways;ko00620//Pyruvate metabolism	K00101;K00101	-	GO:0003824//catalytic activity;GO:0003938//IMP dehydrogenase activity;GO:0004452//isopentenyl-diphosphate delta-isomerase activity;GO:0015930//glutamate synthase activity;GO:0016491//oxidoreductase activity;GO:0016638//oxidoreductase activity, acting on the CH-NH2 group of donors;GO:0018580//nitronate monooxygenase activity	GO:0006537//glutamate biosynthetic process;GO:0008299//isoprenoid biosynthetic process;GO:0009152//purine ribonucleotide biosynthetic process;GO:0055114//oxidation-reduction process
fgenesh1_pg.9_485	57	61	90	1817	2133	1320	4.09	3.941	6.723	127.127	150.162	84.647	4.918	120.645	4.61656	1.52897e-63	4.00352e-61	ptf1	KAF3760940.1 putative 2,3-diketo-5-methylthio-1-phosphopentane phosphatase [Cryphonectria parasitica EP155]	-	-	-	-	GO:0005737//cytoplasm	GO:0000287//magnesium ion binding;GO:0008253//5'-nucleotidase activity;GO:0016787//hydrolase activity;GO:0016791//phosphatase activity	GO:0008152//metabolic process;GO:0019509//L-methionine biosynthetic process from methylthioadenosine
estExt_fgenesh1_pg.C_10265	6689	7509	5924	367	594	459	225.824	228.248	208.178	12.08	19.673	13.847	220.75	15.2	-3.86027	4.62811e-63	1.1855e-60	--	KAF3769702.1 hypothetical protein M406DRAFT_348845 [Cryphonectria parasitica EP155]	-	-	-	-	GO:0016020//membrane	GO:0005524//ATP binding	GO:0006886//intracellular protein transport;GO:0007030//Golgi organization;GO:0007059//chromosome segregation;GO:0009405//pathogenesis;GO:0030261//chromosome condensation;GO:0070206//protein trimerization
estExt_fgenesh1_kg.C_30290	512	555	471	3724	4287	4888	33.446	32.642	32.026	237.176	274.728	285.331	32.7047	265.745	3.02247	6.94755e-62	1.74176e-59	mmsB	KAF3767363.1 NAD(P)-binding protein [Cryphonectria parasitica EP155]	-	-	-	-	GO:0005737//cytoplasm	GO:0004616//phosphogluconate dehydrogenase (decarboxylating) activity;GO:0004735//pyrroline-5-carboxylate reductase activity;GO:0004764//shikimate 3-dehydrogenase (NADP+) activity;GO:0008442//3-hydroxyisobutyrate dehydrogenase activity;GO:0008679//2-hydroxy-3-oxopropionate reductase activity;GO:0008883//glutamyl-tRNA reductase activity;GO:0009982//pseudouridine synthase activity;GO:0016491//oxido…	GO:0006098//pentose-phosphate shunt;GO:0006400//tRNA modification;GO:0006561//proline biosynthetic process;GO:0006574//valine catabolic process;GO:0006779//porphyrin-containing compound biosynthetic process;GO:0006813//potassium ion transport;GO:0009058//biosynthetic process;GO:0009423//chorismate biosynthetic process;GO:0043447//alkane biosynthetic process;GO:0055114//oxidation-reduction process
e_gw1.1.576.1	323	366	273	2529	2877	2852	12.098	12.343	10.643	92.352	105.713	95.456	11.6947	97.8403	3.06458	7.099e-62	1.74266e-59	FMP42	KAF3771116.1 MFS general substrate transporter [Cryphonectria parasitica EP155]	-	-	-	-	GO:0016021//integral component of membrane	GO:0022857//transmembrane transporter activity	GO:0055085//transmembrane transport
estExt_fgenesh1_pg.C_30402	1518	1268	1134	111	129	124	55.133	41.464	42.871	3.931	4.596	4.024	46.4893	4.18367	-3.47406	4.17705e-61	1.00445e-58	crmA	KAF3767061.1 acetyl-CoA synthetase-like protein [Cryphonectria parasitica EP155]	-	-	-	-	-	GO:0008756//o-succinylbenzoate-CoA ligase activity;GO:0047473//D-alanine-poly(phosphoribitol) ligase activity	GO:0009234//menaquinone biosynthetic process;GO:0019350//teichoic acid biosynthetic process
estExt_Genewise1Plus.C_42348	2128	3350	3121	197	221	207	48.722	69.058	74.38	4.398	4.964	4.235	64.0533	4.53233	-3.82095	7.65368e-61	1.80367e-58	YAT1	KAF3766315.1 hypothetical protein M406DRAFT_290756 [Cryphonectria parasitica EP155]	Cellular Processes	Transport and catabolism	ko04146//Peroxisome	K00624	GO:0005575//cellular_component;GO:0005622//intracellular;GO:0005623//cell;GO:0005737//cytoplasm;GO:0005739//mitochondrion;GO:0005740//mitochondrial envelope;GO:0005743//mitochondrial inner membrane;GO:0016020//membrane;GO:0019866//organelle inner membrane;GO:0031090//organelle membrane;GO:0031966//mitochondrial membrane;GO:0031967//organelle envelope;GO:0031975//envelope;GO:0043226//organelle;GO:…	GO:0003674//molecular_function;GO:0003824//catalytic activity;GO:0004092//carnitine O-acetyltransferase activity;GO:0008374//O-acyltransferase activity;GO:0016406//carnitine O-acyltransferase activity;GO:0016407//acetyltransferase activity;GO:0016413//O-acetyltransferase activity;GO:0016740//transferase activity;GO:0016746//transferase activity, transferring acyl groups;GO:0016747//transferase ac…	GO:0006066//alcohol metabolic process;GO:0006082//organic acid metabolic process;GO:0006575//cellular modified amino acid metabolic process;GO:0006577//amino-acid betaine metabolic process;GO:0006629//lipid metabolic process;GO:0006631//fatty acid metabolic process;GO:0006807//nitrogen compound metabolic process;GO:0006810//transport;GO:0008150//biological_process;GO:0008152//metabolic process;GO…
Crypa1.estExt_Genewise1.C_61263	3765	4212	3806	711	728	719	60.098	60.535	63.238	11.065	11.4	10.256	61.2903	10.907	-2.49041	1.61341e-60	3.72761e-58	GDB1	KAF3762761.1 family 13 glycoside hydrolase, partial [Cryphonectria parasitica EP155]	Metabolism;Metabolism;Metabolism	Global and overview maps;Global and overview maps;Carbohydrate metabolism	ko01100//Metabolic pathways;ko01110//Biosynthesis of secondary metabolites;ko00500//Starch and sucrose metabolism	K01196;K01196;K01196	GO:0005575//cellular_component;GO:0005576//extracellular region;GO:0005622//intracellular;GO:0005623//cell;GO:0005634//nucleus;GO:0005737//cytoplasm;GO:0005739//mitochondrion;GO:0005783//endoplasmic reticulum;GO:0005829//cytosol;GO:0012505//endomembrane system;GO:0016234//inclusion body;GO:0016528//sarcoplasm;GO:0016529//sarcoplasmic reticulum;GO:0030141//secretory granule;GO:0031410//cytoplasmic…	GO:0001871//pattern binding;GO:0003674//molecular_function;GO:0003824//catalytic activity;GO:0004133//glycogen debranching enzyme activity;GO:0004134//4-alpha-glucanotransferase activity;GO:0004135//amylo-alpha-1,6-glucosidase activity;GO:0004553//hydrolase activity, hydrolyzing O-glycosyl compounds;GO:0005488//binding;GO:0005515//protein binding;GO:0015926//glucosidase activity;GO:0016740//trans…	GO:0000271//polysaccharide biosynthetic process;GO:0000272//polysaccharide catabolic process;GO:0001775//cell activation;GO:0002252//immune effector process;GO:0002263//cell activation involved in immune response;GO:0002274//myeloid leukocyte activation;GO:0002275//myeloid cell activation involved in immune response;GO:0002283//neutrophil activation involved in immune response;GO:0002366//leukocy…
estExt_fgenesh1_kg.C_50012	1883	1067	1424	5	1	4	187.727	95.776	147.773	0.486	0.098	0.356	143.759	0.313333	-8.84173	1.86279e-60	4.22101e-58	--	KAF3764070.1 hypothetical protein M406DRAFT_356417 [Cryphonectria parasitica EP155]	-	-	-	-	-	-	-
estExt_fgenesh1_pg.C_40004	27	18	7	765	841	956	1.597	0.958	0.431	44.106	48.788	50.518	0.995333	47.804	5.58581	6.07002e-60	1.34949e-57	--	KAF3765273.1 hypothetical protein M406DRAFT_350924 [Cryphonectria parasitica EP155]	-	-	-	-	-	-	GO:0043386//mycotoxin biosynthetic process
estExt_fgenesh1_kg.C_60377	1980	2953	2559	32376	24606	28692	50.209	67.421	67.545	800.434	612.114	650.159	61.725	687.569	3.47758	1.13088e-59	2.46761e-57	MCA1587	KAF3763865.1 D-xylulose 5-phosphate/D-fructose 6-phosphate phosphoketolase [Cryphonectria parasitica EP155]	Metabolism;Metabolism	Global and overview maps;Carbohydrate metabolism	ko01100//Metabolic pathways;ko00030//Pentose phosphate pathway	K01621;K01621	-	GO:0003674//molecular_function;GO:0003824//catalytic activity;GO:0016829//lyase activity;GO:0016830//carbon-carbon lyase activity;GO:0016832//aldehyde-lyase activity	GO:0005975//carbohydrate metabolic process;GO:0008150//biological_process;GO:0008152//metabolic process;GO:0044238//primary metabolic process;GO:0071704//organic substance metabolic process
estExt_fgenesh1_kg.C_60234	10372	7401	9832	960	1091	1002	669.297	429.995	660.402	60.397	69.065	57.779	586.565	62.4137	-3.23236	1.22698e-59	2.62864e-57	--	KAF3763543.1 hypothetical protein M406DRAFT_357120 [Cryphonectria parasitica EP155]	-	-	-	-	-	-	-
Crypa1.fgenesh1_pg.C_scaffold_16000071	2293	1414	2948	34	47	66	116.331	64.589	155.678	1.682	2.339	2.992	112.199	2.33767	-5.58485	2.77523e-59	5.83939e-57	--	KAF3760369.1 hypothetical protein M406DRAFT_76028 [Cryphonectria parasitica EP155]	-	-	-	-	-	GO:0003674//molecular_function;GO:0003824//catalytic activity;GO:0047570//3-oxoadipate enol-lactonase activity;GO:0070205//2-succinyl-6-hydroxy-2,4-cyclohexadiene-1-carboxylate synthase activity	GO:0009102//biotin biosynthetic process;GO:0009234//menaquinone biosynthetic process;GO:0015979//photosynthesis;GO:0042952//beta-ketoadipate pathway
estExt_fgenesh1_kg.C_20183	1086	878	894	74	91	94	85.992	62.595	73.685	5.713	7.069	6.651	74.0907	6.47767	-3.51575	1.93079e-58	3.99131e-56	--	KAF3768770.1 acyl-CoA N-acyltransferase [Cryphonectria parasitica EP155]	-	-	-	-	-	GO:0008080//N-acetyltransferase activity;GO:0008999//ribosomal-protein-alanine N-acetyltransferase activity;GO:0016747//transferase activity, transferring acyl groups other than amino-acyl groups;GO:0035447//mycothiol synthase activity	GO:0006464//cellular protein modification process;GO:0010125//mycothiol biosynthetic process;GO:0042254//ribosome biogenesis
estExt_fgenesh1_pg.C_50957	6644	3305	1930	35	31	45	335.466	150.247	101.435	1.723	1.536	2.03	195.716	1.763	-6.79459	2.05932e-58	4.18361e-56	PLA1	KAF3765074.1 FabD/lysophospholipase-like protein [Cryphonectria parasitica EP155]	-	-	-	-	-	GO:0043531//ADP binding	GO:0006629//lipid metabolic process
Crypa1.e_gw1.6.470.1	1191	1047	1259	155	149	141	91.289	72.256	100.449	11.583	11.204	9.658	87.998	10.815	-3.02444	3.69524e-58	7.37982e-56	--	KAF3762823.1 hypothetical protein M406DRAFT_46873 [Cryphonectria parasitica EP155]	-	-	-	-	-	-	-
Crypa1.e_gw1.4.1346.1	2257	2590	2259	364	356	399	97.179	100.406	101.244	15.28	15.037	15.352	99.6097	15.223	-2.71003	8.62688e-58	1.69418e-55	dotC	KAF3764329.1 hypothetical protein M406DRAFT_41912 [Cryphonectria parasitica EP155]	-	-	-	-	GO:0005887//integral component of plasma membrane	GO:0015238//drug transmembrane transporter activity;GO:0015307//drug:proton antiporter activity;GO:0022857//transmembrane transporter activity;GO:0042910//xenobiotic transporter activity	GO:0006855//drug transmembrane transport;GO:0015893//drug transport;GO:0042493//response to drug;GO:0042908//xenobiotic transport;GO:0055085//transmembrane transport
estExt_fgenesh1_pg.C_30588	143	275	153	4232	3840	3660	8.389	14.526	9.343	242.066	221.008	191.878	10.7527	218.317	4.34366	2.33532e-57	4.51099e-55	AOX1	KAF3767265.1 alternate oxidase precursor [Cryphonectria parasitica EP155]	-	-	-	-	GO:0005575//cellular_component;GO:0005622//intracellular;GO:0005623//cell;GO:0005737//cytoplasm;GO:0005739//mitochondrion;GO:0005740//mitochondrial envelope;GO:0005743//mitochondrial inner membrane;GO:0016020//membrane;GO:0016021//integral component of membrane;GO:0019866//organelle inner membrane;GO:0031090//organelle membrane;GO:0031224//intrinsic component of membrane;GO:0031966//mitochondrial…	GO:0003674//molecular_function;GO:0003824//catalytic activity;GO:0005488//binding;GO:0009916//alternative oxidase activity;GO:0016491//oxidoreductase activity;GO:0016679//oxidoreductase activity, acting on diphenols and related substances as donors;GO:0016682//oxidoreductase activity, acting on diphenols and related substances as donors, oxygen as acceptor;GO:0043167//ion binding;GO:0043169//cati…	GO:0008150//biological_process;GO:0008152//metabolic process;GO:0055114//oxidation-reduction process
estExt_fgenesh1_pm.C_30267	3555	3648	4255	508	556	612	150.708	139.242	187.762	20.997	23.123	23.184	159.237	22.4347	-2.82738	6.87546e-57	1.30667e-54	fur4	KAF3766983.1 hypothetical protein M406DRAFT_345244 [Cryphonectria parasitica EP155]	-	-	-	-	GO:0016020//membrane	GO:0022857//transmembrane transporter activity	GO:0055085//transmembrane transport
estExt_fgenesh1_kg.C_20348	664	513	537	19	29	15	64.383	44.785	54.199	1.796	2.759	1.3	54.4557	1.95167	-4.8023	1.31834e-56	2.46571e-54	--	KAF3769108.1 hypothetical protein M406DRAFT_355172 [Cryphonectria parasitica EP155]	-	-	-	-	GO:0016021//integral component of membrane	GO:0017176//phosphatidylinositol N-acetylglucosaminyltransferase activity	GO:0006506//GPI anchor biosynthetic process
estExt_Genewise1Plus.C_80178	1563	1476	1718	179	184	229	119.679	101.757	136.928	13.363	13.822	15.669	119.455	14.2847	-3.06392	6.53928e-56	1.20394e-53	--	KAF3761290.1 hypothetical protein M406DRAFT_294809 [Cryphonectria parasitica EP155]	-	-	-	-	-	-	-
Crypa1.estExt_fgenesh1_pg.C_31232	2926	2385	3692	294	273	264	169.255	124.214	222.299	16.581	15.492	13.646	171.923	15.2397	-3.49586	1.32959e-55	2.41024e-53	--	KAF3768079.1 hypothetical protein M406DRAFT_106881 [Cryphonectria parasitica EP155]	-	-	-	-	-	-	-
Crypa1.estExt_Genewise1Plus.C_81109	179	256	223	1836	1790	1863	7.862	10.124	10.195	78.623	77.129	73.122	9.39367	76.2913	3.02176	1.53145e-55	2.7341e-53	mtaD	KAF3763650.1 hypothetical protein M406DRAFT_94542 [Cryphonectria parasitica EP155]	-	-	-	-	GO:0005575//cellular_component	GO:0000034//adenine deaminase activity;GO:0003674//molecular_function;GO:0004151//dihydroorotase activity;GO:0004157//dihydropyrimidinase activity;GO:0008448//N-acetylglucosamine-6-phosphate deacetylase activity;GO:0008798//beta-aspartyl-peptidase activity;GO:0008892//guanine deaminase activity;GO:0016787//hydrolase activity;GO:0018835//carbon phosphorus lyase activity;GO:0050416//formimidoylglut…	GO:0006040//amino sugar metabolic process;GO:0006147//guanine catabolic process;GO:0006168//adenine salvage;GO:0006508//proteolysis;GO:0006548//histidine catabolic process;GO:0008150//biological_process;GO:0008152//metabolic process;GO:0009220//pyrimidine ribonucleotide biosynthetic process;GO:0019557//histidine catabolic process to glutamate and formate;GO:0019634//organic phosphonate metabolic …
estExt_fgenesh1_kg.C_40536	1876	2200	2194	332	346	311	78.944	83.354	96.102	13.621	14.284	11.695	86.1333	13.2	-2.70603	2.47218e-55	4.34771e-53	--	KAF3766481.1 hypothetical protein M406DRAFT_356355 [Cryphonectria parasitica EP155]	-	-	-	-	GO:0016020//membrane;GO:0016592//mediator complex	GO:0003712//transcription cofactor activity;GO:0005524//ATP binding;GO:0015087//cobalt ion transmembrane transporter activity;GO:0015095//magnesium ion transmembrane transporter activity;GO:0046873//metal ion transmembrane transporter activity	GO:0006357//regulation of transcription from RNA polymerase II promoter;GO:0006824//cobalt ion transport;GO:0007059//chromosome segregation;GO:0015693//magnesium ion transport;GO:0030001//metal ion transport;GO:0030261//chromosome condensation;GO:0055085//transmembrane transport
Crypa1.estExt_fgenesh1_kg.C_50399	10928	7661	7043	709	772	831	785.727	495.945	527.107	49.701	54.454	53.392	602.926	52.5157	-3.52116	6.04195e-55	1.04695e-52	--	KAF3769203.1 hypothetical protein M406DRAFT_103037 [Cryphonectria parasitica EP155]	-	-	-	-	-	-	-
Crypa1.fgenesh1_pg.C_scaffold_3001268	412	441	436	33	27	27	19.246	18.548	21.2	1.503	1.237	1.127	19.6647	1.289	-3.93128	8.02322e-55	1.37011e-52	phacB	KAF3768104.1 hypothetical protein M406DRAFT_70202 [Cryphonectria parasitica EP155]	-	-	-	-	GO:0031411//gas vesicle	GO:0005506//iron ion binding;GO:0016705//oxidoreductase activity, acting on paired donors, with incorporation or reduction of molecular oxygen;GO:0020037//heme binding	GO:0031412//gas vesicle organization;GO:0055114//oxidation-reduction process
estExt_Genewise1.C_90027	678	565	879	37	38	40	37.055	27.802	50.005	1.972	2.037	1.954	38.2873	1.98767	-4.26772	1.04885e-54	1.76551e-52	yxjH	KAF3760448.1 UROD/MetE-like protein [Cryphonectria parasitica EP155]	-	-	-	-	-	GO:0003871//5-methyltetrahydropteroyltriglutamate-homocysteine S-methyltransferase activity;GO:0008270//zinc ion binding	GO:0008652//cellular amino acid biosynthetic process;GO:0009086//methionine biosynthetic process
estExt_fgenesh1_kg.C_60228	5531	4551	6819	521	557	638	401.961	297.786	515.836	36.915	39.711	41.433	405.194	39.353	-3.36407	5.5261e-54	9.17099e-52	--	KAF3763542.1 hypothetical protein M406DRAFT_357114 [Cryphonectria parasitica EP155]	-	-	-	-	-	-	-
estExt_fgenesh1_pm.C_50549	545	1049	733	17241	12173	13844	15.732	27.264	22.024	485.226	344.721	357.108	21.6733	395.685	4.19036	1.07727e-53	1.76298e-51	hsp78	KAF3764803.1 P-loop containing nucleoside triphosphate hydrolase protein [Cryphonectria parasitica EP155]	Organismal Systems	Aging	ko04213//Longevity regulating pathway - multiple species	K03695	GO:0005575//cellular_component;GO:0005622//intracellular;GO:0005623//cell;GO:0005737//cytoplasm;GO:0005739//mitochondrion;GO:0005759//mitochondrial matrix;GO:0009360//DNA polymerase III complex;GO:0009368//endopeptidase Clp complex;GO:0009376//HslUV protease complex;GO:0009898//cytoplasmic side of plasma membrane;GO:0031974//membrane-enclosed lumen;GO:0033104//type VI protein secretion system com…	GO:0000166//nucleotide binding;GO:0000774//adenyl-nucleotide exchange factor activity;GO:0003674//molecular_function;GO:0003677//DNA binding;GO:0003723//RNA binding;GO:0003724//RNA helicase activity;GO:0003824//catalytic activity;GO:0003887//DNA-directed DNA polymerase activity;GO:0003896//DNA primase activity;GO:0003924//GTPase activity;GO:0004176//ATP-dependent peptidase activity;GO:0005198//st…	GO:0000002//mitochondrial genome maintenance;GO:0001887//selenium compound metabolic process;GO:0002949//tRNA threonylcarbamoyladenosine modification;GO:0006260//DNA replication;GO:0006355//regulation of transcription, DNA-templated;GO:0006400//tRNA modification;GO:0006457//protein folding;GO:0006508//proteolysis;GO:0006576//cellular biogenic amine metabolic process;GO:0006614//SRP-dependent cotr…
e_gw1.4.2763.1	962	945	1063	119	119	145	51.889	45.893	59.682	6.258	6.297	6.989	52.488	6.51467	-3.01022	2.17133e-53	3.50477e-51	SCP2	KAF3766526.1 nonspecific lipid-transfer protein, mitochondrial precursor [Cryphonectria parasitica EP155]	Metabolism;Cellular Processes;Metabolism;Metabolism	Global and overview maps;Transport and catabolism;Global and overview maps;Lipid metabolism	ko01100//Metabolic pathways;ko04146//Peroxisome;ko01212//Fatty acid metabolism;ko01040//Biosynthesis of unsaturated fatty acids	K08764;K08764;K08764;K08764	-	GO:0003674//molecular_function;GO:0003985//acetyl-CoA C-acetyltransferase activity;GO:0003988//acetyl-CoA C-acyltransferase activity;GO:0004315//3-oxoacyl-[acyl-carrier-protein] synthase activity;GO:0016747//transferase activity, transferring acyl groups other than amino-acyl groups	GO:0006631//fatty acid metabolic process;GO:0006633//fatty acid biosynthetic process;GO:0009062//fatty acid catabolic process;GO:0030436//asexual sporulation
Crypa1.estExt_fgenesh1_pg.C_21105	6868	6531	4566	59813	53267	67063	369.643	316.482	255.799	3138.62	2812.48	3225.39	313.975	3058.83	3.28426	5.16126e-53	8.21826e-51	adh-1	KAF3766517.1 hypothetical protein M406DRAFT_106275 [Cryphonectria parasitica EP155]	Metabolism;Metabolism;Metabolism;Metabolism;Metabolism	Global and overview maps;Global and overview maps;Carbohydrate metabolism;Amino acid metabolism;Lipid metabolism	ko01100//Metabolic pathways;ko01110//Biosynthesis of secondary metabolites;ko00010//Glycolysis / Gluconeogenesis;ko00350//Tyrosine metabolism;ko00071//Fatty acid degradation	K13953;K13953;K13953;K13953;K13953	GO:0005575//cellular_component;GO:0005622//intracellular;GO:0005623//cell;GO:0005737//cytoplasm;GO:0044424//intracellular part;GO:0044464//cell part	GO:0003674//molecular_function;GO:0003824//catalytic activity;GO:0004022//alcohol dehydrogenase (NAD) activity;GO:0004024//alcohol dehydrogenase activity, zinc-dependent;GO:0005488//binding;GO:0008270//zinc ion binding;GO:0008743//L-threonine 3-dehydrogenase activity;GO:0016491//oxidoreductase activity;GO:0016614//oxidoreductase activity, acting on CH-OH group of donors;GO:0016616//oxidoreductase…	GO:0005975//carbohydrate metabolic process;GO:0005996//monosaccharide metabolic process;GO:0006006//glucose metabolic process;GO:0006066//alcohol metabolic process;GO:0006067//ethanol metabolic process;GO:0006082//organic acid metabolic process;GO:0006090//pyruvate metabolic process;GO:0006091//generation of precursor metabolites and energy;GO:0006113//fermentation;GO:0006115//ethanol biosyntheti…
fgenesh1_kg.3_395_3783_0_CCBI1625.g1_CCBH_CCBI_EXTA	695	745	583	65	67	68	79.907	77.121	69.771	7.286	7.557	6.986	75.5997	7.27633	-3.3771	8.03204e-53	1.26189e-50	--	KAF3767671.1 hypothetical protein M406DRAFT_321656 [Cryphonectria parasitica EP155]	-	-	-	-	-	-	-
fgenesh1_pg.6_583	4004	3647	2540	208	221	297	229.467	188.182	151.52	11.622	12.425	15.21	189.723	13.0857	-3.85784	1.36749e-52	2.12015e-50	--	KAF3763676.1 hypothetical protein M406DRAFT_332140 [Cryphonectria parasitica EP155]	-	-	-	-	GO:0005886//plasma membrane;GO:0016020//membrane	-	GO:0032220//plasma membrane fusion involved in cytogamy
fgenesh1_kg.8_538_966_1_CCBH_CCBI_EXTA	856	1661	1110	17465	19644	18932	52.674	92.026	71.098	1047.81	1185.86	1041.04	71.9327	1091.57	3.92361	1.97284e-52	3.01896e-50	bik4	KAF3761967.1 NAD(P)-binding protein [Cryphonectria parasitica EP155]	-	-	-	-	-	GO:0003824//catalytic activity;GO:0004316//3-oxoacyl-[acyl-carrier-protein] reductase (NADPH) activity;GO:0004764//shikimate 3-dehydrogenase (NADP+) activity;GO:0008667//2,3-dihydro-2,3-dihydroxybenzoate dehydrogenase activity;GO:0008678//2-deoxy-D-gluconate 3-dehydrogenase activity;GO:0016491//oxidoreductase activity;GO:0016757//transferase activity, transferring glycosyl groups;GO:0051287//NAD …	GO:0000105//histidine biosynthetic process;GO:0000272//polysaccharide catabolic process;GO:0005975//carbohydrate metabolic process;GO:0006633//fatty acid biosynthetic process;GO:0009423//chorismate biosynthetic process;GO:0055114//oxidation-reduction process
estExt_fgenesh1_pm.C_60127	1350	1082	1451	152	138	159	65.11	46.984	72.843	7.147	6.529	6.853	61.6457	6.843	-3.1713	4.13966e-52	6.25354e-50	psiD	KAF3763179.1 hypothetical protein M406DRAFT_347025 [Cryphonectria parasitica EP155]	Metabolism;Metabolism;Metabolism	Global and overview maps;Global and overview maps;Lipid metabolism	ko01100//Metabolic pathways;ko01110//Biosynthesis of secondary metabolites;ko00564//Glycerophospholipid metabolism	K01613;K01613;K01613	-	GO:0004609//phosphatidylserine decarboxylase activity	GO:0008654//phospholipid biosynthetic process
fgenesh1_pm.5_449	1224	536	886	17	11	16	55.807	22.003	42.049	0.756	0.492	0.652	39.953	0.633333	-5.9792	5.33364e-52	7.95522e-50	HGT1	KAF3764664.1 general substrate transporter [Cryphonectria parasitica EP155]	-	-	-	-	GO:0005887//integral component of plasma membrane;GO:0016020//membrane;GO:0016021//integral component of membrane	GO:0015114//phosphate ion transmembrane transporter activity;GO:0015295//solute:proton symporter activity;GO:0022857//transmembrane transporter activity;GO:0051119//sugar transmembrane transporter activity	GO:0006810//transport;GO:0006817//phosphate ion transport;GO:0008643//carbohydrate transport;GO:0055085//transmembrane transport
Crypa1.e_gw1.3.1490.1	450	695	593	5497	4833	5004	18.787	26.125	25.77	223.754	197.948	186.689	23.5607	202.797	3.10558	1.56943e-50	2.31158e-48	lcc2	KAF3768172.1 hypothetical protein M406DRAFT_39251 [Cryphonectria parasitica EP155]	-	-	-	-	-	GO:0005375//copper ion transmembrane transporter activity;GO:0005507//copper ion binding;GO:0016491//oxidoreductase activity	GO:0006825//copper ion transport;GO:0055114//oxidation-reduction process
fgenesh1_pg.2_610	204	270	242	1663	2077	2109	12.851	15.314	15.869	102.141	128.361	118.725	14.678	116.409	2.98748	3.84653e-50	5.59552e-48	uhrf1	KAF3768995.1 hypothetical protein M406DRAFT_327404 [Cryphonectria parasitica EP155]	-	-	-	-	-	-	-
estExt_fgenesh1_kg.C_10113	392	409	478	21	20	10	47.965	45.059	60.881	2.505	2.401	1.093	51.3017	1.99967	-4.68117	4.45273e-50	6.39835e-48	--	KAF3769697.1 hypothetical protein M406DRAFT_354110 [Cryphonectria parasitica EP155]	-	-	-	-	-	-	-
estExt_fgenesh1_kg.C_70185	937	732	1175	74	69	70	124.053	87.256	161.926	9.552	8.962	8.282	124.412	8.932	-3.79999	4.72882e-50	6.71322e-48	--	KAF3762546.1 hypothetical protein M406DRAFT_357505 [Cryphonectria parasitica EP155]	-	-	-	-	-	-	-
e_gw1.7.1224.1	862	1082	796	98	85	100	51.055	57.7	49.075	5.659	4.939	5.293	52.61	5.297	-3.31209	1.32297e-49	1.85578e-47	mlcH	KAF3762892.1 beta-lactamase/transpeptidase-like protein [Cryphonectria parasitica EP155]	-	-	-	-	-	-	-
Crypa1.gw1.7.519.1	371	355	346	9	11	4	36.02	31.032	34.967	0.852	1.048	0.347	34.0063	0.749	-5.50469	2.92045e-49	4.04843e-47	alcS	KAF3760949.1 hypothetical protein M406DRAFT_18130, partial [Cryphonectria parasitica EP155]	-	-	-	-	GO:0016021//integral component of membrane	-	-
Crypa1.e_gw1.5.807.1	1098	739	819	80	69	63	53.407	32.363	41.465	3.794	3.292	2.738	42.4117	3.27467	-3.69504	6.53883e-49	8.95896e-47	SPAC11D3.08c	KAF3768771.1 hypothetical protein M406DRAFT_44371 [Cryphonectria parasitica EP155]	-	-	-	-	GO:0016020//membrane	GO:0022857//transmembrane transporter activity	GO:0055085//transmembrane transport
Crypa1.fgenesh1_pg.C_scaffold_4000851	6546	5695	5645	1010	906	1140	343.356	268.954	308.207	51.651	46.62	53.434	306.839	50.5683	-2.60118	1.40647e-48	1.90488e-46	--	KAF3764341.1 hypothetical protein M406DRAFT_71110 [Cryphonectria parasitica EP155]	Metabolism;Metabolism	Global and overview maps;Amino acid metabolism	ko01100//Metabolic pathways;ko00260//Glycine, serine and threonine metabolism	K20498;K20498	-	-	-
e_gw1.3.2394.1	727	698	750	112	91	93	75.945	65.65	81.552	11.407	9.326	8.681	74.3823	9.80467	-2.92342	1.44005e-48	1.9282e-46	--	KAF3766970.1 HAD-like protein [Cryphonectria parasitica EP155]	-	-	-	-	-	GO:0008967//phosphoglycolate phosphatase activity;GO:0016787//hydrolase activity;GO:0016791//phosphatase activity;GO:0016862//intramolecular oxidoreductase activity, interconverting keto- and enol-groups;GO:0018784//(S)-2-haloacid dehalogenase activity	GO:0006805//xenobiotic metabolic process;GO:0008152//metabolic process;GO:0009853//photorespiration;GO:0019509//L-methionine biosynthetic process from methylthioadenosine;GO:0043094//cellular metabolic compound salvage
estExt_fgenesh1_pm.C_30495	2195	1788	1936	231	277	309	126.282	92.617	115.937	12.957	15.634	15.886	111.612	14.8257	-2.91232	5.93626e-48	7.85921e-46	asqD	KAF3767313.1 S-adenosyl-L-methionine-dependent methyltransferase [Cryphonectria parasitica EP155]	-	-	-	-	-	GO:0003674//molecular_function;GO:0003824//catalytic activity;GO:0008168//methyltransferase activity;GO:0008171//O-methyltransferase activity;GO:0016740//transferase activity;GO:0016741//transferase activity, transferring one-carbon groups	GO:0008150//biological_process;GO:0008152//metabolic process;GO:0032259//methylation
Crypa1.e_gw1.3.2745.1	667	645	640	88	84	101	50.5	43.968	50.437	6.496	6.239	6.833	48.3017	6.52267	-2.88854	1.11131e-47	1.45495e-45	--	KAF3767440.1 hypothetical protein M406DRAFT_41023 [Cryphonectria parasitica EP155]	Metabolism;Metabolism;Metabolism;Metabolism	Global and overview maps;Global and overview maps;Global and overview maps;Amino acid metabolism	ko01100//Metabolic pathways;ko01110//Biosynthesis of secondary metabolites;ko01230//Biosynthesis of amino acids;ko00340//Histidine metabolism	K04486;K04486;K04486;K04486	GO:0005575//cellular_component;GO:0005622//intracellular;GO:0005623//cell;GO:0005737//cytoplasm;GO:0044424//intracellular part;GO:0044464//cell part	GO:0003674//molecular_function;GO:0003824//catalytic activity;GO:0004401//histidinol-phosphatase activity;GO:0016787//hydrolase activity;GO:0016788//hydrolase activity, acting on ester bonds;GO:0016791//phosphatase activity;GO:0042578//phosphoric ester hydrolase activity	GO:0000105//histidine biosynthetic process;GO:0006082//organic acid metabolic process;GO:0006520//cellular amino acid metabolic process;GO:0006547//histidine metabolic process;GO:0006725//cellular aromatic compound metabolic process;GO:0006793//phosphorus metabolic process;GO:0006796//phosphate-containing compound metabolic process;GO:0006807//nitrogen compound metabolic process;GO:0008150//biolo…
estExt_Genewise1Plus.C_33414	689	454	528	25	14	28	46.144	27.376	36.808	1.632	0.92	1.676	36.776	1.40933	-4.70568	1.17341e-47	1.51938e-45	FLS	KAF3768129.1 Clavaminate synthase-like protein [Cryphonectria parasitica EP155]	-	-	-	-	-	GO:0016491//oxidoreductase activity	GO:0055114//oxidation-reduction process
estExt_fgenesh1_kg.C_40003	62	76	13	3673	3967	4573	6.56	7.24	1.432	378.883	411.752	432.357	5.07733	407.664	6.32717	4.27858e-47	5.47983e-45	--	KAF3765270.1 hypothetical protein M406DRAFT_355847 [Cryphonectria parasitica EP155]	-	-	-	-	-	GO:0005515//protein binding;GO:0050136//NADH dehydrogenase (quinone) activity	-
estExt_fgenesh1_kg.C_80455	2580	1826	2414	272	242	303	249.836	159.204	243.323	25.68	22.99	26.22	217.454	24.9633	-3.12283	4.56267e-47	5.78086e-45	--	KAF3761740.1 hypothetical protein M406DRAFT_358084 [Cryphonectria parasitica EP155]	-	-	-	-	-	-	-
estExt_Genewise1Plus.C_51853	246	431	365	4325	3591	3687	15.013	23.683	23.187	257.346	214.998	201.076	20.6277	224.473	3.44389	6.3589e-47	7.97095e-45	mic-13	KAF3764866.1 mitochondrial carrier [Cryphonectria parasitica EP155]	-	-	-	-	GO:0005575//cellular_component;GO:0005622//intracellular;GO:0005623//cell;GO:0005737//cytoplasm;GO:0005739//mitochondrion;GO:0005740//mitochondrial envelope;GO:0005743//mitochondrial inner membrane;GO:0016020//membrane;GO:0016021//integral component of membrane;GO:0019866//organelle inner membrane;GO:0031090//organelle membrane;GO:0031224//intrinsic component of membrane;GO:0031966//mitochondrial…	GO:0003674//molecular_function;GO:0005215//transporter activity;GO:0005326//neurotransmitter transporter activity;GO:0005342//organic acid transmembrane transporter activity;GO:0008324//cation transmembrane transporter activity;GO:0008509//anion transmembrane transporter activity;GO:0008514//organic anion transmembrane transporter activity;GO:0015075//ion transmembrane transporter activity;GO:001…	GO:0002262//myeloid cell homeostasis;GO:0002376//immune system process;GO:0002520//immune system development;GO:0003333//amino acid transmembrane transport;GO:0006725//cellular aromatic compound metabolic process;GO:0006778//porphyrin-containing compound metabolic process;GO:0006779//porphyrin-containing compound biosynthetic process;GO:0006783//heme biosynthetic process;GO:0006807//nitrogen comp…
estExt_fgenesh1_kg.C_40010	30	50	39	458	516	521	2.558	3.839	3.462	38.078	43.166	39.701	3.28633	40.315	3.61677	1.42845e-46	1.77173e-44	--	KAF3765274.1 hypothetical protein M406DRAFT_355854 [Cryphonectria parasitica EP155]	-	-	-	-	-	-	GO:0043386//mycotoxin biosynthetic process
Crypa1.estExt_fgenesh1_pm.C_20251	1674	671	2434	8	2	11	48.739	17.59	73.765	0.227	0.057	0.286	46.698	0.19	-7.94122	1.87111e-46	2.2966e-44	isp4	KAF3765669.1 hypothetical protein M406DRAFT_97307 [Cryphonectria parasitica EP155]	-	-	-	-	GO:0016020//membrane	GO:0004984//olfactory receptor activity;GO:0005549//odorant binding;GO:0015198//oligopeptide transporter activity	GO:0007608//sensory perception of smell;GO:0055085//transmembrane transport
estExt_Genewise1.C_72062	1040	1243	1293	73	129	91	33.614	36.172	43.5	2.3	4.09	2.628	37.762	3.006	-3.65102	2.03806e-46	2.47572e-44	str4	KAF3762951.1 alcohol oxidase [Cryphonectria parasitica EP155]	-	-	-	-	-	GO:0004362//glutathione-disulfide reductase activity;GO:0008767//UDP-galactopyranose mutase activity;GO:0008812//choline dehydrogenase activity;GO:0015036//disulfide oxidoreductase activity;GO:0016491//oxidoreductase activity;GO:0016614//oxidoreductase activity, acting on CH-OH group of donors;GO:0016701//oxidoreductase activity, acting on single donors with incorporation of molecular oxygen;GO:0…	GO:0006744//ubiquinone biosynthetic process;GO:0006790//sulfur compound metabolic process;GO:0009273//peptidoglycan-based cell wall biogenesis;GO:0015995//chlorophyll biosynthetic process;GO:0019285//glycine betaine biosynthetic process from choline;GO:0030494//bacteriochlorophyll biosynthetic process;GO:0055114//oxidation-reduction process
estExt_Genewise1Plus.C_11438	3028	5273	3011	74089	49089	56923	68.882	108	71.297	1643.21	1095.5	1157.13	82.7263	1298.61	3.97248	1.07967e-45	1.29814e-43	hsp98	KAF3770051.1 P-loop containing nucleoside triphosphate hydrolase protein [Cryphonectria parasitica EP155]	Organismal Systems	Aging	ko04213//Longevity regulating pathway - multiple species	K03695	GO:0005575//cellular_component;GO:0005622//intracellular;GO:0005623//cell;GO:0005634//nucleus;GO:0005737//cytoplasm;GO:0005829//cytosol;GO:0009360//DNA polymerase III complex;GO:0009368//endopeptidase Clp complex;GO:0030867//rough endoplasmic reticulum membrane;GO:0031514//motile cilium;GO:0031974//membrane-enclosed lumen;GO:0031981//nuclear lumen;GO:0032991//macromolecular complex;GO:0033104//ty…	GO:0000166//nucleotide binding;GO:0003674//molecular_function;GO:0003677//DNA binding;GO:0003723//RNA binding;GO:0003724//RNA helicase activity;GO:0003824//catalytic activity;GO:0003887//DNA-directed DNA polymerase activity;GO:0003924//GTPase activity;GO:0004176//ATP-dependent peptidase activity;GO:0004385//guanylate kinase activity;GO:0005488//binding;GO:0005515//protein binding;GO:0005524//ATP …	GO:0000302//response to reactive oxygen species;GO:0001302//replicative cell aging;GO:0001306//age-dependent response to oxidative stress;GO:0001315//age-dependent response to reactive oxygen species;GO:0001316//age-dependent response to reactive oxygen species involved in replicative cell aging;GO:0001317//accumulation of oxidatively modified proteins involved in replicative cell aging;GO:000131…
Crypa1.e_gw1.3.1686.1	885	950	998	114	137	153	44.534	43.041	52.274	5.593	6.763	6.88	46.6163	6.412	-2.86199	1.6697e-45	1.98728e-43	ARB_02921	KAF3767248.1 hypothetical protein M406DRAFT_39592 [Cryphonectria parasitica EP155]	Metabolism;Metabolism;Metabolism;Metabolism	Global and overview maps;Metabolism of other amino acids;Metabolism of other amino acids;Metabolism of other amino acids	ko01100//Metabolic pathways;ko00480//Glutathione metabolism;ko00460//Cyanoamino acid metabolism;ko00430//Taurine and hypotaurine metabolism	K00681;K00681;K00681;K00681	-	GO:0003840//gamma-glutamyltransferase activity	GO:0006750//glutathione biosynthetic process
fgenesh1_kg.8_524_4129_1_CCBH_CCBI_EXTA	2616	2033	1934	1	1	2	177.118	123.931	136.299	0.066	0.066	0.121	145.783	0.0843333	-10.7554	1.7423e-45	2.05296e-43	--	KAF3761935.1 hypothetical protein M406DRAFT_324289 [Cryphonectria parasitica EP155]	-	-	-	-	GO:0005576//extracellular region	GO:0005126//cytokine receptor binding	GO:0006955//immune response
estExt_Genewise1Plus.C_22273	4181	4064	5444	614	656	737	135.605	118.677	183.791	19.416	20.873	21.36	146.024	20.5497	-2.82902	2.41017e-45	2.81179e-43	AFUB_024920	KAF3769284.1 dipeptidyl peptidase [Cryphonectria parasitica EP155]	-	-	-	-	-	GO:0008236//serine-type peptidase activity	GO:0006508//proteolysis
Crypa1.fgenesh1_pg.C_scaffold_3000188	100	311	75	14864	10592	12083	11.462	32.095	8.948	1661.05	1191	1237.59	17.5017	1363.22	6.28338	2.58051e-45	2.98099e-43	--	AGV80544.1 small heat shock protein [Cryphonectria parasitica]	-	-	-	-	GO:0005576//extracellular region	-	GO:0001503//ossification;GO:0007155//cell adhesion
estExt_fgenesh1_kg.C_10174	2294	1249	2592	83	82	119	107.497	52.696	126.429	3.792	3.77	4.983	95.5407	4.18167	-4.51396	3.82188e-45	4.37215e-43	YLR046C	KAF3769900.1 RTA1-domain-containing protein [Cryphonectria parasitica EP155]	-	-	-	-	GO:0016021//integral component of membrane	-	-
estExt_fgenesh1_pm.C_110021	708	473	976	25	28	17	30.169	18.147	43.291	1.039	1.17	0.647	30.5357	0.952	-5.00339	9.04057e-45	1.02428e-42	NPC6	KAF3759905.1 phosphoesterase [Cryphonectria parasitica EP155]	Metabolism;Metabolism;Metabolism;Metabolism;Metabolism	Global and overview maps;Global and overview maps;Lipid metabolism;Carbohydrate metabolism;Lipid metabolism	ko01100//Metabolic pathways;ko01110//Biosynthesis of secondary metabolites;ko00564//Glycerophospholipid metabolism;ko00562//Inositol phosphate metabolism;ko00565//Ether lipid metabolism	K01114;K01114;K01114;K01114;K01114	-	GO:0004629//phospholipase C activity;GO:0016788//hydrolase activity, acting on ester bonds	-
Crypa1.estExt_fgenesh1_pg.C_90175	4658	2585	3231	310	232	269	236.153	117.997	170.507	15.323	11.539	12.187	174.886	13.0163	-3.74802	1.11103e-44	1.24678e-42	wc-1	KAF3761510.1 clock-controlled repressor of light regulated processes [Cryphonectria parasitica EP155]	-	-	-	-	GO:0005575//cellular_component;GO:0005622//intracellular;GO:0005623//cell;GO:0005634//nucleus;GO:0005737//cytoplasm;GO:0043226//organelle;GO:0043227//membrane-bounded organelle;GO:0043229//intracellular organelle;GO:0043231//intracellular membrane-bounded organelle;GO:0044424//intracellular part;GO:0044464//cell part	GO:0003674//molecular_function;GO:0004871//signal transducer activity;GO:0005515//protein binding;GO:0009881//photoreceptor activity;GO:0038023//signaling receptor activity;GO:0060089//molecular transducer activity	GO:0000003//reproduction;GO:0003006//developmental process involved in reproduction;GO:0006355//regulation of transcription, DNA-templated;GO:0006464//cellular protein modification process;GO:0006807//nitrogen compound metabolic process;GO:0007154//cell communication;GO:0007165//signal transduction;GO:0007275//multicellular organism development;GO:0008150//biological_process;GO:0008152//metabolic…
gw1.2.1749.1	944	1672	1126	79	94	95	65.101	103.817	80.828	5.312	6.359	5.854	83.2487	5.84167	-3.83298	2.31312e-44	2.57128e-42	ykfA	KAF3769292.1 peptidase S66, LD-carboxypeptidase A, partial [Cryphonectria parasitica EP155]	-	-	-	-	-	-	-
Crypa1.e_gw1.3.1477.1	381	343	441	34	29	30	15.961	12.937	19.23	1.389	1.192	1.123	16.0427	1.23467	-3.69972	3.16198e-44	3.48202e-42	--	KAF3767863.1 hypothetical protein M406DRAFT_39085 [Cryphonectria parasitica EP155]	-	-	-	-	GO:0016592//mediator complex	GO:0003712//transcription cofactor activity;GO:0004871//signal transducer activity;GO:0005515//protein binding	GO:0006355//regulation of transcription, DNA-templated;GO:0006357//regulation of transcription from RNA polymerase II promoter;GO:0007165//signal transduction
e_gw1.5.1387.1	35	56	39	700	528	533	1.561	2.249	1.811	30.444	23.106	21.247	1.87367	24.9323	3.73408	6.01372e-44	6.56108e-42	TPO3	KAF3764491.1 MFS general substrate transporter [Cryphonectria parasitica EP155]	-	-	-	-	GO:0005575//cellular_component;GO:0005623//cell;GO:0005886//plasma membrane;GO:0005887//integral component of plasma membrane;GO:0016020//membrane;GO:0016021//integral component of membrane;GO:0031224//intrinsic component of membrane;GO:0044425//membrane part;GO:0044464//cell part;GO:0071944//cell periphery	GO:0000297//spermine transmembrane transporter activity;GO:0003674//molecular_function;GO:0005215//transporter activity;GO:0008028//monocarboxylic acid transmembrane transporter activity;GO:0008324//cation transmembrane transporter activity;GO:0008519//ammonium transmembrane transporter activity;GO:0015075//ion transmembrane transporter activity;GO:0015203//polyamine transmembrane transporter act…	GO:0000296//spermine transport;GO:0006810//transport;GO:0006811//ion transport;GO:0006812//cation transport;GO:0006855//drug transmembrane transport;GO:0008150//biological_process;GO:0015696//ammonium transport;GO:0015718//monocarboxylic acid transport;GO:0015846//polyamine transport;GO:0015893//drug transport;GO:0034220//ion transmembrane transport;GO:0042221//response to chemical;GO:0042493//re…
estExt_fgenesh1_kg.C_80541	209	259	194	1454	1336	1346	13.498	15.061	13.042	91.556	84.648	77.683	13.867	84.629	2.6095	6.67732e-44	7.21825e-42	--	KAF3761974.1 putative oxidoreductase CipA [Cryphonectria parasitica EP155]	-	-	-	-	-	GO:0003824//catalytic activity;GO:0004073//aspartate-semialdehyde dehydrogenase activity;GO:0008839//4-hydroxy-tetrahydrodipicolinate reductase;GO:0016491//oxidoreductase activity;GO:0016620//oxidoreductase activity, acting on the aldehyde or oxo group of donors, NAD or NADP as acceptor;GO:0016757//transferase activity, transferring glycosyl groups;GO:0051287//NAD binding	GO:0005975//carbohydrate metabolic process;GO:0009086//methionine biosynthetic process;GO:0009088//threonine biosynthetic process;GO:0009089//lysine biosynthetic process via diaminopimelate;GO:0009097//isoleucine biosynthetic process;GO:0055114//oxidation-reduction process
Crypa1.estExt_fgenesh1_pg.C_90382	3736	2186	3382	256	317	276	174.738	92.055	164.651	11.674	14.545	11.536	143.815	12.585	-3.51443	8.08086e-44	8.65607e-42	--	KAF3761735.1 hypothetical protein M406DRAFT_108884 [Cryphonectria parasitica EP155]	-	-	-	-	-	-	-
fgenesh1_pg.2_532	809	568	1001	43	25	45	53.986	34.127	69.531	2.798	1.637	2.683	52.548	2.37267	-4.46905	1.51298e-43	1.60608e-41	--	KAF3768915.1 Clavaminate synthase-like protein [Cryphonectria parasitica EP155]	-	-	-	-	-	GO:0005506//iron ion binding;GO:0008198//ferrous iron binding;GO:0008336//gamma-butyrobetaine dioxygenase activity;GO:0016491//oxidoreductase activity;GO:0050498//oxidoreductase activity, acting on paired donors, with incorporation or reduction of molecular oxygen, with 2-oxoglutarate as one donor, and the other dehydrogenated	GO:0006525//arginine metabolic process;GO:0042398//cellular modified amino acid biosynthetic process;GO:0055114//oxidation-reduction process
estExt_fgenesh1_kg.C_60368	142	224	128	1659	1770	1833	9.155	13.003	8.59	104.284	111.952	105.606	10.2493	107.281	3.38779	1.70172e-43	1.7903e-41	--	KAF3763832.1 hypothetical protein M406DRAFT_357248 [Cryphonectria parasitica EP155]	-	-	-	-	-	-	-
fgenesh1_pg.2_534	885	1180	955	8300	6428	6457	53.44	64.154	60.026	488.647	380.786	348.421	59.2067	405.951	2.77748	2.63761e-43	2.75035e-41	Acel_0614	KAF3768917.1 family 5 glycoside hydrolase [Cryphonectria parasitica EP155]	Metabolism;Metabolism	Global and overview maps;Carbohydrate metabolism	ko01100//Metabolic pathways;ko00500//Starch and sucrose metabolism	K01179;K01179	-	GO:0004553//hydrolase activity, hydrolyzing O-glycosyl compounds	GO:0071704//organic substance metabolic process
estExt_Genewise1Plus.C_50740	210	292	211	1569	1689	1755	9.897	12.39	10.351	72.092	78.088	73.909	10.8793	74.6963	2.77945	3.00598e-43	3.10697e-41	WSS1	KAF3764384.1 WLM-domain-containing protein [Cryphonectria parasitica EP155]	-	-	-	-	-	-	-
Crypa1.estExt_fgenesh1_pg.C_10266	1019	1452	1479	59	107	55	33.137	42.513	50.063	1.871	3.413	1.598	41.9043	2.294	-4.19116	3.58204e-43	3.67019e-41	cat-1	KAF3769698.1 hypothetical protein M406DRAFT_105038 [Cryphonectria parasitica EP155]	Metabolism;Metabolism;Metabolism;Environmental Information Processing;Cellular Processes;Metabolism;Metabolism;Organismal Systems	Global and overview maps;Global and overview maps;Global and overview maps;Signal transduction;Transport and catabolism;Amino acid metabolism;Carbohydrate metabolism;Aging	ko01100//Metabolic pathways;ko01110//Biosynthesis of secondary metabolites;ko01200//Carbon metabolism;ko04011//MAPK signaling pathway - yeast;ko04146//Peroxisome;ko00380//Tryptophan metabolism;ko00630//Glyoxylate and dicarboxylate metabolism;ko04213//Longevity regulating pathway - multiple species	K03781;K03781;K03781;K03781;K03781;K03781;K03781;K03781	GO:0005575//cellular_component;GO:0005576//extracellular region;GO:0005618//cell wall;GO:0005619//ascospore wall;GO:0005622//intracellular;GO:0005623//cell;GO:0005737//cytoplasm;GO:0005829//cytosol;GO:0009277//fungal-type cell wall;GO:0030312//external encapsulating structure;GO:0031160//spore wall;GO:0044424//intracellular part;GO:0044444//cytoplasmic part;GO:0044464//cell part;GO:0071944//cell …	GO:0003674//molecular_function;GO:0003824//catalytic activity;GO:0004096//catalase activity;GO:0004601//peroxidase activity;GO:0005488//binding;GO:0008234//cysteine-type peptidase activity;GO:0016209//antioxidant activity;GO:0016491//oxidoreductase activity;GO:0016684//oxidoreductase activity, acting on peroxide as acceptor;GO:0020037//heme binding;GO:0043167//ion binding;GO:0043169//cation bindi…	GO:0000003//reproduction;GO:0000302//response to reactive oxygen species;GO:0006508//proteolysis;GO:0006873//cellular ion homeostasis;GO:0006875//cellular metal ion homeostasis;GO:0006879//cellular iron ion homeostasis;GO:0006950//response to stress;GO:0006979//response to oxidative stress;GO:0007154//cell communication;GO:0008150//biological_process;GO:0008152//metabolic process;GO:0009056//cata…
Crypa1.e_gw1.10.96.1	4104	2118	3035	207	156	234	151.199	70.256	116.388	7.435	5.638	7.704	112.614	6.92567	-4.02329	3.82099e-43	3.88127e-41	aorO	KAF3764044.1 hypothetical protein M406DRAFT_51026 [Cryphonectria parasitica EP155]	-	-	-	-	GO:0005575//cellular_component;GO:0005576//extracellular region;GO:0005615//extracellular space;GO:0044421//extracellular region part	GO:0003674//molecular_function;GO:0003824//catalytic activity;GO:0004175//endopeptidase activity;GO:0004252//serine-type endopeptidase activity;GO:0005488//binding;GO:0008233//peptidase activity;GO:0008236//serine-type peptidase activity;GO:0016787//hydrolase activity;GO:0017171//serine hydrolase activity;GO:0043167//ion binding;GO:0043169//cation binding;GO:0046872//metal ion binding;GO:0070011/…	GO:0006508//proteolysis;GO:0006807//nitrogen compound metabolic process;GO:0008150//biological_process;GO:0008152//metabolic process;GO:0019538//protein metabolic process;GO:0043170//macromolecule metabolic process;GO:0044238//primary metabolic process;GO:0071704//organic substance metabolic process;GO:1901564//organonitrogen compound metabolic process
fgenesh1_pm.1_123	551	382	583	20	20	7	71.049	44.35	78.251	2.514	2.53	0.807	64.55	1.95033	-5.04862	4.39768e-43	4.42888e-41	--	KAF3769576.1 hypothetical protein M406DRAFT_335433 [Cryphonectria parasitica EP155]	-	-	-	-	-	-	-
estExt_fgenesh1_pg.C_100035	2036	1938	1979	485	492	460	97.248	83.343	98.391	22.586	23.054	19.634	92.994	21.758	-2.09559	1.2543e-42	1.25249e-40	Acad10	KAF3760166.1 acyl-CoA dehydrogenase NM domain-like protein [Cryphonectria parasitica EP155]	Metabolism;Metabolism;Metabolism;Metabolism;Metabolism	Global and overview maps;Global and overview maps;Amino acid metabolism;Global and overview maps;Lipid metabolism	ko01100//Metabolic pathways;ko01110//Biosynthesis of secondary metabolites;ko00280//Valine, leucine and isoleucine degradation;ko01212//Fatty acid metabolism;ko00071//Fatty acid degradation	K00249;K00249;K00249;K00249;K00249	-	GO:0016491//oxidoreductase activity;GO:0016627//oxidoreductase activity, acting on the CH-CH group of donors;GO:0018515//pimeloyl-CoA dehydrogenase activity;GO:0050660//flavin adenine dinucleotide binding	GO:0006790//sulfur compound metabolic process;GO:0055114//oxidation-reduction process
e_gw1.6.2650.1	6	7	11	279	409	319	1.054	1.107	2.01	47.762	70.452	50.053	1.39033	56.089	5.33422	1.61635e-42	1.60046e-40	AgnL2	KAF3762999.1 DUF1772-domain-containing protein [Cryphonectria parasitica EP155]	-	-	-	-	GO:0005575//cellular_component;GO:0016020//membrane;GO:0016021//integral component of membrane;GO:0031224//intrinsic component of membrane;GO:0044425//membrane part	GO:0003674//molecular_function;GO:0003824//catalytic activity;GO:0004497//monooxygenase activity;GO:0016491//oxidoreductase activity	GO:0008150//biological_process;GO:0008152//metabolic process;GO:0009058//biosynthetic process;GO:0019748//secondary metabolic process;GO:0044550//secondary metabolite biosynthetic process;GO:0055114//oxidation-reduction process
fgenesh1_pg.5_38	1333	473	1205	16	13	23	83.761	26.76	78.815	0.98	0.801	1.291	63.112	1.024	-5.94563	1.69765e-42	1.66695e-40	--	KAF3764103.1 hypothetical protein M406DRAFT_330452 [Cryphonectria parasitica EP155]	-	-	-	-	-	GO:0005515//protein binding;GO:0005516//calmodulin binding	-
estExt_Genewise1.C_60615	547	474	520	73	65	73	44.017	34.342	43.556	5.727	5.131	5.249	40.6383	5.369	-2.92012	1.73018e-42	1.68485e-40	ustYa	KAF3763254.1 hypothetical protein M406DRAFT_279313, partial [Cryphonectria parasitica EP155]	-	-	-	-	-	-	GO:0043386//mycotoxin biosynthetic process
e_gw1.4.1938.1	411	389	358	32	25	40	30.649	26.118	27.789	2.327	1.829	2.666	28.1853	2.274	-3.63164	2.99706e-42	2.89462e-40	--	KAF3766099.1 hypothetical protein M406DRAFT_258016 [Cryphonectria parasitica EP155]	-	-	-	-	-	-	-
Crypa1.estExt_fgenesh1_kg.C_80274	3746	1321	1147	33	29	37	402.062	127.657	128.144	3.453	3.054	3.549	219.288	3.352	-6.03166	3.40461e-42	3.2615e-40	--	KAF3763573.1 hypothetical protein M406DRAFT_103874 [Cryphonectria parasitica EP155]	-	-	-	-	-	-	-
fgenesh1_kg.9_81_CEST_29_D_12	878	742	853	129	110	92	129.388	98.451	130.846	18.535	15.903	12.115	119.562	15.5177	-2.94577	4.00511e-42	3.80583e-40	--	KAF3760616.1 hypothetical protein M406DRAFT_324399 [Cryphonectria parasitica EP155]	-	-	-	-	-	-	-
estExt_fgenesh1_kg.C_10708	94	240	140	3217	2823	3756	6.519	14.985	10.106	217.512	192.058	232.763	10.5367	214.111	4.34487	6.77221e-42	6.38376e-40	--	KAF3771075.1 NAD(P)-binding protein [Cryphonectria parasitica EP155]	-	-	-	-	-	GO:0003824//catalytic activity;GO:0004316//3-oxoacyl-[acyl-carrier-protein] reductase (NADPH) activity;GO:0004757//sepiapterin reductase activity;GO:0008667//2,3-dihydro-2,3-dihydroxybenzoate dehydrogenase activity;GO:0008678//2-deoxy-D-gluconate 3-dehydrogenase activity;GO:0016491//oxidoreductase activity;GO:0016630//protochlorophyllide reductase activity;GO:0050662//coenzyme binding;GO:0051287/…	GO:0000272//polysaccharide catabolic process;GO:0006633//fatty acid biosynthetic process;GO:0006729//tetrahydrobiopterin biosynthetic process;GO:0015995//chlorophyll biosynthetic process;GO:0019064//fusion of virus membrane with host plasma membrane;GO:0055114//oxidation-reduction process
estExt_fgenesh1_pm.C_30405	1538	1942	1769	9552	8123	8785	103.471	117.633	123.88	626.537	536.115	528.142	114.995	563.598	2.2931	1.27383e-41	1.19123e-39	PDX1	KAF3768176.1 hypothetical protein M406DRAFT_345327 [Cryphonectria parasitica EP155]	Metabolism	Metabolism of cofactors and vitamins	ko00750//Vitamin B6 metabolism	K06215	GO:0005575//cellular_component;GO:0005576//extracellular region;GO:0032991//macromolecular complex;GO:1902494//catalytic complex;GO:1903600//glutaminase complex	GO:0000107//imidazoleglycerol-phosphate synthase activity;GO:0003674//molecular_function;GO:0003824//catalytic activity;GO:0003920//GMP reductase activity;GO:0003949//1-(5-phosphoribosyl)-5-[(5-phosphoribosylamino)methylideneamino]imidazole-4-carboxamide isomerase activity;GO:0004425//indole-3-glycerol-phosphate synthase activity;GO:0016829//lyase activity;GO:0016840//carbon-nitrogen lyase activi…	GO:0000096//sulfur amino acid metabolic process;GO:0000097//sulfur amino acid biosynthetic process;GO:0000105//histidine biosynthetic process;GO:0006051//N-acetylmannosamine metabolic process;GO:0006081//cellular aldehyde metabolic process;GO:0006082//organic acid metabolic process;GO:0006520//cellular amino acid metabolic process;GO:0006534//cysteine metabolic process;GO:0006535//cysteine biosyn…
Crypa1.estExt_fgenesh1_pg.C_20594	4719	4355	5439	1057	1020	1036	128.199	106.522	153.802	27.996	27.184	25.15	129.508	26.7767	-2.27399	1.42993e-41	1.32669e-39	gbeA	KAF3765944.1 response to light stimulus [Cryphonectria parasitica EP155]	Metabolism;Metabolism;Metabolism	Global and overview maps;Global and overview maps;Carbohydrate metabolism	ko01100//Metabolic pathways;ko01110//Biosynthesis of secondary metabolites;ko00500//Starch and sucrose metabolism	K00700;K00700;K00700	GO:0005575//cellular_component;GO:0005622//intracellular;GO:0005623//cell;GO:0005737//cytoplasm;GO:0005829//cytosol;GO:0044424//intracellular part;GO:0044444//cytoplasmic part;GO:0044464//cell part	GO:0003674//molecular_function;GO:0003824//catalytic activity;GO:0003844//1,4-alpha-glucan branching enzyme activity;GO:0004133//glycogen debranching enzyme activity;GO:0004553//hydrolase activity, hydrolyzing O-glycosyl compounds;GO:0004556//alpha-amylase activity;GO:0005488//binding;GO:0008788//alpha,alpha-phosphotrehalase activity;GO:0016160//amylase activity;GO:0016740//transferase activity;G…	GO:0000271//polysaccharide biosynthetic process;GO:0005975//carbohydrate metabolic process;GO:0005976//polysaccharide metabolic process;GO:0005977//glycogen metabolic process;GO:0005978//glycogen biosynthetic process;GO:0005980//glycogen catabolic process;GO:0005983//starch catabolic process;GO:0005991//trehalose metabolic process;GO:0005992//trehalose biosynthetic process;GO:0006073//cellular gl…
estExt_fgenesh1_kg.C_10108	15697	9372	15404	1288	1232	1541	708.302	380.759	723.512	56.664	54.537	62.137	604.191	57.7793	-3.38638	2.08634e-41	1.92057e-39	sed1	KAF3769696.1 subtilisin-like protein [Cryphonectria parasitica EP155]	-	-	-	-	-	GO:0008236//serine-type peptidase activity	GO:0006508//proteolysis;GO:0009306//protein secretion
e_gw1.4.1513.1	58	44	49	616	450	660	2.679	1.83	2.356	27.741	20.391	27.242	2.28833	25.1247	3.45674	2.65935e-41	2.41815e-39	--	KAF3765563.1 cytochrome P450 [Cryphonectria parasitica EP155]	-	-	-	-	-	GO:0005506//iron ion binding;GO:0016705//oxidoreductase activity, acting on paired donors, with incorporation or reduction of molecular oxygen;GO:0020037//heme binding	GO:0055114//oxidation-reduction process
estExt_fgenesh1_kg.C_40153	939	782	1213	104	86	108	40.833	30.617	54.905	4.409	3.669	4.197	42.1183	4.09167	-3.36369	2.66791e-41	2.41815e-39	mfs1	KAF3765613.1 hypothetical protein M406DRAFT_355989 [Cryphonectria parasitica EP155]	-	-	-	-	GO:0005887//integral component of plasma membrane;GO:0016021//integral component of membrane	GO:0015295//solute:proton symporter activity;GO:0016853//isomerase activity;GO:0022857//transmembrane transporter activity;GO:0042910//xenobiotic transporter activity	GO:0005975//carbohydrate metabolic process;GO:0006810//transport;GO:0042908//xenobiotic transport;GO:0055085//transmembrane transport
estExt_Genewise1.C_71587	6276	5325	6470	746	797	1070	194.874	148.87	209.115	22.584	24.278	29.689	184.286	25.517	-2.85242	3.22462e-41	2.90043e-39	FAH12	KAF3762762.1 delta-12 fatty acid desaturase [Cryphonectria parasitica EP155]	Metabolism;Metabolism;Metabolism	Global and overview maps;Global and overview maps;Lipid metabolism	ko01100//Metabolic pathways;ko01212//Fatty acid metabolism;ko01040//Biosynthesis of unsaturated fatty acids	K10256;K10256;K10256	-	GO:0016717//oxidoreductase activity, acting on paired donors, with oxidation of a pair of donors resulting in the reduction of molecular oxygen to two molecules of water	GO:0006629//lipid metabolic process;GO:0055114//oxidation-reduction process
Crypa1.e_gw1.1.953.1	1785	2344	1891	10778	9991	11466	116.603	137.862	128.58	686.435	640.264	669.313	127.682	665.337	2.38153	3.25354e-41	2.90428e-39	psi1	KAF3771440.1 hypothetical protein M406DRAFT_36415 [Cryphonectria parasitica EP155]	-	-	-	-	GO:0005575//cellular_component;GO:0005622//intracellular;GO:0005623//cell;GO:0005634//nucleus;GO:0005737//cytoplasm;GO:0005829//cytosol;GO:0005840//ribosome;GO:0015935//small ribosomal subunit;GO:0022626//cytosolic ribosome;GO:0022627//cytosolic small ribosomal subunit;GO:0032991//macromolecular complex;GO:0043226//organelle;GO:0043227//membrane-bounded organelle;GO:0043228//non-membrane-bounded …	GO:0003674//molecular_function;GO:0003676//nucleic acid binding;GO:0003677//DNA binding;GO:0005488//binding;GO:0005515//protein binding;GO:0030544//Hsp70 protein binding;GO:0031072//heat shock protein binding;GO:0051082//unfolded protein binding;GO:0051787//misfolded protein binding;GO:0097159//organic cyclic compound binding;GO:1901363//heterocyclic compound binding	GO:0002181//cytoplasmic translation;GO:0002183//cytoplasmic translational initiation;GO:0006403//RNA localization;GO:0006404//RNA import into nucleus;GO:0006412//translation;GO:0006413//translational initiation;GO:0006457//protein folding;GO:0006508//proteolysis;GO:0006511//ubiquitin-dependent protein catabolic process;GO:0006515//misfolded or incompletely synthesized protein catabolic process;GO…
Crypa1.estExt_Genewise1.C_21846	33702	45950	34796	215492	206390	220565	1064.27	1306.46	1143.76	6634.61	6393.84	6224.11	1171.49	6417.52	2.45367	4.9359e-41	4.37291e-39	hsps-1	KAF3766286.1 hypothetical protein M406DRAFT_79019 [Cryphonectria parasitica EP155]	Genetic Information Processing;Genetic Information Processing;Cellular Processes;Organismal Systems	Transcription;Folding, sorting and degradation;Transport and catabolism;Aging	ko03040//Spliceosome;ko04141//Protein processing in endoplasmic reticulum;ko04144//Endocytosis;ko04213//Longevity regulating pathway - multiple species	K03283;K03283;K03283;K03283	GO:0005575//cellular_component;GO:0005576//extracellular region;GO:0005622//intracellular;GO:0005623//cell;GO:0044464//cell part	GO:0000166//nucleotide binding;GO:0003674//molecular_function;GO:0004856//xylulokinase activity;GO:0005488//binding;GO:0005515//protein binding;GO:0005524//ATP binding;GO:0008144//drug binding;GO:0016773//phosphotransferase activity, alcohol group as acceptor;GO:0016787//hydrolase activity;GO:0016887//ATPase activity;GO:0017076//purine nucleotide binding;GO:0030554//adenyl nucleotide binding;GO:0…	GO:0005975//carbohydrate metabolic process;GO:0005997//xylulose metabolic process;GO:0006457//protein folding;GO:0006950//response to stress;GO:0006970//response to osmotic stress;GO:0008150//biological_process;GO:0008360//regulation of cell shape;GO:0009628//response to abiotic stimulus;GO:0009987//cellular process;GO:0010033//response to organic substance;GO:0033554//cellular response to stress…
estExt_fgenesh1_pg.C_80542	368	261	420	11	12	6	19.835	12.666	23.564	0.578	0.635	0.289	18.6883	0.500667	-5.22214	9.54382e-41	8.39215e-39	--	KAF3761815.1 alpha/beta-hydrolase [Cryphonectria parasitica EP155]	-	-	-	-	-	GO:0008236//serine-type peptidase activity;GO:0016787//hydrolase activity	GO:0006508//proteolysis
Crypa1.fgenesh1_pg.C_scaffold_5000037	2855	1902	2042	312	283	298	108.743	65.226	80.941	11.586	10.575	10.143	84.97	10.768	-2.9802	1.06267e-40	9.2751e-39	Dclk3	KAF3768392.1 hypothetical protein M406DRAFT_71414 [Cryphonectria parasitica EP155]	-	-	-	-	-	GO:0004672//protein kinase activity;GO:0005524//ATP binding	GO:0006468//protein phosphorylation
fgenesh1_kg.5_126_0_0_EXTA1189.b1_CCBH_CCBI_EXTA	1229	1089	1083	239	222	237	142.183	113.433	130.417	26.958	25.196	24.501	128.678	25.5517	-2.33227	1.45017e-40	1.25642e-38	--	KAF3764372.1 hypothetical protein M406DRAFT_322579, partial [Cryphonectria parasitica EP155]	-	-	-	-	-	GO:0016491//oxidoreductase activity	-
estExt_Genewise1Plus.C_60721	9051	12463	8255	1259	1488	1381	475.758	589.832	451.665	64.522	76.731	64.868	505.752	68.707	-2.8799	1.95914e-40	1.685e-38	SPBC1683.12	KAF3763307.1 MFS general substrate transporter [Cryphonectria parasitica EP155]	-	-	-	-	GO:0005887//integral component of plasma membrane	GO:0022857//transmembrane transporter activity;GO:0042910//xenobiotic transporter activity	GO:0042908//xenobiotic transport;GO:0055085//transmembrane transport
gw1.8.576.1	719	523	541	56	33	51	109.881	71.964	86.06	8.344	4.948	6.965	89.3017	6.75233	-3.72523	3.17474e-40	2.71072e-38	--	KAF3761620.1 hypothetical protein M406DRAFT_223020, partial [Cryphonectria parasitica EP155]	-	-	-	-	GO:0005886//plasma membrane;GO:0016020//membrane;GO:0016021//integral component of membrane	GO:0003674//molecular_function	GO:0009306//protein secretion;GO:0043269//regulation of ion transport
Crypa1.fgenesh1_pg.C_scaffold_2000815	120	150	146	765	846	805	10.209	11.49	12.929	63.455	70.61	61.201	11.5427	65.0887	2.49543	5.29106e-40	4.48522e-38	--	KAF3766170.1 hypothetical protein M406DRAFT_68540 [Cryphonectria parasitica EP155]	-	-	-	-	-	-	-
fgenesh1_kg.6_127_698_1_CCBH_CCBI_EXTA	912	523	851	59	54	62	83.833	43.285	81.425	5.288	4.87	5.093	69.5143	5.08367	-3.77337	1.42885e-39	1.20258e-37	--	KAF3763329.1 hypothetical protein M406DRAFT_323096 [Cryphonectria parasitica EP155]	-	-	-	-	-	-	-
e_gw1.9.616.1	380	330	370	31	40	41	40.034	31.302	40.575	3.184	4.134	3.86	37.3037	3.726	-3.32362	1.87967e-39	1.57079e-37	--	KAF3760932.1 hypothetical protein M406DRAFT_267311 [Cryphonectria parasitica EP155]	-	-	-	-	-	-	-
Crypa1.gw1.3.2336.1	699	389	487	30	22	32	103.627	51.923	75.151	4.336	3.2	4.239	76.9003	3.925	-4.29223	2.01971e-39	1.67594e-37	--	KAF3766935.1 hypothetical protein M406DRAFT_29332, partial [Cryphonectria parasitica EP155]	-	-	-	-	-	-	-
e_gw1.6.948.1	162	410	172	5234	6747	5766	7.162	16.32	7.915	225.604	292.625	227.795	10.4657	248.675	4.57052	2.22723e-39	1.83521e-37	patE	KAF3763011.1 putative glucose-methanol-choline oxidoreductase [Cryphonectria parasitica EP155]	Metabolism;Metabolism	Global and overview maps;Amino acid metabolism	ko01100//Metabolic pathways;ko00260//Glycine, serine and threonine metabolism	K00108;K00108	-	GO:0004791//thioredoxin-disulfide reductase activity;GO:0008812//choline dehydrogenase activity;GO:0016491//oxidoreductase activity;GO:0016614//oxidoreductase activity, acting on CH-OH group of donors;GO:0016701//oxidoreductase activity, acting on single donors with incorporation of molecular oxygen;GO:0045550//geranylgeranyl reductase activity;GO:0050660//flavin adenine dinucleotide binding;GO:0…	GO:0006744//ubiquinone biosynthetic process;GO:0015995//chlorophyll biosynthetic process;GO:0019285//glycine betaine biosynthetic process from choline;GO:0030494//bacteriochlorophyll biosynthetic process;GO:0055114//oxidation-reduction process
estExt_fgenesh1_pm.C_50135	1319	627	790	2	3	1	51.561	22.068	32.145	0.076	0.115	0.035	35.258	0.0753333	-8.87045	2.39136e-39	1.95676e-37	lcc2	KAF3764262.1 hypothetical protein M406DRAFT_346480 [Cryphonectria parasitica EP155]	-	-	-	-	-	GO:0005375//copper ion transmembrane transporter activity;GO:0005507//copper ion binding;GO:0016491//oxidoreductase activity	GO:0006825//copper ion transport;GO:0055114//oxidation-reduction process
estExt_fgenesh1_kg.C_90327	1731	1131	1277	182	144	145	266.184	156.59	204.402	27.286	21.723	19.925	209.059	22.978	-3.18558	2.83672e-39	2.30517e-37	--	KAF3761120.1 hypothetical protein M406DRAFT_358486 [Cryphonectria parasitica EP155]	-	-	-	-	-	-	-
e_gw1.3.1975.1	1674	789	1003	33	11	37	121.895	51.728	76.023	2.343	0.786	2.408	83.2153	1.84567	-5.49464	3.77523e-39	3.04682e-37	--	KAF3766874.1 hypothetical protein M406DRAFT_251674, partial [Cryphonectria parasitica EP155]	-	-	-	-	-	-	-
estExt_fgenesh1_kg.C_10249	7721	9068	10438	1542	1446	1788	488.469	516.525	687.371	95.113	89.745	101.083	564.122	95.3137	-2.56525	4.83996e-39	3.87954e-37	--	KAF3770075.1 hypothetical protein M406DRAFT_354244 [Cryphonectria parasitica EP155]	-	-	-	-	GO:0016020//membrane	GO:0015095//magnesium ion transmembrane transporter activity	GO:0015693//magnesium ion transport
estExt_fgenesh1_kg.C_30177	27087	8028	25170	353	326	625	1719.52	458.849	1663.18	21.848	20.302	35.455	1280.52	25.8683	-5.62939	6.4081e-39	5.1018e-37	--	KAF3767008.1 acid proteinase [Cryphonectria parasitica EP155]	-	-	-	-	-	GO:0004190//aspartic-type endopeptidase activity	GO:0006508//proteolysis
estExt_Genewise1Plus.C_13849	377	253	418	4	7	4	23.63	14.277	27.271	0.244	0.43	0.224	21.726	0.299333	-6.18153	6.47517e-39	5.1206e-37	ladA	KAF3771089.1 GroES-like protein [Cryphonectria parasitica EP155]	Metabolism;Metabolism;Metabolism	Global and overview maps;Carbohydrate metabolism;Carbohydrate metabolism	ko01100//Metabolic pathways;ko00040//Pentose and glucuronate interconversions;ko00051//Fructose and mannose metabolism	K00008;K00008;K00008	-	GO:0004024//alcohol dehydrogenase activity, zinc-dependent;GO:0008270//zinc ion binding;GO:0008743//L-threonine 3-dehydrogenase activity;GO:0015036//disulfide oxidoreductase activity;GO:0016491//oxidoreductase activity;GO:0016655//oxidoreductase activity, acting on NAD(P)H, quinone or similar compound as acceptor;GO:0018467//formaldehyde dehydrogenase activity;GO:0050607//mycothiol-dependent form…	GO:0006113//fermentation;GO:0006567//threonine catabolic process;GO:0006790//sulfur compound metabolic process;GO:0008152//metabolic process;GO:0009404//toxin metabolic process;GO:0010127//mycothiol-dependent detoxification;GO:0019439//aromatic compound catabolic process;GO:0030494//bacteriochlorophyll biosynthetic process;GO:0046292//formaldehyde metabolic process;GO:0055114//oxidation-reduction…
estExt_fgenesh1_kg.C_10845	4365	3823	4780	835	729	919	262.299	206.84	298.986	48.92	42.975	49.349	256.042	47.0813	-2.44315	1.01998e-38	8.01232e-37	--	KAF3771331.1 hypothetical protein M406DRAFT_354816 [Cryphonectria parasitica EP155]	-	-	-	-	-	-	-
estExt_fgenesh1_kg.C_30219	11400	13834	8576	85733	74522	90388	395.291	431.893	309.533	2898.35	2534.99	2800.72	378.906	2744.68	2.85673	1.14072e-38	8.90138e-37	cfp	KAF3767120.1 pyruvate decarboxylase [Cryphonectria parasitica EP155]	Metabolism;Metabolism;Metabolism	Global and overview maps;Global and overview maps;Carbohydrate metabolism	ko01100//Metabolic pathways;ko01110//Biosynthesis of secondary metabolites;ko00010//Glycolysis / Gluconeogenesis	K01568;K01568;K01568	GO:0005575//cellular_component;GO:0005622//intracellular;GO:0005623//cell;GO:0005737//cytoplasm;GO:0005948//acetolactate synthase complex;GO:0044424//intracellular part;GO:0044464//cell part	GO:0000287//magnesium ion binding;GO:0003674//molecular_function;GO:0003824//catalytic activity;GO:0003984//acetolactate synthase activity;GO:0004737//pyruvate decarboxylase activity;GO:0005488//binding;GO:0005515//protein binding;GO:0008949//oxalyl-CoA decarboxylase activity;GO:0009028//tartronate-semialdehyde synthase activity;GO:0016823//hydrolase activity, acting on acid carbon-carbon bonds, …	GO:0006082//organic acid metabolic process;GO:0006090//pyruvate metabolic process;GO:0006091//generation of precursor metabolites and energy;GO:0006113//fermentation;GO:0008150//biological_process;GO:0008152//metabolic process;GO:0009097//isoleucine biosynthetic process;GO:0009099//valine biosynthetic process;GO:0009234//menaquinone biosynthetic process;GO:0009444//pyruvate oxidation;GO:0009636//…
estExt_fgenesh1_kg.C_50262	884	644	957	84	100	103	131.315	86.132	147.973	12.166	14.573	13.672	121.807	13.4703	-3.17674	1.46328e-38	1.13433e-36	--	KAF3764745.1 hypothetical protein M406DRAFT_356651 [Cryphonectria parasitica EP155]	-	-	-	-	-	-	-
estExt_Genewise1Plus.C_14475	598	643	485	2849	3466	3485	23.525	22.775	19.86	109.273	133.763	122.512	22.0533	121.849	2.46603	3.61198e-38	2.7817e-36	ZEB1	KAF3771369.1 FAD-binding domain-containing protein [Cryphonectria parasitica EP155]	-	-	-	-	-	GO:0008891//glycolate oxidase activity;GO:0016491//oxidoreductase activity;GO:0050660//flavin adenine dinucleotide binding	GO:0005975//carbohydrate metabolic process;GO:0055114//oxidation-reduction process
estExt_fgenesh1_kg.C_100064	611	1153	558	11372	10034	14538	33.866	57.54	32.194	614.545	545.607	720.075	41.2	626.742	3.92716	4.38056e-38	3.35012e-36	--	KAF3760229.1 hypothetical protein M406DRAFT_358559 [Cryphonectria parasitica EP155]	Metabolism;Metabolism	Global and overview maps;Metabolism of other amino acids	ko01100//Metabolic pathways;ko00480//Glutathione metabolism	K00799;K00799	GO:0005575//cellular_component;GO:0005622//intracellular;GO:0005623//cell;GO:0005634//nucleus;GO:0005635//nuclear envelope;GO:0005737//cytoplasm;GO:0005783//endoplasmic reticulum;GO:0005789//endoplasmic reticulum membrane;GO:0012505//endomembrane system;GO:0016020//membrane;GO:0016021//integral component of membrane;GO:0031090//organelle membrane;GO:0031224//intrinsic component of membrane;GO:003…	GO:0003674//molecular_function;GO:0003824//catalytic activity;GO:0004364//glutathione transferase activity;GO:0004464//leukotriene-C4 synthase activity;GO:0004601//peroxidase activity;GO:0004602//glutathione peroxidase activity;GO:0016209//antioxidant activity;GO:0016491//oxidoreductase activity;GO:0016684//oxidoreductase activity, acting on peroxide as acceptor;GO:0016740//transferase activity;G…	GO:0006082//organic acid metabolic process;GO:0006629//lipid metabolic process;GO:0006690//icosanoid metabolic process;GO:0006691//leukotriene metabolic process;GO:0006790//sulfur compound metabolic process;GO:0006805//xenobiotic metabolic process;GO:0006807//nitrogen compound metabolic process;GO:0008150//biological_process;GO:0008152//metabolic process;GO:0009058//biosynthetic process;GO:000941…
Crypa1.fgenesh1_pg.C_scaffold_3000452	903	1542	1168	9320	11057	13063	37.764	58.062	50.844	380.01	453.633	488.178	48.89	440.607	3.17188	4.40693e-38	3.35012e-36	LAC-1	Q03966.1 RecName: Full=Laccase; AltName: Full=Benzenediol:oxygen oxidoreductase; AltName: Full=Diphenol oxidase; AltName: Full=Urishiol oxidase; Flags: Precursor [Cryphonectria parasitica]	-	-	-	-	GO:0005575//cellular_component;GO:0005576//extracellular region;GO:0005623//cell;GO:0005886//plasma membrane;GO:0005887//integral component of plasma membrane;GO:0016020//membrane;GO:0016021//integral component of membrane;GO:0031224//intrinsic component of membrane;GO:0031226//intrinsic component of plasma membrane;GO:0032991//macromolecular complex;GO:0033573//high-affinity iron permease comple…	GO:0003674//molecular_function;GO:0003824//catalytic activity;GO:0004322//ferroxidase activity;GO:0005375//copper ion transmembrane transporter activity;GO:0005488//binding;GO:0005507//copper ion binding;GO:0016491//oxidoreductase activity;GO:0016679//oxidoreductase activity, acting on diphenols and related substances as donors;GO:0016682//oxidoreductase activity, acting on diphenols and related …	GO:0000041//transition metal ion transport;GO:0006725//cellular aromatic compound metabolic process;GO:0006810//transport;GO:0006811//ion transport;GO:0006812//cation transport;GO:0006825//copper ion transport;GO:0006826//iron ion transport;GO:0006873//cellular ion homeostasis;GO:0006875//cellular metal ion homeostasis;GO:0006879//cellular iron ion homeostasis;GO:0008150//biological_process;GO:00…
estExt_Genewise1.C_50697	2261	1888	2427	414	398	461	96.291	72.394	107.588	17.19	16.628	17.544	92.091	17.1207	-2.42732	6.36865e-38	4.81037e-36	--	KAF3764364.1 hypothetical protein M406DRAFT_277856 [Cryphonectria parasitica EP155]	-	-	-	-	-	-	-
fgenesh1_pm.4_862	1184	576	474	5	2	13	58.98	25.834	24.578	0.243	0.098	0.579	36.464	0.306667	-6.89366	8.64038e-38	6.48469e-36	orf2	KAF3766399.1 cytochrome P450 [Cryphonectria parasitica EP155]	-	-	-	-	-	GO:0005506//iron ion binding;GO:0016705//oxidoreductase activity, acting on paired donors, with incorporation or reduction of molecular oxygen;GO:0020037//heme binding	GO:0055114//oxidation-reduction process
estExt_fgenesh1_kg.C_10875	8460	2812	6603	192	207	280	428.616	128.271	348.216	9.484	10.288	12.677	301.701	10.8163	-4.80184	1.77109e-37	1.32081e-35	nucS	KAF3771398.1 putative nuclease S1 precursor [Cryphonectria parasitica EP155]	-	-	-	-	-	GO:0003676//nucleic acid binding;GO:0004519//endonuclease activity	GO:0006308//DNA catabolic process;GO:0019068//virion assembly
fgenesh1_pm.4_677	925	536	454	31	36	31	54.787	28.583	27.99	1.79	2.092	1.641	37.12	1.841	-4.33364	2.85212e-37	2.11362e-35	sll1024	KAF3766173.1 UPF0187 domain membrane protein [Cryphonectria parasitica EP155]	-	-	-	-	-	-	-
fgenesh1_kg.5_298_CLS_361_contig_CL329Contig1	97	188	193	3775	2373	2155	11.033	19.253	22.85	418.625	264.786	219.034	17.712	300.815	4.08608	3.5458e-37	2.61126e-35	--	KAF3764839.1 hypothetical protein M406DRAFT_322751 [Cryphonectria parasitica EP155]	-	-	-	-	-	-	-
fgenesh1_kg.8_464_1417_1_CCBH_CCBI_EXTA	2965	4895	4636	474	513	554	198.396	294.902	322.896	30.923	33.675	33.126	272.065	32.5747	-3.06213	3.68304e-37	2.69548e-35	--	KAF3761771.1 hypothetical protein M406DRAFT_324229 [Cryphonectria parasitica EP155]	-	-	-	-	GO:0000131//incipient cellular bud site;GO:0000307//cyclin-dependent protein kinase holoenzyme complex;GO:0005575//cellular_component;GO:0005622//intracellular;GO:0005623//cell;GO:0005634//nucleus;GO:0005737//cytoplasm;GO:0032991//macromolecular complex;GO:0043226//organelle;GO:0043227//membrane-bounded organelle;GO:0043229//intracellular organelle;GO:0043231//intracellular membrane-bounded organ…	GO:0003674//molecular_function;GO:0005488//binding;GO:0005515//protein binding;GO:0016538//cyclin-dependent protein serine/threonine kinase regulator activity;GO:0019207//kinase regulator activity;GO:0019887//protein kinase regulator activity;GO:0019899//enzyme binding;GO:0019900//kinase binding;GO:0019901//protein kinase binding;GO:0030234//enzyme regulator activity;GO:0098772//molecular functio…	GO:0000079//regulation of cyclin-dependent protein serine/threonine kinase activity;GO:0001932//regulation of protein phosphorylation;GO:0006996//organelle organization;GO:0007010//cytoskeleton organization;GO:0007049//cell cycle;GO:0008150//biological_process;GO:0009893//positive regulation of metabolic process;GO:0009894//regulation of catabolic process;GO:0009896//positive regulation of catabo…
fgenesh1_kg.1_118_CLS_837_contig_CL803Contig1	422	246	361	13	18	11	60.625	31.819	53.983	1.821	2.537	1.412	48.809	1.92333	-4.66547	3.98496e-37	2.89844e-35	--	KAF3769713.1 hypothetical protein M406DRAFT_320038 [Cryphonectria parasitica EP155]	-	-	-	-	-	-	-
Crypa1.estExt_fgenesh1_kg.C_150029	405	358	368	43	45	55	24.278	19.322	22.962	2.513	2.646	2.946	22.1873	2.70167	-3.03781	6.11415e-37	4.41982e-35	--	KAF3761293.1 hypothetical protein M406DRAFT_104765 [Cryphonectria parasitica EP155]	-	-	-	-	-	-	-
Crypa1.e_gw1.7.1322.1	526	429	415	43	56	59	46.179	33.911	37.924	3.681	4.823	4.629	39.338	4.37767	-3.16769	6.80419e-37	4.88864e-35	exsH	KAF3761068.1 family 16 glycoside hydrolase [Cryphonectria parasitica EP155]	-	-	-	-	-	GO:0004553//hydrolase activity, hydrolyzing O-glycosyl compounds	GO:0005975//carbohydrate metabolic process
Crypa1.estExt_fgenesh1_kg.C_40115	452	324	344	33	29	37	92.739	59.853	73.467	6.601	5.837	6.784	75.353	6.40733	-3.55587	6.89527e-37	4.92406e-35	--	KAF3765068.1 hypothetical protein M406DRAFT_102345 [Cryphonectria parasitica EP155]	-	-	-	-	-	-	-
Crypa1.estExt_fgenesh1_pm.C_30632	465	481	561	72	78	60	20.221	18.832	25.393	3.053	3.327	2.332	21.482	2.904	-2.88701	7.63064e-37	5.41638e-35	--	-	-	-	-	-	-	-	-
e_gw1.3.940.1	417	489	475	59	47	68	36.74	38.791	43.562	5.068	4.062	5.354	39.6977	4.828	-3.03956	8.22924e-37	5.8063e-35	ARMGADRAFT_1018421	KAF3768133.1 3-oxoacyl-reductase [Cryphonectria parasitica EP155]	-	-	-	-	-	GO:0003824//catalytic activity;GO:0004316//3-oxoacyl-[acyl-carrier-protein] reductase (NADPH) activity;GO:0004488//methylenetetrahydrofolate dehydrogenase (NADP+) activity;GO:0004757//sepiapterin reductase activity;GO:0008667//2,3-dihydro-2,3-dihydroxybenzoate dehydrogenase activity;GO:0008678//2-deoxy-D-gluconate 3-dehydrogenase activity;GO:0016491//oxidoreductase activity;GO:0050662//coenzyme b…	GO:0000272//polysaccharide catabolic process;GO:0006633//fatty acid biosynthetic process;GO:0006729//tetrahydrobiopterin biosynthetic process;GO:0055114//oxidation-reduction process
e_gw1.8.1866.1	797	620	885	110	98	111	52.759	36.953	60.981	7.099	6.364	6.566	50.231	6.67633	-2.91145	9.58637e-37	6.72358e-35	--	KAF3762017.1 Clavaminate synthase-like protein [Cryphonectria parasitica EP155]	-	-	-	-	-	GO:0016491//oxidoreductase activity	GO:0055114//oxidation-reduction process
Crypa1.estExt_Genewise1.C_22147	541	281	562	8	14	18	13.933	6.516	15.065	0.201	0.354	0.414	11.838	0.323	-5.19575	9.66353e-37	6.7376e-35	ARB_07629	KAF3766476.1 family 92 glycoside hydrolase [Cryphonectria parasitica EP155]	-	-	-	-	-	-	-
estExt_fgenesh1_pg.C_110033	1308	974	1324	191	188	208	94.411	63.298	99.475	13.441	13.312	13.416	85.728	13.3897	-2.67865	1.00493e-36	6.96537e-35	CXE5	KAF3759914.1 alpha/beta-hydrolase [Cryphonectria parasitica EP155]	-	-	-	-	GO:0016021//integral component of membrane	GO:0004806//triglyceride lipase activity;GO:0008236//serine-type peptidase activity;GO:0016787//hydrolase activity	GO:0006508//proteolysis;GO:0016042//lipid catabolic process
Crypa1.estExt_Genewise1Plus.C_10212	2579	2502	2733	307	320	478	61.95	54.112	68.335	7.19	7.541	10.26	61.4657	8.33033	-2.88333	1.10337e-36	7.60295e-35	ARB_02077	KAF3769527.1 family 55 glycoside hydrolase [Cryphonectria parasitica EP155]	Metabolism;Metabolism	Global and overview maps;Carbohydrate metabolism	ko01100//Metabolic pathways;ko00500//Starch and sucrose metabolism	K01210;K01210	GO:0005575//cellular_component;GO:0005576//extracellular region	GO:0003674//molecular_function;GO:0003824//catalytic activity;GO:0004553//hydrolase activity, hydrolyzing O-glycosyl compounds;GO:0008422//beta-glucosidase activity;GO:0015926//glucosidase activity;GO:0016787//hydrolase activity;GO:0016798//hydrolase activity, acting on glycosyl bonds;GO:0042973//glucan endo-1,3-beta-D-glucosidase activity	GO:0008150//biological_process;GO:0008152//metabolic process
Crypa1.estExt_Genewise1Plus.C_71412	660	645	716	61	88	102	28.156	24.775	31.795	2.537	3.683	3.888	28.242	3.36933	-3.06731	1.71263e-36	1.17325e-34	BCHE	KAF3761215.1 hypothetical protein M406DRAFT_93998 [Cryphonectria parasitica EP155]	-	-	-	-	-	GO:0016787//hydrolase activity	-
Crypa1.estExt_Genewise1.C_70646	51267	37007	31429	4836	5782	5701	1625.86	1056.68	1037.49	149.528	179.888	161.563	1240.01	163.66	-2.92158	2.11294e-36	1.43912e-34	RINO2	KAF3760767.1 hypothetical protein M406DRAFT_83493 [Cryphonectria parasitica EP155]	Metabolism;Metabolism;Metabolism	Global and overview maps;Global and overview maps;Carbohydrate metabolism	ko01100//Metabolic pathways;ko01110//Biosynthesis of secondary metabolites;ko00562//Inositol phosphate metabolism	K01858;K01858;K01858	GO:0005575//cellular_component;GO:0005618//cell wall;GO:0005622//intracellular;GO:0005623//cell;GO:0005737//cytoplasm;GO:0005829//cytosol;GO:0009277//fungal-type cell wall;GO:0009986//cell surface;GO:0030312//external encapsulating structure;GO:0030446//hyphal cell wall;GO:0044424//intracellular part;GO:0044444//cytoplasmic part;GO:0044464//cell part;GO:0071944//cell periphery	GO:0003674//molecular_function;GO:0003824//catalytic activity;GO:0004512//inositol-3-phosphate synthase activity;GO:0016853//isomerase activity;GO:0016872//intramolecular lyase activity	GO:0005975//carbohydrate metabolic process;GO:0006020//inositol metabolic process;GO:0006021//inositol biosynthetic process;GO:0006066//alcohol metabolic process;GO:0006629//lipid metabolic process;GO:0006644//phospholipid metabolic process;GO:0006793//phosphorus metabolic process;GO:0006796//phosphate-containing compound metabolic process;GO:0008150//biological_process;GO:0008152//metabolic proc…
e_gw1.1.1376.1	551	619	511	49	50	79	62.29	63.005	60.131	5.401	5.545	7.981	61.8087	6.309	-3.29233	2.20603e-36	1.49389e-34	VELC	KAF3769873.1 hypothetical protein M406DRAFT_248501 [Cryphonectria parasitica EP155]	-	-	-	-	GO:0005575//cellular_component;GO:0005622//intracellular;GO:0005623//cell;GO:0005634//nucleus;GO:0043226//organelle;GO:0043227//membrane-bounded organelle;GO:0043229//intracellular organelle;GO:0043231//intracellular membrane-bounded organelle;GO:0044424//intracellular part;GO:0044464//cell part	-	GO:0006139//nucleobase-containing compound metabolic process;GO:0006351//transcription, DNA-templated;GO:0006355//regulation of transcription, DNA-templated;GO:0006725//cellular aromatic compound metabolic process;GO:0006807//nitrogen compound metabolic process;GO:0008150//biological_process;GO:0008152//metabolic process;GO:0009058//biosynthetic process;GO:0009059//macromolecule biosynthetic proc…
Crypa1.estExt_Genewise1Plus.C_150007	1333	367	1729	6	10	14	63.588	15.763	85.852	0.279	0.468	0.597	55.0677	0.448	-6.94156	2.42835e-36	1.63504e-34	mns1B	KAF3761310.1 family 47 glycoside hydrolase [Cryphonectria parasitica EP155]	Metabolism;Genetic Information Processing;Metabolism;Metabolism	Global and overview maps;Folding, sorting and degradation;Glycan biosynthesis and metabolism;Glycan biosynthesis and metabolism	ko01100//Metabolic pathways;ko04141//Protein processing in endoplasmic reticulum;ko00510//N-Glycan biosynthesis;ko00513//Various types of N-glycan biosynthesis	K01230;K01230;K01230;K01230	GO:0005575//cellular_component;GO:0005576//extracellular region;GO:0005622//intracellular;GO:0005623//cell;GO:0005737//cytoplasm;GO:0005783//endoplasmic reticulum;GO:0012505//endomembrane system;GO:0016020//membrane;GO:0031410//cytoplasmic vesicle;GO:0031974//membrane-enclosed lumen;GO:0031982//vesicle;GO:0031983//vesicle lumen;GO:0043226//organelle;GO:0043227//membrane-bounded organelle;GO:00432…	GO:0003674//molecular_function;GO:0003824//catalytic activity;GO:0004553//hydrolase activity, hydrolyzing O-glycosyl compounds;GO:0004559//alpha-mannosidase activity;GO:0004571//mannosyl-oligosaccharide 1,2-alpha-mannosidase activity;GO:0005488//binding;GO:0005509//calcium ion binding;GO:0015923//mannosidase activity;GO:0015924//mannosyl-oligosaccharide mannosidase activity;GO:0016787//hydrolase …	GO:0005975//carbohydrate metabolic process;GO:0006464//cellular protein modification process;GO:0006486//protein glycosylation;GO:0006491//N-glycan processing;GO:0006508//proteolysis;GO:0006511//ubiquitin-dependent protein catabolic process;GO:0006516//glycoprotein catabolic process;GO:0006807//nitrogen compound metabolic process;GO:0006950//response to stress;GO:0006986//response to unfolded pro…
e_gw1.8.1199.1	259	222	313	7	3	9	17.762	13.708	22.344	0.468	0.202	0.552	17.938	0.407333	-5.46067	2.80834e-36	1.88015e-34	alcB	KAF3761773.1 GroES-like protein [Cryphonectria parasitica EP155]	Metabolism;Metabolism;Metabolism;Metabolism;Metabolism	Global and overview maps;Global and overview maps;Carbohydrate metabolism;Amino acid metabolism;Lipid metabolism	ko01100//Metabolic pathways;ko01110//Biosynthesis of secondary metabolites;ko00010//Glycolysis / Gluconeogenesis;ko00350//Tyrosine metabolism;ko00071//Fatty acid degradation	K13953;K13953;K13953;K13953;K13953	GO:0005575//cellular_component;GO:0005622//intracellular;GO:0005623//cell;GO:0005737//cytoplasm;GO:0044424//intracellular part;GO:0044464//cell part	GO:0003674//molecular_function;GO:0003824//catalytic activity;GO:0004022//alcohol dehydrogenase (NAD) activity;GO:0004024//alcohol dehydrogenase activity, zinc-dependent;GO:0005488//binding;GO:0008270//zinc ion binding;GO:0008743//L-threonine 3-dehydrogenase activity;GO:0016491//oxidoreductase activity;GO:0016614//oxidoreductase activity, acting on CH-OH group of donors;GO:0016616//oxidoreductase…	GO:0006066//alcohol metabolic process;GO:0006067//ethanol metabolic process;GO:0006113//fermentation;GO:0006116//NADH oxidation;GO:0006139//nucleobase-containing compound metabolic process;GO:0006567//threonine catabolic process;GO:0006725//cellular aromatic compound metabolic process;GO:0006732//coenzyme metabolic process;GO:0006733//oxidoreduction coenzyme metabolic process;GO:0006734//NADH met…
gw1.7.2138.1	3790	3641	4411	408	534	672	351.43	303.974	425.742	36.885	48.576	55.682	360.382	47.0477	-2.93733	3.25302e-36	2.16556e-34	--	KAF3762934.1 hypothetical protein M406DRAFT_242106, partial [Cryphonectria parasitica EP155]	-	-	-	-	-	-	-
estExt_fgenesh1_pm.C_11300	1055	891	932	4086	3960	4764	43.388	32.992	39.897	163.833	159.767	175.078	38.759	166.226	2.10054	3.56678e-36	2.36109e-34	MAL11	KAF3771107.1 sugar transporter [Cryphonectria parasitica EP155]	-	-	-	-	GO:0005887//integral component of plasma membrane;GO:0016021//integral component of membrane	GO:0008028//monocarboxylic acid transmembrane transporter activity;GO:0022857//transmembrane transporter activity;GO:0042910//xenobiotic transporter activity;GO:0051119//sugar transmembrane transporter activity	GO:0008643//carbohydrate transport;GO:0015718//monocarboxylic acid transport;GO:0042908//xenobiotic transport;GO:0055085//transmembrane transport
e_gw1.2.1717.1	619	523	702	96	92	93	42.334	32.205	49.975	6.401	6.173	5.684	41.5047	6.086	-2.76971	3.92044e-36	2.5807e-34	RED2	KAF3768964.1 NAD(P)-binding protein [Cryphonectria parasitica EP155]	-	-	-	-	-	GO:0003824//catalytic activity;GO:0003978//UDP-glucose 4-epimerase activity;GO:0004316//3-oxoacyl-[acyl-carrier-protein] reductase (NADPH) activity;GO:0004757//sepiapterin reductase activity;GO:0008667//2,3-dihydro-2,3-dihydroxybenzoate dehydrogenase activity;GO:0008678//2-deoxy-D-gluconate 3-dehydrogenase activity;GO:0008831//dTDP-4-dehydrorhamnose reductase activity;GO:0016491//oxidoreductase a…	GO:0000272//polysaccharide catabolic process;GO:0005975//carbohydrate metabolic process;GO:0006012//galactose metabolic process;GO:0006633//fatty acid biosynthetic process;GO:0006729//tetrahydrobiopterin biosynthetic process;GO:0009243//O antigen biosynthetic process;GO:0019305//dTDP-rhamnose biosynthetic process;GO:0055114//oxidation-reduction process
estExt_Genewise1Plus.C_71357	13129	14685	14038	4012	3731	4095	233.788	235.441	260.2	69.653	65.177	65.162	243.143	66.664	-1.86683	4.50714e-36	2.95043e-34	pyc	KAF3762662.1 pyruvate carboxylase [Cryphonectria parasitica EP155]	Metabolism;Metabolism;Metabolism;Metabolism;Metabolism	Global and overview maps;Global and overview maps;Global and overview maps;Carbohydrate metabolism;Carbohydrate metabolism	ko01100//Metabolic pathways;ko01230//Biosynthesis of amino acids;ko01200//Carbon metabolism;ko00620//Pyruvate metabolism;ko00020//Citrate cycle (TCA cycle)	K01958;K01958;K01958;K01958;K01958	GO:0005575//cellular_component;GO:0005622//intracellular;GO:0005623//cell;GO:0005737//cytoplasm;GO:0005951//carbamoyl-phosphate synthase complex;GO:0009317//acetyl-CoA carboxylase complex;GO:0009320//phosphoribosylaminoimidazole carboxylase complex;GO:0044424//intracellular part;GO:0044464//cell part;GO:0045254//pyruvate dehydrogenase complex	GO:0000166//nucleotide binding;GO:0003674//molecular_function;GO:0003824//catalytic activity;GO:0003852//2-isopropylmalate synthase activity;GO:0003989//acetyl-CoA carboxylase activity;GO:0004075//biotin carboxylase activity;GO:0004088//carbamoyl-phosphate synthase (glutamine-hydrolyzing) activity;GO:0004410//homocitrate synthase activity;GO:0004637//phosphoribosylamine-glycine ligase activity;GO…	GO:0005975//carbohydrate metabolic process;GO:0005996//monosaccharide metabolic process;GO:0006006//glucose metabolic process;GO:0006082//organic acid metabolic process;GO:0006086//acetyl-CoA biosynthetic process from pyruvate;GO:0006090//pyruvate metabolic process;GO:0006091//generation of precursor metabolites and energy;GO:0006094//gluconeogenesis;GO:0006189//'de novo' IMP biosynthetic process…
estExt_fgenesh1_kg.C_110037	1137	1466	2143	118	152	151	29.936	34.752	58.73	3.029	3.926	3.553	41.1393	3.50267	-3.55399	4.76574e-36	3.10247e-34	MAL61	KAF3759962.1 hypothetical protein M406DRAFT_358660 [Cryphonectria parasitica EP155]	-	-	-	-	GO:0005887//integral component of plasma membrane;GO:0016021//integral component of membrane	GO:0008028//monocarboxylic acid transmembrane transporter activity;GO:0022857//transmembrane transporter activity;GO:0042910//xenobiotic transporter activity;GO:0051119//sugar transmembrane transporter activity	GO:0008643//carbohydrate transport;GO:0015718//monocarboxylic acid transport;GO:0042908//xenobiotic transport;GO:0055085//transmembrane transport
estExt_fgenesh1_pm.C_60483	935	590	669	5577	4596	5668	36.959	20.998	27.526	214.929	178.223	200.208	28.4943	197.787	2.7952	7.02665e-36	4.54918e-34	pdcA	KAF3763756.1 pyruvate decarboxylase [Cryphonectria parasitica EP155]	Metabolism;Metabolism;Metabolism	Global and overview maps;Global and overview maps;Carbohydrate metabolism	ko01100//Metabolic pathways;ko01110//Biosynthesis of secondary metabolites;ko00010//Glycolysis / Gluconeogenesis	K01568;K01568;K01568	GO:0005575//cellular_component;GO:0005622//intracellular;GO:0005623//cell;GO:0005948//acetolactate synthase complex;GO:0044464//cell part	GO:0000287//magnesium ion binding;GO:0003674//molecular_function;GO:0003824//catalytic activity;GO:0003984//acetolactate synthase activity;GO:0004737//pyruvate decarboxylase activity;GO:0005488//binding;GO:0008949//oxalyl-CoA decarboxylase activity;GO:0009028//tartronate-semialdehyde synthase activity;GO:0016823//hydrolase activity, acting on acid carbon-carbon bonds, in ketonic substances;GO:001…	GO:0000947//amino acid catabolic process to alcohol via Ehrlich pathway;GO:0000949//aromatic amino acid family catabolic process to alcohol via Ehrlich pathway;GO:0000955//amino acid catabolic process via Ehrlich pathway;GO:0005975//carbohydrate metabolic process;GO:0005996//monosaccharide metabolic process;GO:0006006//glucose metabolic process;GO:0006066//alcohol metabolic process;GO:0006067//et…
fgenesh1_pg.5_911	926	793	1305	102	107	124	42.376	32.674	62.163	4.551	4.804	5.071	45.7377	4.80867	-3.24967	8.54658e-36	5.50297e-34	BAT1	KAF3765011.1 amino acid transporter [Cryphonectria parasitica EP155]	-	-	-	-	GO:0016020//membrane	GO:0022857//transmembrane transporter activity	GO:0055085//transmembrane transport
Crypa1.fgenesh1_kg.C_scaffold_6000015	3231	2509	2576	511	569	588	404.682	282.94	335.84	62.4	69.915	65.811	341.154	66.042	-2.36897	8.92329e-36	5.7143e-34	--	KAF3762162.1 hypothetical protein M406DRAFT_56505 [Cryphonectria parasitica EP155]	-	-	-	-	-	-	-
Crypa1.e_gw1.2.1188.1	1135	1275	1130	196	233	257	35.979	36.39	37.286	6.058	7.246	7.28	36.5517	6.86133	-2.41338	1.10533e-35	7.04005e-34	pit1	KAF3765850.1 hypothetical protein M406DRAFT_38688 [Cryphonectria parasitica EP155]	-	-	-	-	GO:0005575//cellular_component;GO:0005622//intracellular;GO:0005623//cell;GO:0005634//nucleus;GO:0005737//cytoplasm;GO:0005929//cilium;GO:0030424//axon;GO:0030425//dendrite;GO:0036477//somatodendritic compartment;GO:0042995//cell projection;GO:0043005//neuron projection;GO:0043025//neuronal cell body;GO:0043204//perikaryon;GO:0043226//organelle;GO:0043227//membrane-bounded organelle;GO:0043229//i…	GO:0000166//nucleotide binding;GO:0003674//molecular_function;GO:0003824//catalytic activity;GO:0004672//protein kinase activity;GO:0004674//protein serine/threonine kinase activity;GO:0004707//MAP kinase activity;GO:0005488//binding;GO:0005524//ATP binding;GO:0008144//drug binding;GO:0016301//kinase activity;GO:0016709//oxidoreductase activity, acting on paired donors, with incorporation or redu…	GO:0000003//reproduction;GO:0000165//MAPK cascade;GO:0006464//cellular protein modification process;GO:0006468//protein phosphorylation;GO:0006744//ubiquinone biosynthetic process;GO:0006793//phosphorus metabolic process;GO:0006796//phosphate-containing compound metabolic process;GO:0006807//nitrogen compound metabolic process;GO:0006810//transport;GO:0006928//movement of cell or subcellular comp…
estExt_fgenesh1_kg.C_80458	3143	3242	2811	639	737	769	180.681	167.803	168.205	35.815	41.564	39.504	172.23	38.961	-2.14423	1.13582e-35	7.19535e-34	NECHADRAFT_67177	KAF3761747.1 Methylthioadenosine phosphorylase [Cryphonectria parasitica EP155]	Metabolism;Metabolism	Global and overview maps;Amino acid metabolism	ko01100//Metabolic pathways;ko00270//Cysteine and methionine metabolism	K00772;K00772	GO:0005575//cellular_component;GO:0005576//extracellular region;GO:0005622//intracellular;GO:0005623//cell;GO:0005634//nucleus;GO:0005737//cytoplasm;GO:0005829//cytosol;GO:0043226//organelle;GO:0043227//membrane-bounded organelle;GO:0043229//intracellular organelle;GO:0043231//intracellular membrane-bounded organelle;GO:0044424//intracellular part;GO:0044444//cytoplasmic part;GO:0044464//cell part	GO:0003674//molecular_function;GO:0003676//nucleic acid binding;GO:0003723//RNA binding;GO:0003729//mRNA binding;GO:0003824//catalytic activity;GO:0004645//phosphorylase activity;GO:0004731//purine-nucleoside phosphorylase activity;GO:0005488//binding;GO:0016740//transferase activity;GO:0016757//transferase activity, transferring glycosyl groups;GO:0016758//transferase activity, transferring hexo…	GO:0000096//sulfur amino acid metabolic process;GO:0000097//sulfur amino acid biosynthetic process;GO:0006082//organic acid metabolic process;GO:0006139//nucleobase-containing compound metabolic process;GO:0006166//purine ribonucleoside salvage;GO:0006168//adenine salvage;GO:0006520//cellular amino acid metabolic process;GO:0006536//glutamate metabolic process;GO:0006537//glutamate biosynthetic p…
estExt_fgenesh1_pm.C_80362	3271	1384	926	34	55	33	148.501	56.572	43.759	1.505	2.45	1.339	82.944	1.76467	-5.55467	1.38215e-35	8.70901e-34	STL1	KAF3761683.1 general substrate transporter [Cryphonectria parasitica EP155]	-	-	-	-	GO:0005887//integral component of plasma membrane;GO:0016021//integral component of membrane	GO:0008028//monocarboxylic acid transmembrane transporter activity;GO:0015114//phosphate ion transmembrane transporter activity;GO:0015238//drug transmembrane transporter activity;GO:0015295//solute:proton symporter activity;GO:0015307//drug:proton antiporter activity;GO:0015535//fucose:proton symporter activity;GO:0022857//transmembrane transporter activity;GO:0042910//xenobiotic transporter act…	GO:0006810//transport;GO:0006817//phosphate ion transport;GO:0006855//drug transmembrane transport;GO:0008643//carbohydrate transport;GO:0015718//monocarboxylic acid transport;GO:0015756//fucose transport;GO:0015893//drug transport;GO:0042493//response to drug;GO:0042908//xenobiotic transport;GO:0055085//transmembrane transport
estExt_fgenesh1_pm.C_11482	631	486	585	90	80	68	43.597	30.233	42.072	6.063	5.422	4.198	38.634	5.22767	-2.88563	2.43094e-35	1.52361e-33	Plpp1	KAF3771347.1 acid phosphatase/Vanadium-dependent haloperoxidase [Cryphonectria parasitica EP155]	-	-	-	-	-	-	-
Crypa1.estExt_fgenesh1_kg.C_130032	2894	2861	2574	599	565	708	152.552	135.786	141.234	30.785	29.218	33.35	143.191	31.1177	-2.20213	2.66051e-35	1.65867e-33	--	KAF3760223.1 hypothetical protein M406DRAFT_104650 [Cryphonectria parasitica EP155]	-	-	-	-	-	-	-
estExt_Genewise1.C_60593	2923	2347	2413	593	537	579	81.801	59.137	70.291	16.18	14.743	14.48	70.4097	15.1343	-2.21795	2.9986e-35	1.8596e-33	ECE1	KAF3763247.1 endothelin-converting enzyme 1 [Cryphonectria parasitica EP155]	-	-	-	-	GO:0005575//cellular_component;GO:0016020//membrane;GO:0016021//integral component of membrane;GO:0031224//intrinsic component of membrane;GO:0044425//membrane part	GO:0003674//molecular_function;GO:0003824//catalytic activity;GO:0004175//endopeptidase activity;GO:0004222//metalloendopeptidase activity;GO:0008233//peptidase activity;GO:0008237//metallopeptidase activity;GO:0016787//hydrolase activity;GO:0070011//peptidase activity, acting on L-amino acid peptides	GO:0006508//proteolysis;GO:0006807//nitrogen compound metabolic process;GO:0008150//biological_process;GO:0008152//metabolic process;GO:0019538//protein metabolic process;GO:0043170//macromolecule metabolic process;GO:0044238//primary metabolic process;GO:0071704//organic substance metabolic process;GO:1901564//organonitrogen compound metabolic process
estExt_fgenesh1_pm.C_90307	1082	466	1281	35	41	30	33.044	12.814	40.722	1.042	1.228	0.819	28.86	1.02967	-4.80882	3.40803e-35	2.10245e-33	gtaA	KAF3760830.1 DUF1793-domain-containing protein [Cryphonectria parasitica EP155]	-	-	-	-	-	-	-
estExt_fgenesh1_pm.C_70084	700	730	757	94	101	139	60.808	57.096	68.45	7.961	8.607	10.79	62.118	9.11933	-2.76801	6.30379e-35	3.86863e-33	--	KAF3762189.1 hypothetical protein M406DRAFT_347402 [Cryphonectria parasitica EP155]	-	-	-	-	-	-	-
e_gw1.6.2553.1	28	53	30	435	420	537	3.333	5.68	3.717	50.481	49.043	57.117	4.24333	52.2137	3.62116	6.91088e-35	4.21922e-33	--	KAF3763831.1 hypothetical protein M406DRAFT_260927 [Cryphonectria parasitica EP155]	-	-	-	-	-	-	-
estExt_fgenesh1_kg.C_90126	1108	345	1013	14	15	23	105.641	29.616	100.534	1.301	1.403	1.96	78.597	1.55467	-5.6598	9.07494e-35	5.51186e-33	--	KAF3760676.1 hypothetical protein M406DRAFT_358294 [Cryphonectria parasitica EP155]	-	-	-	-	-	-	-
e_gw1.3.2179.1	172	268	271	2019	1557	1861	11.995	16.828	19.673	137.28	106.524	115.978	16.1653	119.927	2.89119	9.63827e-35	5.82399e-33	--	KAF3767766.1 hypothetical protein M406DRAFT_253186, partial [Cryphonectria parasitica EP155]	-	-	-	-	-	-	-
estExt_Genewise1Plus.C_42941	315	290	283	29	20	34	22.649	18.774	21.18	2.033	1.411	2.185	20.8677	1.87633	-3.47528	1.16827e-34	7.02335e-33	bet4	KAF3766605.1 NAD(P)-binding protein [Cryphonectria parasitica EP155]	-	-	-	-	-	GO:0004316//3-oxoacyl-[acyl-carrier-protein] reductase (NADPH) activity;GO:0004757//sepiapterin reductase activity;GO:0008667//2,3-dihydro-2,3-dihydroxybenzoate dehydrogenase activity;GO:0008678//2-deoxy-D-gluconate 3-dehydrogenase activity;GO:0016491//oxidoreductase activity;GO:0016630//protochlorophyllide reductase activity;GO:0050662//coenzyme binding;GO:0051287//NAD binding	GO:0000272//polysaccharide catabolic process;GO:0006633//fatty acid biosynthetic process;GO:0006729//tetrahydrobiopterin biosynthetic process;GO:0015995//chlorophyll biosynthetic process;GO:0055114//oxidation-reduction process
fgenesh1_pg.3_443	3068	3014	2510	325	341	512	166.572	147.335	141.85	17.204	18.163	24.841	151.919	20.0693	-2.92024	1.56582e-34	9.36553e-33	--	KAF3767101.1 hypothetical protein M406DRAFT_328205 [Cryphonectria parasitica EP155]	-	-	-	-	GO:0005886//plasma membrane;GO:0016020//membrane	GO:0004564//beta-fructofuranosidase activity;GO:0004575//sucrose alpha-glucosidase activity	GO:0032220//plasma membrane fusion involved in cytogamy
MSTRG.11682	1406	1203	1229	120	188	200	104.742	80.69	95.301	8.716	13.74	13.314	93.5777	11.9233	-2.97238	2.41542e-34	1.43742e-32	--	-	-	-	-	-	-	-	-
estExt_Genewise1Plus.C_21136	800	415	697	48	33	47	21.183	9.894	19.211	1.239	0.857	1.112	16.7627	1.06933	-3.97047	2.86326e-34	1.69537e-32	--	KAF3768781.1 hypothetical protein M406DRAFT_286769 [Cryphonectria parasitica EP155]	-	-	-	-	-	-	-
fgenesh1_pm.6_619	432	311	415	39	34	46	23.2	15.038	23.199	2.042	1.791	2.208	20.479	2.01367	-3.34625	3.05832e-34	1.80181e-32	notO'	KAF3763925.1 MFS general substrate transporter [Cryphonectria parasitica EP155]	-	-	-	-	-	GO:0022857//transmembrane transporter activity	GO:0055085//transmembrane transport
Crypa1.estExt_fgenesh1_kg.C_50311	578	349	383	33	21	33	63.412	34.473	43.737	3.53	2.26	3.235	47.2073	3.00833	-3.97197	3.68542e-34	2.16046e-32	--	KAF3769040.1 hypothetical protein M406DRAFT_102961 [Cryphonectria parasitica EP155]	-	-	-	-	-	-	-
fgenesh1_kg.7_108_1883_1_CCBH_CCBI_EXTA	1967	1586	1758	404	381	427	104.578	75.92	97.289	20.941	19.872	20.287	92.5957	20.3667	-2.18473	4.01695e-34	2.34316e-32	HAP3	KAF3762379.1 hypothetical protein M406DRAFT_323526 [Cryphonectria parasitica EP155]	-	-	-	-	GO:0000228//nuclear chromosome;GO:0000785//chromatin;GO:0000790//nuclear chromatin;GO:0005575//cellular_component;GO:0005622//intracellular;GO:0005623//cell;GO:0005634//nucleus;GO:0005654//nucleoplasm;GO:0005667//transcription factor complex;GO:0005669//transcription factor TFIID complex;GO:0005694//chromosome;GO:0016602//CCAAT-binding factor complex;GO:0031974//membrane-enclosed lumen;GO:0031981…	GO:0000981//RNA polymerase II transcription factor activity, sequence-specific DNA binding;GO:0000982//transcription factor activity, RNA polymerase II core promoter proximal region sequence-specific binding;GO:0001067//regulatory region nucleic acid binding;GO:0001077//transcriptional activator activity, RNA polymerase II core promoter proximal region sequence-specific binding;GO:0001228//transc…	GO:0000429//carbon catabolite regulation of transcription from RNA polymerase II promoter;GO:0000436//carbon catabolite activation of transcription from RNA polymerase II promoter;GO:0006109//regulation of carbohydrate metabolic process;GO:0006139//nucleobase-containing compound metabolic process;GO:0006351//transcription, DNA-templated;GO:0006352//DNA-templated transcription, initiation;GO:00063…
Crypa1.e_gw1.3.1421.1	353	255	482	14	14	22	12.89	8.384	18.321	0.498	0.502	0.718	13.1983	0.572667	-4.52652	6.21071e-34	3.60496e-32	DUR3	KAF3767301.1 hypothetical protein M406DRAFT_39720 [Cryphonectria parasitica EP155]	-	-	-	-	GO:0005887//integral component of plasma membrane;GO:0009523//photosystem II;GO:0009539//photosystem II reaction center;GO:0016020//membrane	GO:0005298//proline:sodium symporter activity;GO:0015370//solute:sodium symporter activity;GO:0015498//pantothenate:sodium symporter activity;GO:0022857//transmembrane transporter activity	GO:0006810//transport;GO:0015824//proline transport;GO:0015887//pantothenate transmembrane transport;GO:0015937//coenzyme A biosynthetic process;GO:0015979//photosynthesis;GO:0055085//transmembrane transport
estExt_Genewise1Plus.C_70387	8	16	17	324	230	252	0.316	0.569	0.698	12.467	8.905	8.887	0.527667	10.0863	4.25663	6.63132e-34	3.83024e-32	L2	KAF3762252.1 MFS general substrate transporter [Cryphonectria parasitica EP155]	-	-	-	-	GO:0005887//integral component of plasma membrane;GO:0016021//integral component of membrane	GO:0008028//monocarboxylic acid transmembrane transporter activity;GO:0015238//drug transmembrane transporter activity;GO:0015307//drug:proton antiporter activity;GO:0022857//transmembrane transporter activity;GO:0042910//xenobiotic transporter activity;GO:0051119//sugar transmembrane transporter activity	GO:0006855//drug transmembrane transport;GO:0008643//carbohydrate transport;GO:0015718//monocarboxylic acid transport;GO:0015893//drug transport;GO:0042493//response to drug;GO:0042908//xenobiotic transport;GO:0055085//transmembrane transport
fgenesh1_kg.8_496_CEST_26_E_06	775	936	734	3714	3664	4482	86.82	94.408	85.59	405.649	402.673	448.68	88.9393	419.001	2.23606	7.74015e-34	4.44889e-32	--	KAF3761881.1 hypothetical protein M406DRAFT_324261, partial [Cryphonectria parasitica EP155]	-	-	-	-	GO:0000322//storage vacuole;GO:0000323//lytic vacuole;GO:0000324//fungal-type vacuole;GO:0005575//cellular_component;GO:0005576//extracellular region;GO:0005618//cell wall;GO:0005622//intracellular;GO:0005623//cell;GO:0005634//nucleus;GO:0005635//nuclear envelope;GO:0005737//cytoplasm;GO:0005773//vacuole;GO:0005783//endoplasmic reticulum;GO:0005886//plasma membrane;GO:0005933//cellular bud;GO:000…	GO:0003674//molecular_function;GO:0003824//catalytic activity;GO:0004553//hydrolase activity, hydrolyzing O-glycosyl compounds;GO:0004568//chitinase activity;GO:0005488//binding;GO:0008061//chitin binding;GO:0008144//drug binding;GO:0008843//endochitinase activity;GO:0016787//hydrolase activity;GO:0016798//hydrolase activity, acting on glycosyl bonds;GO:0097367//carbohydrate derivative binding	GO:0000272//polysaccharide catabolic process;GO:0000920//cell separation after cytokinesis;GO:0001896//autolysis;GO:0005975//carbohydrate metabolic process;GO:0005976//polysaccharide metabolic process;GO:0006022//aminoglycan metabolic process;GO:0006026//aminoglycan catabolic process;GO:0006030//chitin metabolic process;GO:0006032//chitin catabolic process;GO:0006037//cell wall chitin metabolic p…
Crypa1.estExt_fgenesh1_pg.C_40187	521	273	467	10	21	21	25.576	12.066	23.863	0.479	1.011	0.921	20.5017	0.803667	-4.673	8.58773e-34	4.9121e-32	--	KAF3765049.1 hypothetical protein M406DRAFT_107000 [Cryphonectria parasitica EP155]	-	-	-	-	-	-	-
Crypa1.estExt_fgenesh1_pg.C_70677	684	478	406	41	51	33	26.432	16.631	16.331	1.545	1.933	1.14	19.798	1.53933	-3.68498	1.07837e-33	6.13835e-32	--	KAF3761181.1 hypothetical protein M406DRAFT_108428 [Cryphonectria parasitica EP155]	-	-	-	-	-	-	-
estExt_fgenesh1_pg.C_90091	89	194	117	1397	1635	1470	5.085	9.979	6.958	77.817	91.64	75.05	7.34067	81.5023	3.47286	1.08729e-33	6.15937e-32	--	KAF3760537.1 GroES-like protein [Cryphonectria parasitica EP155]	-	-	-	-	-	GO:0004024//alcohol dehydrogenase activity, zinc-dependent;GO:0008270//zinc ion binding;GO:0008743//L-threonine 3-dehydrogenase activity;GO:0016491//oxidoreductase activity;GO:0016655//oxidoreductase activity, acting on NAD(P)H, quinone or similar compound as acceptor;GO:0050607//mycothiol-dependent formaldehyde dehydrogenase activity;GO:0051287//NAD binding;GO:0051903//S-(hydroxymethyl)glutathio…	GO:0006113//fermentation;GO:0006567//threonine catabolic process;GO:0008152//metabolic process;GO:0009404//toxin metabolic process;GO:0010127//mycothiol-dependent detoxification;GO:0019439//aromatic compound catabolic process;GO:0055114//oxidation-reduction process
estExt_Genewise1Plus.C_41452	546	330	665	33	19	16	25.03	13.596	31.715	1.477	0.875	0.671	23.447	1.00767	-4.54031	1.61823e-33	9.12326e-32	MJ0091	KAF3765931.1 hypothetical protein M406DRAFT_290230 [Cryphonectria parasitica EP155]	-	-	-	-	GO:0005887//integral component of plasma membrane;GO:0016021//integral component of membrane	GO:0003677//DNA binding;GO:0005432//calcium:sodium antiporter activity	GO:0006814//sodium ion transport;GO:0006816//calcium ion transport;GO:0006874//cellular calcium ion homeostasis;GO:0006883//cellular sodium ion homeostasis;GO:0055085//transmembrane transport
estExt_fgenesh1_kg.C_40133	780	2715	1496	44385	37789	35987	48.399	151.678	96.623	2685.12	2300.28	1995.4	98.9	2326.93	4.55632	1.87256e-33	1.05068e-31	--	KAF3765551.1 hypothetical protein M406DRAFT_355969 [Cryphonectria parasitica EP155]	-	-	-	-	-	GO:0008061//chitin binding	GO:0006032//chitin catabolic process
fgenesh1_pm.5_23	809	679	668	113	87	128	37.437	28.291	32.177	5.098	3.95	5.293	32.635	4.78033	-2.77124	2.24241e-33	1.25224e-31	--	KAF3764097.1 hypothetical protein M406DRAFT_339798 [Cryphonectria parasitica EP155]	-	-	-	-	-	-	-
MSTRG.9915	299	250	244	18	14	26	20.506	15.437	17.418	1.204	0.942	1.593	17.787	1.24633	-3.83506	2.29051e-33	1.27307e-31	--	-	-	-	-	-	-	-	-
Crypa1.fgenesh1_pg.C_scaffold_9000264	2	10	8	254	212	216	0.17	0.766	0.708	21.069	17.694	16.422	0.548	18.395	5.06899	2.39259e-33	1.32356e-31	--	KAF3761599.1 hypothetical protein M406DRAFT_74549 [Cryphonectria parasitica EP155]	-	-	-	-	-	-	-
MSTRG.3277	1210	1545	996	162	197	184	27.237	31.315	23.219	3.535	4.325	3.679	27.257	3.84633	-2.82507	2.65448e-33	1.46158e-31	--	KAH8763802.1 hypothetical protein F5883DRAFT_112476 [Diaporthaceae sp. PMI_573]	-	-	-	-	-	GO:0003677//DNA binding	-
e_gw1.2.1654.1	372	365	402	1	4	1	23.555	20.809	26.495	0.062	0.248	0.057	23.6197	0.122333	-7.59303	3.07406e-33	1.68473e-31	xylB	KAF3769271.1 GroES-like protein [Cryphonectria parasitica EP155]	-	-	-	-	-	GO:0004024//alcohol dehydrogenase activity, zinc-dependent;GO:0008270//zinc ion binding;GO:0008743//L-threonine 3-dehydrogenase activity;GO:0016491//oxidoreductase activity;GO:0016655//oxidoreductase activity, acting on NAD(P)H, quinone or similar compound as acceptor;GO:0018467//formaldehyde dehydrogenase activity;GO:0043546//molybdopterin cofactor binding;GO:0050607//mycothiol-dependent formald…	GO:0006113//fermentation;GO:0006461//protein complex assembly;GO:0006567//threonine catabolic process;GO:0008152//metabolic process;GO:0009115//xanthine catabolic process;GO:0009404//toxin metabolic process;GO:0010127//mycothiol-dependent detoxification;GO:0019439//aromatic compound catabolic process;GO:0030494//bacteriochlorophyll biosynthetic process;GO:0046292//formaldehyde metabolic process;G…
Crypa1.e_gw1.1.367.1	466	392	411	56	44	67	19.423	14.71	17.831	2.276	1.799	2.495	17.3213	2.19	-2.98355	5.49e-33	2.99484e-31	--	KAF3770305.1 hypothetical protein M406DRAFT_33689 [Cryphonectria parasitica EP155]	-	-	-	-	GO:0005634//nucleus	GO:0008081//phosphoric diester hydrolase activity	GO:0006281//DNA repair
estExt_fgenesh1_kg.C_10011	601	678	218	7	8	4	67.226	68.283	25.382	0.763	0.878	0.4	53.6303	0.680333	-6.30066	6.52811e-33	3.54474e-31	tropC	KAF3769440.1 Clavaminate synthase-like protein [Cryphonectria parasitica EP155]	-	-	-	-	-	GO:0016491//oxidoreductase activity	GO:0055114//oxidation-reduction process
e_gw1.6.526.1	16	35	21	290	313	349	1.357	2.672	1.853	23.973	26.035	26.442	1.96067	25.4833	3.70014	1.37305e-32	7.42138e-31	cctT	KAF3763164.1 NAD(P)-binding protein [Cryphonectria parasitica EP155]	Metabolism;Metabolism;Metabolism	Global and overview maps;Lipid metabolism;Lipid metabolism	ko01100//Metabolic pathways;ko00564//Glycerophospholipid metabolism;ko00565//Ether lipid metabolism	K06123;K06123;K06123	-	GO:0004316//3-oxoacyl-[acyl-carrier-protein] reductase (NADPH) activity;GO:0004757//sepiapterin reductase activity;GO:0008667//2,3-dihydro-2,3-dihydroxybenzoate dehydrogenase activity;GO:0008678//2-deoxy-D-gluconate 3-dehydrogenase activity;GO:0016491//oxidoreductase activity;GO:0016757//transferase activity, transferring glycosyl groups;GO:0050662//coenzyme binding;GO:0051287//NAD binding	GO:0000272//polysaccharide catabolic process;GO:0005975//carbohydrate metabolic process;GO:0006633//fatty acid biosynthetic process;GO:0006729//tetrahydrobiopterin biosynthetic process;GO:0055114//oxidation-reduction process
estExt_fgenesh1_pg.C_100050	5915	7022	8863	1134	1135	1405	402.681	430.412	628.055	75.268	75.802	85.473	487.049	78.8477	-2.62693	1.38534e-32	7.45361e-31	--	KAF3760181.1 hypothetical protein M406DRAFT_353782 [Cryphonectria parasitica EP155]	-	-	-	-	-	-	-
Crypa1.fgenesh1_pg.C_scaffold_6000199	24	74	32	858	859	791	1.88	5.22	2.61	65.539	66.023	55.379	3.23667	62.3137	4.26697	1.44998e-32	7.76596e-31	--	KAF3762337.1 hypothetical protein M406DRAFT_72349 [Cryphonectria parasitica EP155]	-	-	-	-	-	GO:0004719//protein-L-isoaspartate (D-aspartate) O-methyltransferase activity;GO:0008168//methyltransferase activity;GO:0008170//N-methyltransferase activity;GO:0008171//O-methyltransferase activity;GO:0008173//RNA methyltransferase activity;GO:0008649//rRNA methyltransferase activity;GO:0008689//3-demethylubiquinone-9 3-O-methyltransferase activity;GO:0008757//S-adenosylmethionine-dependent meth…	GO:0000154//rRNA modification;GO:0006400//tRNA modification;GO:0006480//N-terminal protein amino acid methylation;GO:0006744//ubiquinone biosynthetic process;GO:0008299//isoprenoid biosynthetic process;GO:0009102//biotin biosynthetic process;GO:0009312//oligosaccharide biosynthetic process;GO:0009877//nodulation;GO:0015995//chlorophyll biosynthetic process;GO:0030091//protein repair;GO:0042245//R…
gw1.10.409.1	117	191	57	2188	2902	3858	6.325	9.296	3.207	115.314	153.894	186.36	6.276	151.856	4.59671	1.5226e-32	8.10492e-31	atmM	KAF3760406.1 FAD/NAD(P)-binding domain-containing protein, partial [Cryphonectria parasitica EP155]	-	-	-	-	GO:0000314//organellar small ribosomal subunit;GO:0022627//cytosolic small ribosomal subunit	GO:0003735//structural constituent of ribosome;GO:0004148//dihydrolipoyl dehydrogenase activity;GO:0016166//phytoene dehydrogenase activity;GO:0016491//oxidoreductase activity;GO:0016701//oxidoreductase activity, acting on single donors with incorporation of molecular oxygen;GO:0018659//4-hydroxybenzoate 3-monooxygenase activity;GO:0045550//geranylgeranyl reductase activity;GO:0071949//FAD binding	GO:0006096//glycolytic process;GO:0006412//translation;GO:0006744//ubiquinone biosynthetic process;GO:0015995//chlorophyll biosynthetic process;GO:0016117//carotenoid biosynthetic process;GO:0018874//benzoate metabolic process;GO:0030494//bacteriochlorophyll biosynthetic process;GO:0045454//cell redox homeostasis;GO:0051068//dihydrolipoamide metabolic process;GO:0055114//oxidation-reduction proce…
gw1.1.2805.1	2285	1876	1873	417	379	477	152.074	112.413	129.752	27.058	24.745	28.368	131.413	26.7237	-2.29792	1.52702e-32	8.10492e-31	--	KAF3770629.1 hypothetical protein M406DRAFT_231170, partial [Cryphonectria parasitica EP155]	-	-	-	-	-	-	-
estExt_fgenesh1_kg.C_40015	895	732	649	18	51	55	49.719	36.612	37.528	0.975	2.779	2.73	41.2863	2.16133	-4.25567	2.23631e-32	1.18163e-30	--	KAF3765300.1 alpha/beta-hydrolase [Cryphonectria parasitica EP155]	-	-	-	-	-	GO:0016787//hydrolase activity	-
e_gw1.5.2752.1	241	275	253	1123	1212	1483	20.862	21.434	22.797	94.779	102.926	114.718	21.6977	104.141	2.26293	2.52994e-32	1.33082e-30	--	KAF3764382.1 hypothetical protein M406DRAFT_258562 [Cryphonectria parasitica EP155]	-	-	-	-	-	-	-
Crypa1.gw1.10.1.1	59	129	45	1557	1638	1213	0.382	0.752	0.303	9.828	10.404	7.018	0.479	9.08333	4.24512	2.54137e-32	1.33089e-30	NRPS7	KAF3763941.1 hypothetical protein M406DRAFT_10611, partial [Cryphonectria parasitica EP155]	-	-	-	-	-	GO:0003674//molecular_function;GO:0003824//catalytic activity;GO:0003987//acetate-CoA ligase activity;GO:0004043//L-aminoadipate-semialdehyde dehydrogenase activity;GO:0005488//binding;GO:0008668//(2,3-dihydroxybenzoyl)adenylate synthase activity;GO:0008756//o-succinylbenzoate-CoA ligase activity;GO:0016747//transferase activity, transferring acyl groups other than amino-acyl groups;GO:0016874//l…	GO:0008150//biological_process;GO:0008152//metabolic process;GO:0009234//menaquinone biosynthetic process;GO:0019287//isopentenyl diphosphate biosynthetic process, mevalonate pathway;GO:0019290//siderophore biosynthetic process;GO:0019350//teichoic acid biosynthetic process;GO:0019427//acetyl-CoA biosynthetic process from acetate;GO:0019748//secondary metabolic process;GO:0019878//lysine biosynth…
Crypa1.estExt_fgenesh1_pg.C_30251	496	328	550	41	31	45	23.937	14.252	27.629	1.929	1.468	1.941	21.9393	1.77933	-3.62411	2.69821e-32	1.40677e-30	dbaB	KAF3767015.1 hypothetical protein M406DRAFT_106417 [Cryphonectria parasitica EP155]	-	-	-	-	-	GO:0003824//catalytic activity;GO:0004729//oxygen-dependent protoporphyrinogen oxidase activity;GO:0016166//phytoene dehydrogenase activity;GO:0016491//oxidoreductase activity;GO:0016647//oxidoreductase activity, acting on the CH-NH group of donors, oxygen as acceptor;GO:0016701//oxidoreductase activity, acting on single donors with incorporation of molecular oxygen;GO:0018659//4-hydroxybenzoate …	GO:0006744//ubiquinone biosynthetic process;GO:0006779//porphyrin-containing compound biosynthetic process;GO:0009228//thiamine biosynthetic process;GO:0015995//chlorophyll biosynthetic process;GO:0016117//carotenoid biosynthetic process;GO:0018874//benzoate metabolic process;GO:0030494//bacteriochlorophyll biosynthetic process;GO:0055114//oxidation-reduction process
Crypa1.e_gw1.11.9.1	17	48	12	657	675	743	0.232	0.591	0.171	8.757	9.053	9.077	0.331333	8.96233	4.75752	3.93853e-32	2.04439e-30	pme1	KAF3759889.1 family 8 carbohydrate esterase [Cryphonectria parasitica EP155]	-	-	-	-	-	GO:0030599//pectinesterase activity	GO:0042545//cell wall modification
estExt_fgenesh1_kg.C_30281	16337	8206	7347	700	712	929	1195.47	540.647	559.61	49.941	51.112	60.747	765.242	53.9333	-3.82667	3.95733e-32	2.04514e-30	Plekha8	KAF3767346.1 glycolipid transfer protein [Cryphonectria parasitica EP155]	-	-	-	-	GO:0000139//Golgi membrane;GO:0005575//cellular_component;GO:0005622//intracellular;GO:0005623//cell;GO:0005634//nucleus;GO:0005654//nucleoplasm;GO:0005737//cytoplasm;GO:0005794//Golgi apparatus;GO:0005802//trans-Golgi network;GO:0012505//endomembrane system;GO:0016020//membrane;GO:0031090//organelle membrane;GO:0031974//membrane-enclosed lumen;GO:0031981//nuclear lumen;GO:0031984//organelle subc…	GO:0003674//molecular_function;GO:0005215//transporter activity;GO:0005319//lipid transporter activity;GO:0005488//binding;GO:0005515//protein binding;GO:0005543//phospholipid binding;GO:0008289//lipid binding;GO:0017089//glycolipid transporter activity;GO:0033218//amide binding;GO:0035091//phosphatidylinositol binding;GO:0042802//identical protein binding;GO:0043167//ion binding;GO:0043168//anio…	GO:0006629//lipid metabolic process;GO:0006644//phospholipid metabolic process;GO:0006650//glycerophospholipid metabolic process;GO:0006661//phosphatidylinositol biosynthetic process;GO:0006793//phosphorus metabolic process;GO:0006796//phosphate-containing compound metabolic process;GO:0006810//transport;GO:0006869//lipid transport;GO:0008104//protein localization;GO:0008150//biological_process;G…
estExt_Genewise1Plus.C_42113	632	438	577	65	55	80	81.778	51.028	77.715	8.2	6.982	9.25	70.1737	8.144	-3.10712	4.0493e-32	2.08353e-30	--	KAF3766221.1 hypothetical protein M406DRAFT_290592 [Cryphonectria parasitica EP155]	-	-	-	-	GO:0016021//integral component of membrane	-	GO:0007155//cell adhesion;GO:0042246//tissue regeneration
MSTRG.3159	499	313	971	12	7	17	29.382	16.266	59.103	0.718	0.373	0.897	34.917	0.662667	-5.7195	4.70981e-32	2.41286e-30	--	XP_044644933.1 uncharacterized protein KVR01_006130 [Diaporthe batatas]	-	-	-	-	-	-	-
e_gw1.4.620.1	726	486	1008	42	43	18	46.808	28.212	67.647	2.64	2.72	1.037	47.5557	2.13233	-4.47911	5.30626e-32	2.70665e-30	--	KAF3765373.1 aldolase [Cryphonectria parasitica EP155]	Metabolism;Metabolism;Metabolism;Metabolism;Metabolism	Global and overview maps;Global and overview maps;Global and overview maps;Global and overview maps;Carbohydrate metabolism	ko01100//Metabolic pathways;ko01110//Biosynthesis of secondary metabolites;ko01230//Biosynthesis of amino acids;ko01200//Carbon metabolism;ko00030//Pentose phosphate pathway	K00616;K00616;K00616;K00616;K00616	-	GO:0004801//sedoheptulose-7-phosphate:D-glyceraldehyde-3-phosphate glyceronetransferase activity;GO:0016832//aldehyde-lyase activity	GO:0005975//carbohydrate metabolic process;GO:0006098//pentose-phosphate shunt
Crypa1.fgenesh1_pg.C_scaffold_11000131	1954	1878	2067	223	247	376	53.161	46.002	58.536	5.915	6.592	9.141	52.5663	7.216	-2.86487	5.38478e-32	2.73487e-30	--	KAF3760022.1 hypothetical protein M406DRAFT_75389 [Cryphonectria parasitica EP155]	-	-	-	-	-	-	-
estExt_Genewise1.C_40902	894	831	1152	161	179	173	32.217	26.963	43.213	5.657	6.328	5.571	34.131	5.852	-2.54408	5.45339e-32	2.75782e-30	calL	KAF3765693.1 putative cytochrome P450 [Cryphonectria parasitica EP155]	Metabolism	Global and overview maps	ko01100//Metabolic pathways	K00489	-	GO:0005506//iron ion binding;GO:0016705//oxidoreductase activity, acting on paired donors, with incorporation or reduction of molecular oxygen;GO:0020037//heme binding	GO:0055114//oxidation-reduction process
e_gw1.7.1054.1	769	515	854	82	83	92	39.174	23.621	45.284	4.073	4.148	4.188	36.0263	4.13633	-3.12263	6.14672e-32	3.09516e-30	--	KAF3762127.1 hypothetical protein M406DRAFT_264147, partial [Cryphonectria parasitica EP155]	-	-	-	-	-	GO:0005515//protein binding	-
Crypa1.estExt_Genewise1Plus.C_90919	3441	1596	6526	129	111	138	92.099	38.461	181.813	3.366	2.915	3.301	104.124	3.194	-5.0268	6.33094e-32	3.17436e-30	EXG1	KAF3761784.1 family 55 glycoside hydrolase [Cryphonectria parasitica EP155]	Metabolism;Metabolism	Global and overview maps;Carbohydrate metabolism	ko01100//Metabolic pathways;ko00500//Starch and sucrose metabolism	K01210;K01210	-	-	-
fgenesh1_kg.6_169_2984_1_CCBH_CCBI_EXTA	2654	1734	2883	313	334	374	159.483	93.816	180.33	18.338	19.69	20.083	144.543	19.3703	-2.89958	6.99972e-32	3.49482e-30	yukJ	KAF3763378.1 hypothetical protein M406DRAFT_323138 [Cryphonectria parasitica EP155]	-	-	-	-	-	-	-
Crypa1.estExt_Genewise1Plus.C_31012	586	209	712	4	3	5	16.406	5.268	20.748	0.109	0.082	0.125	14.1407	0.105333	-7.06874	7.18989e-32	3.57462e-30	ARB_07629	KAF3767307.1 family 92 glycoside hydrolase [Cryphonectria parasitica EP155]	-	-	-	-	-	-	-
Crypa1.estExt_fgenesh1_pg.C_11539	1721	1490	1686	390	397	447	66.161	51.574	67.467	14.618	14.972	15.356	61.734	14.982	-2.04284	8.26529e-32	4.09201e-30	--	KAF3771127.1 hypothetical protein M406DRAFT_105645 [Cryphonectria parasitica EP155]	-	-	-	-	-	GO:0022857//transmembrane transporter activity	GO:0055085//transmembrane transport
fgenesh1_pm.5_177	489	457	629	70	72	86	17.674	14.871	23.664	2.467	2.553	2.778	18.7363	2.59933	-2.84963	1.3783e-31	6.7952e-30	FRE3	KAF3764323.1 hypothetical protein M406DRAFT_339952 [Cryphonectria parasitica EP155]	-	-	-	-	-	GO:0016491//oxidoreductase activity	GO:0055114//oxidation-reduction process
Crypa1.estExt_fgenesh1_pg.C_40984	615	375	958	21	29	10	36.513	20.046	59.204	1.216	1.689	0.531	38.5877	1.14533	-5.0743	1.99011e-31	9.77062e-30	--	KAF3764186.1 hypothetical protein M406DRAFT_107371 [Cryphonectria parasitica EP155]	-	-	-	-	-	-	-
gw1.7.2188.1	125	158	94	894	785	959	19.103	21.74	14.953	133.206	117.691	130.967	18.5987	127.288	2.77483	2.57889e-31	1.26088e-29	--	KAF3762200.1 hypothetical protein M406DRAFT_242662, partial [Cryphonectria parasitica EP155]	-	-	-	-	-	-	-
estExt_fgenesh1_pg.C_11280	393	454	491	67	45	67	19.216	19.987	24.99	3.194	2.159	2.927	21.3977	2.76	-2.95471	2.60152e-31	1.26668e-29	--	KAF3770803.1 hypothetical protein M406DRAFT_349400 [Cryphonectria parasitica EP155]	-	-	-	-	-	-	-
estExt_fgenesh1_kg.C_40427	7800	16673	9172	118300	115681	113116	387.512	745.797	474.313	5730.14	5638.08	5021.82	535.874	5463.35	3.34982	2.86144e-31	1.3875e-29	HSP30	KAF3766242.1 family A G protein-coupled receptor-like protein [Cryphonectria parasitica EP155]	-	-	-	-	GO:0016020//membrane	GO:0005216//ion channel activity	GO:0006811//ion transport
e_gw1.6.1179.1	95	162	153	1001	1641	1377	4.223	6.483	7.079	43.379	71.555	54.693	5.92833	56.5423	3.25363	2.92354e-31	1.41181e-29	MFS1	KAF3763010.1 putative MFS transporter [Cryphonectria parasitica EP155]	-	-	-	-	GO:0005887//integral component of plasma membrane;GO:0016021//integral component of membrane	GO:0015307//drug:proton antiporter activity;GO:0022857//transmembrane transporter activity;GO:0042910//xenobiotic transporter activity	GO:0006855//drug transmembrane transport;GO:0042493//response to drug;GO:0042908//xenobiotic transport;GO:0055085//transmembrane transport
estExt_fgenesh1_kg.C_90148	1346	978	1338	127	176	200	105.902	69.281	109.579	9.742	13.585	14.062	94.9207	12.463	-2.92907	4.71772e-31	2.26894e-29	--	KAF3760711.1 hypothetical protein M406DRAFT_358316 [Cryphonectria parasitica EP155]	-	-	-	-	-	-	GO:0009405//pathogenesis
Crypa1.estExt_Genewise1Plus.C_41034	2765	2356	2963	618	632	709	75.808	58.159	84.56	16.52	16.999	17.371	72.8423	16.9633	-2.10236	4.85865e-31	2.32722e-29	--	KAF3764717.1 hypothetical protein M406DRAFT_91260 [Cryphonectria parasitica EP155]	-	-	-	-	GO:0000109//nucleotide-excision repair complex;GO:0005575//cellular_component;GO:0005622//intracellular;GO:0005623//cell;GO:0005680//anaphase-promoting complex;GO:0005737//cytoplasm;GO:0005773//vacuole;GO:0005774//vacuolar membrane;GO:0005886//plasma membrane;GO:0005887//integral component of plasma membrane;GO:0016020//membrane;GO:0016021//integral component of membrane;GO:0031090//organelle mem…	GO:0003674//molecular_function;GO:0003824//catalytic activity;GO:0004842//ubiquitin-protein transferase activity;GO:0005488//binding;GO:0008270//zinc ion binding;GO:0016740//transferase activity;GO:0016874//ligase activity;GO:0019787//ubiquitin-like protein transferase activity;GO:0043167//ion binding;GO:0043169//cation binding;GO:0046872//metal ion binding;GO:0046914//transition metal ion bindin…	GO:0000209//protein polyubiquitination;GO:0000398//mRNA splicing, via spliceosome;GO:0006289//nucleotide-excision repair;GO:0006355//regulation of transcription, DNA-templated;GO:0006464//cellular protein modification process;GO:0006508//proteolysis;GO:0006511//ubiquitin-dependent protein catabolic process;GO:0006807//nitrogen compound metabolic process;GO:0007275//multicellular organism developm…
MSTRG.4665	2425	2798	2837	589	728	600	192.633	200.134	234.579	45.617	56.732	42.591	209.115	48.3133	-2.11381	5.01255e-31	2.39121e-29	--	-	-	-	-	-	GO:0005576//extracellular region	-	GO:0001503//ossification;GO:0007155//cell adhesion
Crypa1.estExt_Genewise1Plus.C_51068	2201	3162	2455	11715	13398	13906	51.749	66.936	60.082	268.543	309.03	292.167	59.589	289.913	2.2825	6.17472e-31	2.93374e-29	SERCA	KAF3769066.1 calcium-transporting ATPase activity/catalytic [Cryphonectria parasitica EP155]	-	-	-	-	GO:0000139//Golgi membrane;GO:0005575//cellular_component;GO:0005622//intracellular;GO:0005623//cell;GO:0005634//nucleus;GO:0005635//nuclear envelope;GO:0005737//cytoplasm;GO:0005768//endosome;GO:0005770//late endosome;GO:0005783//endoplasmic reticulum;GO:0005789//endoplasmic reticulum membrane;GO:0005794//Golgi apparatus;GO:0005802//trans-Golgi network;GO:0010008//endosome membrane;GO:0012505//e…	GO:0000166//nucleotide binding;GO:0003674//molecular_function;GO:0003676//nucleic acid binding;GO:0003677//DNA binding;GO:0003682//chromatin binding;GO:0003824//catalytic activity;GO:0004008//copper-exporting ATPase activity;GO:0004647//phosphoserine phosphatase activity;GO:0005215//transporter activity;GO:0005375//copper ion transmembrane transporter activity;GO:0005384//manganese ion transmembr…	GO:0000003//reproduction;GO:0000041//transition metal ion transport;GO:0002064//epithelial cell development;GO:0002065//columnar/cuboidal epithelial cell differentiation;GO:0002066//columnar/cuboidal epithelial cell development;GO:0002119//nematode larval development;GO:0002164//larval development;GO:0003006//developmental process involved in reproduction;GO:0003008//system process;GO:0003013//ci…
estExt_fgenesh1_kg.C_80486	1101	812	842	162	141	176	112.482	74.691	89.54	16.136	14.132	16.068	92.2377	15.4453	-2.57819	6.25006e-31	2.95761e-29	--	KAF3761838.1 hypothetical protein M406DRAFT_358114 [Cryphonectria parasitica EP155]	-	-	-	-	GO:0005576//extracellular region	GO:0008289//lipid binding	GO:0006869//lipid transport;GO:0042157//lipoprotein metabolic process
Crypa1.estExt_Genewise1.C_100108	2685	2278	3046	449	465	597	52.15	39.837	61.582	8.503	8.86	10.362	51.1897	9.24167	-2.46963	6.53994e-31	3.0824e-29	--	KAF3763764.1 hypothetical protein M406DRAFT_85177 [Cryphonectria parasitica EP155]	-	-	-	-	-	GO:0000981//RNA polymerase II transcription factor activity, sequence-specific DNA binding;GO:0008270//zinc ion binding	GO:0006355//regulation of transcription, DNA-templated
fgenesh1_kg.5_476_CEST_55_C_03	40801	24000	18392	2146	1196	2170	6406.8	3393.11	3006.14	328.542	184.238	304.493	4268.69	272.424	-3.96986	9.80483e-31	4.59577e-29	--	-	-	-	-	-	GO:0019867//outer membrane	-	GO:0042742//defense response to bacterium;GO:0046999//regulation of conjugation
estExt_fgenesh1_pm.C_10002	2576	2860	2301	646	610	696	106.293	106.253	98.829	25.989	24.693	25.663	103.792	25.4483	-2.02805	9.82886e-31	4.59577e-29	stcS	KAF3769409.1 cytochrome P450 [Cryphonectria parasitica EP155]	-	-	-	-	-	GO:0005506//iron ion binding;GO:0016705//oxidoreductase activity, acting on paired donors, with incorporation or reduction of molecular oxygen;GO:0020037//heme binding	GO:0055114//oxidation-reduction process
estExt_fgenesh1_kg.C_90122	404	323	296	28	25	43	44.987	32.384	34.309	3.04	2.731	4.279	37.2267	3.35	-3.4741	1.09468e-30	5.09828e-29	--	KAF3760672.1 hypothetical protein M406DRAFT_358291 [Cryphonectria parasitica EP155]	-	-	-	-	-	-	-
fgenesh1_pm.2_341	395	244	374	3	16	4	18.989	10.561	18.715	0.141	0.755	0.172	16.0883	0.356	-5.49799	1.31492e-30	6.09991e-29	ATR2	KAF3768858.1 cytochrome P450 [Cryphonectria parasitica EP155]	-	-	-	-	-	GO:0005506//iron ion binding;GO:0016705//oxidoreductase activity, acting on paired donors, with incorporation or reduction of molecular oxygen;GO:0020037//heme binding	GO:0055114//oxidation-reduction process
estExt_Genewise1Plus.C_21402	996	1239	800	149	170	168	40.624	45.5	33.964	5.925	6.802	6.123	40.0293	6.28333	-2.67146	2.3441e-30	1.08316e-28	--	KAF3768910.1 hypothetical protein M406DRAFT_286933 [Cryphonectria parasitica EP155]	-	-	-	-	-	-	-
estExt_fgenesh1_kg.C_90282	426	342	257	15	21	31	47.437	34.288	29.789	1.628	2.294	3.085	37.1713	2.33567	-3.99228	2.85696e-30	1.31008e-28	--	KAF3761000.1 hypothetical protein M406DRAFT_358443 [Cryphonectria parasitica EP155]	-	-	-	-	-	-	-
fgenesh1_kg.1_159_CLS_4376_singleton_N_005B03	881	719	762	132	174	155	109.606	80.538	98.678	16.011	21.237	17.232	96.274	18.16	-2.40638	2.85742e-30	1.31008e-28	--	KAF3769855.1 hypothetical protein M406DRAFT_320079 [Cryphonectria parasitica EP155]	-	-	-	-	GO:0016021//integral component of membrane	-	-
Crypa1.fgenesh1_pg.C_scaffold_7000588	466	598	676	78	98	78	11.857	13.7	17.904	1.935	2.446	1.774	14.487	2.05167	-2.81989	3.28814e-30	1.50171e-28	SAVERM_828	KAF3761076.1 family 78 glycoside hydrolase [Cryphonectria parasitica EP155]	-	-	-	-	-	GO:0004553//hydrolase activity, hydrolyzing O-glycosyl compounds	GO:0005975//carbohydrate metabolic process
fgenesh1_kg.5_303_2156_1_CCBH_CCBI_EXTA	1581	1226	1179	167	205	253	130.618	91.197	101.39	13.452	16.615	18.678	107.735	16.2483	-2.72912	3.41952e-30	1.55568e-28	--	KAF3764844.1 hypothetical protein M406DRAFT_322756 [Cryphonectria parasitica EP155]	-	-	-	-	-	-	-
Crypa1.estExt_fgenesh1_pm.C_10558	827	1112	816	4086	4048	4375	31.908	38.63	32.772	153.706	153.222	150.843	34.4367	152.59	2.14765	3.45177e-30	1.56431e-28	amyS	KAF3770275.1 family 13 glycoside hydrolase [Cryphonectria parasitica EP155]	Metabolism;Metabolism;Metabolism	Global and overview maps;Global and overview maps;Carbohydrate metabolism	ko01100//Metabolic pathways;ko01110//Biosynthesis of secondary metabolites;ko00500//Starch and sucrose metabolism	K01176;K01176;K01176	-	GO:0003674//molecular_function;GO:0003824//catalytic activity;GO:0004553//hydrolase activity, hydrolyzing O-glycosyl compounds;GO:0004556//alpha-amylase activity;GO:0005488//binding;GO:0005509//calcium ion binding;GO:0008788//alpha,alpha-phosphotrehalase activity;GO:0016160//amylase activity;GO:0016787//hydrolase activity;GO:0016798//hydrolase activity, acting on glycosyl bonds;GO:0043167//ion bi…	GO:0005975//carbohydrate metabolic process;GO:0005991//trehalose metabolic process;GO:0005992//trehalose biosynthetic process;GO:0008150//biological_process;GO:0008152//metabolic process;GO:0009250//glucan biosynthetic process;GO:0044238//primary metabolic process;GO:0071704//organic substance metabolic process
Crypa1.estExt_Genewise1Plus.C_130110	2259	2186	3040	518	529	514	53.163	46.319	74.469	11.885	12.213	10.809	57.9837	11.6357	-2.31709	3.52891e-30	1.59315e-28	--	KAF3760236.1 hypothetical protein M406DRAFT_95762 [Cryphonectria parasitica EP155]	-	-	-	-	-	GO:0005524//ATP binding	GO:0007059//chromosome segregation;GO:0030261//chromosome condensation
MSTRG.12674	695	468	508	76	52	73	60.729	36.819	46.205	6.475	4.458	5.7	47.9177	5.54433	-3.11147	3.88721e-30	1.7482e-28	--	XP_043022604.1 uncharacterized protein INS49_012604 [Diaporthe citri]	-	-	-	-	-	GO:0008113//peptide-methionine (S)-S-oxide reductase activity	GO:0006979//response to oxidative stress;GO:0016032//viral process;GO:0030091//protein repair
fgenesh1_pg.5_355	1118	1652	1219	6913	6537	6386	77.101	102.575	87.504	464.807	442.255	393.542	89.06	433.535	2.2833	3.95912e-30	1.77378e-28	--	KAF3764428.1 hypothetical protein M406DRAFT_330769 [Cryphonectria parasitica EP155]	-	-	-	-	GO:0005575//cellular_component;GO:0005622//intracellular;GO:0005623//cell;GO:0005737//cytoplasm;GO:0005739//mitochondrion;GO:0005740//mitochondrial envelope;GO:0005743//mitochondrial inner membrane;GO:0016020//membrane;GO:0016021//integral component of membrane;GO:0019866//organelle inner membrane;GO:0031090//organelle membrane;GO:0031224//intrinsic component of membrane;GO:0031966//mitochondrial…	-	GO:0006915//apoptotic process;GO:0008150//biological_process;GO:0008219//cell death;GO:0009987//cellular process;GO:0012501//programmed cell death
estExt_fgenesh1_pg.C_10036	2875	1849	2899	0	0	0	128.558	74.442	134.934	0	0	0	112.645	0.001	-16.7814	4.23048e-30	1.88817e-28	aphA	KAF3769446.1 Metallo-dependent phosphatase [Cryphonectria parasitica EP155]	-	-	-	-	-	GO:0003993//acid phosphatase activity;GO:0005515//protein binding;GO:0016787//hydrolase activity;GO:0046872//metal ion binding	-
Crypa1.estExt_Genewise1Plus.C_70965	660	887	721	141	139	155	50.072	60.588	56.937	10.429	10.345	10.508	55.8657	10.4273	-2.42159	4.31688e-30	1.91946e-28	ATEG_04948	KAF3760921.1 hypothetical protein M406DRAFT_93765 [Cryphonectria parasitica EP155]	Metabolism;Metabolism;Metabolism	Global and overview maps;Global and overview maps;Energy metabolism	ko01100//Metabolic pathways;ko01200//Carbon metabolism;ko00680//Methane metabolism	K03396;K03396;K03396	-	GO:0003674//molecular_function;GO:0003824//catalytic activity;GO:0005488//binding;GO:0008270//zinc ion binding;GO:0016829//lyase activity;GO:0016846//carbon-sulfur lyase activity;GO:0043167//ion binding;GO:0043169//cation binding;GO:0046872//metal ion binding;GO:0046914//transition metal ion binding;GO:0051907//S-(hydroxymethyl)glutathione synthase activity	GO:0006081//cellular aldehyde metabolic process;GO:0008150//biological_process;GO:0008152//metabolic process;GO:0009056//catabolic process;GO:0009636//response to toxic substance;GO:0009987//cellular process;GO:0010033//response to organic substance;GO:0016999//antibiotic metabolic process;GO:0017001//antibiotic catabolic process;GO:0017144//drug metabolic process;GO:0042221//response to chemical…
estExt_fgenesh1_kg.C_30098	6596	4768	5643	1191	1159	1368	743.407	483.837	662.013	130.872	128.147	137.778	629.752	132.266	-2.25135	5.35327e-30	2.37134e-28	DBI	KAF3766781.1 acyl-CoA binding protein [Cryphonectria parasitica EP155]	-	-	-	-	GO:0005575//cellular_component;GO:0005576//extracellular region;GO:0005615//extracellular space;GO:0005622//intracellular;GO:0005623//cell;GO:0005634//nucleus;GO:0005737//cytoplasm;GO:0005783//endoplasmic reticulum;GO:0005788//endoplasmic reticulum lumen;GO:0005794//Golgi apparatus;GO:0005829//cytosol;GO:0005886//plasma membrane;GO:0008021//synaptic vesicle;GO:0012505//endomembrane system;GO:0016…	GO:0000062//fatty-acyl-CoA binding;GO:0000166//nucleotide binding;GO:0003674//molecular_function;GO:0005102//receptor binding;GO:0005215//transporter activity;GO:0005319//lipid transporter activity;GO:0005324//long-chain fatty acid transporter activity;GO:0005488//binding;GO:0005515//protein binding;GO:0008289//lipid binding;GO:0017076//purine nucleotide binding;GO:0030156//benzodiazepine recepto…	GO:0000038//very long-chain fatty acid metabolic process;GO:0001300//chronological cell aging;GO:0001662//behavioral fear response;GO:0001942//hair follicle development;GO:0002209//behavioral defense response;GO:0003008//system process;GO:0006082//organic acid metabolic process;GO:0006139//nucleobase-containing compound metabolic process;GO:0006163//purine nucleotide metabolic process;GO:0006629/…
MSTRG.8699	712	401	497	44	32	56	63.791	32.347	46.349	3.843	2.813	4.483	47.4957	3.713	-3.67714	5.74235e-30	2.53416e-28	MC69	KUI58986.1 hypothetical protein VP1G_11053 [Valsa mali var. pyri] [Valsa mali]	-	-	-	-	-	-	-
Crypa1.fgenesh1_kg.C_scaffold_8000046	2478	1424	1946	253	247	307	458.974	237.473	375.18	45.688	44.881	50.813	357.209	47.1273	-2.92213	5.94925e-30	2.61567e-28	--	KAF3763097.1 hypothetical protein M406DRAFT_57242, partial [Cryphonectria parasitica EP155]	-	-	-	-	-	-	-
fgenesh1_pm.9_384	400	264	508	26	31	32	22.977	13.654	30.374	1.456	1.747	1.643	22.335	1.61533	-3.7894	6.0098e-30	2.63247e-28	KES1	KAF3760924.1 Oxysterol-binding protein [Cryphonectria parasitica EP155]	-	-	-	-	-	GO:0008289//lipid binding	-
e_gw1.8.222.1	152	295	208	1549	1978	1858	6.995	12.223	9.963	69.498	89.296	76.405	9.727	78.3997	3.01078	7.32112e-30	3.19499e-28	MFS1	KAF3761297.1 MFS general substrate transporter [Cryphonectria parasitica EP155]	-	-	-	-	GO:0005887//integral component of plasma membrane	GO:0008028//monocarboxylic acid transmembrane transporter activity;GO:0015238//drug transmembrane transporter activity;GO:0015307//drug:proton antiporter activity;GO:0022857//transmembrane transporter activity;GO:0042910//xenobiotic transporter activity	GO:0006855//drug transmembrane transport;GO:0015718//monocarboxylic acid transport;GO:0015893//drug transport;GO:0042493//response to drug;GO:0042908//xenobiotic transport;GO:0055085//transmembrane transport
Crypa1.fgenesh1_pg.C_scaffold_1001142	818	926	948	187	189	229	40.182	40.955	48.473	8.956	9.108	10.052	43.2033	9.372	-2.20471	9.13054e-30	3.96993e-28	--	KAF3770662.1 hypothetical protein M406DRAFT_67045 [Cryphonectria parasitica EP155]	-	-	-	-	-	-	-
estExt_fgenesh1_kg.C_40017	310	272	349	46	30	34	20.322	16.054	23.814	2.94	1.929	1.992	20.0633	2.287	-3.13303	1.54744e-29	6.70347e-28	--	KAF3765306.1 hypothetical protein M406DRAFT_355861 [Cryphonectria parasitica EP155]	-	-	-	-	-	-	-
MSTRG.11630	188	202	227	10	9	19	5.702	5.829	7.268	0.293	0.269	0.508	6.26633	0.356667	-4.13497	1.67186e-29	7.21592e-28	--	-	-	-	-	-	-	-	-
e_gw1.3.391.1	226	168	324	9	9	6	9.31	6.231	13.893	0.361	0.364	0.221	9.81133	0.315333	-4.9595	1.74026e-29	7.48375e-28	DAK	KAF3766709.1 dihydroxyacetone kinase [Cryphonectria parasitica EP155]	Metabolism;Metabolism;Metabolism;Metabolism;Metabolism	Global and overview maps;Global and overview maps;Carbohydrate metabolism;Lipid metabolism;Energy metabolism	ko01100//Metabolic pathways;ko01200//Carbon metabolism;ko00051//Fructose and mannose metabolism;ko00561//Glycerolipid metabolism;ko00680//Methane metabolism	K00863;K00863;K00863;K00863;K00863	-	GO:0004371//glycerone kinase activity	GO:0006071//glycerol metabolic process
estExt_fgenesh1_kg.C_90242	317	350	365	56	38	54	35.405	35.196	42.434	6.098	4.164	5.39	37.6783	5.21733	-2.85235	1.82218e-29	7.80754e-28	--	KAF3760933.1 hypothetical protein M406DRAFT_358404, partial [Cryphonectria parasitica EP155]	-	-	-	-	-	-	-
estExt_Genewise1Plus.C_14124	768	1141	1026	4417	4971	4985	10.532	14.088	14.646	59.057	66.877	61.089	13.0887	62.341	2.25186	2.68784e-29	1.14749e-27	tsc2	KAF3771230.1 hypothetical protein M406DRAFT_286113 [Cryphonectria parasitica EP155]	-	-	-	-	GO:0000323//lytic vacuole;GO:0005575//cellular_component;GO:0005622//intracellular;GO:0005623//cell;GO:0005634//nucleus;GO:0005737//cytoplasm;GO:0005764//lysosome;GO:0005773//vacuole;GO:0005794//Golgi apparatus;GO:0005829//cytosol;GO:0005856//cytoskeleton;GO:0005886//plasma membrane;GO:0005901//caveola;GO:0012505//endomembrane system;GO:0016020//membrane;GO:0030424//axon;GO:0030425//dendrite;GO:0…	GO:0003674//molecular_function;GO:0005096//GTPase activator activity;GO:0005488//binding;GO:0005515//protein binding;GO:0008047//enzyme activator activity;GO:0019899//enzyme binding;GO:0019900//kinase binding;GO:0019901//protein kinase binding;GO:0019902//phosphatase binding;GO:0030234//enzyme regulator activity;GO:0030695//GTPase regulator activity;GO:0031072//heat shock protein binding;GO:00312…	GO:0000003//reproduction;GO:0001558//regulation of cell growth;GO:0001666//response to hypoxia;GO:0001838//embryonic epithelial tube formation;GO:0001841//neural tube formation;GO:0001843//neural tube closure;GO:0001932//regulation of protein phosphorylation;GO:0001933//negative regulation of protein phosphorylation;GO:0001934//positive regulation of protein phosphorylation;GO:0001936//regulation…
Crypa1.fgenesh1_pm.C_scaffold_5000397	1847	1380	1353	197	227	296	131.024	88.142	99.906	13.625	15.798	18.764	106.357	16.0623	-2.72717	2.88314e-29	1.22643e-27	AFUB_029980	KAF3769041.1 family 16 glycoside hydrolase [Cryphonectria parasitica EP155]	-	-	-	-	-	GO:0004553//hydrolase activity, hydrolyzing O-glycosyl compounds	GO:0005975//carbohydrate metabolic process
estExt_Genewise1.C_31480	223	191	251	20	24	21	14.67	11.313	17.188	1.283	1.549	1.235	14.3903	1.35567	-3.40803	3.08972e-29	1.30958e-27	psd3	KAF3767310.1 hypothetical protein M406DRAFT_274789 [Cryphonectria parasitica EP155]	Metabolism;Metabolism;Metabolism	Global and overview maps;Global and overview maps;Lipid metabolism	ko01100//Metabolic pathways;ko01110//Biosynthesis of secondary metabolites;ko00564//Glycerophospholipid metabolism	K01613;K01613;K01613	-	GO:0004609//phosphatidylserine decarboxylase activity	GO:0008654//phospholipid biosynthetic process
estExt_fgenesh1_kg.C_20410	1737	1632	1747	435	422	514	109.333	92.488	114.46	26.695	26.058	28.911	105.427	27.2213	-1.95343	3.17472e-29	1.34078e-27	NIT22	KAF3769240.1 Thioesterase/thiol ester dehydrase-isomerase [Cryphonectria parasitica EP155]	-	-	-	-	-	-	-
estExt_fgenesh1_kg.C_50128	1076	1981	1140	172	151	151	65.239	108.143	71.947	10.168	8.982	8.181	81.7763	9.11033	-3.16611	4.41509e-29	1.85796e-27	sdnK	KAF3764374.1 putative short chain dehydrogenase/ reductase [Cryphonectria parasitica EP155]	-	-	-	-	-	GO:0003824//catalytic activity;GO:0004316//3-oxoacyl-[acyl-carrier-protein] reductase (NADPH) activity;GO:0008667//2,3-dihydro-2,3-dihydroxybenzoate dehydrogenase activity;GO:0008678//2-deoxy-D-gluconate 3-dehydrogenase activity;GO:0008990//rRNA (guanine-N2-)-methyltransferase activity;GO:0016491//oxidoreductase activity;GO:0016630//protochlorophyllide reductase activity;GO:0016655//oxidoreductas…	GO:0000272//polysaccharide catabolic process;GO:0006633//fatty acid biosynthetic process;GO:0008152//metabolic process;GO:0015995//chlorophyll biosynthetic process;GO:0031167//rRNA methylation;GO:0055114//oxidation-reduction process
estExt_fgenesh1_kg.C_20257	5416	6466	2233	279	299	174	294.698	316.775	126.473	14.801	15.961	8.46	245.982	13.074	-4.23378	4.46881e-29	1.87388e-27	--	KAF3768934.1 alpha/beta-hydrolase [Cryphonectria parasitica EP155]	-	-	-	-	-	GO:0008236//serine-type peptidase activity;GO:0016787//hydrolase activity;GO:0047570//3-oxoadipate enol-lactonase activity	GO:0006508//proteolysis;GO:0042952//beta-ketoadipate pathway
estExt_fgenesh1_pm.C_20590	1924	1492	1576	343	288	386	73.396	51.245	62.579	12.757	10.778	13.158	62.4067	12.231	-2.35116	4.58391e-29	1.91533e-27	--	KAF3769176.1 hypothetical protein M406DRAFT_345000 [Cryphonectria parasitica EP155]	-	-	-	-	-	-	GO:0051216//cartilage development
MSTRG.4697	12830	6964	5857	825	740	900	336.603	164.5	159.947	21.103	19.046	21.1	220.35	20.4163	-3.432	4.70851e-29	1.96044e-27	--	PSR82900.1 hypothetical protein BD289DRAFT_454025, partial [Coniella lustricola]	-	-	-	-	-	-	-
estExt_fgenesh1_kg.C_40135	582	486	675	94	110	86	34.776	26.146	41.983	5.476	6.448	4.592	34.3017	5.50533	-2.63938	5.23651e-29	2.1726e-27	--	KAF3765562.1 hypothetical protein M406DRAFT_355971 [Cryphonectria parasitica EP155]	-	-	-	-	-	-	-
estExt_Genewise1.C_60150	3220	2932	4188	740	729	618	150.131	123.082	203.251	33.639	33.344	25.748	158.821	30.9103	-2.36124	5.473e-29	2.26275e-27	SPAC869.04	KAF3763056.1 Acetamidase/Formamidase [Cryphonectria parasitica EP155]	Metabolism;Metabolism;Metabolism;Metabolism;Metabolism	Global and overview maps;Global and overview maps;Carbohydrate metabolism;Metabolism of other amino acids;Energy metabolism	ko01100//Metabolic pathways;ko01200//Carbon metabolism;ko00630//Glyoxylate and dicarboxylate metabolism;ko00460//Cyanoamino acid metabolism;ko00910//Nitrogen metabolism	K01455;K01455;K01455;K01455;K01455	-	GO:0003674//molecular_function;GO:0003824//catalytic activity;GO:0004328//formamidase activity;GO:0016787//hydrolase activity;GO:0016810//hydrolase activity, acting on carbon-nitrogen (but not peptide) bonds;GO:0016811//hydrolase activity, acting on carbon-nitrogen (but not peptide) bonds, in linear amides	-
Crypa1.fgenesh1_kg.C_scaffold_2000206	3148	3085	3471	698	818	917	278.347	245.597	319.46	60.172	70.955	72.455	281.135	67.8607	-2.05061	5.9263e-29	2.44159e-27	--	KAF3765719.1 hypothetical protein M406DRAFT_54564 [Cryphonectria parasitica EP155]	-	-	-	-	-	GO:0003677//DNA binding	-
e_gw1.4.2795.1	533	414	338	38	38	57	31.196	21.817	20.592	2.168	2.182	2.981	24.535	2.44367	-3.32772	6.17383e-29	2.5347e-27	gsfB	KAF3765301.1 putative O-methyltransferase [Cryphonectria parasitica EP155]	-	-	-	-	-	GO:0008171//O-methyltransferase activity	GO:0016051//carbohydrate biosynthetic process
estExt_fgenesh1_pm.C_90296	1774	1475	1930	369	428	411	38.459	28.791	43.552	7.799	9.103	7.962	36.934	8.288	-2.15585	6.19532e-29	2.5347e-27	CYP12A2	KAF3760814.1 hypothetical protein M406DRAFT_348284 [Cryphonectria parasitica EP155]	-	-	-	-	-	GO:0005506//iron ion binding;GO:0016705//oxidoreductase activity, acting on paired donors, with incorporation or reduction of molecular oxygen;GO:0020037//heme binding	GO:0055114//oxidation-reduction process
fgenesh1_pm.1_474	169	269	342	13	7	7	9.424	13.505	19.85	0.707	0.383	0.349	14.2597	0.479667	-4.89376	6.64355e-29	2.70868e-27	ascD	KAF3770026.1 hypothetical protein M406DRAFT_335784 [Cryphonectria parasitica EP155]	-	-	-	-	-	GO:0003824//catalytic activity;GO:0004148//dihydrolipoyl dehydrogenase activity;GO:0004791//thioredoxin-disulfide reductase activity;GO:0016491//oxidoreductase activity;GO:0016668//oxidoreductase activity, acting on a sulfur group of donors, NAD(P) as acceptor;GO:0016701//oxidoreductase activity, acting on single donors with incorporation of molecular oxygen;GO:0045550//geranylgeranyl reductase a…	GO:0006096//glycolytic process;GO:0006744//ubiquinone biosynthetic process;GO:0006805//xenobiotic metabolic process;GO:0009228//thiamine biosynthetic process;GO:0009398//FMN biosynthetic process;GO:0015995//chlorophyll biosynthetic process;GO:0016117//carotenoid biosynthetic process;GO:0030494//bacteriochlorophyll biosynthetic process;GO:0045454//cell redox homeostasis;GO:0051068//dihydrolipoamid…
estExt_fgenesh1_kg.C_10269	1189	772	891	142	147	171	135.446	79.18	105.651	15.771	16.428	17.407	106.759	16.5353	-2.69073	8.44886e-29	3.43286e-27	--	KAF3770113.1 hypothetical protein M406DRAFT_354264 [Cryphonectria parasitica EP155]	-	-	-	-	-	-	-
fgenesh1_kg.7_199_2270_1_CCBH_CCBI_EXTA	626	385	703	41	65	47	40.965	22.684	47.885	2.616	4.173	2.748	37.178	3.179	-3.5478	8.73213e-29	3.53576e-27	--	KAF3762578.1 haloacid dehalogenase [Cryphonectria parasitica EP155]	-	-	-	-	-	GO:0016787//hydrolase activity;GO:0018784//(S)-2-haloacid dehalogenase activity	GO:0006805//xenobiotic metabolic process;GO:0008152//metabolic process
fgenesh1_kg.5_410_2448_1_CCBH_CCBI_EXTA	473	376	931	31	18	11	35.202	25.194	72.121	2.249	1.314	0.732	44.1723	1.43167	-4.94738	9.31146e-29	3.75743e-27	--	KAF3765063.1 hypothetical protein M406DRAFT_322863 [Cryphonectria parasitica EP155]	-	-	-	-	-	-	-
MSTRG.3064	110	134	104	661	778	565	14.801	16.234	14.566	86.713	102.695	67.934	15.2003	85.7807	2.49655	9.35193e-29	3.76088e-27	--	-	-	-	-	-	-	GO:0017061//S-methyl-5-thioadenosine phosphorylase activity	GO:0006168//adenine salvage;GO:0019509//L-methionine biosynthetic process from methylthioadenosine
fgenesh1_pm.11_68	586	709	662	2712	2346	3003	33.818	36.84	39.767	152.592	132.819	154.866	36.8083	146.759	1.99534	9.75059e-29	3.90786e-27	CTB7	KAF3759961.1 FAD/NAD(P)-binding domain-containing protein [Cryphonectria parasitica EP155]	-	-	-	-	-	GO:0003824//catalytic activity;GO:0004148//dihydrolipoyl dehydrogenase activity;GO:0008410//CoA-transferase activity;GO:0016166//phytoene dehydrogenase activity;GO:0016491//oxidoreductase activity;GO:0016701//oxidoreductase activity, acting on single donors with incorporation of molecular oxygen;GO:0016740//transferase activity;GO:0045550//geranylgeranyl reductase activity;GO:0050662//coenzyme bi…	GO:0006096//glycolytic process;GO:0006400//tRNA modification;GO:0006744//ubiquinone biosynthetic process;GO:0009228//thiamine biosynthetic process;GO:0009236//cobalamin biosynthetic process;GO:0015995//chlorophyll biosynthetic process;GO:0016117//carotenoid biosynthetic process;GO:0030494//bacteriochlorophyll biosynthetic process;GO:0045454//cell redox homeostasis;GO:0051068//dihydrolipoamide met…
gw1.2.3388.1	216	164	163	7	6	3	52.428	35.84	41.182	1.657	1.429	0.651	43.15	1.24567	-5.11437	9.88043e-29	3.94648e-27	--	KAF3768654.1 hypothetical protein M406DRAFT_243842, partial [Cryphonectria parasitica EP155]	-	-	-	-	-	GO:0016846//carbon-sulfur lyase activity;GO:0051907//S-(hydroxymethyl)glutathione synthase activity	GO:0046292//formaldehyde metabolic process
fgenesh1_kg.4_446_2836_1_CCBH_CCBI_EXTA	24609	18737	31676	3498	4064	4498	1240.86	850.639	1662.53	171.965	201.03	202.672	1251.34	191.889	-2.70513	1.06446e-28	4.23733e-27	--	KAF3766277.1 hypothetical protein M406DRAFT_322307 [Cryphonectria parasitica EP155]	-	-	-	-	-	-	-
fgenesh1_pm.6_447	1178	1183	1402	337	315	334	53.317	48.209	66.051	14.871	13.987	13.509	55.859	14.1223	-1.98381	1.13403e-28	4.49909e-27	AFT10-1	KAF3763691.1 acyl-CoA dehydrogenase NM domain-like protein [Cryphonectria parasitica EP155]	-	-	-	-	-	GO:0016491//oxidoreductase activity;GO:0016627//oxidoreductase activity, acting on the CH-CH group of donors;GO:0018515//pimeloyl-CoA dehydrogenase activity;GO:0050660//flavin adenine dinucleotide binding	GO:0006790//sulfur compound metabolic process;GO:0055114//oxidation-reduction process
estExt_fgenesh1_kg.C_40157	20	54	25	564	441	452	2.721	6.614	3.54	74.801	58.851	54.944	4.29167	62.8653	3.87265	1.51179e-28	5.97767e-27	--	KAF3765618.1 hypothetical protein M406DRAFT_355993 [Cryphonectria parasitica EP155]	-	-	-	-	-	-	-
Crypa1.fgenesh1_pm.C_scaffold_1001100	293	285	522	12	19	4	10.103	8.848	18.736	0.403	0.643	0.123	12.5623	0.389667	-5.01072	1.64505e-28	6.48282e-27	DAS1	KAF3771090.1 hypothetical protein M406DRAFT_59863 [Cryphonectria parasitica EP155]	Metabolism;Metabolism;Metabolism	Global and overview maps;Global and overview maps;Energy metabolism	ko01100//Metabolic pathways;ko01200//Carbon metabolism;ko00680//Methane metabolism	K17100;K17100;K17100	GO:0005737//cytoplasm;GO:0045250//cytosolic pyruvate dehydrogenase complex	GO:0004738//pyruvate dehydrogenase activity;GO:0004739//pyruvate dehydrogenase (acetyl-transferring) activity;GO:0004802//transketolase activity;GO:0008661//1-deoxy-D-xylulose-5-phosphate synthase activity;GO:0016624//oxidoreductase activity, acting on the aldehyde or oxo group of donors, disulfide as acceptor	GO:0006086//acetyl-CoA biosynthetic process from pyruvate;GO:0006098//pentose-phosphate shunt;GO:0008615//pyridoxine biosynthetic process;GO:0009228//thiamine biosynthetic process;GO:0009240//isopentenyl diphosphate biosynthetic process;GO:0016114//terpenoid biosynthetic process
estExt_Genewise1Plus.C_42115	638	334	630	52	44	48	36.592	17.247	37.611	2.908	2.476	2.46	30.4833	2.61467	-3.54332	2.51162e-28	9.86479e-27	--	KAF3766223.1 hypothetical protein M406DRAFT_290594 [Cryphonectria parasitica EP155]	-	-	-	-	GO:0016021//integral component of membrane	-	GO:0055085//transmembrane transport
fgenesh1_pm.3_140	1084	1296	1257	225	241	306	49.243	53.007	59.437	9.965	10.74	12.422	53.8957	11.0423	-2.28712	2.84245e-28	1.11271e-26	STL1	KAF3766817.1 putative hexose carrier protein [Cryphonectria parasitica EP155]	-	-	-	-	GO:0005887//integral component of plasma membrane;GO:0016021//integral component of membrane	GO:0015114//phosphate ion transmembrane transporter activity;GO:0015295//solute:proton symporter activity;GO:0022857//transmembrane transporter activity;GO:0051119//sugar transmembrane transporter activity	GO:0006810//transport;GO:0006817//phosphate ion transport;GO:0008643//carbohydrate transport;GO:0055085//transmembrane transport
estExt_fgenesh1_kg.C_20196	290	339	223	28	34	27	28.834	30.348	23.079	2.714	3.316	2.399	27.4203	2.80967	-3.28678	2.91288e-28	1.1365e-26	--	KAF3768796.1 hypothetical protein M406DRAFT_355024 [Cryphonectria parasitica EP155]	-	-	-	-	-	-	-
MSTRG.11629	255	368	432	22	36	33	10.221	13.281	18.024	0.86	1.416	1.182	13.842	1.15267	-3.58601	3.14193e-28	1.22183e-26	--	-	-	-	-	-	-	GO:0008190//eukaryotic initiation factor 4E binding	GO:0045947//negative regulation of translational initiation
Crypa1.estExt_fgenesh1_kg.C_10795	2011	1615	1867	441	430	508	109.343	79.062	105.666	23.378	22.937	24.683	98.0237	23.666	-2.05031	3.86216e-28	1.49305e-26	klpA	KAF3771186.1 hypothetical protein M406DRAFT_101138 [Cryphonectria parasitica EP155]	-	-	-	-	GO:0000228//nuclear chromosome;GO:0000235//astral microtubule;GO:0000775//chromosome, centromeric region;GO:0000776//kinetochore;GO:0000777//condensed chromosome kinetochore;GO:0000778//condensed nuclear chromosome kinetochore;GO:0000779//condensed chromosome, centromeric region;GO:0000780//condensed nuclear chromosome, centromeric region;GO:0000793//condensed chromosome;GO:0000794//condensed nuc…	GO:0000166//nucleotide binding;GO:0003674//molecular_function;GO:0003774//motor activity;GO:0003777//microtubule motor activity;GO:0003824//catalytic activity;GO:0005488//binding;GO:0005515//protein binding;GO:0005524//ATP binding;GO:0008017//microtubule binding;GO:0008092//cytoskeletal protein binding;GO:0008144//drug binding;GO:0008569//ATP-dependent microtubule motor activity, minus-end-direct…	GO:0000003//reproduction;GO:0000022//mitotic spindle elongation;GO:0000070//mitotic sister chromatid segregation;GO:0000212//meiotic spindle organization;GO:0000226//microtubule cytoskeleton organization;GO:0000278//mitotic cell cycle;GO:0000280//nuclear division;GO:0000741//karyogamy;GO:0000742//karyogamy involved in conjugation with cellular fusion;GO:0000743//nuclear migration involved in conj…
fgenesh1_pm.1_112	240	186	230	7	18	6	20.996	14.651	20.944	0.597	1.545	0.469	18.8637	0.870333	-4.4379	3.86471e-28	1.49305e-26	--	KAF3769563.1 hypothetical protein M406DRAFT_335422 [Cryphonectria parasitica EP155]	-	-	-	-	GO:0019028//viral capsid;GO:0019031//viral envelope	GO:0005198//structural molecule activity	-
estExt_Genewise1Plus.C_60576	302	716	556	40	25	29	11.468	24.479	21.976	1.481	0.931	0.984	19.3077	1.132	-4.09223	4.12222e-28	1.58732e-26	SCO3172	KAF3763245.1 FAD/NAD(P)-binding domain-containing protein [Cryphonectria parasitica EP155]	-	-	-	-	-	GO:0004499//N,N-dimethylaniline monooxygenase activity;GO:0004791//thioredoxin-disulfide reductase activity;GO:0015036//disulfide oxidoreductase activity;GO:0016152//mercury (II) reductase activity;GO:0016491//oxidoreductase activity;GO:0050660//flavin adenine dinucleotide binding;GO:0050661//NADP binding;GO:0050662//coenzyme binding	GO:0006790//sulfur compound metabolic process;GO:0046689//response to mercury ion;GO:0055114//oxidation-reduction process
Crypa1.estExt_Genewise1Plus.C_30789	548	161	617	5	8	6	35.27	9.33	41.335	0.314	0.505	0.345	28.645	0.388	-6.20608	4.58148e-28	1.75842e-26	--	KAF3767194.1 family 76 glycoside hydrolase [Cryphonectria parasitica EP155]	-	-	-	-	-	-	-
estExt_Genewise1Plus.C_60530	6388	6736	5442	1548	1615	1827	437.287	415.165	387.767	103.315	108.456	111.76	413.406	107.844	-1.93862	4.75845e-28	1.82042e-26	SPAC5H10.01	KAF3763215.1 DUF1445-domain-containing protein [Cryphonectria parasitica EP155]	-	-	-	-	GO:0005575//cellular_component;GO:0005622//intracellular;GO:0005623//cell;GO:0005737//cytoplasm;GO:0005739//mitochondrion;GO:0005759//mitochondrial matrix;GO:0031974//membrane-enclosed lumen;GO:0043226//organelle;GO:0043227//membrane-bounded organelle;GO:0043229//intracellular organelle;GO:0043231//intracellular membrane-bounded organelle;GO:0043233//organelle lumen;GO:0044422//organelle part;GO:…	GO:0003674//molecular_function;GO:0003824//catalytic activity;GO:0009975//cyclase activity;GO:0016829//lyase activity;GO:0016835//carbon-oxygen lyase activity;GO:0016836//hydro-lyase activity;GO:0047820//D-glutamate cyclase activity;GO:0050136//NADH dehydrogenase (quinone) activity	GO:0006082//organic acid metabolic process;GO:0006120//mitochondrial electron transport, NADH to ubiquinone;GO:0006520//cellular amino acid metabolic process;GO:0006536//glutamate metabolic process;GO:0006807//nitrogen compound metabolic process;GO:0008150//biological_process;GO:0008152//metabolic process;GO:0009064//glutamine family amino acid metabolic process;GO:0009987//cellular process;GO:00…
Crypa1.estExt_Genewise1Plus.C_21962	407	306	413	63	51	50	18.354	12.424	19.386	2.77	2.256	2.015	16.7213	2.347	-2.8328	5.58387e-28	2.12928e-26	--	KAF3766351.1 hypothetical protein M406DRAFT_89160 [Cryphonectria parasitica EP155]	-	-	-	-	-	-	-
Crypa1.estExt_fgenesh1_pm.C_20253	469	310	351	18	25	42	47.981	28.554	37.378	1.795	2.509	3.84	37.971	2.71467	-3.80605	5.77464e-28	2.19492e-26	--	KAF3765671.1 hypothetical protein M406DRAFT_97309 [Cryphonectria parasitica EP155]	-	-	-	-	-	-	-
Crypa1.fgenesh1_pg.C_scaffold_10000161	832	663	748	158	178	177	66.878	47.983	62.585	12.382	14.036	12.714	59.1487	13.044	-2.18096	6.31797e-28	2.39372e-26	ELYS	KAF3763889.1 hypothetical protein M406DRAFT_75120 [Cryphonectria parasitica EP155]	-	-	-	-	GO:0005575//cellular_component;GO:0005622//intracellular;GO:0005623//cell;GO:0005634//nucleus;GO:0005635//nuclear envelope;GO:0005643//nuclear pore;GO:0012505//endomembrane system;GO:0031967//organelle envelope;GO:0031974//membrane-enclosed lumen;GO:0031975//envelope;GO:0031981//nuclear lumen;GO:0032991//macromolecular complex;GO:0034399//nuclear periphery;GO:0043226//organelle;GO:0043227//membra…	-	GO:0006403//RNA localization;GO:0006810//transport;GO:0006996//organelle organization;GO:0006997//nucleus organization;GO:0006999//nuclear pore organization;GO:0008104//protein localization;GO:0008150//biological_process;GO:0009987//cellular process;GO:0015031//protein transport;GO:0015833//peptide transport;GO:0015931//nucleobase-containing compound transport;GO:0016043//cellular component organ…
estExt_fgenesh1_pm.C_100140	1953	1420	1633	377	371	405	82.231	53.832	71.57	15.476	15.324	15.238	69.211	15.346	-2.17314	7.42794e-28	2.80524e-26	--	KAF3760311.1 hypothetical protein M406DRAFT_348565 [Cryphonectria parasitica EP155]	-	-	-	-	-	-	-
estExt_fgenesh1_kg.C_100046	1722	1187	1056	157	193	217	99.843	61.965	63.732	8.875	10.978	11.243	75.18	10.3653	-2.85858	8.22431e-28	3.09607e-26	--	KAF3760208.1 hypothetical protein M406DRAFT_358542 [Cryphonectria parasitica EP155]	-	-	-	-	GO:0016021//integral component of membrane	-	-
e_gw1.2.615.1	474	389	377	28	26	56	43.464	32.115	35.983	2.503	2.339	4.589	37.1873	3.14367	-3.56429	8.61933e-28	3.23444e-26	rhmA	KAF3769121.1 Phosphoenolpyruvate/pyruvate domain-containing protein [Cryphonectria parasitica EP155]	Metabolism;Metabolism	Global and overview maps;Amino acid metabolism	ko01100//Metabolic pathways;ko00350//Tyrosine metabolism	K02510;K02510	GO:0005737//cytoplasm	GO:0000287//magnesium ion binding;GO:0003674//molecular_function;GO:0003824//catalytic activity;GO:0004743//pyruvate kinase activity;GO:0005488//binding;GO:0016772//transferase activity, transferring phosphorus-containing groups;GO:0016829//lyase activity;GO:0016830//carbon-carbon lyase activity;GO:0016832//aldehyde-lyase activity;GO:0018802//2,4-dihydroxyhept-2-ene-1,7-dioate aldolase activity;G…	GO:0006096//glycolytic process;GO:0016310//phosphorylation
MSTRG.7320	347	227	213	16	13	23	13.156	7.749	8.406	0.591	0.484	0.779	9.77033	0.618	-3.98273	8.9467e-28	3.34663e-26	--	XP_040777490.1 uncharacterized protein M406DRAFT_256834, partial [Cryphonectria parasitica EP155]	-	-	-	-	-	GO:0070567//cytidylyltransferase activity	-
Crypa1.estExt_Genewise1.C_32129	2046	1831	2020	425	396	544	67.389	54.299	69.254	13.648	12.796	16.011	63.6473	14.1517	-2.16913	9.40634e-28	3.50743e-26	--	KAF3767829.1 hypothetical protein M406DRAFT_80319 [Cryphonectria parasitica EP155]	-	-	-	-	-	-	-
estExt_fgenesh1_kg.C_60210	364	179	467	13	8	14	22.016	9.748	29.401	0.767	0.475	0.757	20.3883	0.666333	-4.93536	9.61012e-28	3.57211e-26	--	KAF3763451.1 hypothetical protein M406DRAFT_357098 [Cryphonectria parasitica EP155]	-	-	-	-	-	-	-
fgenesh1_pm.8_317	436	568	481	1879	2058	2306	12.379	14.52	14.215	52.013	57.322	58.506	13.7047	55.947	2.02939	1.00706e-27	3.73152e-26	--	KAF3761612.1 ankyrin [Cryphonectria parasitica EP155]	-	-	-	-	-	GO:0005515//protein binding	-
estExt_Genewise1Plus.C_11517	620	697	878	76	114	121	13.524	13.689	19.935	1.616	2.439	2.359	15.716	2.138	-2.8779	1.11817e-27	4.13023e-26	ASG1	KAF3770089.1 hypothetical protein M406DRAFT_284629 [Cryphonectria parasitica EP155]	-	-	-	-	GO:0005575//cellular_component;GO:0005622//intracellular;GO:0005623//cell;GO:0005634//nucleus;GO:0043226//organelle;GO:0043227//membrane-bounded organelle;GO:0043229//intracellular organelle;GO:0043231//intracellular membrane-bounded organelle;GO:0044424//intracellular part;GO:0044464//cell part	GO:0000976//transcription regulatory region sequence-specific DNA binding;GO:0000977//RNA polymerase II regulatory region sequence-specific DNA binding;GO:0000978//RNA polymerase II core promoter proximal region sequence-specific DNA binding;GO:0000981//RNA polymerase II transcription factor activity, sequence-specific DNA binding;GO:0000982//transcription factor activity, RNA polymerase II core …	GO:0000429//carbon catabolite regulation of transcription from RNA polymerase II promoter;GO:0000436//carbon catabolite activation of transcription from RNA polymerase II promoter;GO:0006139//nucleobase-containing compound metabolic process;GO:0006351//transcription, DNA-templated;GO:0006355//regulation of transcription, DNA-templated;GO:0006357//regulation of transcription from RNA polymerase II…
estExt_fgenesh1_kg.C_20072	76	174	103	1398	1214	1029	5.572	11.487	7.861	99.935	87.321	67.419	8.30667	84.8917	3.35328	1.16257e-27	4.2808e-26	--	KAF3768510.1 hypothetical protein M406DRAFT_354904 [Cryphonectria parasitica EP155]	-	-	-	-	-	-	-
Crypa1.fgenesh1_pg.C_scaffold_2000811	1252	1354	913	5359	5219	5906	153.449	149.415	116.477	640.373	627.516	646.843	139.78	638.244	2.19095	1.22291e-27	4.48894e-26	PRDX1	KAF3766166.1 hypothetical protein M406DRAFT_68536 [Cryphonectria parasitica EP155]	-	-	-	-	GO:0005575//cellular_component;GO:0005622//intracellular;GO:0005623//cell;GO:0005634//nucleus;GO:0005737//cytoplasm;GO:0009986//cell surface;GO:0043226//organelle;GO:0043227//membrane-bounded organelle;GO:0043229//intracellular organelle;GO:0043231//intracellular membrane-bounded organelle;GO:0044424//intracellular part;GO:0044464//cell part	GO:0003674//molecular_function;GO:0003824//catalytic activity;GO:0004601//peroxidase activity;GO:0005488//binding;GO:0005515//protein binding;GO:0008379//thioredoxin peroxidase activity;GO:0016209//antioxidant activity;GO:0016491//oxidoreductase activity;GO:0016684//oxidoreductase activity, acting on peroxide as acceptor;GO:0051082//unfolded protein binding;GO:0051920//peroxiredoxin activity	GO:0000302//response to reactive oxygen species;GO:0006355//regulation of transcription, DNA-templated;GO:0006357//regulation of transcription from RNA polymerase II promoter;GO:0006950//response to stress;GO:0006979//response to oxidative stress;GO:0008150//biological_process;GO:0008152//metabolic process;GO:0009056//catabolic process;GO:0009636//response to toxic substance;GO:0009889//regulatio…
MSTRG.11297	3265	2955	2724	596	792	752	210.871	171.833	183.126	37.529	50.181	43.401	188.61	43.7037	-2.10958	1.32549e-27	4.85039e-26	--	-	-	-	-	-	GO:0005664//nuclear origin of replication recognition complex	GO:0003677//DNA binding	GO:0006260//DNA replication;GO:0031047//gene silencing by RNA
estExt_fgenesh1_pm.C_30309	232	219	239	955	874	1147	10.343	8.791	11.091	41.51	38.225	45.695	10.075	41.81	2.05307	1.36995e-27	4.99757e-26	GAL1	KAF3767042.1 Galactokinase [Cryphonectria parasitica EP155]	Metabolism;Metabolism;Metabolism	Global and overview maps;Carbohydrate metabolism;Carbohydrate metabolism	ko01100//Metabolic pathways;ko00520//Amino sugar and nucleotide sugar metabolism;ko00052//Galactose metabolism	K00849;K00849;K00849	GO:0005575//cellular_component;GO:0005576//extracellular region;GO:0005615//extracellular space;GO:0005622//intracellular;GO:0005623//cell;GO:0005737//cytoplasm;GO:0016020//membrane;GO:0031982//vesicle;GO:0043226//organelle;GO:0043227//membrane-bounded organelle;GO:0043230//extracellular organelle;GO:0044421//extracellular region part;GO:0044424//intracellular part;GO:0044464//cell part;GO:007006…	GO:0000166//nucleotide binding;GO:0003674//molecular_function;GO:0003824//catalytic activity;GO:0004335//galactokinase activity;GO:0004413//homoserine kinase activity;GO:0004496//mevalonate kinase activity;GO:0004631//phosphomevalonate kinase activity;GO:0004765//shikimate kinase activity;GO:0005102//receptor binding;GO:0005104//fibroblast growth factor receptor binding;GO:0005488//binding;GO:000…	GO:0005975//carbohydrate metabolic process;GO:0005996//monosaccharide metabolic process;GO:0006012//galactose metabolic process;GO:0006793//phosphorus metabolic process;GO:0006796//phosphate-containing compound metabolic process;GO:0007154//cell communication;GO:0007165//signal transduction;GO:0007166//cell surface receptor signaling pathway;GO:0007167//enzyme linked receptor protein signaling pa…
estExt_fgenesh1_pm.C_50216	1105	820	1008	211	226	222	74.139	49.535	70.397	13.802	14.875	13.31	64.6903	13.9957	-2.20857	1.37461e-27	4.9991e-26	Cryzl2	KAF3764368.1 NAD(P)-binding protein [Cryphonectria parasitica EP155]	-	-	-	-	-	GO:0003674//molecular_function;GO:0003824//catalytic activity;GO:0004024//alcohol dehydrogenase activity, zinc-dependent;GO:0008270//zinc ion binding;GO:0008743//L-threonine 3-dehydrogenase activity;GO:0016491//oxidoreductase activity;GO:0016655//oxidoreductase activity, acting on NAD(P)H, quinone or similar compound as acceptor;GO:0016887//ATPase activity;GO:0018467//formaldehyde dehydrogenase a…	GO:0006113//fermentation;GO:0006567//threonine catabolic process;GO:0006813//potassium ion transport;GO:0008150//biological_process;GO:0008152//metabolic process;GO:0009306//protein secretion;GO:0009404//toxin metabolic process;GO:0010127//mycothiol-dependent detoxification;GO:0019439//aromatic compound catabolic process;GO:0046292//formaldehyde metabolic process;GO:0055114//oxidation-reduction p…
Crypa1.e_gw1.4.1056.1	13273	15825	17095	3133	3356	4144	315.667	338.86	423.193	72.646	78.3	88.07	359.24	79.672	-2.1728	1.62507e-27	5.89177e-26	aglA	KAF3764362.1 family 31 glycoside hydrolase [Cryphonectria parasitica EP155]	Metabolism;Metabolism;Metabolism;Metabolism	Global and overview maps;Global and overview maps;Carbohydrate metabolism;Carbohydrate metabolism	ko01100//Metabolic pathways;ko01110//Biosynthesis of secondary metabolites;ko00500//Starch and sucrose metabolism;ko00052//Galactose metabolism	K01187;K01187;K01187;K01187	-	GO:0003674//molecular_function;GO:0003824//catalytic activity;GO:0004553//hydrolase activity, hydrolyzing O-glycosyl compounds;GO:0004558//alpha-1,4-glucosidase activity;GO:0005488//binding;GO:0015926//glucosidase activity;GO:0016740//transferase activity;GO:0016757//transferase activity, transferring glycosyl groups;GO:0016758//transferase activity, transferring hexosyl groups;GO:0016787//hydrol…	GO:0000023//maltose metabolic process;GO:0005975//carbohydrate metabolic process;GO:0005976//polysaccharide metabolic process;GO:0005984//disaccharide metabolic process;GO:0008150//biological_process;GO:0008152//metabolic process;GO:0009311//oligosaccharide metabolic process;GO:0009987//cellular process;GO:0043170//macromolecule metabolic process;GO:0044237//cellular metabolic process;GO:0044238/…
estExt_fgenesh1_pm.C_30312	891	848	815	81	146	143	69.007	59.132	65.702	6.116	11.093	9.897	64.6137	9.03533	-2.83819	1.81612e-27	6.56423e-26	--	KAF3767046.1 hypothetical protein M406DRAFT_345273 [Cryphonectria parasitica EP155]	-	-	-	-	-	-	-
estExt_fgenesh1_pm.C_10207	957	1187	1302	230	275	231	67.953	75.887	96.232	15.923	19.156	14.657	80.024	16.5787	-2.2711	3.33137e-27	1.19938e-25	--	KAF3769679.1 hypothetical protein M406DRAFT_343810 [Cryphonectria parasitica EP155]	-	-	-	-	-	-	-
Crypa1.fgenesh1_pg.C_scaffold_5000018	286	287	395	42	44	47	7.85	7.093	11.285	1.124	1.185	1.153	8.74267	1.154	-2.92143	3.33869e-27	1.19938e-25	--	KAF3768342.1 histone-lysine N-methyltransferase activity/ cell cycle [Cryphonectria parasitica EP155]	-	-	-	-	-	GO:0005515//protein binding	-
fgenesh1_pg.2_164	313	242	567	2	0	4	28.49	19.832	53.72	0.177	0	0.325	34.014	0.167333	-7.66726	4.36135e-27	1.562e-25	--	KAF3768523.1 hypothetical protein M406DRAFT_326958 [Cryphonectria parasitica EP155]	-	-	-	-	-	GO:0003677//DNA binding;GO:0046983//protein dimerization activity	-
Crypa1.fgenesh1_pm.C_scaffold_11000050	1423	1146	1406	352	338	355	153.844	111.552	158.223	37.103	35.848	34.296	141.206	35.749	-1.98183	4.38936e-27	1.56727e-25	--	KAF3759955.1 hypothetical protein M406DRAFT_65324 [Cryphonectria parasitica EP155]	-	-	-	-	-	-	-
fgenesh1_pm.4_284	217	605	244	7161	5665	4800	8.865	22.254	10.376	285.234	227.047	175.237	13.8317	229.173	4.05039	4.8051e-27	1.71053e-25	lcc2	KAF3765652.1 hypothetical protein M406DRAFT_339052 [Cryphonectria parasitica EP155]	-	-	-	-	-	GO:0005375//copper ion transmembrane transporter activity;GO:0005507//copper ion binding;GO:0016491//oxidoreductase activity	GO:0006825//copper ion transport;GO:0055114//oxidation-reduction process
e_gw1.4.1407.1	4800	2493	4702	465	545	525	197.076	92.158	200.949	18.614	21.952	19.262	163.394	19.9427	-3.03443	5.17294e-27	1.83593e-25	sed3	KAF3765608.1 subtilisin-like protein [Cryphonectria parasitica EP155]	-	-	-	-	-	GO:0008236//serine-type peptidase activity	GO:0006508//proteolysis;GO:0009306//protein secretion
fgenesh1_kg.4_545_2841_1_CCBH_CCBI_EXTA	1485	1155	1418	323	346	354	90.332	63.258	89.785	19.156	20.648	19.243	81.125	19.6823	-2.04325	6.54082e-27	2.3103e-25	SPCPB16A4.05c	KAF3766498.1 urease accessory protein UreG [Cryphonectria parasitica EP155]	-	-	-	-	GO:0005737//cytoplasm	GO:0000166//nucleotide binding;GO:0001882//nucleoside binding;GO:0001883//purine nucleoside binding;GO:0003674//molecular_function;GO:0003678//DNA helicase activity;GO:0003824//catalytic activity;GO:0003924//GTPase activity;GO:0004527//exonuclease activity;GO:0004849//uridine kinase activity;GO:0005488//binding;GO:0005524//ATP binding;GO:0005525//GTP binding;GO:0016151//nickel cation binding;GO:0…	GO:0006260//DNA replication;GO:0006310//DNA recombination;GO:0006464//cellular protein modification process;GO:0006807//nitrogen compound metabolic process;GO:0008150//biological_process;GO:0008152//metabolic process;GO:0009987//cellular process;GO:0015809//arginine transport;GO:0015819//lysine transport;GO:0015822//ornithine transport;GO:0019627//urea metabolic process;GO:0034641//cellular nitro…
e_gw1.8.1803.1	473	617	570	98	105	122	25.292	29.705	31.726	5.109	5.508	5.83	28.9077	5.48233	-2.39859	6.54876e-27	2.3103e-25	TRI101	KAF3761951.1 hypothetical protein M406DRAFT_266980 [Cryphonectria parasitica EP155]	-	-	-	-	-	GO:0016747//transferase activity, transferring acyl groups other than amino-acyl groups	-
Crypa1.fgenesh1_pg.C_scaffold_2000334	264	268	258	44	49	40	14.855	13.577	15.111	2.414	2.705	2.011	14.5143	2.37667	-2.61047	8.6295e-27	3.03526e-25	rgxB	KAF3766627.1 family 28 glycoside hydrolase [Cryphonectria parasitica EP155]	Metabolism;Metabolism	Global and overview maps;Carbohydrate metabolism	ko01100//Metabolic pathways;ko00040//Pentose and glucuronate interconversions	K01213;K01213	GO:0005575//cellular_component;GO:0005576//extracellular region	GO:0003674//molecular_function;GO:0003824//catalytic activity;GO:0004553//hydrolase activity, hydrolyzing O-glycosyl compounds;GO:0004650//polygalacturonase activity;GO:0016787//hydrolase activity;GO:0016798//hydrolase activity, acting on glycosyl bonds;GO:0030596//alpha-L-rhamnosidase activity	GO:0000272//polysaccharide catabolic process;GO:0005975//carbohydrate metabolic process;GO:0005976//polysaccharide metabolic process;GO:0008150//biological_process;GO:0008152//metabolic process;GO:0009056//catabolic process;GO:0009057//macromolecule catabolic process;GO:0009987//cellular process;GO:0016043//cellular component organization;GO:0016052//carbohydrate catabolic process;GO:0043170//mac…
e_gw1.5.889.1	442	500	383	73	42	65	47.578	48.458	42.913	7.661	4.435	6.252	46.3163	6.116	-2.92086	9.01209e-27	3.1604e-25	--	KAF3764292.1 aspartate racemase [Cryphonectria parasitica EP155]	-	-	-	-	-	GO:0036361//racemase activity, acting on amino acids and derivatives;GO:0047689//aspartate racemase activity	GO:0006520//cellular amino acid metabolic process;GO:0006807//nitrogen compound metabolic process
Crypa1.estExt_fgenesh1_pm.C_110109	3064	2756	3158	852	980	912	145.136	117.539	155.707	39.347	45.54	38.604	139.461	41.1637	-1.76041	1.00859e-26	3.52648e-25	ATG3	KAF3760049.1 putative Atg3 [Cryphonectria parasitica EP155]	Cellular Processes;Cellular Processes	Transport and catabolism;Transport and catabolism	ko04138//Autophagy - yeast;ko04136//Autophagy - other	K08343;K08343	GO:0000151//ubiquitin ligase complex;GO:0000153//cytoplasmic ubiquitin ligase complex;GO:0000407//pre-autophagosomal structure;GO:0005575//cellular_component;GO:0005622//intracellular;GO:0005623//cell;GO:0005737//cytoplasm;GO:0005773//vacuole;GO:0005776//autophagosome;GO:0005829//cytosol;GO:0032991//macromolecular complex;GO:0043226//organelle;GO:0043227//membrane-bounded organelle;GO:0043229//in…	GO:0003674//molecular_function;GO:0003824//catalytic activity;GO:0005488//binding;GO:0005515//protein binding;GO:0016740//transferase activity;GO:0019776//Atg8 ligase activity;GO:0019777//Atg12 transferase activity;GO:0019787//ubiquitin-like protein transferase activity;GO:0019899//enzyme binding	GO:0000045//autophagosome assembly;GO:0000272//polysaccharide catabolic process;GO:0000422//mitophagy;GO:0005975//carbohydrate metabolic process;GO:0005976//polysaccharide metabolic process;GO:0005977//glycogen metabolic process;GO:0005980//glycogen catabolic process;GO:0006073//cellular glucan metabolic process;GO:0006091//generation of precursor metabolites and energy;GO:0006112//energy reserve…
Crypa1.estExt_fgenesh1_kg.C_10647	1390	558	535	49	40	46	152.496	55.118	61.095	5.241	4.305	4.51	89.5697	4.68533	-4.25679	1.11583e-26	3.88988e-25	--	KAF3770843.1 hypothetical protein M406DRAFT_101009 [Cryphonectria parasitica EP155]	-	-	-	-	-	-	-
Crypa1.estExt_fgenesh1_pg.C_50113	2114	1340	1750	332	346	342	75.596	43.144	65.156	11.575	12.138	10.929	61.2987	11.5473	-2.4083	1.33909e-26	4.65444e-25	tlk1b	KAF3768490.1 hypothetical protein M406DRAFT_107452 [Cryphonectria parasitica EP155]	-	-	-	-	-	GO:0004672//protein kinase activity;GO:0005524//ATP binding	GO:0006468//protein phosphorylation
fgenesh1_pg.1_657	147	249	124	1740	1341	1334	6.959	10.613	6.11	80.306	62.275	56.43	7.894	66.337	3.07099	1.47101e-26	5.09791e-25	NDE1	KAF3770112.1 FAD/NAD(P)-binding domain-containing protein [Cryphonectria parasitica EP155]	-	-	-	-	-	GO:0004148//dihydrolipoyl dehydrogenase activity;GO:0004362//glutathione-disulfide reductase activity;GO:0016152//mercury (II) reductase activity;GO:0016491//oxidoreductase activity;GO:0016701//oxidoreductase activity, acting on single donors with incorporation of molecular oxygen;GO:0050451//CoA-disulfide reductase activity	GO:0006096//glycolytic process;GO:0006744//ubiquinone biosynthetic process;GO:0045454//cell redox homeostasis;GO:0046689//response to mercury ion;GO:0051068//dihydrolipoamide metabolic process;GO:0055114//oxidation-reduction process
fgenesh1_pm.7_312	197	426	243	2735	2274	2541	11.558	22.502	14.839	156.439	130.878	133.214	16.2997	140.177	3.10434	1.69777e-26	5.86652e-25	hxB	KAF3762464.1 PLP-dependent transferase [Cryphonectria parasitica EP155]	Metabolism	Metabolism of cofactors and vitamins	ko00790//Folate biosynthesis	K15631	-	GO:0031071//cysteine desulfurase activity	GO:0016226//iron-sulfur cluster assembly
fgenesh1_pm.4_975	249	432	222	2658	2048	2646	14.574	22.765	13.525	151.675	117.592	138.391	16.9547	135.886	3.00264	1.7599e-26	6.05084e-25	mae1	KAF3766569.1 hypothetical protein M406DRAFT_339743 [Cryphonectria parasitica EP155]	-	-	-	-	GO:0016021//integral component of membrane	-	GO:0055085//transmembrane transport
Crypa1.estExt_Genewise1.C_51149	3775	3777	2977	875	862	998	107.756	97.071	88.453	24.351	24.139	25.457	97.76	24.649	-1.98772	1.76138e-26	6.05084e-25	CRH1	KAF3769107.1 family 16 glycoside hydrolase [Cryphonectria parasitica EP155]	-	-	-	-	GO:0000131//incipient cellular bud site;GO:0005575//cellular_component;GO:0005576//extracellular region;GO:0005618//cell wall;GO:0005622//intracellular;GO:0005623//cell;GO:0005886//plasma membrane;GO:0009277//fungal-type cell wall;GO:0009986//cell surface;GO:0016020//membrane;GO:0030312//external encapsulating structure;GO:0030445//yeast-form cell wall;GO:0030446//hyphal cell wall;GO:0031224//int…	GO:0003674//molecular_function;GO:0003824//catalytic activity;GO:0004553//hydrolase activity, hydrolyzing O-glycosyl compounds;GO:0016740//transferase activity;GO:0016757//transferase activity, transferring glycosyl groups;GO:0016787//hydrolase activity;GO:0016798//hydrolase activity, acting on glycosyl bonds	GO:0005975//carbohydrate metabolic process;GO:0005976//polysaccharide metabolic process;GO:0006022//aminoglycan metabolic process;GO:0006030//chitin metabolic process;GO:0006037//cell wall chitin metabolic process;GO:0006040//amino sugar metabolic process;GO:0006807//nitrogen compound metabolic process;GO:0008150//biological_process;GO:0008152//metabolic process;GO:0009405//pathogenesis;GO:000998…
Crypa1.estExt_Genewise1Plus.C_11808	1581	1263	1573	231	341	303	58.132	41.812	60.203	8.281	12.3	9.956	53.3823	10.179	-2.39077	1.78632e-26	6.11865e-25	AMPP	KAF3770358.1 hypothetical protein M406DRAFT_87199 [Cryphonectria parasitica EP155]	-	-	-	-	GO:0005575//cellular_component;GO:0005622//intracellular;GO:0005623//cell;GO:0005737//cytoplasm;GO:0005783//endoplasmic reticulum;GO:0005829//cytosol;GO:0005886//plasma membrane;GO:0012505//endomembrane system;GO:0016020//membrane;GO:0031090//organelle membrane;GO:0043226//organelle;GO:0043227//membrane-bounded organelle;GO:0043229//intracellular organelle;GO:0043231//intracellular membrane-bound…	GO:0003674//molecular_function;GO:0003824//catalytic activity;GO:0004177//aminopeptidase activity;GO:0005488//binding;GO:0008144//drug binding;GO:0008233//peptidase activity;GO:0008235//metalloexopeptidase activity;GO:0008237//metallopeptidase activity;GO:0008238//exopeptidase activity;GO:0008270//zinc ion binding;GO:0010013//N-1-naphthylphthalamic acid binding;GO:0016491//oxidoreductase activity…	GO:0000122//negative regulation of transcription from RNA polymerase II promoter;GO:0006355//regulation of transcription, DNA-templated;GO:0006357//regulation of transcription from RNA polymerase II promoter;GO:0006464//cellular protein modification process;GO:0006508//proteolysis;GO:0006518//peptide metabolic process;GO:0006807//nitrogen compound metabolic process;GO:0006810//transport;GO:000815…
Crypa1.e_gw1.3.207.1	263	334	393	47	45	34	8.92	10.199	13.874	1.554	1.497	1.03	10.9977	1.36033	-3.01517	2.26048e-26	7.72037e-25	cel3A	KAF3767348.1 family 3 glycoside hydrolase [Cryphonectria parasitica EP155]	Metabolism;Metabolism;Metabolism;Metabolism	Global and overview maps;Global and overview maps;Carbohydrate metabolism;Metabolism of other amino acids	ko01100//Metabolic pathways;ko01110//Biosynthesis of secondary metabolites;ko00500//Starch and sucrose metabolism;ko00460//Cyanoamino acid metabolism	K05349;K05349;K05349;K05349	GO:0005575//cellular_component;GO:0005576//extracellular region	GO:0003674//molecular_function;GO:0003824//catalytic activity;GO:0004553//hydrolase activity, hydrolyzing O-glycosyl compounds;GO:0008422//beta-glucosidase activity;GO:0015926//glucosidase activity;GO:0016787//hydrolase activity;GO:0016798//hydrolase activity, acting on glycosyl bonds;GO:0030248//cellulose binding	GO:0000272//polysaccharide catabolic process;GO:0005975//carbohydrate metabolic process;GO:0005976//polysaccharide metabolic process;GO:0006073//cellular glucan metabolic process;GO:0008150//biological_process;GO:0008152//metabolic process;GO:0009056//catabolic process;GO:0009057//macromolecule catabolic process;GO:0009251//glucan catabolic process;GO:0009987//cellular process;GO:0016052//carbohy…
estExt_Genewise1Plus.C_80374	810	704	704	189	169	200	33.165	25.953	30.004	7.545	6.788	7.318	29.7073	7.217	-2.04135	2.33709e-26	7.95896e-25	lgd1	KAF3761357.1 enolase C-terminal domain-like protein [Cryphonectria parasitica EP155]	Metabolism;Metabolism	Global and overview maps;Carbohydrate metabolism	ko01100//Metabolic pathways;ko00040//Pentose and glucuronate interconversions	K18102;K18102	-	GO:0016836//hydro-lyase activity	GO:0009234//menaquinone biosynthetic process
estExt_fgenesh1_kg.C_30381	344	285	458	44	33	48	36.5	27.227	50.584	4.552	3.435	4.551	38.1037	4.17933	-3.18859	2.391e-26	8.11908e-25	cyp-13A7	KAF3767619.1 cytochrome P450 [Cryphonectria parasitica EP155]	-	-	-	-	-	GO:0005506//iron ion binding;GO:0016705//oxidoreductase activity, acting on paired donors, with incorporation or reduction of molecular oxygen;GO:0020037//heme binding	GO:0055114//oxidation-reduction process
fgenesh1_kg.7_18_502_1_CCBH_CCBI_EXTA	210	138	206	9	12	5	16.807	9.944	17.162	0.702	0.942	0.358	14.6377	0.667333	-4.45513	3.1878e-26	1.07936e-24	--	KAF3762115.1 hypothetical protein M406DRAFT_323436 [Cryphonectria parasitica EP155]	-	-	-	-	-	-	-
estExt_fgenesh1_kg.C_10323	5369	5521	3922	912	1081	1168	581.301	538.198	442.003	96.27	114.819	113.005	520.501	108.031	-2.26845	3.2563e-26	1.0994e-24	--	KAF3770181.1 hypothetical protein M406DRAFT_354316 [Cryphonectria parasitica EP155]	-	-	-	-	-	GO:0005524//ATP binding;GO:0016887//ATPase activity	-
fgenesh1_pm.8_39	346	281	429	41	54	46	20.396	14.914	26.323	2.356	3.123	2.423	20.5443	2.634	-2.96341	3.87355e-26	1.30406e-24	CTC_01794	KAF3761267.1 hypothetical protein M406DRAFT_342101 [Cryphonectria parasitica EP155]	-	-	-	-	-	GO:0008236//serine-type peptidase activity	GO:0006508//proteolysis
e_gw1.3.546.1	215	170	218	17	23	12	11.724	8.347	12.374	0.904	1.23	0.585	10.815	0.906333	-3.57685	3.90141e-26	1.3097e-24	SPBC18A7.01	KAF3767245.1 Creatinase/aminopeptidase [Cryphonectria parasitica EP155]	-	-	-	-	-	GO:0016787//hydrolase activity	GO:0006464//cellular protein modification process
estExt_Genewise1Plus.C_13601	198	535	203	5020	4532	4220	26.121	63.547	27.876	645.68	586.532	497.487	39.1813	576.566	3.87925	3.957e-26	1.32458e-24	--	KAF3770986.1 DUF1330-domain-containing protein [Cryphonectria parasitica EP155]	-	-	-	-	-	GO:0003714//transcription corepressor activity	-
estExt_fgenesh1_pg.C_90526	1269	1030	1182	259	278	323	78.872	57.639	76.47	15.695	16.951	17.94	70.9937	16.862	-2.07391	4.2037e-26	1.40318e-24	--	KAF3760992.1 hypothetical protein M406DRAFT_353653 [Cryphonectria parasitica EP155]	-	-	-	-	GO:0016020//membrane	GO:0005102//receptor binding;GO:0043548//phosphatidylinositol 3-kinase binding	GO:0014068//positive regulation of phosphatidylinositol 3-kinase signaling;GO:0050776//regulation of immune response
estExt_fgenesh1_kg.C_10071	1029	551	569	71	79	84	195.967	94.479	112.795	13.183	14.76	14.295	134.414	14.0793	-3.25503	4.8341e-26	1.60905e-24	--	KAF3769607.1 hypothetical protein M406DRAFT_354071 [Cryphonectria parasitica EP155]	-	-	-	-	-	-	-
fgenesh1_kg.1_100_1671_1_CCBH_CCBI_EXTA	6873	7752	8245	2272	2416	2520	330.835	335.966	413.111	106.626	114.088	108.396	359.971	109.703	-1.71427	5.57899e-26	1.85175e-24	MDH1	KAF3769667.1 malate dehydrogenase [Cryphonectria parasitica EP155]	Metabolism;Metabolism;Metabolism;Metabolism;Metabolism;Metabolism;Metabolism	Global and overview maps;Global and overview maps;Global and overview maps;Amino acid metabolism;Carbohydrate metabolism;Carbohydrate metabolism;Carbohydrate metabolism	ko01100//Metabolic pathways;ko01110//Biosynthesis of secondary metabolites;ko01200//Carbon metabolism;ko00270//Cysteine and methionine metabolism;ko00630//Glyoxylate and dicarboxylate metabolism;ko00620//Pyruvate metabolism;ko00020//Citrate cycle (TCA cycle)	K00026;K00026;K00026;K00026;K00026;K00026;K00026	GO:0005737//cytoplasm	GO:0003854//3-beta-hydroxy-delta5-steroid dehydrogenase activity;GO:0004459//L-lactate dehydrogenase activity;GO:0016491//oxidoreductase activity;GO:0016616//oxidoreductase activity, acting on the CH-OH group of donors, NAD or NADP as acceptor;GO:0030060//L-malate dehydrogenase activity	GO:0006099//tricarboxylic acid cycle;GO:0006694//steroid biosynthetic process;GO:0055114//oxidation-reduction process
estExt_fgenesh1_pm.C_20477	1292	1350	1334	281	259	372	29.59	27.838	31.802	6.275	5.819	7.613	29.7433	6.569	-2.17882	6.46189e-26	2.13878e-24	--	KAF3769035.1 hypothetical protein M406DRAFT_344922 [Cryphonectria parasitica EP155]	-	-	-	-	-	-	-
fgenesh1_kg.8_460_119_1_CCBH_CCBI_EXTA	2886	2882	3246	979	1029	977	74.325	66.826	87.015	24.582	25.997	22.484	76.0553	24.3543	-1.64287	6.61244e-26	2.18247e-24	POT1	KAF3761749.1 hypothetical protein M406DRAFT_324225 [Cryphonectria parasitica EP155]	Metabolism;Metabolism;Cellular Processes;Metabolism;Metabolism;Metabolism;Metabolism;Metabolism	Global and overview maps;Global and overview maps;Transport and catabolism;Amino acid metabolism;Global and overview maps;Lipid metabolism;Lipid metabolism;Lipid metabolism	ko01100//Metabolic pathways;ko01110//Biosynthesis of secondary metabolites;ko04146//Peroxisome;ko00280//Valine, leucine and isoleucine degradation;ko01212//Fatty acid metabolism;ko00071//Fatty acid degradation;ko01040//Biosynthesis of unsaturated fatty acids;ko00592//alpha-Linolenic acid metabolism	K07513;K07513;K07513;K07513;K07513;K07513;K07513;K07513	GO:0005575//cellular_component;GO:0005622//intracellular;GO:0005623//cell;GO:0005737//cytoplasm;GO:0005739//mitochondrion;GO:0005740//mitochondrial envelope;GO:0005758//mitochondrial intermembrane space;GO:0005777//peroxisome;GO:0005782//peroxisomal matrix;GO:0031907//microbody lumen;GO:0031967//organelle envelope;GO:0031970//organelle envelope lumen;GO:0031974//membrane-enclosed lumen;GO:0031975…	GO:0003674//molecular_function;GO:0003676//nucleic acid binding;GO:0003723//RNA binding;GO:0003729//mRNA binding;GO:0003824//catalytic activity;GO:0003985//acetyl-CoA C-acetyltransferase activity;GO:0003988//acetyl-CoA C-acyltransferase activity;GO:0004315//3-oxoacyl-[acyl-carrier-protein] synthase activity;GO:0005488//binding;GO:0016408//C-acyltransferase activity;GO:0016740//transferase activit…	GO:0006082//organic acid metabolic process;GO:0006629//lipid metabolic process;GO:0006631//fatty acid metabolic process;GO:0006633//fatty acid biosynthetic process;GO:0006635//fatty acid beta-oxidation;GO:0008150//biological_process;GO:0008152//metabolic process;GO:0009056//catabolic process;GO:0009062//fatty acid catabolic process;GO:0009987//cellular process;GO:0016042//lipid catabolic process;…
fgenesh1_kg.1_143_2413_1_CCBH_CCBI_EXTA	52	159	68	1458	1399	1232	6.26	17.233	8.521	171.117	165.212	132.527	10.6713	156.285	3.87237	8.361e-26	2.75189e-24	--	KAF3769791.1 hypothetical protein M406DRAFT_320063, partial [Cryphonectria parasitica EP155]	-	-	-	-	-	-	-
gw1.11.493.1	246	295	342	47	44	44	21.521	23.236	31.143	4.009	3.776	3.44	25.3	3.74167	-2.75738	9.98524e-26	3.27733e-24	--	KAF3760050.1 hypothetical protein M406DRAFT_240277, partial [Cryphonectria parasitica EP155]	-	-	-	-	-	-	-
estExt_Genewise1Plus.C_61529	1706	3628	1770	22843	20312	21346	56.795	108.747	61.336	741.439	663.382	635.031	75.626	679.951	3.16848	1.05099e-25	3.43996e-24	SPBC3B8.06	KAF3763698.1 hypothetical protein M406DRAFT_293326 [Cryphonectria parasitica EP155]	-	-	-	-	GO:0005575//cellular_component;GO:0005622//intracellular;GO:0005623//cell;GO:0005737//cytoplasm;GO:0005783//endoplasmic reticulum;GO:0005789//endoplasmic reticulum membrane;GO:0012505//endomembrane system;GO:0016020//membrane;GO:0016021//integral component of membrane;GO:0031224//intrinsic component of membrane;GO:0031984//organelle subcompartment;GO:0042175//nuclear outer membrane-endoplasmic re…	GO:0003674//molecular_function	GO:0008150//biological_process;GO:0008361//regulation of cell size;GO:0009987//cellular process;GO:0016043//cellular component organization;GO:0032535//regulation of cellular component size;GO:0065007//biological regulation;GO:0065008//regulation of biological quality;GO:0071840//cellular component organization or biogenesis;GO:0090066//regulation of anatomical structure size
gw1.8.1178.1	650	666	827	137	120	167	40.131	37.022	53.147	8.247	7.268	9.214	43.4333	8.243	-2.39756	1.08862e-25	3.55326e-24	--	KAF3761469.1 hypothetical protein M406DRAFT_230805, partial [Cryphonectria parasitica EP155]	-	-	-	-	-	-	-
fgenesh1_pm.6_170	178	181	193	23	24	23	9.58	8.771	10.812	1.207	1.267	1.106	9.721	1.19333	-3.02611	1.30538e-25	4.24898e-24	SPAC11D3.18c	KAF3763237.1 MFS general substrate transporter [Cryphonectria parasitica EP155]	-	-	-	-	-	GO:0022857//transmembrane transporter activity	GO:0055085//transmembrane transport
fgenesh1_pg.10_239	538	349	391	47	59	67	73.185	42.745	55.364	6.233	7.874	8.144	57.098	7.417	-2.94453	1.40516e-25	4.56116e-24	--	KAF3760377.1 hypothetical protein M406DRAFT_335046 [Cryphonectria parasitica EP155]	-	-	-	-	-	-	-
gw1.2.1733.1	248	182	162	0	3	6	17.151	11.332	11.661	0	0.204	0.371	13.3813	0.191667	-6.12548	1.49805e-25	4.84933e-24	--	KAF3768769.1 hypothetical protein M406DRAFT_231285, partial [Cryphonectria parasitica EP155]	-	-	-	-	-	GO:0016491//oxidoreductase activity	GO:0055114//oxidation-reduction process
estExt_fgenesh1_kg.C_30152	2779	1795	2297	420	467	506	201.371	117.109	173.252	29.672	33.197	32.765	163.911	31.878	-2.36228	1.53109e-25	4.94268e-24	HSD17B14	KAF3766936.1 short-chain dehydrogenase/reductase SDR [Cryphonectria parasitica EP155]	-	-	-	-	-	GO:0003674//molecular_function;GO:0003824//catalytic activity;GO:0004316//3-oxoacyl-[acyl-carrier-protein] reductase (NADPH) activity;GO:0008667//2,3-dihydro-2,3-dihydroxybenzoate dehydrogenase activity;GO:0008678//2-deoxy-D-gluconate 3-dehydrogenase activity;GO:0016491//oxidoreductase activity;GO:0050662//coenzyme binding;GO:0051287//NAD binding	GO:0000272//polysaccharide catabolic process;GO:0006633//fatty acid biosynthetic process;GO:0008150//biological_process;GO:0008152//metabolic process;GO:0055114//oxidation-reduction process
estExt_fgenesh1_kg.C_10363	5730	4150	4255	1106	1055	1212	361.277	235.587	279.252	67.988	65.256	68.287	292.039	67.177	-2.12012	1.59541e-25	5.13626e-24	--	KAF3770273.1 hypothetical protein M406DRAFT_354352 [Cryphonectria parasitica EP155]	-	-	-	-	GO:0016021//integral component of membrane	GO:0003723//RNA binding;GO:0009982//pseudouridine synthase activity	GO:0001522//pseudouridine synthesis;GO:0009451//RNA modification
e_gw1.4.3011.1	2251	1400	1943	331	289	378	178.05	99.704	159.974	25.526	22.426	26.718	145.909	24.89	-2.55143	1.72354e-25	5.53364e-24	--	KAF3765809.1 hypothetical protein M406DRAFT_257892 [Cryphonectria parasitica EP155]	-	-	-	-	-	-	-
estExt_fgenesh1_kg.C_30435	8064	6363	6604	1500	1905	1879	1412.59	1003.56	1204.16	256.181	327.37	294.13	1206.77	292.56	-2.04434	2.12985e-25	6.81956e-24	--	KAF3767743.1 hypothetical protein M406DRAFT_355691 [Cryphonectria parasitica EP155]	-	-	-	-	-	-	-
estExt_Genewise1.C_51154	1536	1693	1308	259	218	350	84.381	83.739	74.795	13.872	11.749	17.182	80.9717	14.2677	-2.50467	2.13913e-25	6.83073e-24	--	KAF3764560.1 hypothetical protein M406DRAFT_278107, partial [Cryphonectria parasitica EP155]	-	-	-	-	GO:0005737//cytoplasm	GO:0008982//protein-N(PI)-phosphohistidine-sugar phosphotransferase activity	GO:0009401//phosphoenolpyruvate-dependent sugar phosphotransferase system
Crypa1.estExt_Genewise1.C_130008	5	2	1	255	738	223	0.368	0.133	0.077	18.319	53.347	14.683	0.192667	28.783	7.22297	2.52119e-25	8.02898e-24	--	KAF3760284.1 hypothetical protein M406DRAFT_85578 [Cryphonectria parasitica EP155]	-	-	-	-	-	-	-
fgenesh1_kg.1_684_CLS_3800_singleton_CP155-020F02	605	535	678	110	143	135	71.1	56.609	82.938	12.604	16.487	14.177	70.2157	14.4227	-2.28346	2.63453e-25	8.36728e-24	--	KAF3771001.1 hypothetical protein M406DRAFT_320604, partial [Cryphonectria parasitica EP155]	-	-	-	-	GO:0000794//condensed nuclear chromosome;GO:0019028//viral capsid;GO:0019031//viral envelope;GO:0033179//proton-transporting V-type ATPase, V0 domain	GO:0003677//DNA binding;GO:0003714//transcription corepressor activity;GO:0004618//phosphoglycerate kinase activity;GO:0005198//structural molecule activity;GO:0005515//protein binding;GO:0015078//hydrogen ion transmembrane transporter activity	GO:0006096//glycolytic process;GO:0007131//reciprocal meiotic recombination;GO:0009271//phage shock;GO:0051262//protein tetramerization;GO:1902600//hydrogen ion transmembrane transport
estExt_fgenesh1_pg.C_60688	129	197	171	943	747	905	7.336	10.087	10.123	52.287	41.676	45.992	9.182	46.6517	2.34505	3.03592e-25	9.61618e-24	--	KAF3763802.1 hypothetical protein M406DRAFT_352497 [Cryphonectria parasitica EP155]	-	-	-	-	-	-	-
estExt_fgenesh1_pg.C_110141	759	334	535	21	19	46	27.935	11.068	20.496	0.754	0.686	1.513	19.833	0.984333	-4.33261	3.13486e-25	9.90297e-24	--	KAF3760023.1 hypothetical protein M406DRAFT_353975 [Cryphonectria parasitica EP155]	-	-	-	-	-	-	-
estExt_Genewise1Plus.C_81406	931	1255	1012	4093	3756	3989	23.165	28.116	26.211	99.293	91.684	88.695	25.8307	93.224	1.85162	3.8648e-25	1.21762e-23	SPAC167.07c	KAF3761795.1 hypothetical protein M406DRAFT_295495 [Cryphonectria parasitica EP155]	-	-	-	-	GO:0000502//proteasome complex;GO:0005575//cellular_component;GO:0005622//intracellular;GO:0005623//cell;GO:0005634//nucleus;GO:0005737//cytoplasm;GO:0032991//macromolecular complex;GO:0043226//organelle;GO:0043227//membrane-bounded organelle;GO:0043229//intracellular organelle;GO:0043231//intracellular membrane-bounded organelle;GO:0044424//intracellular part;GO:0044464//cell part;GO:1902494//ca…	GO:0003674//molecular_function;GO:0003824//catalytic activity;GO:0004842//ubiquitin-protein transferase activity;GO:0005488//binding;GO:0005515//protein binding;GO:0008270//zinc ion binding;GO:0016740//transferase activity;GO:0019787//ubiquitin-like protein transferase activity;GO:0019899//enzyme binding;GO:0031624//ubiquitin conjugating enzyme binding;GO:0034450//ubiquitin-ubiquitin ligase activ…	GO:0000003//reproduction;GO:0000209//protein polyubiquitination;GO:0006464//cellular protein modification process;GO:0006508//proteolysis;GO:0006511//ubiquitin-dependent protein catabolic process;GO:0006807//nitrogen compound metabolic process;GO:0006950//response to stress;GO:0007049//cell cycle;GO:0008150//biological_process;GO:0008152//metabolic process;GO:0009056//catabolic process;GO:0009057…
Crypa1.estExt_fgenesh1_kg.C_20464	793	874	857	212	238	254	59.374	58.918	66.79	15.476	17.481	16.994	61.694	16.6503	-1.88958	4.22051e-25	1.32614e-23	--	KAF3766264.1 hypothetical protein M406DRAFT_101632 [Cryphonectria parasitica EP155]	-	-	-	-	-	-	-
fgenesh1_pm.5_734	943	809	1212	214	199	198	47.356	36.579	63.354	10.478	9.804	8.885	49.0963	9.72233	-2.33624	4.4114e-25	1.38243e-23	--	KAF3765012.1 FAD dependent oxidoreductase [Cryphonectria parasitica EP155]	-	-	-	-	GO:0009331//glycerol-3-phosphate dehydrogenase complex	GO:0003824//catalytic activity;GO:0004368//glycerol-3-phosphate dehydrogenase activity;GO:0004729//oxygen-dependent protoporphyrinogen oxidase activity;GO:0016491//oxidoreductase activity;GO:0016647//oxidoreductase activity, acting on the CH-NH group of donors, oxygen as acceptor	GO:0006071//glycerol metabolic process;GO:0006744//ubiquinone biosynthetic process;GO:0006779//porphyrin-containing compound biosynthetic process;GO:0009228//thiamine biosynthetic process;GO:0055114//oxidation-reduction process
estExt_Genewise1.C_41093	2593	2218	2810	750	770	706	124.815	96.127	140.793	35.198	36.361	30.368	120.578	33.9757	-1.8274	6.33796e-25	1.98091e-23	xyd1	KAF3765806.1 NAD(P)-binding protein [Cryphonectria parasitica EP155]	Metabolism;Metabolism	Global and overview maps;Carbohydrate metabolism	ko01100//Metabolic pathways;ko00040//Pentose and glucuronate interconversions	K00078;K00078	GO:0043190//ATP-binding cassette (ABC) transporter complex	GO:0016491//oxidoreductase activity;GO:0022857//transmembrane transporter activity;GO:0050112//inositol 2-dehydrogenase activity;GO:0050661//NADP binding	GO:0019310//inositol catabolic process;GO:0055085//transmembrane transport;GO:0055114//oxidation-reduction process
Crypa1.fgenesh1_pm.C_scaffold_1000513	868	864	845	240	278	250	37.968	34.027	38.473	10.235	11.929	9.772	36.8227	10.6453	-1.79037	7.10054e-25	2.21338e-23	AAE7	KAF3770204.1 hypothetical protein M406DRAFT_59276 [Cryphonectria parasitica EP155]	-	-	-	-	-	GO:0003987//acetate-CoA ligase activity;GO:0008668//(2,3-dihydroxybenzoyl)adenylate synthase activity;GO:0008756//o-succinylbenzoate-CoA ligase activity;GO:0030729//acetoacetate-CoA ligase activity;GO:0047473//D-alanine-poly(phosphoribitol) ligase activity;GO:0050218//propionate-CoA ligase activity	GO:0009234//menaquinone biosynthetic process;GO:0019287//isopentenyl diphosphate biosynthetic process, mevalonate pathway;GO:0019290//siderophore biosynthetic process;GO:0019350//teichoic acid biosynthetic process;GO:0019427//acetyl-CoA biosynthetic process from acetate
Crypa1.e_gw1.4.71.1	960	1040	1217	302	282	285	22.55	21.995	29.756	6.916	6.498	5.982	24.767	6.46533	-1.93762	7.32557e-25	2.2775e-23	LAC4	KAF3764315.1 family 2 glycoside hydrolase [Cryphonectria parasitica EP155]	Metabolism;Metabolism;Metabolism;Metabolism	Global and overview maps;Lipid metabolism;Carbohydrate metabolism;Glycan biosynthesis and metabolism	ko01100//Metabolic pathways;ko00600//Sphingolipid metabolism;ko00052//Galactose metabolism;ko00511//Other glycan degradation	K01190;K01190;K01190;K01190	GO:0009341//beta-galactosidase complex	GO:0004553//hydrolase activity, hydrolyzing O-glycosyl compounds;GO:0004565//beta-galactosidase activity	GO:0005975//carbohydrate metabolic process
estExt_fgenesh1_kg.C_10593	3328	3211	3370	1233	1230	1210	202.11	175.575	213.032	73.006	73.281	65.665	196.906	70.6507	-1.47873	7.52581e-25	2.3336e-23	--	KAF3770801.1 HAD-like protein [Cryphonectria parasitica EP155]	-	-	-	-	-	GO:0008801//beta-phosphoglucomutase activity;GO:0008967//phosphoglycolate phosphatase activity;GO:0016616//oxidoreductase activity, acting on the CH-OH group of donors, NAD or NADP as acceptor;GO:0016787//hydrolase activity;GO:0016827//hydrolase activity, acting on acid carbon-phosphorus bonds;GO:0018784//(S)-2-haloacid dehalogenase activity;GO:0051287//NAD binding	GO:0006805//xenobiotic metabolic process;GO:0008152//metabolic process;GO:0009636//response to toxic substance;GO:0009853//photorespiration;GO:0019635//2-aminoethylphosphonate catabolic process;GO:0019636//phosphonoacetate metabolic process;GO:0019700//organic phosphonate catabolic process;GO:0043094//cellular metabolic compound salvage;GO:0046352//disaccharide catabolic process;GO:0055114//oxida…
estExt_fgenesh1_pg.C_30014	414	1720	526	18390	25599	23648	17.226	64.437	22.782	746.046	1044.95	879.294	34.815	890.096	4.67618	8.36823e-25	2.588e-23	hpm9	KAF3766646.1 FAD-binding domain-containing protein [Cryphonectria parasitica EP155]	-	-	-	-	-	GO:0016491//oxidoreductase activity;GO:0050660//flavin adenine dinucleotide binding	GO:0055114//oxidation-reduction process
estExt_fgenesh1_pg.C_10229	523	405	418	48	49	83	41.501	28.935	34.526	3.714	3.814	5.885	34.9873	4.471	-2.96816	9.88842e-25	3.05014e-23	cctP	KAF3769663.1 hypothetical protein M406DRAFT_348825 [Cryphonectria parasitica EP155]	-	-	-	-	-	-	GO:0043386//mycotoxin biosynthetic process
Crypa1.estExt_fgenesh1_pg.C_20153	928	1021	877	183	152	238	38.165	37.806	37.543	7.338	6.132	8.747	37.838	7.40567	-2.35313	1.00227e-24	3.08347e-23	--	KAF3765435.1 hypothetical protein M406DRAFT_105820 [Cryphonectria parasitica EP155]	-	-	-	-	-	-	-
estExt_fgenesh1_kg.C_40009	2	5	0	154	228	223	0.287	0.645	0	21.528	32.071	28.573	0.310667	27.3907	6.46217	1.14611e-24	3.51683e-23	--	KAF3765272.1 hypothetical protein M406DRAFT_355853 [Cryphonectria parasitica EP155]	-	-	-	-	-	-	-
Crypa1.fgenesh1_pm.C_scaffold_9000141	557	473	531	138	113	116	40.679	31.102	40.366	9.826	8.096	7.57	37.3823	8.49733	-2.13727	1.29706e-24	3.96969e-23	TMP1	KAF3761526.1 hypothetical protein M406DRAFT_64741 [Cryphonectria parasitica EP155]	Metabolism;Metabolism;Metabolism	Global and overview maps;Nucleotide metabolism;Metabolism of cofactors and vitamins	ko01100//Metabolic pathways;ko00240//Pyrimidine metabolism;ko00670//One carbon pool by folate	K00560;K00560;K00560	GO:0005575//cellular_component;GO:0005622//intracellular;GO:0005623//cell;GO:0005634//nucleus;GO:0005730//nucleolus;GO:0005737//cytoplasm;GO:0005739//mitochondrion;GO:0005740//mitochondrial envelope;GO:0005743//mitochondrial inner membrane;GO:0005759//mitochondrial matrix;GO:0005829//cytosol;GO:0016020//membrane;GO:0019866//organelle inner membrane;GO:0031090//organelle membrane;GO:0031966//mitoc…	GO:0000166//nucleotide binding;GO:0000900//translation repressor activity, nucleic acid binding;GO:0003674//molecular_function;GO:0003676//nucleic acid binding;GO:0003723//RNA binding;GO:0003729//mRNA binding;GO:0003824//catalytic activity;GO:0004146//dihydrofolate reductase activity;GO:0004633//phosphopantothenoylcysteine decarboxylase activity;GO:0004799//thymidylate synthase activity;GO:000485…	GO:0000082//G1/S transition of mitotic cell cycle;GO:0000083//regulation of transcription involved in G1/S transition of mitotic cell cycle;GO:0000278//mitotic cell cycle;GO:0001101//response to acid chemical;GO:0001501//skeletal system development;GO:0001889//liver development;GO:0002064//epithelial cell development;GO:0002065//columnar/cuboidal epithelial cell differentiation;GO:0002066//column…
estExt_fgenesh1_pg.C_10800	2260	2299	2737	670	707	771	106.172	97.242	133.84	30.688	32.584	32.367	112.418	31.8797	-1.81816	1.50162e-24	4.58383e-23	NCF2	KAF3770286.1 NADPH oxidase regulator NoxR [Cryphonectria parasitica EP155]	-	-	-	-	GO:0005575//cellular_component;GO:0005622//intracellular;GO:0005623//cell;GO:0005737//cytoplasm;GO:0005829//cytosol;GO:0044424//intracellular part;GO:0044444//cytoplasmic part;GO:0044464//cell part	GO:0003674//molecular_function;GO:0005515//protein binding;GO:0008047//enzyme activator activity;GO:0016176//superoxide-generating NADPH oxidase activator activity;GO:0030234//enzyme regulator activity;GO:0042802//identical protein binding;GO:0098772//molecular function regulator	GO:0006801//superoxide metabolic process;GO:0008150//biological_process;GO:0008152//metabolic process;GO:0009987//cellular process;GO:0043085//positive regulation of catalytic activity;GO:0044093//positive regulation of molecular function;GO:0044237//cellular metabolic process;GO:0050790//regulation of catalytic activity;GO:0065007//biological regulation;GO:0065009//regulation of molecular functi…
fgenesh1_pm.7_587	386	220	183	1	3	2	22.02	11.3	10.866	0.056	0.168	0.102	14.7287	0.108667	-7.08257	1.64671e-24	5.01373e-23	aspB	KAF3762820.1 FAD/NAD(P)-binding domain-containing protein [Cryphonectria parasitica EP155]	-	-	-	-	GO:0009331//glycerol-3-phosphate dehydrogenase complex;GO:0009342//glutamate synthase complex (NADPH)	GO:0000104//succinate dehydrogenase activity;GO:0003824//catalytic activity;GO:0004148//dihydrolipoyl dehydrogenase activity;GO:0004355//glutamate synthase (NADPH) activity;GO:0004368//glycerol-3-phosphate dehydrogenase activity;GO:0004791//thioredoxin-disulfide reductase activity;GO:0015036//disulfide oxidoreductase activity;GO:0016166//phytoene dehydrogenase activity;GO:0016491//oxidoreductase …	GO:0006071//glycerol metabolic process;GO:0006096//glycolytic process;GO:0006099//tricarboxylic acid cycle;GO:0006537//glutamate biosynthetic process;GO:0006744//ubiquinone biosynthetic process;GO:0006790//sulfur compound metabolic process;GO:0009060//aerobic respiration;GO:0009061//anaerobic respiration;GO:0009228//thiamine biosynthetic process;GO:0009236//cobalamin biosynthetic process;GO:00159…
fgenesh1_kg.2_147_1517_1_CCBH_CCBI_EXTA	2334	1643	2438	482	484	482	117.052	74.187	127.268	23.568	23.812	21.601	106.169	22.9937	-2.20705	1.71658e-24	5.21301e-23	--	KAF3768695.1 hypothetical protein M406DRAFT_320958 [Cryphonectria parasitica EP155]	-	-	-	-	-	-	-
estExt_Genewise1.C_91173	1741	2150	2169	476	533	592	90.935	101.108	117.924	24.24	27.311	27.631	103.322	26.394	-1.96887	2.08244e-24	6.3078e-23	--	KAF3760929.1 hypothetical protein M406DRAFT_282802 [Cryphonectria parasitica EP155]	-	-	-	-	-	-	-
Crypa1.estExt_Genewise1.C_100444	110	329	89	3869	4043	2923	1.063	2.864	0.896	36.466	38.343	25.251	1.60767	33.3533	4.37479	2.17049e-24	6.55766e-23	gloL	KAF3763946.1 hypothetical protein M406DRAFT_85351 [Cryphonectria parasitica EP155]	-	-	-	-	-	GO:0003985//acetyl-CoA C-acetyltransferase activity;GO:0004024//alcohol dehydrogenase activity, zinc-dependent;GO:0004314//[acyl-carrier-protein] S-malonyltransferase activity;GO:0004316//3-oxoacyl-[acyl-carrier-protein] reductase (NADPH) activity;GO:0008168//methyltransferase activity;GO:0008170//N-methyltransferase activity;GO:0008171//O-methyltransferase activity;GO:0008270//zinc ion binding;G…	GO:0006113//fermentation;GO:0006567//threonine catabolic process;GO:0006631//fatty acid metabolic process;GO:0006633//fatty acid biosynthetic process;GO:0006744//ubiquinone biosynthetic process;GO:0008152//metabolic process;GO:0008299//isoprenoid biosynthetic process;GO:0009102//biotin biosynthetic process;GO:0009404//toxin metabolic process;GO:0010127//mycothiol-dependent detoxification;GO:00160…
Crypa1.estExt_fgenesh1_pg.C_21028	301	176	392	10	1	12	12.975	6.831	17.589	0.42	0.042	0.462	12.465	0.308	-5.33881	2.19567e-24	6.61676e-23	FUC1	KAF3766425.1 family 29 glycoside hydrolase [Cryphonectria parasitica EP155]	Metabolism	Glycan biosynthesis and metabolism	ko00511//Other glycan degradation	K01206	GO:0005575//cellular_component;GO:0005576//extracellular region;GO:0005622//intracellular;GO:0005623//cell;GO:0005737//cytoplasm;GO:0005773//vacuole;GO:0043226//organelle;GO:0043227//membrane-bounded organelle;GO:0043229//intracellular organelle;GO:0043231//intracellular membrane-bounded organelle;GO:0044424//intracellular part;GO:0044444//cytoplasmic part;GO:0044464//cell part;GO:0048046//apopla…	GO:0003674//molecular_function;GO:0003824//catalytic activity;GO:0004553//hydrolase activity, hydrolyzing O-glycosyl compounds;GO:0004560//alpha-L-fucosidase activity;GO:0015928//fucosidase activity;GO:0016787//hydrolase activity;GO:0016798//hydrolase activity, acting on glycosyl bonds	GO:0005975//carbohydrate metabolic process;GO:0006516//glycoprotein catabolic process;GO:0006807//nitrogen compound metabolic process;GO:0008150//biological_process;GO:0008152//metabolic process;GO:0009056//catabolic process;GO:0009057//macromolecule catabolic process;GO:0009100//glycoprotein metabolic process;GO:0009987//cellular process;GO:0019538//protein metabolic process;GO:0030163//protein …
estExt_fgenesh1_kg.C_40467	616	559	570	146	170	150	59.111	48.297	56.935	13.659	16.004	12.863	54.781	14.1753	-1.95029	2.33121e-24	7.00731e-23	--	KAF3766331.1 hypothetical protein M406DRAFT_356287 [Cryphonectria parasitica EP155]	-	-	-	-	-	-	-
fgenesh1_pm.9_318	1635	1902	1317	5994	7153	7405	103	107.881	86.36	368.15	442.064	416.859	99.0803	409.024	2.04552	2.46125e-24	7.37936e-23	cyp41	KAF3760840.1 hypothetical protein M406DRAFT_343009 [Cryphonectria parasitica EP155]	-	-	-	-	GO:0005575//cellular_component;GO:0005622//intracellular;GO:0005623//cell;GO:0005737//cytoplasm;GO:0005829//cytosol;GO:0032991//macromolecular complex;GO:0044424//intracellular part;GO:0044444//cytoplasmic part;GO:0044464//cell part	GO:0003674//molecular_function;GO:0003755//peptidyl-prolyl cis-trans isomerase activity;GO:0003824//catalytic activity;GO:0005488//binding;GO:0005515//protein binding;GO:0016853//isomerase activity;GO:0016859//cis-trans isomerase activity;GO:0043021//ribonucleoprotein complex binding;GO:0043022//ribosome binding;GO:0044877//macromolecular complex binding;GO:0051082//unfolded protein binding	GO:0000003//reproduction;GO:0000413//protein peptidyl-prolyl isomerization;GO:0003006//developmental process involved in reproduction;GO:0006457//protein folding;GO:0006464//cellular protein modification process;GO:0006807//nitrogen compound metabolic process;GO:0007275//multicellular organism development;GO:0008150//biological_process;GO:0008152//metabolic process;GO:0009791//post-embryonic deve…
e_gw1.4.2973.1	217	199	263	30	34	33	17.001	14.038	21.448	2.292	2.613	2.31	17.4957	2.405	-2.86289	2.60253e-24	7.78314e-23	mug14	KAF3766116.1 arad-like aldolase/epimerase [Cryphonectria parasitica EP155]	-	-	-	-	-	GO:0008738//L-fuculose-phosphate aldolase activity;GO:0008742//L-ribulose-phosphate 4-epimerase activity;GO:0016835//carbon-oxygen lyase activity	GO:0019509//L-methionine biosynthetic process from methylthioadenosine;GO:0019568//arabinose catabolic process;GO:0042355//L-fucose catabolic process
Crypa1.gw1.2.1987.1	874	614	542	102	97	125	145.223	91.856	93.742	16.524	15.812	18.56	110.274	16.9653	-2.70043	2.75015e-24	8.20381e-23	--	KAF3765988.1 hypothetical protein M406DRAFT_29197, partial [Cryphonectria parasitica EP155]	-	-	-	-	-	-	-
e_gw1.2.2752.1	1702	2707	3229	383	437	395	86.525	123.904	170.868	18.983	21.794	17.944	127.099	19.5737	-2.69897	3.52008e-24	1.0474e-22	--	KAF3768207.1 hypothetical protein M406DRAFT_250614 [Cryphonectria parasitica EP155]	-	-	-	-	GO:0016020//membrane	GO:0015087//cobalt ion transmembrane transporter activity;GO:0015095//magnesium ion transmembrane transporter activity;GO:0046873//metal ion transmembrane transporter activity	GO:0006824//cobalt ion transport;GO:0015693//magnesium ion transport;GO:0030001//metal ion transport;GO:0055085//transmembrane transport
MSTRG.3091	979	819	847	189	190	248	90.44	68.12	81.446	17.023	17.219	20.473	80.002	18.2383	-2.13306	4.3877e-24	1.30227e-22	--	-	-	-	-	-	GO:0005737//cytoplasm	GO:0003824//catalytic activity	GO:0008150//biological_process
Crypa1.estExt_fgenesh1_pm.C_150006	4725	3160	6368	317	327	635	130.948	78.85	183.7	8.565	8.89	15.726	131.166	11.0603	-3.56793	4.97878e-24	1.47399e-22	Os01g0624000	KAF3761307.1 hypothetical protein M406DRAFT_100328 [Cryphonectria parasitica EP155]	Metabolism;Metabolism	Global and overview maps;Lipid metabolism	ko01100//Metabolic pathways;ko00600//Sphingolipid metabolism	K12349;K12349	GO:0000139//Golgi membrane;GO:0005575//cellular_component;GO:0005576//extracellular region;GO:0005622//intracellular;GO:0005623//cell;GO:0005737//cytoplasm;GO:0005783//endoplasmic reticulum;GO:0005789//endoplasmic reticulum membrane;GO:0005794//Golgi apparatus;GO:0005886//plasma membrane;GO:0005887//integral component of plasma membrane;GO:0012505//endomembrane system;GO:0016020//membrane;GO:0016…	GO:0003674//molecular_function;GO:0003824//catalytic activity;GO:0005488//binding;GO:0005509//calcium ion binding;GO:0008270//zinc ion binding;GO:0016787//hydrolase activity;GO:0016810//hydrolase activity, acting on carbon-nitrogen (but not peptide) bonds;GO:0016811//hydrolase activity, acting on carbon-nitrogen (but not peptide) bonds, in linear amides;GO:0017040//ceramidase activity;GO:0043167/…	GO:0001505//regulation of neurotransmitter levels;GO:0001894//tissue homeostasis;GO:0001895//retina homeostasis;GO:0006066//alcohol metabolic process;GO:0006629//lipid metabolic process;GO:0006643//membrane lipid metabolic process;GO:0006665//sphingolipid metabolic process;GO:0006670//sphingosine metabolic process;GO:0006672//ceramide metabolic process;GO:0006807//nitrogen compound metabolic proc…
estExt_Genewise1Plus.C_33011	1073	916	1120	275	260	309	49.654	38.165	53.949	12.407	11.803	12.778	47.256	12.3293	-1.9384	5.08384e-24	1.50132e-22	EAPA	KAF3767941.1 acid protease [Cryphonectria parasitica EP155]	-	-	-	-	GO:0005575//cellular_component;GO:0005576//extracellular region	GO:0003674//molecular_function;GO:0003824//catalytic activity;GO:0004175//endopeptidase activity;GO:0004190//aspartic-type endopeptidase activity;GO:0008233//peptidase activity;GO:0016787//hydrolase activity;GO:0070001//aspartic-type peptidase activity;GO:0070011//peptidase activity, acting on L-amino acid peptides	GO:0006508//proteolysis;GO:0006807//nitrogen compound metabolic process;GO:0008150//biological_process;GO:0008152//metabolic process;GO:0009405//pathogenesis;GO:0019538//protein metabolic process;GO:0043170//macromolecule metabolic process;GO:0044238//primary metabolic process;GO:0044419//interspecies interaction between organisms;GO:0051704//multi-organism process;GO:0071704//organic substance m…
fgenesh1_pg.9_4	689	458	720	115	94	107	23.924	14.319	26.023	3.893	3.202	3.32	21.422	3.47167	-2.62539	5.36848e-24	1.58142e-22	--	KAF3760442.1 hypothetical protein M406DRAFT_334080 [Cryphonectria parasitica EP155]	-	-	-	-	-	-	-
Crypa1.e_gw1.14.195.1	34	111	31	1038	1102	1212	3.933	11.562	3.733	117.08	125.071	125.298	6.40933	122.483	4.25626	5.47904e-24	1.60996e-22	azr	KAF3769275.1 hypothetical protein M406DRAFT_52414 [Cryphonectria parasitica EP155]	-	-	-	-	-	GO:0016491//oxidoreductase activity	-
estExt_fgenesh1_pg.C_70456	1329	922	1252	258	231	278	105.233	65.732	103.191	19.918	17.944	19.671	91.3853	19.1777	-2.25254	5.9565e-24	1.74591e-22	fahd2	KAF3762555.1 hypothetical protein M406DRAFT_352821 [Cryphonectria parasitica EP155]	-	-	-	-	GO:0015627//type II protein secretion system complex	GO:0003824//catalytic activity;GO:0004334//fumarylacetoacetase activity	GO:0006559//L-phenylalanine catabolic process;GO:0006572//tyrosine catabolic process;GO:0015628//protein secretion by the type II secretion system
estExt_Genewise1Plus.C_12823	378	478	266	1959	1964	2156	38.198	43.49	27.979	193.005	194.699	194.688	36.5557	194.131	2.40886	7.38996e-24	2.16069e-22	--	KAF3770644.1 Nitroreductase [Cryphonectria parasitica EP155]	-	-	-	-	-	-	-
estExt_fgenesh1_kg.C_20191	2774	2179	2593	584	577	743	153.527	108.581	149.38	31.512	31.328	36.746	137.163	33.1953	-2.04684	7.54049e-24	2.19925e-22	NIPSNAP1	KAF3768792.1 NIPSNAP-domain-containing protein [Cryphonectria parasitica EP155]	-	-	-	-	GO:0005575//cellular_component;GO:0005622//intracellular;GO:0005623//cell;GO:0005737//cytoplasm;GO:0005739//mitochondrion;GO:0043226//organelle;GO:0043227//membrane-bounded organelle;GO:0043229//intracellular organelle;GO:0043231//intracellular membrane-bounded organelle;GO:0044424//intracellular part;GO:0044444//cytoplasmic part;GO:0044464//cell part	GO:0003674//molecular_function;GO:0003824//catalytic activity;GO:0016787//hydrolase activity;GO:0016788//hydrolase activity, acting on ester bonds;GO:0016791//phosphatase activity;GO:0042578//phosphoric ester hydrolase activity	GO:0006793//phosphorus metabolic process;GO:0006796//phosphate-containing compound metabolic process;GO:0008150//biological_process;GO:0008152//metabolic process;GO:0009987//cellular process;GO:0016311//dephosphorylation;GO:0044237//cellular metabolic process
e_gw1.3.887.1	143	124	137	5	3	9	13.41	10.47	13.373	0.457	0.276	0.754	12.4177	0.495667	-4.64688	8.24589e-24	2.39905e-22	SSDG_01120	KAF3766767.1 terpenoid synthase, partial [Cryphonectria parasitica EP155]	-	-	-	-	-	GO:0000287//magnesium ion binding;GO:0010333//terpene synthase activity;GO:0016829//lyase activity;GO:0050661//NADP binding	-
estExt_fgenesh1_kg.C_90346	1222	1062	1428	308	343	315	141.373	110.621	171.963	34.741	38.929	32.565	141.319	35.4117	-1.99666	8.56042e-24	2.48442e-22	--	KAF3761179.1 hypothetical protein M406DRAFT_358505 [Cryphonectria parasitica EP155]	-	-	-	-	GO:0005576//extracellular region;GO:0005887//integral component of plasma membrane;GO:0055052//ATP-binding cassette (ABC) transporter complex, substrate-binding subunit-containing	GO:0003824//catalytic activity;GO:0008289//lipid binding;GO:0015416//organic phosphonate transmembrane-transporting ATPase activity	GO:0006869//lipid transport;GO:0015716//organic phosphonate transport;GO:0042157//lipoprotein metabolic process;GO:0071793//bacillithiol biosynthetic process
fgenesh1_pg.9_246	2	2	3	227	142	364	0.146	0.131	0.227	16.116	10.144	23.685	0.168	16.6483	6.63077	8.94215e-24	2.58883e-22	AO090005000447	KAF3760695.1 amidohydrolase 2 [Cryphonectria parasitica EP155]	-	-	-	-	-	GO:0003674//molecular_function;GO:0003824//catalytic activity;GO:0016787//hydrolase activity;GO:0016829//lyase activity;GO:0016830//carbon-carbon lyase activity;GO:0016831//carboxy-lyase activity;GO:0050150//o-pyrocatechuate decarboxylase activity	GO:0006082//organic acid metabolic process;GO:0006725//cellular aromatic compound metabolic process;GO:0008150//biological_process;GO:0008152//metabolic process;GO:0009056//catabolic process;GO:0009987//cellular process;GO:0016054//organic acid catabolic process;GO:0016999//antibiotic metabolic process;GO:0017001//antibiotic catabolic process;GO:0017144//drug metabolic process;GO:0018874//benzoat…
Crypa1.fgenesh1_pm.C_scaffold_9000075	253	117	310	6	9	7	26.883	11.193	34.287	0.622	0.938	0.665	24.121	0.741667	-5.02337	1.05535e-23	3.04785e-22	OBAP1B	KAF3761425.1 hypothetical protein M406DRAFT_64675 [Cryphonectria parasitica EP155]	-	-	-	-	-	-	-
estExt_fgenesh1_kg.C_110065	1451	543	1369	66	86	101	77.144	25.993	75.762	3.421	4.486	4.798	59.633	4.235	-3.81568	1.07964e-23	3.11038e-22	--	KAF3760027.1 hypothetical protein M406DRAFT_358686 [Cryphonectria parasitica EP155]	-	-	-	-	-	-	-
fgenesh1_kg.4_497_3793_0_CCBI1700.g1_CCBH_CCBI_EXTA	484	428	370	68	57	91	53.654	42.719	42.694	7.349	6.199	9.015	46.3557	7.521	-2.62375	1.41525e-23	4.06729e-22	--	KAF3766384.1 hypothetical protein M406DRAFT_322358 [Cryphonectria parasitica EP155]	-	-	-	-	-	GO:0005515//protein binding;GO:0016984//ribulose-bisphosphate carboxylase activity	GO:0015977//carbon fixation
estExt_fgenesh1_pg.C_30132	1897	2125	2377	591	436	564	56.313	56.796	73.449	17.105	12.697	14.961	62.186	14.921	-2.05925	1.42082e-23	4.07337e-22	--	KAF3766777.1 hypothetical protein M406DRAFT_350250 [Cryphonectria parasitica EP155]	-	-	-	-	-	-	-
fgenesh1_kg.2_445_546_1_CCBH_CCBI_EXTA	1282	1170	2240	242	199	197	44.329	36.425	80.622	8.158	6.75	6.087	53.792	6.99833	-2.94231	1.56389e-23	4.47266e-22	--	KAF3769339.1 hypothetical protein M406DRAFT_321256 [Cryphonectria parasitica EP155]	-	-	-	-	GO:0005886//plasma membrane	GO:0004016//adenylate cyclase activity	GO:0006171//cAMP biosynthetic process
estExt_fgenesh1_kg.C_50357	16661	11772	13440	3784	3495	3908	609.588	387.795	511.853	134.982	125.447	127.772	503.079	129.4	-1.95894	1.88294e-23	5.37207e-22	fyu1	KAF3764947.1 hypothetical protein M406DRAFT_356743 [Cryphonectria parasitica EP155]	Metabolism;Metabolism;Metabolism;Metabolism;Metabolism;Metabolism	Global and overview maps;Global and overview maps;Carbohydrate metabolism;Carbohydrate metabolism;Carbohydrate metabolism;Carbohydrate metabolism	ko01100//Metabolic pathways;ko01110//Biosynthesis of secondary metabolites;ko00500//Starch and sucrose metabolism;ko00520//Amino sugar and nucleotide sugar metabolism;ko00040//Pentose and glucuronate interconversions;ko00052//Galactose metabolism	K00963;K00963;K00963;K00963;K00963;K00963	GO:0005575//cellular_component;GO:0005576//extracellular region;GO:0005618//cell wall;GO:0005622//intracellular;GO:0005623//cell;GO:0005737//cytoplasm;GO:0005829//cytosol;GO:0005886//plasma membrane;GO:0009277//fungal-type cell wall;GO:0009986//cell surface;GO:0010494//cytoplasmic stress granule;GO:0016020//membrane;GO:0030312//external encapsulating structure;GO:0030445//yeast-form cell wall;GO:…	GO:0000166//nucleotide binding;GO:0003674//molecular_function;GO:0003824//catalytic activity;GO:0003983//UTP:glucose-1-phosphate uridylyltransferase activity;GO:0005488//binding;GO:0005515//protein binding;GO:0005536//glucose binding;GO:0016740//transferase activity;GO:0016772//transferase activity, transferring phosphorus-containing groups;GO:0016779//nucleotidyltransferase activity;GO:0019103//…	GO:0000271//polysaccharide biosynthetic process;GO:0005975//carbohydrate metabolic process;GO:0005976//polysaccharide metabolic process;GO:0005977//glycogen metabolic process;GO:0005978//glycogen biosynthetic process;GO:0005984//disaccharide metabolic process;GO:0005991//trehalose metabolic process;GO:0005992//trehalose biosynthetic process;GO:0006011//UDP-glucose metabolic process;GO:0006065//UD…
estExt_Genewise1Plus.C_31337	504	761	448	2809	2955	3309	34.661	47.12	32.07	188.343	199.363	203.353	37.9503	197.02	2.37616	2.05594e-23	5.8515e-22	CHIP	KAF3767252.1 U-box-domain-containing protein [Cryphonectria parasitica EP155]	Genetic Information Processing;Genetic Information Processing	Folding, sorting and degradation;Folding, sorting and degradation	ko04141//Protein processing in endoplasmic reticulum;ko04120//Ubiquitin mediated proteolysis	K09561;K09561	GO:0000151//ubiquitin ligase complex;GO:0005575//cellular_component;GO:0005622//intracellular;GO:0005623//cell;GO:0005634//nucleus;GO:0005654//nucleoplasm;GO:0005737//cytoplasm;GO:0005783//endoplasmic reticulum;GO:0005829//cytosol;GO:0012505//endomembrane system;GO:0016234//inclusion body;GO:0030016//myofibril;GO:0030017//sarcomere;GO:0030018//Z disc;GO:0031371//ubiquitin conjugating enzyme compl…	GO:0001664//G-protein coupled receptor binding;GO:0003674//molecular_function;GO:0003677//DNA binding;GO:0003824//catalytic activity;GO:0004842//ubiquitin-protein transferase activity;GO:0005102//receptor binding;GO:0005488//binding;GO:0005515//protein binding;GO:0016740//transferase activity;GO:0019787//ubiquitin-like protein transferase activity;GO:0019899//enzyme binding;GO:0019900//kinase bin…	GO:0000003//reproduction;GO:0000209//protein polyubiquitination;GO:0001101//response to acid chemical;GO:0001666//response to hypoxia;GO:0002931//response to ischemia;GO:0006139//nucleobase-containing compound metabolic process;GO:0006259//DNA metabolic process;GO:0006281//DNA repair;GO:0006310//DNA recombination;GO:0006457//protein folding;GO:0006464//cellular protein modification process;GO:000…
estExt_fgenesh1_pm.C_60535	597	865	503	3904	3202	3388	25.885	33.768	22.701	165.034	136.199	131.27	27.4513	144.168	2.3928	2.08501e-23	5.91991e-22	dtxS4	KAF3763814.1 PLP-dependent transferase [Cryphonectria parasitica EP155]	Metabolism;Metabolism;Metabolism;Metabolism;Metabolism;Metabolism	Global and overview maps;Global and overview maps;Amino acid metabolism;Metabolism of other amino acids;Carbohydrate metabolism;Metabolism of other amino acids	ko01100//Metabolic pathways;ko01110//Biosynthesis of secondary metabolites;ko00250//Alanine, aspartate and glutamate metabolism;ko00410//beta-Alanine metabolism;ko00650//Butanoate metabolism;ko00430//Taurine and hypotaurine metabolism	K01580;K01580;K01580;K01580;K01580;K01580	GO:0005575//cellular_component;GO:0005622//intracellular;GO:0005623//cell;GO:0005737//cytoplasm;GO:0008021//synaptic vesicle;GO:0012505//endomembrane system;GO:0030133//transport vesicle;GO:0030424//axon;GO:0031410//cytoplasmic vesicle;GO:0031982//vesicle;GO:0036477//somatodendritic compartment;GO:0042995//cell projection;GO:0043005//neuron projection;GO:0043025//neuronal cell body;GO:0043204//pe…	GO:0003674//molecular_function;GO:0003824//catalytic activity;GO:0004351//glutamate decarboxylase activity;GO:0004837//tyrosine decarboxylase activity;GO:0005488//binding;GO:0008144//drug binding;GO:0016829//lyase activity;GO:0016830//carbon-carbon lyase activity;GO:0016831//carboxy-lyase activity;GO:0019842//vitamin binding;GO:0030170//pyridoxal phosphate binding;GO:0036094//small molecule bindi…	GO:0001505//regulation of neurotransmitter levels;GO:0006082//organic acid metabolic process;GO:0006520//cellular amino acid metabolic process;GO:0006572//tyrosine catabolic process;GO:0006807//nitrogen compound metabolic process;GO:0007154//cell communication;GO:0007267//cell-cell signaling;GO:0007268//synaptic transmission;GO:0008150//biological_process;GO:0008152//metabolic process;GO:0008652/…
estExt_fgenesh1_kg.C_80033	10393	7569	8109	2076	1645	2263	345.224	226.368	280.374	67.232	53.605	67.172	283.989	62.6697	-2.17999	2.24043e-23	6.3459e-22	--	KAF3761294.1 hypothetical protein M406DRAFT_357673 [Cryphonectria parasitica EP155]	-	-	-	-	-	-	-
e_gw1.7.111.1	1327	1490	1567	420	308	396	40.065	40.504	49.247	12.363	9.123	10.684	43.272	10.7233	-2.01268	2.43019e-23	6.86689e-22	mcm7	KAF3762564.1 MCM-domain-containing protein [Cryphonectria parasitica EP155]	Cellular Processes;Cellular Processes;Genetic Information Processing	Cell growth and death;Cell growth and death;Replication and repair	ko04111//Cell cycle - yeast;ko04113//Meiosis - yeast;ko03030//DNA replication	K02210;K02210;K02210	GO:0000228//nuclear chromosome;GO:0000347//THO complex;GO:0000781//chromosome, telomeric region;GO:0000785//chromatin;GO:0000790//nuclear chromatin;GO:0005575//cellular_component;GO:0005622//intracellular;GO:0005623//cell;GO:0005634//nucleus;GO:0005654//nucleoplasm;GO:0005656//nuclear pre-replicative complex;GO:0005657//replication fork;GO:0005694//chromosome;GO:0005737//cytoplasm;GO:0005829//cyt…	GO:0000166//nucleotide binding;GO:0003674//molecular_function;GO:0003676//nucleic acid binding;GO:0003677//DNA binding;GO:0003678//DNA helicase activity;GO:0003682//chromatin binding;GO:0003688//DNA replication origin binding;GO:0003690//double-stranded DNA binding;GO:0003697//single-stranded DNA binding;GO:0003824//catalytic activity;GO:0004003//ATP-dependent DNA helicase activity;GO:0004176//AT…	GO:0000082//G1/S transition of mitotic cell cycle;GO:0000278//mitotic cell cycle;GO:0000724//double-strand break repair via homologous recombination;GO:0000725//recombinational repair;GO:0000727//double-strand break repair via break-induced replication;GO:0006139//nucleobase-containing compound metabolic process;GO:0006259//DNA metabolic process;GO:0006260//DNA replication;GO:0006261//DNA-depende…
e_gw1.1.4229.1	30	60	40	310	304	322	2.134	3.843	2.962	21.502	21.217	20.471	2.97967	21.0633	2.82151	2.5065e-23	7.06556e-22	--	KAF3769790.1 hypothetical protein M406DRAFT_246706, partial [Cryphonectria parasitica EP155]	-	-	-	-	-	GO:0000981//RNA polymerase II transcription factor activity, sequence-specific DNA binding;GO:0008270//zinc ion binding	GO:0006355//regulation of transcription, DNA-templated
Crypa1.estExt_Genewise1Plus.C_90821	562	503	556	68	76	121	33.69	27.148	34.693	3.974	4.469	6.482	31.8437	4.975	-2.67824	2.5316e-23	7.1193e-22	cel61a	KAF3761734.1 family 61 glycoside hydrolase [Cryphonectria parasitica EP155]	-	-	-	-	GO:0005576//extracellular region	GO:0030248//cellulose binding	GO:0005975//carbohydrate metabolic process
Crypa1.estExt_fgenesh1_pg.C_110158	4484	3170	9143	380	548	417	46.365	29.512	98.407	3.831	5.559	3.853	58.0947	4.41433	-3.71814	2.7102e-23	7.60339e-22	curS2	KAF3760048.1 hypothetical protein M406DRAFT_109185 [Cryphonectria parasitica EP155]	-	-	-	-	-	GO:0003674//molecular_function;GO:0003824//catalytic activity;GO:0003985//acetyl-CoA C-acetyltransferase activity;GO:0004043//L-aminoadipate-semialdehyde dehydrogenase activity;GO:0004314//[acyl-carrier-protein] S-malonyltransferase activity;GO:0005488//binding;GO:0016740//transferase activity;GO:0016747//transferase activity, transferring acyl groups other than amino-acyl groups;GO:0016787//hydr…	GO:0006631//fatty acid metabolic process;GO:0006633//fatty acid biosynthetic process;GO:0008150//biological_process;GO:0008152//metabolic process;GO:0009058//biosynthetic process;GO:0019878//lysine biosynthetic process via aminoadipic acid;GO:0030639//polyketide biosynthetic process
Crypa1.estExt_Genewise1.C_50279	1167	1038	1224	285	322	226	33.337	26.698	36.396	7.938	9.024	5.769	32.1437	7.577	-2.08484	2.72331e-23	7.62202e-22	cry	KAF3769397.1 blue light photoreceptor protein [Cryphonectria parasitica EP155]	-	-	-	-	GO:0005575//cellular_component;GO:0005622//intracellular;GO:0005623//cell;GO:0005737//cytoplasm;GO:0005739//mitochondrion;GO:0043226//organelle;GO:0043227//membrane-bounded organelle;GO:0043229//intracellular organelle;GO:0043231//intracellular membrane-bounded organelle;GO:0044424//intracellular part;GO:0044444//cytoplasmic part;GO:0044464//cell part	GO:0000166//nucleotide binding;GO:0003674//molecular_function;GO:0003676//nucleic acid binding;GO:0003677//DNA binding;GO:0003684//damaged DNA binding;GO:0003824//catalytic activity;GO:0003904//deoxyribodipyrimidine photo-lyase activity;GO:0003913//DNA photolyase activity;GO:0005488//binding;GO:0016829//lyase activity;GO:0016830//carbon-carbon lyase activity;GO:0036094//small molecule binding;GO:…	GO:0000719//photoreactive repair;GO:0006139//nucleobase-containing compound metabolic process;GO:0006259//DNA metabolic process;GO:0006281//DNA repair;GO:0006290//pyrimidine dimer repair;GO:0006464//cellular protein modification process;GO:0006725//cellular aromatic compound metabolic process;GO:0006807//nitrogen compound metabolic process;GO:0006950//response to stress;GO:0006974//cellular respo…
estExt_Genewise1.C_71635	1013	631	621	127	114	130	46.674	26.177	29.783	5.705	5.153	5.352	34.2113	5.40333	-2.66255	2.94018e-23	8.2095e-22	--	KAF3762781.1 PLC-like phosphodiesterase [Cryphonectria parasitica EP155]	-	-	-	-	-	-	-
estExt_fgenesh1_kg.C_20014	320	255	370	53	56	44	45.358	32.543	54.59	7.324	7.787	5.573	44.1637	6.89467	-2.67931	3.12857e-23	8.71487e-22	--	KAF3768233.1 hypothetical protein M406DRAFT_354867 [Cryphonectria parasitica EP155]	-	-	-	-	-	-	-
e_gw1.9.883.1	121	121	144	9	5	5	5.156	4.642	6.387	0.374	0.209	0.19	5.395	0.257667	-4.38805	3.26579e-23	9.07567e-22	PCCB	KAF3760916.1 ClpP/crotonase [Cryphonectria parasitica EP155]	-	-	-	-	GO:0009317//acetyl-CoA carboxylase complex;GO:0045250//cytosolic pyruvate dehydrogenase complex	GO:0003989//acetyl-CoA carboxylase activity;GO:0004739//pyruvate dehydrogenase (acetyl-transferring) activity;GO:0016624//oxidoreductase activity, acting on the aldehyde or oxo group of donors, disulfide as acceptor	GO:0006086//acetyl-CoA biosynthetic process from pyruvate;GO:0006633//fatty acid biosynthetic process
estExt_Genewise1Plus.C_12154	1775	1756	1718	632	631	659	43.225	38.501	43.548	15.005	15.074	14.34	41.758	14.8063	-1.49584	3.40741e-23	9.44695e-22	--	KAF3770360.1 hypothetical protein M406DRAFT_285000 [Cryphonectria parasitica EP155]	-	-	-	-	GO:0005575//cellular_component;GO:0005622//intracellular;GO:0005623//cell;GO:0005634//nucleus;GO:0005635//nuclear envelope;GO:0005643//nuclear pore;GO:0005737//cytoplasm;GO:0012505//endomembrane system;GO:0016020//membrane;GO:0016021//integral component of membrane;GO:0031090//organelle membrane;GO:0031224//intrinsic component of membrane;GO:0031965//nuclear membrane;GO:0031967//organelle envelop…	GO:0000166//nucleotide binding;GO:0001882//nucleoside binding;GO:0001883//purine nucleoside binding;GO:0003674//molecular_function;GO:0005048//signal sequence binding;GO:0005215//transporter activity;GO:0005488//binding;GO:0005515//protein binding;GO:0005525//GTP binding;GO:0008139//nuclear localization sequence binding;GO:0008565//protein transporter activity;GO:0017076//purine nucleotide bindin…	GO:0006606//protein import into nucleus;GO:0006810//transport;GO:0006886//intracellular protein transport;GO:0006913//nucleocytoplasmic transport;GO:0008104//protein localization;GO:0008150//biological_process;GO:0008361//regulation of cell size;GO:0009987//cellular process;GO:0015031//protein transport;GO:0015833//peptide transport;GO:0016043//cellular component organization;GO:0017038//protein …
fgenesh1_pg.1_1570	316	281	318	55	26	38	22.677	18.156	23.754	3.848	1.83	2.437	21.529	2.705	-2.99258	3.5086e-23	9.70466e-22	--	KAF3771095.1 alpha/beta hydrolase fold domain-containing protein [Cryphonectria parasitica EP155]	-	-	-	-	-	GO:0003674//molecular_function;GO:0003824//catalytic activity;GO:0004414//homoserine O-acetyltransferase activity;GO:0016788//hydrolase activity, acting on ester bonds;GO:0047570//3-oxoadipate enol-lactonase activity;GO:0047746//chlorophyllase activity;GO:0070205//2-succinyl-6-hydroxy-2,4-cyclohexadiene-1-carboxylate synthase activity	GO:0006112//energy reserve metabolic process;GO:0009086//methionine biosynthetic process;GO:0009102//biotin biosynthetic process;GO:0009234//menaquinone biosynthetic process;GO:0015979//photosynthesis;GO:0015996//chlorophyll catabolic process;GO:0030163//protein catabolic process;GO:0042952//beta-ketoadipate pathway
MSTRG.1363	502	512	463	117	138	134	28.076	25.782	26.954	6.38	7.572	6.697	26.9373	6.883	-1.9685	3.63661e-23	1.00352e-21	--	-	-	-	-	-	-	-	-
estExt_fgenesh1_kg.C_40324	4465	6279	4226	20213	19984	22160	156.208	197.783	153.894	689.45	685.872	692.784	169.295	689.369	2.02574	4.21362e-23	1.16002e-21	hsp60	KAF3765969.1 heat shock protein 60, mitochondrial precursor [Cryphonectria parasitica EP155]	Genetic Information Processing	Folding, sorting and degradation	ko03018//RNA degradation	K04077	GO:0000307//cyclin-dependent protein kinase holoenzyme complex;GO:0005575//cellular_component;GO:0005576//extracellular region;GO:0005615//extracellular space;GO:0005622//intracellular;GO:0005623//cell;GO:0005634//nucleus;GO:0005681//spliceosomal complex;GO:0005737//cytoplasm;GO:0005739//mitochondrion;GO:0005740//mitochondrial envelope;GO:0005743//mitochondrial inner membrane;GO:0005758//mitochon…	GO:0000166//nucleotide binding;GO:0001530//lipopolysaccharide binding;GO:0002020//protease binding;GO:0002039//p53 binding;GO:0003674//molecular_function;GO:0003676//nucleic acid binding;GO:0003677//DNA binding;GO:0003688//DNA replication origin binding;GO:0003690//double-stranded DNA binding;GO:0003697//single-stranded DNA binding;GO:0003723//RNA binding;GO:0003725//double-stranded RNA binding;G…	GO:0000302//response to reactive oxygen species;GO:0001666//response to hypoxia;GO:0001775//cell activation;GO:0001816//cytokine production;GO:0001817//regulation of cytokine production;GO:0001819//positive regulation of cytokine production;GO:0002119//nematode larval development;GO:0002164//larval development;GO:0002200//somatic diversification of immune receptors;GO:0002204//somatic recombinati…
estExt_fgenesh1_kg.C_60196	251	175	248	26	11	22	39.665	24.899	40.794	4.006	1.705	3.107	35.1193	2.93933	-3.5787	4.36001e-23	1.19753e-21	--	KAF3763426.1 hypothetical protein M406DRAFT_357084 [Cryphonectria parasitica EP155]	-	-	-	-	GO:0016021//integral component of membrane	-	GO:0015886//heme transport;GO:0017004//cytochrome complex assembly
Crypa1.gw1.4.707.1	2236	1096	1462	178	191	252	192.216	84.829	130.82	14.919	16.108	19.358	135.955	16.795	-3.01703	4.81546e-23	1.31955e-21	nucS	KAF3765053.1 S1 nuclease, partial [Cryphonectria parasitica EP155]	-	-	-	-	-	GO:0003676//nucleic acid binding;GO:0004519//endonuclease activity	GO:0006308//DNA catabolic process
estExt_fgenesh1_kg.C_50232	2022	3633	1938	399	377	370	109.942	177.854	109.684	21.152	20.109	17.977	132.493	19.746	-2.74629	5.70336e-23	1.55923e-21	YNR064C	KAF3764682.1 alpha/beta-hydrolase [Cryphonectria parasitica EP155]	-	-	-	-	GO:0005575//cellular_component	GO:0003674//molecular_function;GO:0003824//catalytic activity;GO:0004301//epoxide hydrolase activity;GO:0016787//hydrolase activity;GO:0016788//hydrolase activity, acting on ester bonds;GO:0016801//hydrolase activity, acting on ether bonds;GO:0016803//ether hydrolase activity;GO:0047570//3-oxoadipate enol-lactonase activity;GO:0047746//chlorophyllase activity;GO:0052689//carboxylic ester hydrolas…	GO:0008150//biological_process;GO:0009102//biotin biosynthetic process;GO:0009234//menaquinone biosynthetic process;GO:0009636//response to toxic substance;GO:0015979//photosynthesis;GO:0015996//chlorophyll catabolic process;GO:0042221//response to chemical;GO:0042952//beta-ketoadipate pathway;GO:0050896//response to stimulus
estExt_fgenesh1_pm.C_70512	436	402	559	62	74	97	21.777	18.079	29.063	3.019	3.626	4.33	22.973	3.65833	-2.65068	5.83752e-23	1.59187e-21	--	KAF3762733.1 MFS general substrate transporter [Cryphonectria parasitica EP155]	-	-	-	-	-	GO:0022857//transmembrane transporter activity	GO:0055085//transmembrane transport
Crypa1.estExt_fgenesh1_pg.C_10622	1829	1562	1805	568	454	476	85.223	65.53	87.545	25.804	20.753	19.82	79.4327	22.1257	-1.84401	5.84978e-23	1.59187e-21	csn-1	KAF3771451.1 hypothetical protein M406DRAFT_105202 [Cryphonectria parasitica EP155]	-	-	-	-	GO:0005575//cellular_component;GO:0005622//intracellular;GO:0005623//cell;GO:0005634//nucleus;GO:0005654//nucleoplasm;GO:0005737//cytoplasm;GO:0005829//cytosol;GO:0008180//COP9 signalosome;GO:0031974//membrane-enclosed lumen;GO:0031981//nuclear lumen;GO:0032991//macromolecular complex;GO:0043226//organelle;GO:0043227//membrane-bounded organelle;GO:0043229//intracellular organelle;GO:0043231//intr…	GO:0003674//molecular_function;GO:0004857//enzyme inhibitor activity;GO:0005095//GTPase inhibitor activity;GO:0005488//binding;GO:0005515//protein binding;GO:0030234//enzyme regulator activity;GO:0030695//GTPase regulator activity;GO:0060589//nucleoside-triphosphatase regulator activity;GO:0098772//molecular function regulator	GO:0000003//reproduction;GO:0000165//MAPK cascade;GO:0000188//inactivation of MAPK activity;GO:0000338//protein deneddylation;GO:0000715//nucleotide-excision repair, DNA damage recognition;GO:0000909//sporocarp development involved in sexual reproduction;GO:0001932//regulation of protein phosphorylation;GO:0001933//negative regulation of protein phosphorylation;GO:0003006//developmental process i…
e_gw1.3.2764.1	395	445	445	105	96	116	11.796	11.966	13.833	3.057	2.813	3.096	12.5317	2.98867	-2.068	6.11614e-23	1.66052e-21	ctf18	KAF3767966.1 P-loop containing nucleoside triphosphate hydrolase protein [Cryphonectria parasitica EP155]	-	-	-	-	GO:0000228//nuclear chromosome;GO:0000502//proteasome complex;GO:0000785//chromatin;GO:0000790//nuclear chromatin;GO:0005575//cellular_component;GO:0005622//intracellular;GO:0005623//cell;GO:0005634//nucleus;GO:0005654//nucleoplasm;GO:0005657//replication fork;GO:0005663//DNA replication factor C complex;GO:0005694//chromosome;GO:0005737//cytoplasm;GO:0005739//mitochondrion;GO:0005829//cytosol;GO…	GO:0000166//nucleotide binding;GO:0003674//molecular_function;GO:0003676//nucleic acid binding;GO:0003677//DNA binding;GO:0003689//DNA clamp loader activity;GO:0003824//catalytic activity;GO:0003887//DNA-directed DNA polymerase activity;GO:0003924//GTPase activity;GO:0004020//adenylylsulfate kinase activity;GO:0004222//metalloendopeptidase activity;GO:0004252//serine-type endopeptidase activity;G…	GO:0000003//reproduction;GO:0000070//mitotic sister chromatid segregation;GO:0000278//mitotic cell cycle;GO:0000280//nuclear division;GO:0000724//double-strand break repair via homologous recombination;GO:0000725//recombinational repair;GO:0000819//sister chromatid segregation;GO:0002949//tRNA threonylcarbamoyladenosine modification;GO:0006139//nucleobase-containing compound metabolic process;GO:…
MSTRG.6046	23	19	33	181	208	205	1.863	1.386	2.782	14.293	16.527	14.838	2.01033	15.2193	2.9204	6.34444e-23	1.71854e-21	--	XP_040779315.1 uncharacterized protein M406DRAFT_250526 [Cryphonectria parasitica EP155]	-	-	-	-	-	-	-
estExt_fgenesh1_kg.C_60041	147	141	144	17	16	12	17.14	14.802	17.477	1.933	1.83	1.25	16.473	1.671	-3.30132	7.82582e-23	2.11494e-21	--	KAF3763101.1 hypothetical protein M406DRAFT_356933 [Cryphonectria parasitica EP155]	-	-	-	-	-	-	-
estExt_fgenesh1_kg.C_30292	4499	4018	3971	1259	1449	1465	210.425	169.203	193.326	57.411	66.486	61.23	190.985	61.709	-1.6299	8.41926e-23	2.27012e-21	MJ1656	KAF3767371.1 hypothetical protein M406DRAFT_355551 [Cryphonectria parasitica EP155]	-	-	-	-	-	GO:0003824//catalytic activity	-
estExt_fgenesh1_kg.C_90351	1249	856	1107	254	228	263	78.817	48.635	72.713	15.627	14.115	14.831	66.7217	14.8577	-2.16695	8.76062e-23	2.35677e-21	Est1	KAF3761188.1 hypothetical protein M406DRAFT_358509 [Cryphonectria parasitica EP155]	-	-	-	-	-	GO:0008236//serine-type peptidase activity;GO:0016787//hydrolase activity	GO:0006508//proteolysis
Crypa1.e_gw1.7.65.1	146	119	175	12	6	5	4.435	3.255	5.534	0.355	0.179	0.136	4.408	0.223333	-4.30285	9.16445e-23	2.45979e-21	ARB_07629	KAF3760901.1 family 92 glycoside hydrolase [Cryphonectria parasitica EP155]	-	-	-	-	-	-	-
estExt_Genewise1Plus.C_21866	850	981	853	2708	3263	3624	59.112	61.425	61.748	183.611	222.616	225.214	60.7617	210.48	1.79245	9.597e-23	2.57003e-21	CHORD	KAF3769124.1 chord-domain-containing protein [Cryphonectria parasitica EP155]	-	-	-	-	-	-	GO:0000226//microtubule cytoskeleton organization;GO:0006996//organelle organization;GO:0007010//cytoskeleton organization;GO:0007017//microtubule-based process;GO:0007049//cell cycle;GO:0007098//centrosome cycle;GO:0007275//multicellular organism development;GO:0007399//nervous system development;GO:0008150//biological_process;GO:0008361//regulation of cell size;GO:0009987//cellular process;GO:0…
Crypa1.fgenesh1_pg.C_scaffold_1001777	1911	1615	3508	301	273	191	87.615	66.666	167.412	13.455	12.279	7.825	107.231	11.1863	-3.26091	1.01209e-22	2.70419e-21	--	KAF3771372.1 hypothetical protein M406DRAFT_67680 [Cryphonectria parasitica EP155]	-	-	-	-	-	-	GO:0016055//Wnt signaling pathway
fgenesh1_kg.9_130_2485_1_CCBH_CCBI_EXTA	188	246	292	3	17	17	8.499	10.013	13.74	0.132	0.754	0.687	10.7507	0.524333	-4.3578	1.08037e-22	2.88009e-21	FDH1	KAF3760681.1 alcohol dehydrogenase [Cryphonectria parasitica EP155]	Metabolism;Metabolism;Metabolism;Metabolism;Metabolism;Metabolism;Metabolism	Global and overview maps;Global and overview maps;Global and overview maps;Carbohydrate metabolism;Amino acid metabolism;Lipid metabolism;Energy metabolism	ko01100//Metabolic pathways;ko01110//Biosynthesis of secondary metabolites;ko01200//Carbon metabolism;ko00010//Glycolysis / Gluconeogenesis;ko00350//Tyrosine metabolism;ko00071//Fatty acid degradation;ko00680//Methane metabolism	K00121;K00121;K00121;K00121;K00121;K00121;K00121	GO:0005575//cellular_component;GO:0005622//intracellular;GO:0005623//cell;GO:0005737//cytoplasm;GO:0005739//mitochondrion;GO:0043226//organelle;GO:0043227//membrane-bounded organelle;GO:0043229//intracellular organelle;GO:0043231//intracellular membrane-bounded organelle;GO:0044424//intracellular part;GO:0044444//cytoplasmic part;GO:0044464//cell part	GO:0003674//molecular_function;GO:0003824//catalytic activity;GO:0004022//alcohol dehydrogenase (NAD) activity;GO:0004024//alcohol dehydrogenase activity, zinc-dependent;GO:0005488//binding;GO:0008270//zinc ion binding;GO:0008743//L-threonine 3-dehydrogenase activity;GO:0016491//oxidoreductase activity;GO:0016614//oxidoreductase activity, acting on CH-OH group of donors;GO:0016616//oxidoreductase…	GO:0000947//amino acid catabolic process to alcohol via Ehrlich pathway;GO:0000955//amino acid catabolic process via Ehrlich pathway;GO:0006066//alcohol metabolic process;GO:0006067//ethanol metabolic process;GO:0006069//ethanol oxidation;GO:0006081//cellular aldehyde metabolic process;GO:0006082//organic acid metabolic process;GO:0006091//generation of precursor metabolites and energy;GO:0006113…
estExt_Genewise1Plus.C_52526	7559	5781	9615	1542	1692	1727	313.473	215.852	415.045	62.346	68.836	63.999	314.79	65.0603	-2.27454	1.09848e-22	2.92176e-21	LAP3	KAF3765159.1 peptidase C1B, bleomycin hydrolase [Cryphonectria parasitica EP155]	-	-	-	-	GO:0005575//cellular_component;GO:0005622//intracellular;GO:0005623//cell;GO:0005737//cytoplasm;GO:0005739//mitochondrion;GO:0005829//cytosol;GO:0043226//organelle;GO:0043227//membrane-bounded organelle;GO:0043229//intracellular organelle;GO:0043231//intracellular membrane-bounded organelle;GO:0044424//intracellular part;GO:0044444//cytoplasmic part;GO:0044464//cell part	GO:0000976//transcription regulatory region sequence-specific DNA binding;GO:0000977//RNA polymerase II regulatory region sequence-specific DNA binding;GO:0000978//RNA polymerase II core promoter proximal region sequence-specific DNA binding;GO:0000987//core promoter proximal region sequence-specific DNA binding;GO:0001012//RNA polymerase II regulatory region DNA binding;GO:0001067//regulatory re…	GO:0000096//sulfur amino acid metabolic process;GO:0000098//sulfur amino acid catabolic process;GO:0000122//negative regulation of transcription from RNA polymerase II promoter;GO:0000209//protein polyubiquitination;GO:0006082//organic acid metabolic process;GO:0006355//regulation of transcription, DNA-templated;GO:0006357//regulation of transcription from RNA polymerase II promoter;GO:0006464//c…
Crypa1.estExt_fgenesh1_kg.C_10170	482	618	461	76	98	115	52.262	60.332	52.03	8.034	10.424	11.143	54.8747	9.867	-2.47546	1.15181e-22	3.05672e-21	--	KAF3769852.1 hypothetical protein M406DRAFT_100598 [Cryphonectria parasitica EP155]	-	-	-	-	-	-	-
e_gw1.1.4651.1	473	397	338	62	84	78	40.381	30.515	30.036	5.161	7.035	5.951	33.644	6.049	-2.47558	1.2777e-22	3.38317e-21	--	KAF3770078.1 P-loop containing nucleoside triphosphate hydrolase protein [Cryphonectria parasitica EP155]	-	-	-	-	GO:0009379//Holliday junction helicase complex	GO:0004222//metalloendopeptidase activity;GO:0005524//ATP binding;GO:0008134//transcription factor binding;GO:0009378//four-way junction helicase activity;GO:0016887//ATPase activity	GO:0006281//DNA repair;GO:0006310//DNA recombination;GO:0006355//regulation of transcription, DNA-templated;GO:0006508//proteolysis;GO:0030436//asexual sporulation;GO:0051301//cell division
Crypa1.estExt_Genewise1Plus.C_40067	262	217	264	19	40	32	17.344	12.933	18.191	1.226	2.598	1.893	16.156	1.90567	-3.0837	1.48331e-22	3.91881e-21	--	KAF3765209.1 hypothetical protein M406DRAFT_90750 [Cryphonectria parasitica EP155]	-	-	-	-	-	-	-
estExt_fgenesh1_pg.C_11410	1129	1300	1395	349	389	399	44.722	46.365	57.519	13.479	15.117	14.124	49.5353	14.24	-1.79851	1.64336e-22	4.33193e-21	dak1	KAF3770943.1 dihydroxyacetone kinase [Cryphonectria parasitica EP155]	Metabolism;Metabolism;Metabolism;Metabolism;Metabolism	Global and overview maps;Global and overview maps;Carbohydrate metabolism;Lipid metabolism;Energy metabolism	ko01100//Metabolic pathways;ko01200//Carbon metabolism;ko00051//Fructose and mannose metabolism;ko00561//Glycerolipid metabolism;ko00680//Methane metabolism	K00863;K00863;K00863;K00863;K00863	-	GO:0004371//glycerone kinase activity	GO:0006071//glycerol metabolic process;GO:0006464//cellular protein modification process
Crypa1.estExt_fgenesh1_pm.C_60451	1428	1073	1295	340	337	371	46.703	31.596	44.085	10.841	10.812	10.843	40.7947	10.832	-1.91308	1.66012e-22	4.36634e-21	QNS1	KAF3762796.1 hypothetical protein M406DRAFT_99171 [Cryphonectria parasitica EP155]	Metabolism;Metabolism	Global and overview maps;Metabolism of cofactors and vitamins	ko01100//Metabolic pathways;ko00760//Nicotinate and nicotinamide metabolism	K01950;K01950	GO:0005575//cellular_component;GO:0005622//intracellular;GO:0005623//cell;GO:0005634//nucleus;GO:0005737//cytoplasm;GO:0043226//organelle;GO:0043227//membrane-bounded organelle;GO:0043229//intracellular organelle;GO:0043231//intracellular membrane-bounded organelle;GO:0044424//intracellular part;GO:0044464//cell part	GO:0000166//nucleotide binding;GO:0003674//molecular_function;GO:0003824//catalytic activity;GO:0003952//NAD+ synthase (glutamine-hydrolyzing) activity;GO:0004066//asparagine synthase (glutamine-hydrolyzing) activity;GO:0004359//glutaminase activity;GO:0005488//binding;GO:0005524//ATP binding;GO:0008144//drug binding;GO:0008795//NAD+ synthase activity;GO:0016787//hydrolase activity;GO:0016810//hy…	GO:0006139//nucleobase-containing compound metabolic process;GO:0006529//asparagine biosynthetic process;GO:0006725//cellular aromatic compound metabolic process;GO:0006732//coenzyme metabolic process;GO:0006733//oxidoreduction coenzyme metabolic process;GO:0006753//nucleoside phosphate metabolic process;GO:0006793//phosphorus metabolic process;GO:0006796//phosphate-containing compound metabolic …
fgenesh1_pg.1_780	181	184	135	0	10	6	41.492	37.977	32.213	0	2.249	1.229	37.2273	1.15933	-5.00499	1.75815e-22	4.61388e-21	--	KAF3770254.1 hypothetical protein M406DRAFT_325704 [Cryphonectria parasitica EP155]	-	-	-	-	-	-	-
estExt_fgenesh1_kg.C_10028	287	167	249	27	26	27	33.307	17.45	30.079	3.055	2.96	2.8	26.9453	2.93833	-3.19697	2.03613e-22	5.33148e-21	YALI0B16192g	KAF3769485.1 NAD(P)-binding protein [Cryphonectria parasitica EP155]	Metabolism;Metabolism	Global and overview maps;Carbohydrate metabolism	ko01100//Metabolic pathways;ko00051//Fructose and mannose metabolism	K17742;K17742	-	GO:0004316//3-oxoacyl-[acyl-carrier-protein] reductase (NADPH) activity;GO:0008667//2,3-dihydro-2,3-dihydroxybenzoate dehydrogenase activity;GO:0008678//2-deoxy-D-gluconate 3-dehydrogenase activity;GO:0016491//oxidoreductase activity;GO:0050662//coenzyme binding;GO:0051287//NAD binding	GO:0000272//polysaccharide catabolic process;GO:0006633//fatty acid biosynthetic process;GO:0055114//oxidation-reduction process
MSTRG.9040	175	117	120	8	7	8	11.704	7.057	8.347	0.548	0.437	0.491	9.036	0.492	-4.19895	2.22789e-22	5.82067e-21	--	-	-	-	-	-	-	-	-
Crypa1.fgenesh1_pg.C_scaffold_8000142	7	18	14	149	165	225	0.528	1.223	1.1	10.965	12.218	15.176	0.950333	12.7863	3.75003	2.30979e-22	6.0213e-21	--	KAF3763156.1 hypothetical protein M406DRAFT_73785 [Cryphonectria parasitica EP155]	-	-	-	-	-	-	-
MSTRG.2351	2534	2764	3308	746	821	893	42.001	41.249	57.073	12.056	13.35	13.227	46.7743	12.8777	-1.86085	2.40786e-22	6.26308e-21	--	PSS02511.1 hypothetical protein BD289DRAFT_478881 [Coniella lustricola]	-	-	-	-	GO:0005846//nuclear cap binding complex	-	-
Crypa1.estExt_fgenesh1_pm.C_10838	951	898	991	317	318	322	25.911	22.029	28.105	8.421	8.5	7.84	25.3483	8.25367	-1.61878	2.63793e-22	6.84643e-21	gyg-1	KAF3770694.1 family 8 glycosyltransferase [Cryphonectria parasitica EP155]	Metabolism;Metabolism;Metabolism	Global and overview maps;Global and overview maps;Carbohydrate metabolism	ko01100//Metabolic pathways;ko01110//Biosynthesis of secondary metabolites;ko00500//Starch and sucrose metabolism	K00750;K00750;K00750	-	GO:0003674//molecular_function;GO:0003824//catalytic activity;GO:0005488//binding;GO:0005536//glucose binding;GO:0008194//UDP-glycosyltransferase activity;GO:0008466//glycogenin glucosyltransferase activity;GO:0016740//transferase activity;GO:0016757//transferase activity, transferring glycosyl groups;GO:0016758//transferase activity, transferring hexosyl groups;GO:0030246//carbohydrate binding;G…	GO:0000271//polysaccharide biosynthetic process;GO:0005975//carbohydrate metabolic process;GO:0005976//polysaccharide metabolic process;GO:0005977//glycogen metabolic process;GO:0005978//glycogen biosynthetic process;GO:0006073//cellular glucan metabolic process;GO:0006091//generation of precursor metabolites and energy;GO:0006112//energy reserve metabolic process;GO:0008150//biological_process;G…
estExt_Genewise1.C_31368	207	1101	412	13078	13227	12876	11.927	57.119	24.711	734.7	747.685	662.989	31.2523	715.125	4.51616	2.78069e-22	7.20108e-21	ACTTS2	KAF3767263.1 GroES-like protein [Cryphonectria parasitica EP155]	-	-	-	-	-	GO:0004024//alcohol dehydrogenase activity, zinc-dependent;GO:0008270//zinc ion binding;GO:0008743//L-threonine 3-dehydrogenase activity;GO:0016491//oxidoreductase activity;GO:0016655//oxidoreductase activity, acting on NAD(P)H, quinone or similar compound as acceptor;GO:0050607//mycothiol-dependent formaldehyde dehydrogenase activity;GO:0051287//NAD binding;GO:0051903//S-(hydroxymethyl)glutathio…	GO:0006113//fermentation;GO:0006567//threonine catabolic process;GO:0008152//metabolic process;GO:0009404//toxin metabolic process;GO:0010127//mycothiol-dependent detoxification;GO:0055114//oxidation-reduction process
gw1.1.1179.1	136	108	141	6	5	10	12.379	8.851	13.359	0.532	0.446	0.813	11.5297	0.597	-4.27148	2.84858e-22	7.36071e-21	--	KAF3769564.1 hypothetical protein M406DRAFT_221344, partial [Cryphonectria parasitica EP155]	-	-	-	-	-	-	-
estExt_fgenesh1_pm.C_50738	3752	1895	4406	399	422	463	86.116	39.161	105.263	8.929	9.502	9.496	76.8467	9.309	-3.04528	2.86291e-22	7.38153e-21	isp4	KAF3765031.1 putative isp4 protein [Cryphonectria parasitica EP155]	-	-	-	-	-	GO:0015198//oligopeptide transporter activity	GO:0055085//transmembrane transport
Crypa1.estExt_fgenesh1_kg.C_20407	2101	1957	1960	631	713	732	192.89	161.767	187.305	56.481	64.217	60.054	180.654	60.2507	-1.58418	3.12634e-22	8.04315e-21	--	KAF3766125.1 hypothetical protein M406DRAFT_101583 [Cryphonectria parasitica EP155]	-	-	-	-	-	-	-
Crypa1.e_gw1.8.328.1	500	437	483	131	116	133	25.843	20.336	25.986	6.601	5.882	6.143	24.055	6.20867	-1.95398	3.29666e-22	8.46286e-21	pri1	KAF3763644.1 hypothetical protein M406DRAFT_48618 [Cryphonectria parasitica EP155]	Genetic Information Processing	Replication and repair	ko03030//DNA replication	K02684	GO:0000228//nuclear chromosome;GO:0000428//DNA-directed RNA polymerase complex;GO:0000785//chromatin;GO:0000790//nuclear chromatin;GO:0005575//cellular_component;GO:0005622//intracellular;GO:0005623//cell;GO:0005634//nucleus;GO:0005654//nucleoplasm;GO:0005657//replication fork;GO:0005658//alpha DNA polymerase:primase complex;GO:0005694//chromosome;GO:0005737//cytoplasm;GO:0030880//RNA polymerase …	GO:0000166//nucleotide binding;GO:0003674//molecular_function;GO:0003676//nucleic acid binding;GO:0003677//DNA binding;GO:0003697//single-stranded DNA binding;GO:0003824//catalytic activity;GO:0003887//DNA-directed DNA polymerase activity;GO:0003896//DNA primase activity;GO:0003899//DNA-directed RNA polymerase activity;GO:0005488//binding;GO:0005524//ATP binding;GO:0008144//drug binding;GO:001674…	GO:0000082//G1/S transition of mitotic cell cycle;GO:0000278//mitotic cell cycle;GO:0000723//telomere maintenance;GO:0006139//nucleobase-containing compound metabolic process;GO:0006259//DNA metabolic process;GO:0006260//DNA replication;GO:0006261//DNA-dependent DNA replication;GO:0006269//DNA replication, synthesis of RNA primer;GO:0006270//DNA replication initiation;GO:0006271//DNA strand elong…
Crypa1.gw1.6.1568.1	653	554	598	172	147	174	83.766	63.985	79.848	21.512	18.499	19.946	75.8663	19.9857	-1.92449	3.61248e-22	9.25344e-21	TMA22	KAF3762349.1 hypothetical protein M406DRAFT_29485, partial [Cryphonectria parasitica EP155]	-	-	-	-	GO:0005575//cellular_component;GO:0005622//intracellular;GO:0005623//cell;GO:0005737//cytoplasm;GO:0005829//cytosol;GO:0005840//ribosome;GO:0022626//cytosolic ribosome;GO:0032991//macromolecular complex;GO:0043226//organelle;GO:0043228//non-membrane-bounded organelle;GO:0043229//intracellular organelle;GO:0043232//intracellular non-membrane-bounded organelle;GO:0044424//intracellular part;GO:0044…	GO:0003674//molecular_function;GO:0003676//nucleic acid binding;GO:0003723//RNA binding;GO:0003729//mRNA binding;GO:0003735//structural constituent of ribosome;GO:0003743//translation initiation factor activity;GO:0005488//binding;GO:0008135//translation factor activity, RNA binding;GO:0043021//ribonucleoprotein complex binding;GO:0043022//ribosome binding;GO:0044877//macromolecular complex bindi…	GO:0001731//formation of translation preinitiation complex;GO:0002181//cytoplasmic translation;GO:0002183//cytoplasmic translational initiation;GO:0002188//translation reinitiation;GO:0002190//cap-independent translational initiation;GO:0002192//IRES-dependent translational initiation;GO:0006412//translation;GO:0006413//translational initiation;GO:0006417//regulation of translation;GO:0006446//re…
estExt_fgenesh1_pm.C_50859	2727	3515	4428	680	848	751	85.209	98.888	144.019	20.716	25.994	20.97	109.372	22.56	-2.2774	3.68279e-22	9.41308e-21	dur3-1	KAF3765190.1 Na+/solute symporter [Cryphonectria parasitica EP155]	-	-	-	-	GO:0005575//cellular_component;GO:0005622//intracellular;GO:0005623//cell;GO:0005737//cytoplasm;GO:0005783//endoplasmic reticulum;GO:0005886//plasma membrane;GO:0005887//integral component of plasma membrane;GO:0012505//endomembrane system;GO:0016020//membrane;GO:0016021//integral component of membrane;GO:0031224//intrinsic component of membrane;GO:0031226//intrinsic component of plasma membrane;…	GO:0003674//molecular_function;GO:0005215//transporter activity;GO:0005298//proline:sodium symporter activity;GO:0008324//cation transmembrane transporter activity;GO:0008519//ammonium transmembrane transporter activity;GO:0015075//ion transmembrane transporter activity;GO:0015101//organic cation transmembrane transporter activity;GO:0015203//polyamine transmembrane transporter activity;GO:001520…	GO:0006807//nitrogen compound metabolic process;GO:0006810//transport;GO:0006811//ion transport;GO:0006812//cation transport;GO:0008150//biological_process;GO:0008152//metabolic process;GO:0009056//catabolic process;GO:0009987//cellular process;GO:0015695//organic cation transport;GO:0015696//ammonium transport;GO:0015824//proline transport;GO:0015840//urea transport;GO:0015846//polyamine transpo…
estExt_Genewise1Plus.C_32352	18799	16452	22432	5501	4735	5788	671.279	528.936	833.77	191.514	165.87	184.69	677.995	180.691	-1.90775	4.23292e-22	1.07958e-20	OLE1	KAF3767672.1 hypothetical protein M406DRAFT_288810 [Cryphonectria parasitica EP155]	Metabolism;Metabolism;Metabolism	Global and overview maps;Global and overview maps;Lipid metabolism	ko01100//Metabolic pathways;ko01212//Fatty acid metabolism;ko01040//Biosynthesis of unsaturated fatty acids	K00507;K00507;K00507	GO:0005575//cellular_component;GO:0005622//intracellular;GO:0005623//cell;GO:0005634//nucleus;GO:0005730//nucleolus;GO:0005737//cytoplasm;GO:0005783//endoplasmic reticulum;GO:0005789//endoplasmic reticulum membrane;GO:0012505//endomembrane system;GO:0016020//membrane;GO:0016021//integral component of membrane;GO:0030176//integral component of endoplasmic reticulum membrane;GO:0031224//intrinsic c…	GO:0003674//molecular_function;GO:0003824//catalytic activity;GO:0004768//stearoyl-CoA 9-desaturase activity;GO:0005488//binding;GO:0005506//iron ion binding;GO:0009055//electron carrier activity;GO:0016215//acyl-CoA desaturase activity;GO:0016491//oxidoreductase activity;GO:0016705//oxidoreductase activity, acting on paired donors, with incorporation or reduction of molecular oxygen;GO:0016717//…	GO:0000001//mitochondrion inheritance;GO:0006082//organic acid metabolic process;GO:0006091//generation of precursor metabolites and energy;GO:0006139//nucleobase-containing compound metabolic process;GO:0006163//purine nucleotide metabolic process;GO:0006164//purine nucleotide biosynthetic process;GO:0006629//lipid metabolic process;GO:0006631//fatty acid metabolic process;GO:0006633//fatty acid…
e_gw1.8.1917.1	458	556	585	125	94	129	34.154	37.33	45.409	9.088	6.877	8.596	38.9643	8.187	-2.25075	4.77105e-22	1.2142e-20	PA1024	KAF3761800.1 inosine monophosphate dehydrogenase [Cryphonectria parasitica EP155]	-	-	-	-	-	GO:0003824//catalytic activity;GO:0003938//IMP dehydrogenase activity;GO:0004332//fructose-bisphosphate aldolase activity;GO:0004452//isopentenyl-diphosphate delta-isomerase activity;GO:0016491//oxidoreductase activity;GO:0018580//nitronate monooxygenase activity;GO:0047465//N-acylglucosamine-6-phosphate 2-epimerase activity	GO:0006051//N-acetylmannosamine metabolic process;GO:0006096//glycolytic process;GO:0008299//isoprenoid biosynthetic process;GO:0009152//purine ribonucleotide biosynthetic process;GO:0055114//oxidation-reduction process
estExt_Genewise1Plus.C_14330	470	632	427	2348	2074	1950	33.373	40.405	31.56	162.55	144.473	123.732	35.1127	143.585	2.03184	5.15758e-22	1.30908e-20	--	KAF3771309.1 periplasmic binding protein-like II [Cryphonectria parasitica EP155]	-	-	-	-	GO:0009897//external side of plasma membrane;GO:0030288//outer membrane-bounded periplasmic space;GO:0043190//ATP-binding cassette (ABC) transporter complex	GO:0005488//binding;GO:0042626//ATPase activity, coupled to transmembrane movement of substances	GO:0042918//alkanesulfonate transport
estExt_Genewise1Plus.C_71081	2269	1870	2133	664	495	578	151.962	112.761	148.697	43.357	32.523	34.592	137.807	36.824	-1.90393	5.16612e-22	1.30908e-20	pcn1	KAF3762540.1 proliferating cell nuclear antigen [Cryphonectria parasitica EP155]	Genetic Information Processing;Genetic Information Processing;Genetic Information Processing;Genetic Information Processing	Replication and repair;Replication and repair;Replication and repair;Replication and repair	ko03420//Nucleotide excision repair;ko03030//DNA replication;ko03430//Mismatch repair;ko03410//Base excision repair	K04802;K04802;K04802;K04802	GO:0000228//nuclear chromosome;GO:0000781//chromosome, telomeric region;GO:0000785//chromatin;GO:0000790//nuclear chromatin;GO:0005575//cellular_component;GO:0005622//intracellular;GO:0005623//cell;GO:0005634//nucleus;GO:0005654//nucleoplasm;GO:0005657//replication fork;GO:0005663//DNA replication factor C complex;GO:0005694//chromosome;GO:0005813//centrosome;GO:0005815//microtubule organizing ce…	GO:0000700//mismatch base pair DNA N-glycosylase activity;GO:0000701//purine-specific mismatch base pair DNA N-glycosylase activity;GO:0003674//molecular_function;GO:0003676//nucleic acid binding;GO:0003677//DNA binding;GO:0003682//chromatin binding;GO:0003684//damaged DNA binding;GO:0003690//double-stranded DNA binding;GO:0003824//catalytic activity;GO:0003887//DNA-directed DNA polymerase activi…	GO:0000003//reproduction;GO:0000070//mitotic sister chromatid segregation;GO:0000075//cell cycle checkpoint;GO:0000077//DNA damage checkpoint;GO:0000082//G1/S transition of mitotic cell cycle;GO:0000083//regulation of transcription involved in G1/S transition of mitotic cell cycle;GO:0000278//mitotic cell cycle;GO:0000280//nuclear division;GO:0000302//response to reactive oxygen species;GO:000071…
estExt_Genewise1Plus.C_22432	1567	904	1029	223	210	205	134.862	70.05	92.182	18.712	17.73	15.766	99.0313	17.4027	-2.50858	5.41999e-22	1.37047e-20	--	KAF3769355.1 hypothetical protein M406DRAFT_287495 [Cryphonectria parasitica EP155]	-	-	-	-	-	GO:0061630//ubiquitin protein ligase activity	-
gw1.3.1891.1	543	457	709	123	100	99	33.276	25.215	45.226	7.349	6.012	5.421	34.5723	6.26067	-2.46523	5.51668e-22	1.39193e-20	--	KAF3768035.1 hypothetical protein M406DRAFT_229616, partial [Cryphonectria parasitica EP155]	-	-	-	-	GO:0005887//integral component of plasma membrane	GO:0022857//transmembrane transporter activity	GO:0055085//transmembrane transport
fgenesh1_kg.10_77_935_1_CCBH_CCBI_EXTA	20639	14279	14663	4107	4149	4474	1577.08	982.38	1166.27	305.971	311.019	305.498	1241.91	307.496	-2.01392	5.56384e-22	1.40083e-20	--	KAF3760273.1 hypothetical protein M406DRAFT_324752 [Cryphonectria parasitica EP155]	-	-	-	-	GO:0005575//cellular_component;GO:0005576//extracellular region;GO:0005622//intracellular;GO:0005623//cell;GO:0005737//cytoplasm;GO:0005801//cis-Golgi network;GO:0005826//actomyosin contractile ring;GO:0005856//cytoskeleton;GO:0005884//actin filament;GO:0005937//mating projection;GO:0005938//cell cortex;GO:0005940//septin ring;GO:0015629//actin cytoskeleton;GO:0016020//membrane;GO:0016021//integr…	GO:0003674//molecular_function;GO:0003700//transcription factor activity, sequence-specific DNA binding;GO:0003779//actin binding;GO:0003786//actin lateral binding;GO:0004553//hydrolase activity, hydrolyzing O-glycosyl compounds;GO:0005488//binding;GO:0005515//protein binding;GO:0005524//ATP binding;GO:0008017//microtubule binding;GO:0008092//cytoskeletal protein binding;GO:0008134//transcription…	GO:0000003//reproduction;GO:0000278//mitotic cell cycle;GO:0000281//mitotic cytokinesis;GO:0000746//conjugation;GO:0000747//conjugation with cellular fusion;GO:0000755//cytogamy;GO:0000910//cytokinesis;GO:0000912//assembly of actomyosin apparatus involved in cytokinesis;GO:0000915//actomyosin contractile ring assembly;GO:0000916//actomyosin contractile ring contraction;GO:0000921//septin ring ass…
Crypa1.estExt_Genewise1.C_70199	915	799	956	276	258	282	27.271	21.441	29.659	8.02	7.544	7.511	26.1237	7.69167	-1.76399	5.59612e-22	1.40595e-20	bglM	KAF3760545.1 family 3 glycoside hydrolase [Cryphonectria parasitica EP155]	Metabolism;Metabolism;Metabolism;Metabolism	Global and overview maps;Global and overview maps;Carbohydrate metabolism;Metabolism of other amino acids	ko01100//Metabolic pathways;ko01110//Biosynthesis of secondary metabolites;ko00500//Starch and sucrose metabolism;ko00460//Cyanoamino acid metabolism	K05349;K05349;K05349;K05349	-	GO:0004553//hydrolase activity, hydrolyzing O-glycosyl compounds	GO:0005975//carbohydrate metabolic process
estExt_Genewise1.C_13279	623	529	541	133	132	165	32.245	24.652	29.147	6.712	6.702	7.632	28.6813	7.01533	-2.03153	5.8015e-22	1.45445e-20	--	KAF3770827.1 NAD(P)-binding protein [Cryphonectria parasitica EP155]	Metabolism;Metabolism	Global and overview maps;Carbohydrate metabolism	ko01100//Metabolic pathways;ko00040//Pentose and glucuronate interconversions	K18106;K18106	-	GO:0016491//oxidoreductase activity;GO:0050112//inositol 2-dehydrogenase activity;GO:0050661//NADP binding	GO:0019310//inositol catabolic process;GO:0055114//oxidation-reduction process
estExt_fgenesh1_pg.C_60582	1141	1304	1293	287	318	395	48.426	49.83	57.122	11.876	13.24	14.981	51.7927	13.3657	-1.95422	5.95829e-22	1.49059e-20	--	KAF3763683.1 hypothetical protein M406DRAFT_352432 [Cryphonectria parasitica EP155]	-	-	-	-	-	GO:0000981//RNA polymerase II transcription factor activity, sequence-specific DNA binding;GO:0004764//shikimate 3-dehydrogenase (NADP+) activity;GO:0008270//zinc ion binding	GO:0006355//regulation of transcription, DNA-templated;GO:0055114//oxidation-reduction process
estExt_Genewise1Plus.C_80708	2769	3015	2830	963	1035	1104	84.426	82.767	89.815	28.627	30.958	30.079	85.6693	29.888	-1.51921	6.10011e-22	1.52283e-20	creC	KAF3761500.1 putative catabolite repressor protein [Cryphonectria parasitica EP155]	-	-	-	-	GO:0005575//cellular_component;GO:0005622//intracellular;GO:0005623//cell;GO:0005634//nucleus;GO:0005737//cytoplasm;GO:0030428//cell septum;GO:0032153//cell division site;GO:0032991//macromolecular complex;GO:0033588//Elongator holoenzyme complex;GO:0043226//organelle;GO:0043227//membrane-bounded organelle;GO:0043229//intracellular organelle;GO:0043231//intracellular membrane-bounded organelle;GO…	GO:0005515//protein binding	GO:0002098//tRNA wobble uridine modification;GO:0006139//nucleobase-containing compound metabolic process;GO:0006351//transcription, DNA-templated;GO:0006355//regulation of transcription, DNA-templated;GO:0006464//cellular protein modification process;GO:0006508//proteolysis;GO:0006725//cellular aromatic compound metabolic process;GO:0006807//nitrogen compound metabolic process;GO:0007154//cell c…
e_gw1.5.1195.1	5	31	18	517	297	347	0.223	1.243	0.834	22.445	12.974	13.807	0.766667	16.4087	4.41971	6.74925e-22	1.68132e-20	--	KAF3765100.1 hypothetical protein M406DRAFT_259082, partial [Cryphonectria parasitica EP155]	-	-	-	-	GO:0016020//membrane	GO:0003885//D-arabinono-1,4-lactone oxidase activity;GO:0016491//oxidoreductase activity;GO:0050660//flavin adenine dinucleotide binding	GO:0055114//oxidation-reduction process
fgenesh1_pm.4_84	23	63	14	670	787	493	0.227	0.559	0.144	6.441	7.612	4.344	0.31	6.13233	4.3061	6.97785e-22	1.7346e-20	himA	KAF3765375.1 hypothetical protein M406DRAFT_338852 [Cryphonectria parasitica EP155]	-	-	-	-	-	GO:0003824//catalytic activity;GO:0003985//acetyl-CoA C-acetyltransferase activity;GO:0004314//[acyl-carrier-protein] S-malonyltransferase activity;GO:0004316//3-oxoacyl-[acyl-carrier-protein] reductase (NADPH) activity;GO:0016491//oxidoreductase activity;GO:0016747//transferase activity, transferring acyl groups other than amino-acyl groups;GO:0033817//beta-ketoacyl-acyl-carrier-protein synthase…	GO:0006631//fatty acid metabolic process;GO:0006633//fatty acid biosynthetic process;GO:0030639//polyketide biosynthetic process;GO:0055114//oxidation-reduction process
estExt_fgenesh1_kg.C_30188	877	879	861	2271	2280	2526	93.187	84.093	95.229	235.267	237.667	239.847	90.8363	237.594	1.38716	7.13633e-22	1.77026e-20	sti1	KAF3767040.1 TPR-like protein, partial [Cryphonectria parasitica EP155]	-	-	-	-	GO:0005575//cellular_component;GO:0005622//intracellular;GO:0005623//cell;GO:0005634//nucleus;GO:0005737//cytoplasm;GO:0005829//cytosol;GO:0016020//membrane;GO:0032991//macromolecular complex;GO:0043226//organelle;GO:0043227//membrane-bounded organelle;GO:0043229//intracellular organelle;GO:0043231//intracellular membrane-bounded organelle;GO:0044424//intracellular part;GO:0044444//cytoplasmic pa…	GO:0003674//molecular_function;GO:0005198//structural molecule activity;GO:0005215//transporter activity;GO:0005488//binding;GO:0005515//protein binding;GO:0032947//protein complex scaffold;GO:0042802//identical protein binding;GO:0043621//protein self-association;GO:0044877//macromolecular complex binding;GO:1904288//BAT3 complex binding	GO:0006508//proteolysis;GO:0006511//ubiquitin-dependent protein catabolic process;GO:0006605//protein targeting;GO:0006612//protein targeting to membrane;GO:0006620//posttranslational protein targeting to membrane;GO:0006807//nitrogen compound metabolic process;GO:0006810//transport;GO:0006886//intracellular protein transport;GO:0006950//response to stress;GO:0006996//organelle organization;GO:00…
estExt_fgenesh1_pg.C_40745	233	223	248	47	49	48	22.359	19.267	24.772	4.397	4.613	4.116	22.1327	4.37533	-2.33871	7.15248e-22	1.77054e-20	--	KAF3766112.1 hypothetical protein M406DRAFT_351332 [Cryphonectria parasitica EP155]	-	-	-	-	-	-	-
MSTRG.7636	717	364	353	57	42	45	58.265	26.632	29.859	4.516	3.348	3.268	38.252	3.71067	-3.36578	7.22504e-22	1.78475e-20	--	XP_037176853.1 uncharacterized protein CGCA056_v009025 [Colletotrichum aenigma]	-	-	-	-	-	GO:0003677//DNA binding	-
Crypa1.fgenesh1_pg.C_scaffold_6000036	34	59	21	344	522	705	1.152	1.799	0.74	11.359	17.344	21.337	1.23033	16.68	3.761	7.32699e-22	1.80249e-20	--	KAF3762164.1 hypothetical protein M406DRAFT_72186 [Cryphonectria parasitica EP155]	-	-	-	-	-	-	-
e_gw1.2.291.1	341	397	510	67	87	65	16.02	16.792	24.939	3.069	4.01	2.729	19.2503	3.26933	-2.55782	7.32745e-22	1.80249e-20	--	KAF3768425.1 hypothetical protein M406DRAFT_249530 [Cryphonectria parasitica EP155]	-	-	-	-	-	-	-
e_gw1.3.2085.1	42	40	47	213	222	230	2.715	2.328	3.162	13.424	14.078	13.286	2.735	13.596	2.31357	7.82213e-22	1.92017e-20	aflE	KAF3766769.1 norsolorinic acid reductase [Cryphonectria parasitica EP155]	-	-	-	-	-	GO:0047834//D-threo-aldose 1-dehydrogenase activity	-
Crypa1.estExt_fgenesh1_kg.C_50011	1158	934	962	217	260	295	168.314	122.229	145.545	30.751	37.073	38.316	145.363	35.38	-2.03865	7.92614e-22	1.94166e-20	--	KAF3768351.1 hypothetical protein M406DRAFT_102698 [Cryphonectria parasitica EP155]	-	-	-	-	GO:0019773//proteasome core complex, alpha-subunit complex	-	GO:0006511//ubiquitin-dependent protein catabolic process
fgenesh1_pm.2_666	193	158	238	15	16	27	10.959	8.078	14.067	0.83	0.891	1.37	11.0347	1.03033	-3.42086	8.29657e-22	2.02818e-20	fadE12	KAF3769273.1 acyl-CoA dehydrogenase NM domain-like protein [Cryphonectria parasitica EP155]	Metabolism;Metabolism;Metabolism;Metabolism;Metabolism	Global and overview maps;Global and overview maps;Amino acid metabolism;Global and overview maps;Lipid metabolism	ko01100//Metabolic pathways;ko01110//Biosynthesis of secondary metabolites;ko00280//Valine, leucine and isoleucine degradation;ko01212//Fatty acid metabolism;ko00071//Fatty acid degradation	K00249;K00249;K00249;K00249;K00249	-	GO:0016491//oxidoreductase activity;GO:0016627//oxidoreductase activity, acting on the CH-CH group of donors;GO:0018515//pimeloyl-CoA dehydrogenase activity;GO:0050660//flavin adenine dinucleotide binding	GO:0006790//sulfur compound metabolic process;GO:0055114//oxidation-reduction process
fgenesh1_kg.8_461_1764_1_CCBH_CCBI_EXTA	238	223	216	38	48	43	13.821	11.66	13.056	2.151	2.735	2.231	12.8457	2.37233	-2.4369	9.49363e-22	2.31601e-20	--	KAF3761753.1 hypothetical protein M406DRAFT_324226 [Cryphonectria parasitica EP155]	-	-	-	-	GO:0005575//cellular_component;GO:0005576//extracellular region;GO:0005622//intracellular;GO:0005623//cell;GO:0005634//nucleus;GO:0005654//nucleoplasm;GO:0016604//nuclear body;GO:0016607//nuclear speck;GO:0031974//membrane-enclosed lumen;GO:0031981//nuclear lumen;GO:0043226//organelle;GO:0043227//membrane-bounded organelle;GO:0043229//intracellular organelle;GO:0043231//intracellular membrane-bou…	GO:0008289//lipid binding	GO:0006869//lipid transport;GO:0042157//lipoprotein metabolic process
Crypa1.estExt_fgenesh1_pg.C_31306	38	91	38	609	552	494	0.409	0.882	0.426	6.39	5.828	4.751	0.572333	5.65633	3.30494	9.56289e-22	2.32809e-20	DEP5	KAF3768157.1 hypothetical protein M406DRAFT_106902 [Cryphonectria parasitica EP155]	-	-	-	-	-	GO:0003985//acetyl-CoA C-acetyltransferase activity;GO:0003988//acetyl-CoA C-acyltransferase activity;GO:0004024//alcohol dehydrogenase activity, zinc-dependent;GO:0004314//[acyl-carrier-protein] S-malonyltransferase activity;GO:0004315//3-oxoacyl-[acyl-carrier-protein] synthase activity;GO:0004316//3-oxoacyl-[acyl-carrier-protein] reductase (NADPH) activity;GO:0008270//zinc ion binding;GO:001649…	GO:0006113//fermentation;GO:0006631//fatty acid metabolic process;GO:0006633//fatty acid biosynthetic process;GO:0008152//metabolic process;GO:0009062//fatty acid catabolic process;GO:0030494//bacteriochlorophyll biosynthetic process;GO:0030639//polyketide biosynthetic process;GO:0055114//oxidation-reduction process
Crypa1.estExt_Genewise1Plus.C_91209	343	254	388	55	45	60	12.662	8.442	14.909	1.98	1.63	1.979	12.0043	1.863	-2.68786	9.90675e-22	2.40683e-20	lcc2	KAF3761942.1 hypothetical protein M406DRAFT_95172 [Cryphonectria parasitica EP155]	-	-	-	-	-	GO:0005375//copper ion transmembrane transporter activity;GO:0005507//copper ion binding;GO:0016491//oxidoreductase activity	GO:0006825//copper ion transport;GO:0055114//oxidation-reduction process
estExt_Genewise1Plus.C_13298	968	838	801	277	246	256	26.307	20.505	22.659	7.339	6.559	6.217	23.157	6.705	-1.78814	1.06403e-21	2.57974e-20	--	KAF3770853.1 hypothetical protein M406DRAFT_285642 [Cryphonectria parasitica EP155]	-	-	-	-	-	GO:0008017//microtubule binding	-
estExt_Genewise1.C_30174	913	760	693	156	197	208	98.135	73.55	77.535	16.348	20.773	19.979	83.0733	19.0333	-2.12586	1.11145e-21	2.68915e-20	ats1	KAF3766704.1 acyl-CoA N-acyltransferase [Cryphonectria parasitica EP155]	-	-	-	-	-	GO:0003674//molecular_function;GO:0003824//catalytic activity;GO:0004145//diamine N-acetyltransferase activity;GO:0008080//N-acetyltransferase activity;GO:0008999//ribosomal-protein-alanine N-acetyltransferase activity;GO:0016407//acetyltransferase activity;GO:0016410//N-acyltransferase activity;GO:0016740//transferase activity;GO:0016746//transferase activity, transferring acyl groups;GO:0016747…	GO:0006464//cellular protein modification process;GO:0006576//cellular biogenic amine metabolic process;GO:0006595//polyamine metabolic process;GO:0006598//polyamine catabolic process;GO:0006807//nitrogen compound metabolic process;GO:0008150//biological_process;GO:0008152//metabolic process;GO:0009056//catabolic process;GO:0009308//amine metabolic process;GO:0009310//amine catabolic process;GO:0…
fgenesh1_pm.1_103	355	407	460	94	63	83	13.929	14.378	18.787	3.596	2.425	2.91	15.698	2.977	-2.39865	1.11534e-21	2.69303e-20	atsA	KAF3769547.1 arylsulfatase [Cryphonectria parasitica EP155]	Metabolism	Lipid metabolism	ko00600//Sphingolipid metabolism	K01130	GO:0005576//extracellular region	GO:0004623//phospholipase A2 activity;GO:0005509//calcium ion binding;GO:0008484//sulfuric ester hydrolase activity	GO:0016042//lipid catabolic process
e_gw1.8.991.1	123	106	115	6	7	8	6.331	4.912	6.161	0.301	0.353	0.368	5.80133	0.340667	-4.08995	1.19045e-21	2.86851e-20	STL1	KAF3761862.1 general substrate transporter [Cryphonectria parasitica EP155]	-	-	-	-	GO:0005887//integral component of plasma membrane;GO:0016021//integral component of membrane	GO:0008028//monocarboxylic acid transmembrane transporter activity;GO:0015114//phosphate ion transmembrane transporter activity;GO:0022857//transmembrane transporter activity;GO:0042910//xenobiotic transporter activity;GO:0051119//sugar transmembrane transporter activity	GO:0006817//phosphate ion transport;GO:0008643//carbohydrate transport;GO:0015718//monocarboxylic acid transport;GO:0042908//xenobiotic transport;GO:0055085//transmembrane transport
fgenesh1_kg.7_252_CEST_20_G_04	553	572	167	5192	6806	5406	63.287	58.939	19.894	579.311	764.113	552.853	47.3733	632.092	3.73799	1.3867e-21	3.33459e-20	--	KAF3762731.1 hypothetical protein M406DRAFT_323670, partial [Cryphonectria parasitica EP155]	-	-	-	-	-	GO:0003677//DNA binding;GO:0004803//transposase activity	GO:0006313//transposition, DNA-mediated;GO:0015074//DNA integration
estExt_fgenesh1_pm.C_10053	751	750	1078	134	190	177	46.638	41.935	69.683	8.113	11.575	9.822	52.752	9.83667	-2.42298	1.41667e-21	3.39971e-20	--	KAF3769475.1 DUF1295-domain-containing protein [Cryphonectria parasitica EP155]	-	-	-	-	GO:0016020//membrane;GO:0016021//integral component of membrane	GO:0004671//protein C-terminal S-isoprenylcysteine carboxyl O-methyltransferase activity;GO:0008171//O-methyltransferase activity;GO:0016627//oxidoreductase activity, acting on the CH-CH group of donors;GO:0016628//oxidoreductase activity, acting on the CH-CH group of donors, NAD or NADP as acceptor	GO:0006481//C-terminal protein methylation;GO:0006629//lipid metabolic process;GO:0009245//lipid A biosynthetic process;GO:0016126//sterol biosynthetic process
estExt_Genewise1Plus.C_81739	683	660	519	3223	2173	3282	31.567	27.465	24.969	145.233	98.527	135.55	28.0003	126.437	2.1749	1.51784e-21	3.6351e-20	osm1	KAF3761945.1 Flavocytochrome c [Cryphonectria parasitica EP155]	-	-	-	-	GO:0005737//cytoplasm;GO:0009331//glycerol-3-phosphate dehydrogenase complex;GO:0009342//glutamate synthase complex (NADPH)	GO:0000104//succinate dehydrogenase activity;GO:0003824//catalytic activity;GO:0004148//dihydrolipoyl dehydrogenase activity;GO:0004355//glutamate synthase (NADPH) activity;GO:0004368//glycerol-3-phosphate dehydrogenase activity;GO:0004729//oxygen-dependent protoporphyrinogen oxidase activity;GO:0004791//thioredoxin-disulfide reductase activity;GO:0008734//L-aspartate oxidase activity;GO:0016152/…	GO:0006071//glycerol metabolic process;GO:0006096//glycolytic process;GO:0006099//tricarboxylic acid cycle;GO:0006400//tRNA modification;GO:0006537//glutamate biosynthetic process;GO:0006779//porphyrin-containing compound biosynthetic process;GO:0008652//cellular amino acid biosynthetic process;GO:0009060//aerobic respiration;GO:0009061//anaerobic respiration;GO:0009228//thiamine biosynthetic pro…
estExt_fgenesh1_pm.C_10291	1792	1592	2349	491	474	498	72.89	58.303	99.454	19.472	18.914	18.101	76.8823	18.829	-2.0297	1.61333e-21	3.85596e-20	HOL1	KAF3769799.1 putative MFS transporter [Cryphonectria parasitica EP155]	-	-	-	-	GO:0005887//integral component of plasma membrane;GO:0016021//integral component of membrane	GO:0015238//drug transmembrane transporter activity;GO:0015307//drug:proton antiporter activity;GO:0022857//transmembrane transporter activity	GO:0006855//drug transmembrane transport;GO:0015893//drug transport;GO:0042493//response to drug;GO:0055085//transmembrane transport
Crypa1.e_gw1.3.644.1	23	30	14	182	180	205	1.464	1.719	0.927	11.293	11.239	11.659	1.37	11.397	3.05641	1.65647e-21	3.95105e-20	--	KAF3767924.1 hypothetical protein M406DRAFT_40675 [Cryphonectria parasitica EP155]	-	-	-	-	-	GO:0008236//serine-type peptidase activity	GO:0006508//proteolysis
estExt_Genewise1.C_13991	717	1904	529	19466	15223	13913	16.167	38.654	12.416	427.932	336.734	280.334	22.4123	348.333	3.9581	1.8576e-21	4.42183e-20	PMA1	KAF3771141.1 plasma membrane H+-ATPase [Cryphonectria parasitica EP155]	Metabolism;Metabolism	Global and overview maps;Energy metabolism	ko01100//Metabolic pathways;ko00190//Oxidative phosphorylation	K01535;K01535	GO:0031004//potassium ion-transporting ATPase complex	GO:0004008//copper-exporting ATPase activity;GO:0004647//phosphoserine phosphatase activity;GO:0005375//copper ion transmembrane transporter activity;GO:0005388//calcium-transporting ATPase activity;GO:0008556//potassium-transporting ATPase activity;GO:0008967//phosphoglycolate phosphatase activity;GO:0015434//cadmium-transporting ATPase activity;GO:0015444//magnesium-importing ATPase activity;GO…	GO:0006545//glycine biosynthetic process;GO:0006564//L-serine biosynthetic process;GO:0006813//potassium ion transport;GO:0006816//calcium ion transport;GO:0006825//copper ion transport;GO:0008152//metabolic process;GO:0015691//cadmium ion transport;GO:0015693//magnesium ion transport;GO:0030001//metal ion transport
estExt_fgenesh1_kg.C_40174	1933	1994	2489	571	654	655	151.445	140.658	202.982	43.616	50.267	45.858	165.028	46.5803	-1.82492	1.99471e-21	4.73864e-20	--	KAF3765666.1 S-adenosyl-L-methionine-dependent methyltransferase [Cryphonectria parasitica EP155]	-	-	-	-	-	GO:0008168//methyltransferase activity;GO:0008171//O-methyltransferase activity;GO:0008276//protein methyltransferase activity;GO:0008689//3-demethylubiquinone-9 3-O-methyltransferase activity;GO:0008757//S-adenosylmethionine-dependent methyltransferase activity;GO:0046406//magnesium protoporphyrin IX methyltransferase activity	GO:0006412//translation;GO:0006464//cellular protein modification process;GO:0006480//N-terminal protein amino acid methylation;GO:0006744//ubiquinone biosynthetic process;GO:0008152//metabolic process;GO:0008299//isoprenoid biosynthetic process;GO:0009102//biotin biosynthetic process;GO:0015995//chlorophyll biosynthetic process;GO:0018364//peptidyl-glutamine methylation;GO:0042273//ribosomal lar…
fgenesh1_kg.3_128_1916_1_CCBH_CCBI_EXTA	2497	2186	2511	880	865	817	113.362	89.354	118.66	38.951	38.525	33.145	107.125	36.8737	-1.53864	2.10456e-21	4.98954e-20	Acaa1a	KAF3766864.1 thiolase [Cryphonectria parasitica EP155]	Metabolism;Metabolism;Cellular Processes;Metabolism;Metabolism;Metabolism;Metabolism;Metabolism	Global and overview maps;Global and overview maps;Transport and catabolism;Amino acid metabolism;Global and overview maps;Lipid metabolism;Lipid metabolism;Lipid metabolism	ko01100//Metabolic pathways;ko01110//Biosynthesis of secondary metabolites;ko04146//Peroxisome;ko00280//Valine, leucine and isoleucine degradation;ko01212//Fatty acid metabolism;ko00071//Fatty acid degradation;ko01040//Biosynthesis of unsaturated fatty acids;ko00592//alpha-Linolenic acid metabolism	K07513;K07513;K07513;K07513;K07513;K07513;K07513;K07513	-	GO:0003985//acetyl-CoA C-acetyltransferase activity;GO:0003988//acetyl-CoA C-acyltransferase activity;GO:0016747//transferase activity, transferring acyl groups other than amino-acyl groups	GO:0006631//fatty acid metabolic process;GO:0009062//fatty acid catabolic process
estExt_fgenesh1_pm.C_50858	5658	4440	4692	1460	1658	1569	268.522	189.722	231.785	67.555	77.193	66.541	230.01	70.4297	-1.70744	2.14018e-21	5.06379e-20	mcsA	KAF3765189.1 citrate synthase [Cryphonectria parasitica EP155]	Metabolism;Metabolism;Metabolism;Metabolism;Metabolism;Metabolism;Metabolism	Global and overview maps;Global and overview maps;Global and overview maps;Global and overview maps;Global and overview maps;Carbohydrate metabolism;Carbohydrate metabolism	ko01100//Metabolic pathways;ko01110//Biosynthesis of secondary metabolites;ko01230//Biosynthesis of amino acids;ko01200//Carbon metabolism;ko01210//2-Oxocarboxylic acid metabolism;ko00630//Glyoxylate and dicarboxylate metabolism;ko00020//Citrate cycle (TCA cycle)	K01647;K01647;K01647;K01647;K01647;K01647;K01647	GO:0005575//cellular_component;GO:0005622//intracellular;GO:0005623//cell;GO:0005737//cytoplasm;GO:0005739//mitochondrion;GO:0005759//mitochondrial matrix;GO:0031974//membrane-enclosed lumen;GO:0043226//organelle;GO:0043227//membrane-bounded organelle;GO:0043229//intracellular organelle;GO:0043231//intracellular membrane-bounded organelle;GO:0043233//organelle lumen;GO:0044422//organelle part;GO:…	GO:0003674//molecular_function;GO:0003824//catalytic activity;GO:0004108//citrate (Si)-synthase activity;GO:0016740//transferase activity;GO:0016746//transferase activity, transferring acyl groups;GO:0036440//citrate synthase activity;GO:0046912//transferase activity, transferring acyl groups, acyl groups converted into alkyl on transfer;GO:0050440//2-methylcitrate synthase activity	GO:0006082//organic acid metabolic process;GO:0006091//generation of precursor metabolites and energy;GO:0006099//tricarboxylic acid cycle;GO:0006101//citrate metabolic process;GO:0006629//lipid metabolic process;GO:0006631//fatty acid metabolic process;GO:0006725//cellular aromatic compound metabolic process;GO:0008150//biological_process;GO:0008152//metabolic process;GO:0009056//catabolic proce…
fgenesh1_pg.11_104	627	460	824	112	107	113	51.572	34.066	70.547	8.982	8.634	8.306	52.0617	8.64067	-2.59101	2.16089e-21	5.10257e-20	VdtF	KAF3759984.1 NAD(P)-binding protein [Cryphonectria parasitica EP155]	-	-	-	-	GO:0019031//viral envelope	GO:0004316//3-oxoacyl-[acyl-carrier-protein] reductase (NADPH) activity;GO:0004757//sepiapterin reductase activity;GO:0008667//2,3-dihydro-2,3-dihydroxybenzoate dehydrogenase activity;GO:0008678//2-deoxy-D-gluconate 3-dehydrogenase activity;GO:0016491//oxidoreductase activity;GO:0016630//protochlorophyllide reductase activity;GO:0016655//oxidoreductase activity, acting on NAD(P)H, quinone or simi…	GO:0000272//polysaccharide catabolic process;GO:0006633//fatty acid biosynthetic process;GO:0006729//tetrahydrobiopterin biosynthetic process;GO:0008152//metabolic process;GO:0015995//chlorophyll biosynthetic process;GO:0055114//oxidation-reduction process
estExt_Genewise1Plus.C_13288	2897	2542	2988	977	844	980	130.248	102.9	139.834	42.826	37.226	39.373	124.327	39.8083	-1.643	2.249e-21	5.3e-20	APE1	KAF3770850.1 peptidase M18, aminopeptidase I [Cryphonectria parasitica EP155]	-	-	-	-	GO:0000322//storage vacuole;GO:0000323//lytic vacuole;GO:0000324//fungal-type vacuole;GO:0005575//cellular_component;GO:0005576//extracellular region;GO:0005622//intracellular;GO:0005623//cell;GO:0005737//cytoplasm;GO:0005773//vacuole;GO:0043226//organelle;GO:0043227//membrane-bounded organelle;GO:0043229//intracellular organelle;GO:0043231//intracellular membrane-bounded organelle;GO:0044424//in…	GO:0003674//molecular_function;GO:0003824//catalytic activity;GO:0004177//aminopeptidase activity;GO:0005488//binding;GO:0008233//peptidase activity;GO:0008235//metalloexopeptidase activity;GO:0008237//metallopeptidase activity;GO:0008238//exopeptidase activity;GO:0008270//zinc ion binding;GO:0016787//hydrolase activity;GO:0043167//ion binding;GO:0043169//cation binding;GO:0046872//metal ion bind…	GO:0006508//proteolysis;GO:0006518//peptide metabolic process;GO:0006807//nitrogen compound metabolic process;GO:0006810//transport;GO:0007039//protein catabolic process in the vacuole;GO:0008104//protein localization;GO:0008150//biological_process;GO:0008152//metabolic process;GO:0009056//catabolic process;GO:0009057//macromolecule catabolic process;GO:0009987//cellular process;GO:0015031//prote…
fgenesh1_pm.3_870	884	820	841	257	173	213	25.156	21.01	24.911	7.13	4.83	5.416	23.6923	5.792	-2.03229	2.48047e-21	5.8338e-20	HLTF	KAF3767761.1 hypothetical protein M406DRAFT_338474 [Cryphonectria parasitica EP155]	-	-	-	-	GO:0000109//nucleotide-excision repair complex;GO:0005575//cellular_component;GO:0005622//intracellular;GO:0005623//cell;GO:0005634//nucleus;GO:0005654//nucleoplasm;GO:0005680//anaphase-promoting complex;GO:0005730//nucleolus;GO:0005737//cytoplasm;GO:0031974//membrane-enclosed lumen;GO:0031981//nuclear lumen;GO:0043226//organelle;GO:0043227//membrane-bounded organelle;GO:0043228//non-membrane-bou…	GO:0000166//nucleotide binding;GO:0000976//transcription regulatory region sequence-specific DNA binding;GO:0000977//RNA polymerase II regulatory region sequence-specific DNA binding;GO:0000978//RNA polymerase II core promoter proximal region sequence-specific DNA binding;GO:0000981//RNA polymerase II transcription factor activity, sequence-specific DNA binding;GO:0000982//transcription factor ac…	GO:0006139//nucleobase-containing compound metabolic process;GO:0006289//nucleotide-excision repair;GO:0006325//chromatin organization;GO:0006351//transcription, DNA-templated;GO:0006355//regulation of transcription, DNA-templated;GO:0006357//regulation of transcription from RNA polymerase II promoter;GO:0006366//transcription from RNA polymerase II promoter;GO:0006464//cellular protein modificat…
estExt_fgenesh1_kg.C_50355	1890	1825	1869	729	700	728	150.78	131.087	155.203	56.702	54.785	51.899	145.69	54.462	-1.41958	2.66125e-21	6.24651e-20	--	KAF3764945.1 hypothetical protein M406DRAFT_356741 [Cryphonectria parasitica EP155]	-	-	-	-	-	-	-
estExt_Genewise1.C_21116	992	520	718	51	93	103	93.147	43.962	70.176	4.669	8.567	8.642	69.095	7.29267	-3.24406	2.69208e-21	6.30632e-20	--	KAF3768768.1 hypothetical protein M406DRAFT_273248 [Cryphonectria parasitica EP155]	-	-	-	-	GO:0016021//integral component of membrane	GO:0005375//copper ion transmembrane transporter activity	GO:0035434//copper ion transmembrane transport
estExt_fgenesh1_pg.C_80221	3739	3490	3707	1197	1107	1385	139.132	116.926	143.583	43.427	40.411	46.054	133.214	43.2973	-1.62139	2.72166e-21	6.36295e-20	--	KAF3761471.1 hypothetical protein M406DRAFT_353112 [Cryphonectria parasitica EP155]	-	-	-	-	GO:0016020//membrane	-	GO:0009306//protein secretion
estExt_Genewise1Plus.C_80140	501	405	617	82	97	111	34.907	25.407	44.748	5.57	6.63	6.911	35.0207	6.37033	-2.45877	2.8815e-21	6.72332e-20	NGR_a02140	KAF3761268.1 hypothetical protein M406DRAFT_294789 [Cryphonectria parasitica EP155]	-	-	-	-	-	GO:0018580//nitronate monooxygenase activity	GO:0055114//oxidation-reduction process
Crypa1.fgenesh1_pg.C_scaffold_11000201	658	371	149	5	16	10	36.121	18.337	8.514	0.268	0.862	0.491	20.9907	0.540333	-5.27975	3.18757e-21	7.42276e-20	--	KAF3760108.1 hypothetical protein M406DRAFT_75459 [Cryphonectria parasitica EP155]	-	-	-	-	-	-	-
fgenesh1_kg.2_446_2350_1_CCBH_CCBI_EXTA	2422	2425	2850	593	582	814	139.557	125.808	170.936	33.314	32.899	41.913	145.434	36.042	-2.01261	3.25253e-21	7.55908e-20	--	KAF3769342.1 hypothetical protein M406DRAFT_321257 [Cryphonectria parasitica EP155]	-	-	-	-	-	-	-
estExt_Genewise1Plus.C_52578	2039	2047	2234	782	681	770	91.396	82.612	104.232	34.175	29.946	30.842	92.7467	31.6543	-1.55089	3.31319e-21	7.68491e-20	glnA2	KAF3765187.1 glutamine synthetase/guanido kinase [Cryphonectria parasitica EP155]	Metabolism;Metabolism;Metabolism;Metabolism;Metabolism;Metabolism	Global and overview maps;Global and overview maps;Carbohydrate metabolism;Amino acid metabolism;Amino acid metabolism;Energy metabolism	ko01100//Metabolic pathways;ko01230//Biosynthesis of amino acids;ko00630//Glyoxylate and dicarboxylate metabolism;ko00250//Alanine, aspartate and glutamate metabolism;ko00220//Arginine biosynthesis;ko00910//Nitrogen metabolism	K01915;K01915;K01915;K01915;K01915;K01915	GO:0005575//cellular_component;GO:0005622//intracellular;GO:0005623//cell;GO:0005737//cytoplasm;GO:0009507//chloroplast;GO:0009536//plastid;GO:0043226//organelle;GO:0043227//membrane-bounded organelle;GO:0043229//intracellular organelle;GO:0043231//intracellular membrane-bounded organelle;GO:0044424//intracellular part;GO:0044444//cytoplasmic part;GO:0044464//cell part	GO:0000166//nucleotide binding;GO:0003674//molecular_function;GO:0003824//catalytic activity;GO:0004356//glutamate-ammonia ligase activity;GO:0005488//binding;GO:0005524//ATP binding;GO:0008144//drug binding;GO:0016211//ammonia ligase activity;GO:0016874//ligase activity;GO:0016879//ligase activity, forming carbon-nitrogen bonds;GO:0016880//acid-ammonia (or amide) ligase activity;GO:0017076//puri…	GO:0006082//organic acid metabolic process;GO:0006520//cellular amino acid metabolic process;GO:0006541//glutamine metabolic process;GO:0006542//glutamine biosynthetic process;GO:0006807//nitrogen compound metabolic process;GO:0008150//biological_process;GO:0008152//metabolic process;GO:0008652//cellular amino acid biosynthetic process;GO:0009058//biosynthetic process;GO:0009064//glutamine family…
Crypa1.fgenesh1_pg.C_scaffold_5000123	477	460	508	148	140	140	19.52	16.948	21.639	5.905	5.62	5.12	19.369	5.54833	-1.80362	3.60198e-21	8.33833e-20	--	KAF3768502.1 hypothetical protein M406DRAFT_71500 [Cryphonectria parasitica EP155]	-	-	-	-	-	-	-
fgenesh1_pm.7_431	2030	1387	1728	293	271	426	85.328	52.491	75.605	12.008	11.175	16.001	71.1413	13.0613	-2.44539	3.81479e-21	8.81367e-20	SCPA	KAF3762618.1 alpha/beta-hydrolase [Cryphonectria parasitica EP155]	-	-	-	-	-	GO:0004185//serine-type carboxypeptidase activity	GO:0006508//proteolysis
estExt_fgenesh1_kg.C_90117	2488	1791	1794	474	515	561	155.811	100.985	116.944	28.941	31.64	31.395	124.58	30.6587	-2.02271	3.83593e-21	8.84516e-20	bcp1	KAF3760659.1 AhpC-TSA-domain-containing protein [Cryphonectria parasitica EP155]	-	-	-	-	GO:0000781//chromosome, telomeric region;GO:0005575//cellular_component;GO:0005622//intracellular;GO:0005623//cell;GO:0005634//nucleus;GO:0005694//chromosome;GO:0043226//organelle;GO:0043227//membrane-bounded organelle;GO:0043228//non-membrane-bounded organelle;GO:0043229//intracellular organelle;GO:0043231//intracellular membrane-bounded organelle;GO:0043232//intracellular non-membrane-bounded o…	GO:0003674//molecular_function;GO:0003824//catalytic activity;GO:0004601//peroxidase activity;GO:0008379//thioredoxin peroxidase activity;GO:0016209//antioxidant activity;GO:0016491//oxidoreductase activity;GO:0016684//oxidoreductase activity, acting on peroxide as acceptor;GO:0051920//peroxiredoxin activity	GO:0000302//response to reactive oxygen species;GO:0000303//response to superoxide;GO:0000305//response to oxygen radical;GO:0006139//nucleobase-containing compound metabolic process;GO:0006351//transcription, DNA-templated;GO:0006355//regulation of transcription, DNA-templated;GO:0006725//cellular aromatic compound metabolic process;GO:0006801//superoxide metabolic process;GO:0006807//nitrogen c…
estExt_fgenesh1_pg.C_80370	5944	4849	5750	1804	1819	1484	360.097	264.49	362.593	106.554	108.107	80.338	329.06	98.333	-1.7426	3.92946e-21	9.04313e-20	--	KAF3761625.1 hypothetical protein M406DRAFT_353192 [Cryphonectria parasitica EP155]	-	-	-	-	-	-	-
estExt_Genewise1.C_50272	1526	1008	2116	221	206	265	55.478	32.994	80.074	7.833	7.347	8.609	56.182	7.92967	-2.82478	4.34115e-21	9.97111e-20	caeA	KAF3764181.1 alpha/beta-hydrolase [Cryphonectria parasitica EP155]	-	-	-	-	-	GO:0047570//3-oxoadipate enol-lactonase activity	GO:0042952//beta-ketoadipate pathway
estExt_fgenesh1_kg.C_40267	1091	818	865	267	245	238	97.044	65.511	80.089	23.155	21.379	18.918	80.8813	21.1507	-1.9351	4.38049e-21	1.00419e-19	mob1-1	KAF3765873.1 Mob1/phocein [Cryphonectria parasitica EP155]	Cellular Processes;Environmental Information Processing	Cell growth and death;Signal transduction	ko04111//Cell cycle - yeast;ko04392//Hippo signaling pathway - multiple species	K06685;K06685	GO:0000775//chromosome, centromeric region;GO:0005575//cellular_component;GO:0005622//intracellular;GO:0005623//cell;GO:0005634//nucleus;GO:0005694//chromosome;GO:0005737//cytoplasm;GO:0005815//microtubule organizing center;GO:0005816//spindle pole body;GO:0005856//cytoskeleton;GO:0005933//cellular bud;GO:0005935//cellular bud neck;GO:0005938//cell cortex;GO:0015630//microtubule cytoskeleton;GO:0…	GO:0003674//molecular_function;GO:0005488//binding;GO:0008047//enzyme activator activity;GO:0019207//kinase regulator activity;GO:0019209//kinase activator activity;GO:0019887//protein kinase regulator activity;GO:0030234//enzyme regulator activity;GO:0030295//protein kinase activator activity;GO:0043167//ion binding;GO:0043169//cation binding;GO:0046872//metal ion binding;GO:0098772//molecular f…	GO:0000278//mitotic cell cycle;GO:0000281//mitotic cytokinesis;GO:0000910//cytokinesis;GO:0000917//barrier septum assembly;GO:0001932//regulation of protein phosphorylation;GO:0001934//positive regulation of protein phosphorylation;GO:0006464//cellular protein modification process;GO:0006468//protein phosphorylation;GO:0006793//phosphorus metabolic process;GO:0006796//phosphate-containing compoun…
Crypa1.estExt_Genewise1.C_20263	208	121	309	13	4	6	5.1	2.671	7.887	0.311	0.096	0.131	5.21933	0.179333	-4.86315	4.65532e-21	1.06512e-19	OPT2	KAF3765425.1 hypothetical protein M406DRAFT_78222 [Cryphonectria parasitica EP155]	-	-	-	-	-	GO:0015198//oligopeptide transporter activity	GO:0055085//transmembrane transport
estExt_fgenesh1_kg.C_50029	12473	21018	17841	2265	3755	2780	438.433	665.181	652.772	77.623	129.485	87.322	585.462	98.1433	-2.57661	5.79827e-21	1.32405e-19	virE	KAF3764085.1 hypothetical protein M406DRAFT_356434 [Cryphonectria parasitica EP155]	-	-	-	-	-	GO:0005506//iron ion binding;GO:0016705//oxidoreductase activity, acting on paired donors, with incorporation or reduction of molecular oxygen;GO:0020037//heme binding	GO:0055114//oxidation-reduction process
estExt_fgenesh1_kg.C_20408	8154	5336	14740	880	981	1162	387.971	228.592	730.023	40.823	45.791	49.406	448.862	45.34	-3.30742	6.08343e-21	1.38648e-19	ZRT2	KAF3769238.1 putative plasma membrane low affinity zinc ion transporter [Cryphonectria parasitica EP155]	-	-	-	-	GO:0016020//membrane	GO:0046873//metal ion transmembrane transporter activity	GO:0030001//metal ion transport;GO:0055085//transmembrane transport
Crypa1.estExt_fgenesh1_kg.C_10191	561	165	458	21	16	25	48.848	12.935	41.511	1.783	1.367	1.945	34.4313	1.69833	-4.34153	6.17094e-21	1.40371e-19	--	KAF3769901.1 hypothetical protein M406DRAFT_100615 [Cryphonectria parasitica EP155]	-	-	-	-	-	-	-
estExt_fgenesh1_pg.C_11095	1497	1150	1602	409	331	338	65.443	45.264	72.897	17.432	14.195	13.204	61.2013	14.9437	-2.03403	6.26708e-21	1.42283e-19	--	KAF3770586.1 hypothetical protein M406DRAFT_349308 [Cryphonectria parasitica EP155]	-	-	-	-	-	-	-
fgenesh1_kg.5_315_63_1_CCBH_CCBI_EXTA	9643	7166	7509	2357	2267	2581	1062.63	710.992	861.319	253.234	245.077	254.159	878.315	250.823	-1.80807	6.32312e-21	1.43279e-19	nhp-1	KAF3764875.1 hypothetical protein M406DRAFT_322768 [Cryphonectria parasitica EP155]	-	-	-	-	GO:0000228//nuclear chromosome;GO:0000785//chromatin;GO:0000790//nuclear chromatin;GO:0005575//cellular_component;GO:0005622//intracellular;GO:0005623//cell;GO:0005634//nucleus;GO:0005694//chromosome;GO:0031974//membrane-enclosed lumen;GO:0031981//nuclear lumen;GO:0043226//organelle;GO:0043227//membrane-bounded organelle;GO:0043228//non-membrane-bounded organelle;GO:0043229//intracellular organel…	GO:0003674//molecular_function;GO:0003676//nucleic acid binding;GO:0003677//DNA binding;GO:0003682//chromatin binding;GO:0005488//binding;GO:0097159//organic cyclic compound binding;GO:1901363//heterocyclic compound binding	GO:0006139//nucleobase-containing compound metabolic process;GO:0006259//DNA metabolic process;GO:0006281//DNA repair;GO:0006323//DNA packaging;GO:0006325//chromatin organization;GO:0006333//chromatin assembly or disassembly;GO:0006334//nucleosome assembly;GO:0006338//chromatin remodeling;GO:0006351//transcription, DNA-templated;GO:0006355//regulation of transcription, DNA-templated;GO:0006357//r…
fgenesh1_pm.8_193	429	226	341	45	41	47	43.529	20.646	36.015	4.452	4.081	4.262	33.3967	4.265	-2.96909	7.12826e-21	1.61214e-19	duo1	KAF3761470.1 hypothetical protein M406DRAFT_342255 [Cryphonectria parasitica EP155]	-	-	-	-	GO:0000228//nuclear chromosome;GO:0000775//chromosome, centromeric region;GO:0000776//kinetochore;GO:0000777//condensed chromosome kinetochore;GO:0000778//condensed nuclear chromosome kinetochore;GO:0000779//condensed chromosome, centromeric region;GO:0000780//condensed nuclear chromosome, centromeric region;GO:0000793//condensed chromosome;GO:0000794//condensed nuclear chromosome;GO:0000940//con…	GO:0003674//molecular_function;GO:0005215//transporter activity;GO:0005488//binding;GO:0005515//protein binding;GO:0008017//microtubule binding;GO:0008092//cytoskeletal protein binding;GO:0015631//tubulin binding;GO:0051010//microtubule plus-end binding	GO:0000003//reproduction;GO:0000070//mitotic sister chromatid segregation;GO:0000278//mitotic cell cycle;GO:0000280//nuclear division;GO:0000819//sister chromatid segregation;GO:0006810//transport;GO:0006996//organelle organization;GO:0007049//cell cycle;GO:0007059//chromosome segregation;GO:0007080//mitotic metaphase plate congression;GO:0007127//meiosis I;GO:0007165//signal transduction;GO:0008…
fgenesh1_kg.3_257_2449_1_CCBH_CCBI_EXTA	6353	6112	8795	1537	1857	1912	208.509	180.612	300.464	49.183	59.791	56.077	229.862	55.017	-2.06282	7.35184e-21	1.65952e-19	--	KAF3767273.1 hypothetical protein M406DRAFT_321518 [Cryphonectria parasitica EP155]	-	-	-	-	-	-	-
fgenesh1_kg.6_87_747_0_CCBH2584.b1_CCBH_CCBI_EXTA	267	243	231	54	56	50	26.059	21.354	23.468	5.138	5.362	4.361	23.627	4.95367	-2.25387	8.12173e-21	1.8298e-19	--	KAF3763214.1 hypothetical protein M406DRAFT_323056 [Cryphonectria parasitica EP155]	-	-	-	-	GO:0009368//endopeptidase Clp complex	GO:0004176//ATP-dependent peptidase activity;GO:0004252//serine-type endopeptidase activity	GO:0006508//proteolysis;GO:0019069//viral capsid assembly
estExt_fgenesh1_pm.C_90365	4870	4022	6130	1169	981	1328	175.758	130.691	230.28	41.133	34.732	42.828	178.91	39.5643	-2.17696	8.78778e-21	1.97608e-19	PaAT-1	KAF3760904.1 hypothetical protein M406DRAFT_348329 [Cryphonectria parasitica EP155]	-	-	-	-	-	GO:0016747//transferase activity, transferring acyl groups other than amino-acyl groups	-
fgenesh1_pg.1_23	27	20	31	11258	8234	1201	1.122	0.748	1.34	455.948	335.547	44.581	1.07	278.692	8.02492	8.834e-21	1.98269e-19	patE	KAF3769431.1 alcohol oxidase [Cryphonectria parasitica EP155]	Metabolism;Metabolism	Global and overview maps;Amino acid metabolism	ko01100//Metabolic pathways;ko00260//Glycine, serine and threonine metabolism	K00108;K00108	-	GO:0004729//oxygen-dependent protoporphyrinogen oxidase activity;GO:0008734//L-aspartate oxidase activity;GO:0008767//UDP-galactopyranose mutase activity;GO:0008812//choline dehydrogenase activity;GO:0015036//disulfide oxidoreductase activity;GO:0016491//oxidoreductase activity;GO:0016614//oxidoreductase activity, acting on CH-OH group of donors;GO:0016701//oxidoreductase activity, acting on sing…	GO:0006744//ubiquinone biosynthetic process;GO:0006779//porphyrin-containing compound biosynthetic process;GO:0006790//sulfur compound metabolic process;GO:0009273//peptidoglycan-based cell wall biogenesis;GO:0019285//glycine betaine biosynthetic process from choline;GO:0019363//pyridine nucleotide biosynthetic process;GO:0055114//oxidation-reduction process
Crypa1.e_gw1.1.2669.1	811	618	664	197	171	191	51.221	35.142	43.652	12.131	10.595	10.78	43.3383	11.1687	-1.95619	8.89448e-21	1.99247e-19	ark1	KAF3769599.1 hypothetical protein M406DRAFT_33019 [Cryphonectria parasitica EP155]	-	-	-	-	GO:0000228//nuclear chromosome;GO:0000775//chromosome, centromeric region;GO:0000776//kinetochore;GO:0000777//condensed chromosome kinetochore;GO:0000778//condensed nuclear chromosome kinetochore;GO:0000779//condensed chromosome, centromeric region;GO:0000780//condensed nuclear chromosome, centromeric region;GO:0000781//chromosome, telomeric region;GO:0000784//nuclear chromosome, telomeric region…	GO:0000166//nucleotide binding;GO:0003674//molecular_function;GO:0003824//catalytic activity;GO:0004672//protein kinase activity;GO:0004674//protein serine/threonine kinase activity;GO:0004712//protein serine/threonine/tyrosine kinase activity;GO:0005488//binding;GO:0005515//protein binding;GO:0005524//ATP binding;GO:0008144//drug binding;GO:0016301//kinase activity;GO:0016740//transferase activi…	GO:0000003//reproduction;GO:0000070//mitotic sister chromatid segregation;GO:0000075//cell cycle checkpoint;GO:0000077//DNA damage checkpoint;GO:0000086//G2/M transition of mitotic cell cycle;GO:0000212//meiotic spindle organization;GO:0000226//microtubule cytoskeleton organization;GO:0000278//mitotic cell cycle;GO:0000280//nuclear division;GO:0000819//sister chromatid segregation;GO:0000902//cel…
fgenesh1_pg.4_698	1289	1173	1200	418	451	445	78.41	64.244	75.981	24.79	26.914	24.189	72.8783	25.2977	-1.52649	9.43721e-21	2.11003e-19	--	KAF3766046.1 hypothetical protein M406DRAFT_329889 [Cryphonectria parasitica EP155]	-	-	-	-	-	-	GO:0008535//respiratory chain complex IV assembly
e_gw1.6.552.1	1652	943	1234	226	164	252	159.765	82.11	124.221	21.309	15.559	21.778	122.032	19.5487	-2.64212	9.50619e-21	2.12143e-19	--	KAF3763844.1 hypothetical protein M406DRAFT_261784 [Cryphonectria parasitica EP155]	-	-	-	-	-	-	-
MSTRG.274	282	242	229	49	56	49	8.982	6.94	7.592	1.522	1.75	1.395	7.838	1.55567	-2.33295	9.58835e-21	2.13572e-19	--	PSS00924.1 hypothetical protein BD289DRAFT_360304 [Coniella lustricola]	-	-	-	-	-	-	-
Crypa1.fgenesh1_pg.C_scaffold_12000020	896	766	876	237	155	211	32.864	25.296	33.444	8.475	5.577	6.916	30.5347	6.98933	-2.12722	9.89306e-21	2.19805e-19	IPL1	KAF3768263.1 hypothetical protein M406DRAFT_75480 [Cryphonectria parasitica EP155]	-	-	-	-	-	GO:0004672//protein kinase activity;GO:0005524//ATP binding	GO:0006468//protein phosphorylation
estExt_Genewise1Plus.C_90790	1467	1760	1469	4358	4843	5278	66.438	71.766	69.25	192.427	215.17	213.601	69.1513	207.066	1.58226	9.90549e-21	2.19805e-19	get3	KAF3760777.1 anion-transporting ATPase [Cryphonectria parasitica EP155]	-	-	-	-	GO:0005575//cellular_component;GO:0005622//intracellular;GO:0005623//cell;GO:0005634//nucleus;GO:0005730//nucleolus;GO:0005737//cytoplasm;GO:0005783//endoplasmic reticulum;GO:0005789//endoplasmic reticulum membrane;GO:0005794//Golgi apparatus;GO:0005829//cytosol;GO:0012505//endomembrane system;GO:0016020//membrane;GO:0016611//iron-iron nitrogenase complex;GO:0016612//molybdenum-iron nitrogenase c…	GO:0000166//nucleotide binding;GO:0003674//molecular_function;GO:0003824//catalytic activity;GO:0003924//GTPase activity;GO:0005047//signal recognition particle binding;GO:0005048//signal sequence binding;GO:0005085//guanyl-nucleotide exchange factor activity;GO:0005215//transporter activity;GO:0005488//binding;GO:0005515//protein binding;GO:0005524//ATP binding;GO:0005525//GTP binding;GO:0008144…	GO:0000749//response to pheromone involved in conjugation with cellular fusion;GO:0000750//pheromone-dependent signal transduction involved in conjugation with cellular fusion;GO:0000918//barrier septum site selection;GO:0002791//regulation of peptide secretion;GO:0002793//positive regulation of peptide secretion;GO:0006281//DNA repair;GO:0006457//protein folding;GO:0006605//protein targeting;GO:…
MSTRG.3614	148	116	143	10	16	14	17.732	12.641	17.63	1.133	1.853	1.479	16.001	1.48833	-3.42639	1.04704e-20	2.31903e-19	--	-	-	-	-	-	-	-	-
Crypa1.estExt_fgenesh1_pg.C_11701	647	455	558	119	140	130	52.177	33.037	46.84	9.356	11.076	9.368	44.018	9.93333	-2.14774	1.07199e-20	2.36984e-19	AIM2	KAF3771310.1 hypothetical protein M406DRAFT_105724 [Cryphonectria parasitica EP155]	-	-	-	-	-	GO:0008236//serine-type peptidase activity;GO:0016787//hydrolase activity	GO:0006508//proteolysis
fgenesh1_kg.7_268_2631_1_CCBH_CCBI_EXTA	1126	804	862	228	245	250	63.598	40.886	50.678	12.555	13.575	12.618	51.7207	12.916	-2.00158	1.12692e-20	2.4866e-19	--	KAF3762775.1 hypothetical protein M406DRAFT_323686 [Cryphonectria parasitica EP155]	-	-	-	-	GO:0005575//cellular_component;GO:0005622//intracellular;GO:0005623//cell;GO:0005737//cytoplasm;GO:0005783//endoplasmic reticulum;GO:0005789//endoplasmic reticulum membrane;GO:0012505//endomembrane system;GO:0016020//membrane;GO:0016021//integral component of membrane;GO:0031224//intrinsic component of membrane;GO:0031984//organelle subcompartment;GO:0042175//nuclear outer membrane-endoplasmic re…	GO:0003674//molecular_function	GO:0000002//mitochondrial genome maintenance;GO:0006996//organelle organization;GO:0007005//mitochondrion organization;GO:0008150//biological_process;GO:0009987//cellular process;GO:0016043//cellular component organization;GO:0071840//cellular component organization or biogenesis
Crypa1.fgenesh1_pm.C_scaffold_3000003	476	373	378	102	80	96	31.342	22.113	25.907	6.548	5.168	5.649	26.454	5.78833	-2.19227	1.15409e-20	2.5418e-19	dim-5	KAF3766746.1 putative Ash1 [Cryphonectria parasitica EP155]	Metabolism;Metabolism	Global and overview maps;Amino acid metabolism	ko01100//Metabolic pathways;ko00310//Lysine degradation	K11419;K11419	GO:0000151//ubiquitin ligase complex;GO:0000152//nuclear ubiquitin ligase complex;GO:0000228//nuclear chromosome;GO:0000775//chromosome, centromeric region;GO:0000781//chromosome, telomeric region;GO:0000785//chromatin;GO:0000790//nuclear chromatin;GO:0000792//heterochromatin;GO:0005575//cellular_component;GO:0005622//intracellular;GO:0005623//cell;GO:0005634//nucleus;GO:0005654//nucleoplasm;GO:0…	GO:0003674//molecular_function;GO:0003676//nucleic acid binding;GO:0003677//DNA binding;GO:0003690//double-stranded DNA binding;GO:0003697//single-stranded DNA binding;GO:0003723//RNA binding;GO:0003727//single-stranded RNA binding;GO:0003824//catalytic activity;GO:0005488//binding;GO:0005515//protein binding;GO:0008168//methyltransferase activity;GO:0008170//N-methyltransferase activity;GO:00082…	GO:0000003//reproduction;GO:0000122//negative regulation of transcription from RNA polymerase II promoter;GO:0000183//chromatin silencing at rDNA;GO:0000280//nuclear division;GO:0003006//developmental process involved in reproduction;GO:0006139//nucleobase-containing compound metabolic process;GO:0006259//DNA metabolic process;GO:0006304//DNA modification;GO:0006305//DNA alkylation;GO:0006306//DN…
Crypa1.fgenesh1_pm.C_scaffold_2000471	342	589	352	2286	2012	2328	5.53	8.576	5.925	36.041	31.918	33.641	6.677	33.8667	2.34259	1.16617e-20	2.56362e-19	aro-1	KAF3766019.1 hypothetical protein M406DRAFT_60534 [Cryphonectria parasitica EP155]	Metabolism;Metabolism;Metabolism;Metabolism	Global and overview maps;Global and overview maps;Global and overview maps;Amino acid metabolism	ko01100//Metabolic pathways;ko01110//Biosynthesis of secondary metabolites;ko01230//Biosynthesis of amino acids;ko00400//Phenylalanine, tyrosine and tryptophan biosynthesis	K13830;K13830;K13830;K13830	GO:0005575//cellular_component;GO:0005622//intracellular;GO:0005623//cell;GO:0005737//cytoplasm;GO:0044424//intracellular part;GO:0044464//cell part;GO:0048501//signal recognition particle, plasma membrane targeting	GO:0000166//nucleotide binding;GO:0003674//molecular_function;GO:0003824//catalytic activity;GO:0003855//3-dehydroquinate dehydratase activity;GO:0003856//3-dehydroquinate synthase activity;GO:0003866//3-phosphoshikimate 1-carboxyvinyltransferase activity;GO:0003924//GTPase activity;GO:0004764//shikimate 3-dehydrogenase (NADP+) activity;GO:0004765//shikimate kinase activity;GO:0005048//signal seq…	GO:0006082//organic acid metabolic process;GO:0006520//cellular amino acid metabolic process;GO:0006725//cellular aromatic compound metabolic process;GO:0006793//phosphorus metabolic process;GO:0006796//phosphate-containing compound metabolic process;GO:0006807//nitrogen compound metabolic process;GO:0008150//biological_process;GO:0008152//metabolic process;GO:0008652//cellular amino acid biosynt…
estExt_Genewise1.C_80563	2720	1569	1316	281	250	306	127.863	66.407	64.393	12.879	11.529	12.854	86.221	12.4207	-2.7953	1.21519e-20	2.6664e-19	AN1503	KAF3761445.1 aldolase [Cryphonectria parasitica EP155]	Metabolism;Metabolism;Metabolism	Global and overview maps;Amino acid metabolism;Carbohydrate metabolism	ko01100//Metabolic pathways;ko00330//Arginine and proline metabolism;ko00630//Glyoxylate and dicarboxylate metabolism	K18123;K18123;K18123	-	GO:0008747//N-acetylneuraminate lyase activity;GO:0008840//4-hydroxy-tetrahydrodipicolinate synthase;GO:0016829//lyase activity	GO:0006040//amino sugar metabolic process;GO:0009089//lysine biosynthetic process via diaminopimelate;GO:0009273//peptidoglycan-based cell wall biogenesis
Crypa1.fgenesh1_pg.C_scaffold_1001488	1084	520	1661	33	58	92	45.719	19.747	72.921	1.357	2.4	3.467	46.129	2.408	-4.25977	1.23286e-20	2.70016e-19	--	KAF3771055.1 hypothetical protein M406DRAFT_67391 [Cryphonectria parasitica EP155]	-	-	-	-	-	GO:0004791//thioredoxin-disulfide reductase activity;GO:0015036//disulfide oxidoreductase activity;GO:0016491//oxidoreductase activity;GO:0016668//oxidoreductase activity, acting on a sulfur group of donors, NAD(P) as acceptor;GO:0016701//oxidoreductase activity, acting on single donors with incorporation of molecular oxygen;GO:0016756//glutathione gamma-glutamylcysteinyltransferase activity;GO:0…	GO:0006744//ubiquinone biosynthetic process;GO:0006790//sulfur compound metabolic process;GO:0006805//xenobiotic metabolic process;GO:0009398//FMN biosynthetic process;GO:0010038//response to metal ion;GO:0015995//chlorophyll biosynthetic process;GO:0030494//bacteriochlorophyll biosynthetic process;GO:0046938//phytochelatin biosynthetic process;GO:0055114//oxidation-reduction process
estExt_Genewise1Plus.C_81384	1057	1220	1150	3006	2973	3196	101.957	105.954	115.465	282.696	281.329	275.483	107.792	279.836	1.37633	1.2465e-20	2.72495e-19	SPBC216.04c	KAF3761787.1 SelR-domain-containing protein [Cryphonectria parasitica EP155]	-	-	-	-	GO:0005575//cellular_component;GO:0005622//intracellular;GO:0005623//cell;GO:0005737//cytoplasm;GO:0005739//mitochondrion;GO:0009507//chloroplast;GO:0009532//plastid stroma;GO:0009536//plastid;GO:0009570//chloroplast stroma;GO:0043226//organelle;GO:0043227//membrane-bounded organelle;GO:0043229//intracellular organelle;GO:0043231//intracellular membrane-bounded organelle;GO:0044422//organelle par…	GO:0003674//molecular_function;GO:0003824//catalytic activity;GO:0004791//thioredoxin-disulfide reductase activity;GO:0005488//binding;GO:0008270//zinc ion binding;GO:0016491//oxidoreductase activity;GO:0016667//oxidoreductase activity, acting on a sulfur group of donors;GO:0016671//oxidoreductase activity, acting on a sulfur group of donors, disulfide as acceptor;GO:0033743//peptide-methionine (…	GO:0000902//cell morphogenesis;GO:0000904//cell morphogenesis involved in differentiation;GO:0006807//nitrogen compound metabolic process;GO:0006928//movement of cell or subcellular component;GO:0006935//chemotaxis;GO:0006950//response to stress;GO:0006979//response to oxidative stress;GO:0006996//organelle organization;GO:0007010//cytoskeleton organization;GO:0007015//actin filament organization…
estExt_fgenesh1_pg.C_11149	1611	1829	2147	590	486	532	46.27	47.297	64.187	16.521	13.694	13.654	52.5847	14.623	-1.8464	1.29797e-20	2.83222e-19	nta1	KAF3770663.1 carbon-nitrogen hydrolase [Cryphonectria parasitica EP155]	-	-	-	-	GO:0005737//cytoplasm;GO:0016021//integral component of membrane	GO:0016410//N-acyltransferase activity;GO:0050126//N-carbamoylputrescine amidase activity	GO:0006497//protein lipidation;GO:0006807//nitrogen compound metabolic process;GO:0009446//putrescine biosynthetic process;GO:0042158//lipoprotein biosynthetic process
Crypa1.estExt_fgenesh1_pg.C_40191	274	303	344	44	16	40	15.187	15.121	19.847	2.378	0.87	1.981	16.7183	1.743	-3.26179	1.32618e-20	2.88842e-19	--	KAF3765041.1 hypothetical protein M406DRAFT_107002 [Cryphonectria parasitica EP155]	Genetic Information Processing	Translation	ko03010//Ribosome	K02920	-	-	-
Crypa1.fgenesh1_kg.C_scaffold_5000033	2191	1810	1511	441	487	523	366.514	272.611	263.101	71.925	79.92	78.18	300.742	76.675	-1.9717	1.32905e-20	2.88935e-19	--	KAF3768411.1 hypothetical protein M406DRAFT_56114 [Cryphonectria parasitica EP155]	-	-	-	-	-	-	-
MSTRG.9041	160	122	99	2	4	7	18.714	12.824	12.067	0.183	0.498	0.709	14.535	0.463333	-4.97134	1.33861e-20	2.90476e-19	--	-	-	-	-	-	-	GO:0008270//zinc ion binding	-
Crypa1.estExt_fgenesh1_pg.C_40824	939	1105	1178	231	316	296	33.179	35.154	43.327	7.958	10.954	9.346	37.22	9.41933	-1.98238	1.37738e-20	2.98339e-19	atnC	KAF3764361.1 hypothetical protein M406DRAFT_107313 [Cryphonectria parasitica EP155]	-	-	-	-	GO:0000408//EKC/KEOPS complex;GO:0000775//chromosome, centromeric region	GO:0003677//DNA binding;GO:0003682//chromatin binding;GO:0022857//transmembrane transporter activity	GO:0055085//transmembrane transport
e_gw1.1.747.1	804	706	809	263	236	231	39.494	31.225	41.366	12.596	11.373	10.14	37.3617	11.3697	-1.71637	1.42836e-20	3.08814e-19	5F3.150	KAF3771203.1 DNA primase, large subunit [Cryphonectria parasitica EP155]	Genetic Information Processing	Replication and repair	ko03030//DNA replication	K02685	GO:0000228//nuclear chromosome;GO:0000428//DNA-directed RNA polymerase complex;GO:0005575//cellular_component;GO:0005622//intracellular;GO:0005623//cell;GO:0005634//nucleus;GO:0005635//nuclear envelope;GO:0005654//nucleoplasm;GO:0005657//replication fork;GO:0005658//alpha DNA polymerase:primase complex;GO:0005694//chromosome;GO:0012505//endomembrane system;GO:0030880//RNA polymerase complex;GO:00…	GO:0003674//molecular_function;GO:0003676//nucleic acid binding;GO:0003677//DNA binding;GO:0003697//single-stranded DNA binding;GO:0003824//catalytic activity;GO:0003887//DNA-directed DNA polymerase activity;GO:0003896//DNA primase activity;GO:0003899//DNA-directed RNA polymerase activity;GO:0005488//binding;GO:0016740//transferase activity;GO:0016772//transferase activity, transferring phosphoru…	GO:0000082//G1/S transition of mitotic cell cycle;GO:0000278//mitotic cell cycle;GO:0000723//telomere maintenance;GO:0001654//eye development;GO:0001745//compound eye morphogenesis;GO:0006139//nucleobase-containing compound metabolic process;GO:0006259//DNA metabolic process;GO:0006260//DNA replication;GO:0006261//DNA-dependent DNA replication;GO:0006269//DNA replication, synthesis of RNA primer;…
MSTRG.3581	171	554	422	3867	3977	3811	2.668	7.781	6.853	58.816	60.865	53.127	5.76733	57.6027	3.32016	1.53837e-20	3.3199e-19	chiA	PSR75744.1 glycoside hydrolase superfamily, partial [Coniella lustricola]	Metabolism;Metabolism	Global and overview maps;Carbohydrate metabolism	ko01100//Metabolic pathways;ko00520//Amino sugar and nucleotide sugar metabolism	K01183;K01183	GO:0000322//storage vacuole;GO:0000323//lytic vacuole;GO:0000324//fungal-type vacuole;GO:0005575//cellular_component;GO:0005576//extracellular region;GO:0005618//cell wall;GO:0005622//intracellular;GO:0005623//cell;GO:0005634//nucleus;GO:0005635//nuclear envelope;GO:0005737//cytoplasm;GO:0005773//vacuole;GO:0005783//endoplasmic reticulum;GO:0005886//plasma membrane;GO:0005933//cellular bud;GO:000…	GO:0003674//molecular_function;GO:0003824//catalytic activity;GO:0004553//hydrolase activity, hydrolyzing O-glycosyl compounds;GO:0004568//chitinase activity;GO:0005488//binding;GO:0008061//chitin binding;GO:0008144//drug binding;GO:0008843//endochitinase activity;GO:0016787//hydrolase activity;GO:0016798//hydrolase activity, acting on glycosyl bonds;GO:0097367//carbohydrate derivative binding	GO:0000272//polysaccharide catabolic process;GO:0000920//cell separation after cytokinesis;GO:0001896//autolysis;GO:0005975//carbohydrate metabolic process;GO:0005976//polysaccharide metabolic process;GO:0006022//aminoglycan metabolic process;GO:0006026//aminoglycan catabolic process;GO:0006030//chitin metabolic process;GO:0006032//chitin catabolic process;GO:0006037//cell wall chitin metabolic p…
estExt_fgenesh1_pm.C_40169	1702	1000	1345	274	223	297	53.429	28.264	43.949	8.386	6.868	8.331	41.8807	7.86167	-2.41338	1.55054e-20	3.34004e-19	SPBC646.07c	KAF3765486.1 hypothetical protein M406DRAFT_345886 [Cryphonectria parasitica EP155]	Metabolism;Metabolism;Metabolism;Metabolism;Metabolism	Global and overview maps;Global and overview maps;Global and overview maps;Lipid metabolism;Lipid metabolism	ko01100//Metabolic pathways;ko01110//Biosynthesis of secondary metabolites;ko01212//Fatty acid metabolism;ko01040//Biosynthesis of unsaturated fatty acids;ko00062//Fatty acid elongation	K10258;K10258;K10258;K10258;K10258	GO:0005575//cellular_component;GO:0005622//intracellular;GO:0005623//cell;GO:0005737//cytoplasm;GO:0005739//mitochondrion;GO:0005783//endoplasmic reticulum;GO:0005789//endoplasmic reticulum membrane;GO:0012505//endomembrane system;GO:0016020//membrane;GO:0016021//integral component of membrane;GO:0030176//integral component of endoplasmic reticulum membrane;GO:0031224//intrinsic component of memb…	GO:0003674//molecular_function;GO:0003824//catalytic activity;GO:0003995//acyl-CoA dehydrogenase activity;GO:0004466//long-chain-acyl-CoA dehydrogenase activity;GO:0005515//protein binding;GO:0016491//oxidoreductase activity;GO:0016627//oxidoreductase activity, acting on the CH-CH group of donors;GO:0016628//oxidoreductase activity, acting on the CH-CH group of donors, NAD or NADP as acceptor;GO:…	GO:0000038//very long-chain fatty acid metabolic process;GO:0006082//organic acid metabolic process;GO:0006139//nucleobase-containing compound metabolic process;GO:0006163//purine nucleotide metabolic process;GO:0006164//purine nucleotide biosynthetic process;GO:0006629//lipid metabolic process;GO:0006631//fatty acid metabolic process;GO:0006633//fatty acid biosynthetic process;GO:0006637//acyl-C…
fgenesh1_pm.8_123	1262	1249	1318	3522	3095	3405	54.149	48.252	58.865	147.338	130.279	130.556	53.7553	136.058	1.33974	1.56292e-20	3.36057e-19	Gk	KAF3761376.1 glycerol kinase [Cryphonectria parasitica EP155]	Metabolism;Metabolism	Global and overview maps;Lipid metabolism	ko01100//Metabolic pathways;ko00561//Glycerolipid metabolism	K00864;K00864	GO:0005575//cellular_component;GO:0005622//intracellular;GO:0005623//cell;GO:0005737//cytoplasm;GO:0005739//mitochondrion;GO:0005829//cytosol;GO:0043226//organelle;GO:0043227//membrane-bounded organelle;GO:0043229//intracellular organelle;GO:0043231//intracellular membrane-bounded organelle;GO:0044424//intracellular part;GO:0044444//cytoplasmic part;GO:0044464//cell part	GO:0000166//nucleotide binding;GO:0003674//molecular_function;GO:0003824//catalytic activity;GO:0004370//glycerol kinase activity;GO:0004856//xylulokinase activity;GO:0005488//binding;GO:0005515//protein binding;GO:0005524//ATP binding;GO:0008144//drug binding;GO:0008270//zinc ion binding;GO:0008737//L-fuculokinase activity;GO:0008741//ribulokinase activity;GO:0008993//rhamnulokinase activity;GO:…	GO:0005975//carbohydrate metabolic process;GO:0005997//xylulose metabolic process;GO:0006066//alcohol metabolic process;GO:0006071//glycerol metabolic process;GO:0006072//glycerol-3-phosphate metabolic process;GO:0006629//lipid metabolic process;GO:0006638//neutral lipid metabolic process;GO:0006639//acylglycerol metabolic process;GO:0006641//triglyceride metabolic process;GO:0006793//phosphorus …
estExt_Genewise1Plus.C_70408	1504	1556	1751	526	591	544	120.244	112.006	145.718	41.001	46.353	38.865	125.989	42.073	-1.58233	1.66545e-20	3.57451e-19	--	KAF3762262.1 Creatinase/aminopeptidase [Cryphonectria parasitica EP155]	-	-	-	-	-	-	GO:0006464//cellular protein modification process
estExt_fgenesh1_pg.C_60570	2200	1864	1984	677	700	751	91.336	69.676	85.738	27.403	28.51	27.862	82.25	27.925	-1.55846	1.83646e-20	3.93436e-19	prnB	KAF3763669.1 hypothetical protein M406DRAFT_352427 [Cryphonectria parasitica EP155]	-	-	-	-	GO:0005575//cellular_component;GO:0005623//cell;GO:0005886//plasma membrane;GO:0016020//membrane;GO:0016021//integral component of membrane;GO:0031224//intrinsic component of membrane;GO:0044425//membrane part;GO:0044464//cell part;GO:0071944//cell periphery	GO:0003674//molecular_function;GO:0005215//transporter activity;GO:0005342//organic acid transmembrane transporter activity;GO:0008324//cation transmembrane transporter activity;GO:0008509//anion transmembrane transporter activity;GO:0008514//organic anion transmembrane transporter activity;GO:0015075//ion transmembrane transporter activity;GO:0015171//amino acid transmembrane transporter activit…	GO:0003333//amino acid transmembrane transport;GO:0006810//transport;GO:0006811//ion transport;GO:0006812//cation transport;GO:0006820//anion transport;GO:0006836//neurotransmitter transport;GO:0006855//drug transmembrane transport;GO:0006865//amino acid transport;GO:0008150//biological_process;GO:0009306//protein secretion;GO:0009450//gamma-aminobutyric acid catabolic process;GO:0015711//organic…
fgenesh1_pm.3_1105	278	174	243	28	10	23	13.469	7.59	12.255	1.323	0.475	0.996	11.1047	0.931333	-3.57572	1.89814e-20	4.05914e-19	qutD	KAF3768069.1 general substrate transporter [Cryphonectria parasitica EP155]	-	-	-	-	GO:0005887//integral component of plasma membrane;GO:0016020//membrane;GO:0016021//integral component of membrane	GO:0003700//transcription factor activity, sequence-specific DNA binding;GO:0015114//phosphate ion transmembrane transporter activity;GO:0015295//solute:proton symporter activity;GO:0022857//transmembrane transporter activity;GO:0042910//xenobiotic transporter activity;GO:0051119//sugar transmembrane transporter activity	GO:0006355//regulation of transcription, DNA-templated;GO:0006810//transport;GO:0006817//phosphate ion transport;GO:0008643//carbohydrate transport;GO:0042908//xenobiotic transport;GO:0055085//transmembrane transport
estExt_fgenesh1_pg.C_50876	443	359	420	108	77	93	30.722	22.416	30.318	7.302	5.239	5.763	27.8187	6.10133	-2.18886	1.98862e-20	4.24492e-19	TL1	KAF3764990.1 Osmotin, thaumatin-like protein [Cryphonectria parasitica EP155]	-	-	-	-	-	-	-
fgenesh1_pm.6_172	204	155	193	19	31	25	25.9	17.718	25.506	2.352	3.861	2.836	23.0413	3.01633	-2.93336	2.06499e-20	4.39995e-19	--	KAF3763239.1 hypothetical protein M406DRAFT_340863 [Cryphonectria parasitica EP155]	-	-	-	-	-	GO:0003674//molecular_function;GO:0016209//antioxidant activity;GO:0016491//oxidoreductase activity	GO:0006415//translational termination;GO:0055114//oxidation-reduction process
Crypa1.estExt_Genewise1.C_10628	4705	2428	1650	293	229	333	246.965	114.747	90.151	14.995	11.792	15.619	150.621	14.1353	-3.41355	2.16739e-20	4.60982e-19	casA	KAF3769738.1 hypothetical protein M406DRAFT_76528 [Cryphonectria parasitica EP155]	-	-	-	-	-	-	-
estExt_Genewise1.C_51216	1145	1056	1187	416	389	402	48.156	39.987	51.964	17.058	16.05	15.108	46.7023	16.072	-1.53895	2.32379e-20	4.93354e-19	--	KAF3764588.1 hypothetical protein M406DRAFT_278145 [Cryphonectria parasitica EP155]	-	-	-	-	GO:0005575//cellular_component;GO:0005622//intracellular;GO:0005623//cell;GO:0005737//cytoplasm;GO:0005794//Golgi apparatus;GO:0005802//trans-Golgi network;GO:0008021//synaptic vesicle;GO:0012505//endomembrane system;GO:0012506//vesicle membrane;GO:0016020//membrane;GO:0030133//transport vesicle;GO:0030425//dendrite;GO:0030658//transport vesicle membrane;GO:0030659//cytoplasmic vesicle membrane;G…	GO:0003674//molecular_function;GO:0005102//receptor binding;GO:0005488//binding;GO:0005515//protein binding;GO:0019904//protein domain specific binding;GO:0030165//PDZ domain binding;GO:0035254//glutamate receptor binding	GO:0006810//transport;GO:0006892//post-Golgi vesicle-mediated transport;GO:0006893//Golgi to plasma membrane transport;GO:0008104//protein localization;GO:0008150//biological_process;GO:0015031//protein transport;GO:0015833//peptide transport;GO:0016192//vesicle-mediated transport;GO:0033036//macromolecule localization;GO:0034613//cellular protein localization;GO:0042886//amide transport;GO:00430…
fgenesh1_pg.8_461	169	175	254	1	1	2	11.278	10.515	17.643	0.065	0.065	0.119	13.1453	0.083	-7.30722	2.4357e-20	5.16185e-19	SPCC1494.01	KAF3761710.1 Clavaminate synthase-like protein [Cryphonectria parasitica EP155]	-	-	-	-	-	GO:0016491//oxidoreductase activity	GO:0055114//oxidation-reduction process
e_gw1.4.1212.1	1518	1905	1530	403	508	496	35.998	40.674	37.767	9.318	11.818	10.511	38.1463	10.549	-1.85444	2.44559e-20	5.1735e-19	--	KAF3765426.1 Pfs, NACHT and ankyrin domain protein [Cryphonectria parasitica EP155]	-	-	-	-	GO:0000502//proteasome complex	GO:0003723//RNA binding;GO:0003724//RNA helicase activity;GO:0003824//catalytic activity;GO:0005515//protein binding;GO:0005524//ATP binding;GO:0008782//adenosylhomocysteine nucleosidase activity;GO:0008930//methylthioadenosine nucleosidase activity;GO:0016887//ATPase activity;GO:0043531//ADP binding	GO:0009116//nucleoside metabolic process;GO:0009234//menaquinone biosynthetic process;GO:0010498//proteasomal protein catabolic process;GO:0019509//L-methionine biosynthetic process from methylthioadenosine;GO:0019941//modification-dependent protein catabolic process
Crypa1.estExt_fgenesh1_kg.C_10384	456	443	456	141	120	137	48.453	42.381	50.435	14.607	12.509	13.008	47.0897	13.3747	-1.81591	2.58426e-20	5.45706e-19	--	KAF3770251.1 hypothetical protein M406DRAFT_100779 [Cryphonectria parasitica EP155]	-	-	-	-	-	-	-
estExt_Genewise1.C_70428	134	263	240	1095	1236	1277	4.394	7.765	8.192	35.008	39.761	37.42	6.78367	37.3963	2.46276	2.73014e-20	5.75479e-19	bik5	KAF3762271.1 hypothetical protein M406DRAFT_280316, partial [Cryphonectria parasitica EP155]	-	-	-	-	-	GO:0000981//RNA polymerase II transcription factor activity, sequence-specific DNA binding;GO:0003677//DNA binding;GO:0008270//zinc ion binding	GO:0006351//transcription, DNA-templated;GO:0006355//regulation of transcription, DNA-templated
e_gw1.4.816.1	553	362	487	79	91	105	52.861	31.156	48.456	7.363	8.534	8.969	44.1577	8.28867	-2.41345	2.75115e-20	5.78872e-19	fabG	KAF3766583.1 NAD(P)-binding protein [Cryphonectria parasitica EP155]	Metabolism;Metabolism;Metabolism;Metabolism;Metabolism	Global and overview maps;Global and overview maps;Global and overview maps;Lipid metabolism;Metabolism of cofactors and vitamins	ko01100//Metabolic pathways;ko01110//Biosynthesis of secondary metabolites;ko01212//Fatty acid metabolism;ko00061//Fatty acid biosynthesis;ko00780//Biotin metabolism	K00059;K00059;K00059;K00059;K00059	-	GO:0003824//catalytic activity;GO:0003978//UDP-glucose 4-epimerase activity;GO:0004316//3-oxoacyl-[acyl-carrier-protein] reductase (NADPH) activity;GO:0004757//sepiapterin reductase activity;GO:0008667//2,3-dihydro-2,3-dihydroxybenzoate dehydrogenase activity;GO:0008678//2-deoxy-D-gluconate 3-dehydrogenase activity;GO:0016491//oxidoreductase activity;GO:0016630//protochlorophyllide reductase acti…	GO:0000272//polysaccharide catabolic process;GO:0005975//carbohydrate metabolic process;GO:0006012//galactose metabolic process;GO:0006633//fatty acid biosynthetic process;GO:0006729//tetrahydrobiopterin biosynthetic process;GO:0015995//chlorophyll biosynthetic process;GO:0055114//oxidation-reduction process
fgenesh1_kg.1_160_CEST_02_E_02	800	772	674	214	249	210	91.695	79.669	80.413	23.914	27.998	21.509	83.9257	24.4737	-1.77788	2.87952e-20	6.04801e-19	--	KAF3769856.1 hypothetical protein M406DRAFT_320080, partial [Cryphonectria parasitica EP155]	-	-	-	-	-	-	GO:0000910//cytokinesis
estExt_fgenesh1_kg.C_50147	116	383	132	2310	3185	3539	8.8	26.162	10.424	170.864	237.048	239.925	15.1287	215.946	3.83531	3.10193e-20	6.50357e-19	LOT6	KAF3764424.1 hypothetical protein M406DRAFT_356543 [Cryphonectria parasitica EP155]	-	-	-	-	GO:0005575//cellular_component;GO:0005622//intracellular;GO:0005623//cell;GO:0005634//nucleus;GO:0005737//cytoplasm;GO:0005829//cytosol;GO:0043226//organelle;GO:0043227//membrane-bounded organelle;GO:0043229//intracellular organelle;GO:0043231//intracellular membrane-bounded organelle;GO:0044424//intracellular part;GO:0044444//cytoplasmic part;GO:0044464//cell part	GO:0000166//nucleotide binding;GO:0003674//molecular_function;GO:0003824//catalytic activity;GO:0003955//NAD(P)H dehydrogenase (quinone) activity;GO:0005488//binding;GO:0005515//protein binding;GO:0008134//transcription factor binding;GO:0010181//FMN binding;GO:0016491//oxidoreductase activity;GO:0016645//oxidoreductase activity, acting on the CH-NH group of donors;GO:0016646//oxidoreductase acti…	GO:0006355//regulation of transcription, DNA-templated;GO:0006915//apoptotic process;GO:0006950//response to stress;GO:0006979//response to oxidative stress;GO:0008104//protein localization;GO:0008150//biological_process;GO:0008152//metabolic process;GO:0008219//cell death;GO:0009889//regulation of biosynthetic process;GO:0009987//cellular process;GO:0010468//regulation of gene expression;GO:0010…
fgenesh1_kg.3_261_1190_1_CCBH_CCBI_EXTA	221	245	232	42	39	55	13.079	13.055	14.292	2.423	2.264	2.909	13.4753	2.532	-2.41197	3.12079e-20	6.53148e-19	--	KAF3767287.1 hypothetical protein M406DRAFT_321522 [Cryphonectria parasitica EP155]	-	-	-	-	-	GO:0016491//oxidoreductase activity	GO:0055114//oxidation-reduction process
Crypa1.e_gw1.8.145.1	1507	1825	2514	331	424	438	55.937	60.991	97.131	11.979	15.439	14.528	71.353	13.982	-2.3514	3.14236e-20	6.56496e-19	moc3	KAF3763106.1 hypothetical protein M406DRAFT_48426 [Cryphonectria parasitica EP155]	-	-	-	-	-	GO:0000981//RNA polymerase II transcription factor activity, sequence-specific DNA binding;GO:0003677//DNA binding;GO:0008270//zinc ion binding	GO:0006355//regulation of transcription, DNA-templated
estExt_fgenesh1_kg.C_20151	4587	3701	4838	1231	1475	1317	309.157	224.587	339.411	80.891	97.526	79.32	291.052	85.9123	-1.76034	3.21907e-20	6.71334e-19	--	KAF3768701.1 hypothetical protein M406DRAFT_354980 [Cryphonectria parasitica EP155]	-	-	-	-	-	GO:0016787//hydrolase activity	-
estExt_Genewise1Plus.C_31858	1141	1085	1246	410	411	417	30.137	25.803	34.257	10.558	10.65	9.842	30.0657	10.35	-1.53849	3.2733e-20	6.81436e-19	qutR	KAF3767463.1 hypothetical protein M406DRAFT_288536 [Cryphonectria parasitica EP155]	-	-	-	-	GO:0005737//cytoplasm	GO:0003855//3-dehydroquinate dehydratase activity;GO:0004764//shikimate 3-dehydrogenase (NADP+) activity;GO:0008883//glutamyl-tRNA reductase activity	GO:0006779//porphyrin-containing compound biosynthetic process;GO:0009423//chorismate biosynthetic process;GO:0042400//ectoine catabolic process;GO:0055114//oxidation-reduction process
Crypa1.estExt_Genewise1.C_31258	496	522	588	137	137	167	24.56	23.272	30.306	6.614	6.655	7.389	26.046	6.886	-1.91932	3.3178e-20	6.89482e-19	VIT_16s0100g00290	KAF3767424.1 hypothetical protein M406DRAFT_79874 [Cryphonectria parasitica EP155]	Metabolism;Metabolism;Metabolism	Global and overview maps;Carbohydrate metabolism;Carbohydrate metabolism	ko01100//Metabolic pathways;ko00040//Pentose and glucuronate interconversions;ko00051//Fructose and mannose metabolism	K00008;K00008;K00008	-	GO:0004024//alcohol dehydrogenase activity, zinc-dependent;GO:0008270//zinc ion binding;GO:0008641//small protein activating enzyme activity;GO:0008743//L-threonine 3-dehydrogenase activity;GO:0016166//phytoene dehydrogenase activity;GO:0016491//oxidoreductase activity;GO:0016616//oxidoreductase activity, acting on the CH-OH group of donors, NAD or NADP as acceptor;GO:0016655//oxidoreductase acti…	GO:0006113//fermentation;GO:0006567//threonine catabolic process;GO:0006631//fatty acid metabolic process;GO:0006813//potassium ion transport;GO:0008152//metabolic process;GO:0009404//toxin metabolic process;GO:0010127//mycothiol-dependent detoxification;GO:0016117//carotenoid biosynthetic process;GO:0019439//aromatic compound catabolic process;GO:0030494//bacteriochlorophyll biosynthetic process…
estExt_Genewise1Plus.C_22285	5139	5704	7058	1672	1563	1912	194.244	194.118	277.69	61.616	57.957	64.581	222.017	61.3847	-1.85472	3.564e-20	7.39341e-19	cyp51B	KAF3769290.1 14alpha demethylase [Cryphonectria parasitica EP155]	Metabolism;Metabolism;Metabolism	Global and overview maps;Global and overview maps;Lipid metabolism	ko01100//Metabolic pathways;ko01110//Biosynthesis of secondary metabolites;ko00100//Steroid biosynthesis	K05917;K05917;K05917	GO:0005575//cellular_component;GO:0005622//intracellular;GO:0005623//cell;GO:0005737//cytoplasm;GO:0005783//endoplasmic reticulum;GO:0005789//endoplasmic reticulum membrane;GO:0005886//plasma membrane;GO:0012505//endomembrane system;GO:0016020//membrane;GO:0016021//integral component of membrane;GO:0031090//organelle membrane;GO:0031224//intrinsic component of membrane;GO:0031984//organelle subco…	GO:0003674//molecular_function;GO:0003824//catalytic activity;GO:0004497//monooxygenase activity;GO:0005488//binding;GO:0005506//iron ion binding;GO:0008144//drug binding;GO:0008398//sterol 14-demethylase activity;GO:0016491//oxidoreductase activity;GO:0016705//oxidoreductase activity, acting on paired donors, with incorporation or reduction of molecular oxygen;GO:0016709//oxidoreductase activity…	GO:0001766//membrane raft polarization;GO:0001878//response to yeast;GO:0006066//alcohol metabolic process;GO:0006629//lipid metabolic process;GO:0006694//steroid biosynthetic process;GO:0006695//cholesterol biosynthetic process;GO:0006696//ergosterol biosynthetic process;GO:0008150//biological_process;GO:0008152//metabolic process;GO:0008202//steroid metabolic process;GO:0008203//cholesterol met…
estExt_fgenesh1_kg.C_50312	10817	6468	7052	1752	1687	1909	432.407	232.794	293.433	68.283	66.158	68.193	319.545	67.5447	-2.2421	3.5875e-20	7.42909e-19	pgmA	KAF3764873.1 Phosphoglucomutase, first 3 domain-containing protein [Cryphonectria parasitica EP155]	Metabolism;Metabolism;Metabolism;Metabolism;Metabolism;Metabolism;Metabolism;Metabolism	Global and overview maps;Global and overview maps;Carbohydrate metabolism;Carbohydrate metabolism;Nucleotide metabolism;Carbohydrate metabolism;Carbohydrate metabolism;Carbohydrate metabolism	ko01100//Metabolic pathways;ko01110//Biosynthesis of secondary metabolites;ko00500//Starch and sucrose metabolism;ko00520//Amino sugar and nucleotide sugar metabolism;ko00230//Purine metabolism;ko00010//Glycolysis / Gluconeogenesis;ko00052//Galactose metabolism;ko00030//Pentose phosphate pathway	K01835;K01835;K01835;K01835;K01835;K01835;K01835;K01835	GO:0005575//cellular_component;GO:0005622//intracellular;GO:0005623//cell;GO:0005737//cytoplasm;GO:0005829//cytosol;GO:0044424//intracellular part;GO:0044444//cytoplasmic part;GO:0044464//cell part	GO:0000287//magnesium ion binding;GO:0003674//molecular_function;GO:0003824//catalytic activity;GO:0004614//phosphoglucomutase activity;GO:0005488//binding;GO:0008966//phosphoglucosamine mutase activity;GO:0016853//isomerase activity;GO:0016866//intramolecular transferase activity;GO:0016868//intramolecular transferase activity, phosphotransferases;GO:0043167//ion binding;GO:0043169//cation bindi…	GO:0000271//polysaccharide biosynthetic process;GO:0005975//carbohydrate metabolic process;GO:0005976//polysaccharide metabolic process;GO:0005977//glycogen metabolic process;GO:0005978//glycogen biosynthetic process;GO:0005984//disaccharide metabolic process;GO:0005991//trehalose metabolic process;GO:0005992//trehalose biosynthetic process;GO:0005996//monosaccharide metabolic process;GO:0006006/…
Crypa1.fgenesh1_pg.C_scaffold_5000767	4432	6110	5358	1463	1526	1721	167.777	208.253	211.128	53.997	56.672	58.218	195.719	56.2957	-1.79769	3.69316e-20	7.62988e-19	--	KAF3769202.1 hypothetical protein M406DRAFT_72144 [Cryphonectria parasitica EP155]	-	-	-	-	GO:0030867//rough endoplasmic reticulum membrane	GO:0003677//DNA binding;GO:0003700//transcription factor activity, sequence-specific DNA binding	GO:0006355//regulation of transcription, DNA-templated;GO:0023041//neuronal signal transduction
fgenesh1_pg.5_205	2930	4047	2890	10993	11676	12788	145.956	181.511	149.852	533.901	570.593	569.25	159.106	557.915	1.81005	3.69741e-20	7.62988e-19	sti1	KAF3764273.1 TPR-like protein [Cryphonectria parasitica EP155]	-	-	-	-	GO:0005575//cellular_component;GO:0005622//intracellular;GO:0005623//cell;GO:0005634//nucleus;GO:0005737//cytoplasm;GO:0005794//Golgi apparatus;GO:0005829//cytosol;GO:0012505//endomembrane system;GO:0016020//membrane;GO:0032991//macromolecular complex;GO:0043209//myelin sheath;GO:0043226//organelle;GO:0043227//membrane-bounded organelle;GO:0043229//intracellular organelle;GO:0043231//intracellula…	GO:0003674//molecular_function;GO:0003676//nucleic acid binding;GO:0003723//RNA binding;GO:0003729//mRNA binding;GO:0004857//enzyme inhibitor activity;GO:0005488//binding;GO:0005515//protein binding;GO:0008022//protein C-terminus binding;GO:0030234//enzyme regulator activity;GO:0030544//Hsp70 protein binding;GO:0031072//heat shock protein binding;GO:0042030//ATPase inhibitor activity;GO:0051087//…	GO:0000003//reproduction;GO:0006457//protein folding;GO:0006605//protein targeting;GO:0006626//protein targeting to mitochondrion;GO:0006810//transport;GO:0006839//mitochondrial transport;GO:0006886//intracellular protein transport;GO:0006950//response to stress;GO:0006996//organelle organization;GO:0007005//mitochondrion organization;GO:0007275//multicellular organism development;GO:0007568//agi…
estExt_fgenesh1_pg.C_10785	1515	845	744	124	109	168	46.135	23.168	23.583	3.682	3.256	4.572	30.962	3.83667	-3.01257	3.98155e-20	8.20186e-19	--	KAF3770270.1 hypothetical protein M406DRAFT_349122 [Cryphonectria parasitica EP155]	-	-	-	-	GO:0005575//cellular_component	GO:0003824//catalytic activity;GO:0043022//ribosome binding	GO:0009403//toxin biosynthetic process
Crypa1.estExt_fgenesh1_kg.C_100151	1009	811	870	287	256	284	108.454	78.486	97.338	30.076	26.994	27.278	94.7593	28.116	-1.75288	3.99023e-20	8.20539e-19	--	KAF3763997.1 hypothetical protein M406DRAFT_104526 [Cryphonectria parasitica EP155]	-	-	-	-	-	-	-
estExt_fgenesh1_pm.C_40508	1393	1276	1284	498	488	498	63.984	52.77	61.39	22.302	21.99	20.441	59.3813	21.5777	-1.46047	4.24503e-20	8.71415e-19	cpr-c1	KAF3765974.1 hypothetical protein M406DRAFT_346115 [Cryphonectria parasitica EP155]	-	-	-	-	GO:0005575//cellular_component;GO:0005622//intracellular;GO:0005623//cell;GO:0005634//nucleus;GO:0005737//cytoplasm;GO:0005886//plasma membrane;GO:0016020//membrane;GO:0043226//organelle;GO:0043227//membrane-bounded organelle;GO:0043229//intracellular organelle;GO:0043231//intracellular membrane-bounded organelle;GO:0044424//intracellular part;GO:0044464//cell part;GO:0071944//cell periphery	GO:0003674//molecular_function;GO:0003824//catalytic activity;GO:0004032//alditol:NADP+ 1-oxidoreductase activity;GO:0004033//aldo-keto reductase (NADP) activity;GO:0008106//alcohol dehydrogenase (NADP+) activity;GO:0016491//oxidoreductase activity;GO:0016614//oxidoreductase activity, acting on CH-OH group of donors;GO:0016616//oxidoreductase activity, acting on the CH-OH group of donors, NAD or …	GO:0006725//cellular aromatic compound metabolic process;GO:0006807//nitrogen compound metabolic process;GO:0006950//response to stress;GO:0006979//response to oxidative stress;GO:0008150//biological_process;GO:0008152//metabolic process;GO:0009987//cellular process;GO:0033554//cellular response to stress;GO:0034599//cellular response to oxidative stress;GO:0034641//cellular nitrogen compound met…
Crypa1.estExt_fgenesh1_pm.C_30135	42	78	52	346	305	365	1.316	2.201	1.696	10.572	9.377	10.222	1.73767	10.057	2.53298	4.32009e-20	8.8528e-19	bglM	KAF3766961.1 family 3 glycoside hydrolase [Cryphonectria parasitica EP155]	Metabolism;Metabolism;Metabolism;Metabolism	Global and overview maps;Global and overview maps;Carbohydrate metabolism;Metabolism of other amino acids	ko01100//Metabolic pathways;ko01110//Biosynthesis of secondary metabolites;ko00500//Starch and sucrose metabolism;ko00460//Cyanoamino acid metabolism	K05349;K05349;K05349;K05349	-	GO:0004553//hydrolase activity, hydrolyzing O-glycosyl compounds	GO:0005975//carbohydrate metabolic process
Crypa1.estExt_fgenesh1_kg.C_80146	993	641	1590	105	148	89	24.883	14.462	41.473	2.565	3.638	1.993	26.9393	2.732	-3.30168	4.38215e-20	8.96438e-19	atrR	KAF3764050.1 hypothetical protein M406DRAFT_103763 [Cryphonectria parasitica EP155]	-	-	-	-	-	GO:0000981//RNA polymerase II transcription factor activity, sequence-specific DNA binding;GO:0003677//DNA binding;GO:0008270//zinc ion binding	GO:0006351//transcription, DNA-templated;GO:0006355//regulation of transcription, DNA-templated
estExt_fgenesh1_pm.C_80090	1276	808	951	183	224	240	72.29	41.215	56.081	10.108	12.45	12.15	56.5287	11.5693	-2.28868	4.48001e-20	9.1487e-19	mpaH	KAF3761333.1 alpha/beta-hydrolase [Cryphonectria parasitica EP155]	-	-	-	-	-	GO:0003824//catalytic activity	GO:0009102//biotin biosynthetic process
Crypa1.estExt_fgenesh1_kg.C_30089	331	305	481	46	62	29	29.06	24.109	43.956	3.937	5.34	2.275	32.375	3.85067	-3.0717	4.51327e-20	9.20067e-19	bli-3	KAF3766986.1 hypothetical protein M406DRAFT_101847 [Cryphonectria parasitica EP155]	-	-	-	-	-	GO:0003674//molecular_function;GO:0005488//binding;GO:0016491//oxidoreductase activity;GO:0048037//cofactor binding;GO:0070967//coenzyme F420 binding	GO:0008150//biological_process
e_gw1.8.277.1	523	456	518	150	108	122	27.375	21.49	28.222	7.655	5.546	5.706	25.6957	6.30233	-2.02757	4.77526e-20	9.71795e-19	cpp1	KAF3761291.1 terpenoid cyclases/Protein prenyltransferase [Cryphonectria parasitica EP155]	Metabolism;Metabolism	Global and overview maps;Metabolism of terpenoids and polyketides	ko01110//Biosynthesis of secondary metabolites;ko00900//Terpenoid backbone biosynthesis	K05954;K05954	GO:0005575//cellular_component;GO:0005622//intracellular;GO:0005623//cell;GO:0005737//cytoplasm;GO:0005856//cytoskeleton;GO:0005875//microtubule associated complex;GO:0005965//protein farnesyltransferase complex;GO:0015630//microtubule cytoskeleton;GO:0032991//macromolecular complex;GO:0043226//organelle;GO:0043228//non-membrane-bounded organelle;GO:0043229//intracellular organelle;GO:0043232//in…	GO:0003674//molecular_function;GO:0003824//catalytic activity;GO:0004311//farnesyltranstransferase activity;GO:0004659//prenyltransferase activity;GO:0004660//protein farnesyltransferase activity;GO:0005488//binding;GO:0005515//protein binding;GO:0008144//drug binding;GO:0008270//zinc ion binding;GO:0008289//lipid binding;GO:0008318//protein prenyltransferase activity;GO:0016740//transferase acti…	GO:0001101//response to acid chemical;GO:0006464//cellular protein modification process;GO:0006807//nitrogen compound metabolic process;GO:0006950//response to stress;GO:0008104//protein localization;GO:0008150//biological_process;GO:0008152//metabolic process;GO:0008284//positive regulation of cell proliferation;GO:0008285//negative regulation of cell proliferation;GO:0009414//response to water …
fgenesh1_kg.6_168_3276_0_CCBH2276.g1_CCBH_CCBI_EXTA	129	96	130	11	6	6	13.846	9.277	14.524	1.151	0.632	0.575	12.549	0.786	-3.9969	5.45946e-20	1.10912e-18	--	KAF3763376.1 hypothetical protein M406DRAFT_323137 [Cryphonectria parasitica EP155]	-	-	-	-	GO:0031470//carboxysome	-	GO:0015977//carbon fixation
Crypa1.fgenesh1_pm.C_scaffold_3000001	170	104	188	13	13	8	6.66	3.668	7.666	0.497	0.5	0.28	5.998	0.425667	-3.81669	5.71095e-20	1.15821e-18	GLB1	KAF3766743.1 family 35 glycoside hydrolase [Cryphonectria parasitica EP155]	-	-	-	-	GO:0009341//beta-galactosidase complex	GO:0004565//beta-galactosidase activity	GO:0005975//carbohydrate metabolic process
fgenesh1_pm.8_102	199	118	263	15	8	15	20.701	11.052	28.477	1.521	0.816	1.394	20.0767	1.24367	-4.01285	5.85203e-20	1.18479e-18	SPAC24B11.05	KAF3761348.1 pyrimidine 5-nucleotidase [Cryphonectria parasitica EP155]	Metabolism	Metabolism of cofactors and vitamins	ko00760//Nicotinate and nicotinamide metabolism	K18551	-	GO:0003674//molecular_function;GO:0003824//catalytic activity;GO:0008252//nucleotidase activity;GO:0008253//5'-nucleotidase activity;GO:0008967//phosphoglycolate phosphatase activity;GO:0016787//hydrolase activity;GO:0016788//hydrolase activity, acting on ester bonds;GO:0016791//phosphatase activity;GO:0018784//(S)-2-haloacid dehalogenase activity;GO:0042578//phosphoric ester hydrolase activity	GO:0006139//nucleobase-containing compound metabolic process;GO:0006206//pyrimidine nucleobase metabolic process;GO:0006725//cellular aromatic compound metabolic process;GO:0006793//phosphorus metabolic process;GO:0006796//phosphate-containing compound metabolic process;GO:0006805//xenobiotic metabolic process;GO:0006807//nitrogen compound metabolic process;GO:0008150//biological_process;GO:00081…
Crypa1.fgenesh1_pg.C_scaffold_1001123	46	72	49	284	299	274	5.153	7.262	5.714	31.019	32.86	27.429	6.043	30.436	2.33244	5.90574e-20	1.19361e-18	--	KAF3770640.1 hypothetical protein M406DRAFT_67026 [Cryphonectria parasitica EP155]	-	-	-	-	-	GO:0008080//N-acetyltransferase activity;GO:0008999//ribosomal-protein-alanine N-acetyltransferase activity;GO:0016407//acetyltransferase activity;GO:0016747//transferase activity, transferring acyl groups other than amino-acyl groups;GO:0035447//mycothiol synthase activity;GO:0070283//radical SAM enzyme activity	GO:0006464//cellular protein modification process;GO:0010125//mycothiol biosynthetic process;GO:0042254//ribosome biogenesis
fgenesh1_pm.1_9	268	237	314	30	15	43	27.762	22.104	33.857	3.03	1.524	3.98	27.9077	2.84467	-3.29433	6.32296e-20	1.27574e-18	--	KAF3769418.1 hypothetical protein M406DRAFT_335319 [Cryphonectria parasitica EP155]	-	-	-	-	-	GO:0000981//RNA polymerase II transcription factor activity, sequence-specific DNA binding;GO:0008270//zinc ion binding	GO:0006355//regulation of transcription, DNA-templated
e_gw1.5.1386.1	144	154	203	20	25	21	6.554	6.31	9.617	0.887	1.116	0.854	7.49367	0.952333	-2.97613	6.40488e-20	1.29006e-18	qutD	KAF3764556.1 general substrate transporter [Cryphonectria parasitica EP155]	Cellular Processes	Cell growth and death	ko04113//Meiosis - yeast	K08139	GO:0005887//integral component of plasma membrane;GO:0016021//integral component of membrane	GO:0015295//solute:proton symporter activity;GO:0022857//transmembrane transporter activity;GO:0042910//xenobiotic transporter activity;GO:0051119//sugar transmembrane transporter activity	GO:0006810//transport;GO:0008643//carbohydrate transport;GO:0042908//xenobiotic transport;GO:0055085//transmembrane transport
estExt_Genewise1Plus.C_70432	526	495	534	156	123	158	22.727	19.257	24.016	6.572	5.214	6.1	22	5.962	-1.88364	6.47177e-20	1.30131e-18	csn-8	KAF3762273.1 protein CSN12 [Cryphonectria parasitica EP155]	-	-	-	-	GO:0005575//cellular_component;GO:0005622//intracellular;GO:0005623//cell;GO:0005634//nucleus;GO:0005737//cytoplasm;GO:0005844//polysome;GO:0008180//COP9 signalosome;GO:0032991//macromolecular complex;GO:0043226//organelle;GO:0043227//membrane-bounded organelle;GO:0043229//intracellular organelle;GO:0043231//intracellular membrane-bounded organelle;GO:0044422//organelle part;GO:0044424//intracell…	GO:0003674//molecular_function;GO:0003676//nucleic acid binding;GO:0003677//DNA binding;GO:0003690//double-stranded DNA binding;GO:0003723//RNA binding;GO:0005488//binding;GO:0005515//protein binding;GO:0019904//protein domain specific binding;GO:0097159//organic cyclic compound binding;GO:1901363//heterocyclic compound binding	GO:0000160//phosphorelay signal transduction system;GO:0000375//RNA splicing, via transesterification reactions;GO:0000377//RNA splicing, via transesterification reactions with bulged adenosine as nucleophile;GO:0000398//mRNA splicing, via spliceosome;GO:0000749//response to pheromone involved in conjugation with cellular fusion;GO:0000754//adaptation of signaling pathway by response to pheromone…
fgenesh1_kg.4_60_CLS_4066_singleton_cp155-045B03	680	280	898	46	57	38	84.599	31.364	116.29	5.58	6.957	4.225	77.4177	5.58733	-3.79243	6.6871e-20	1.34232e-18	--	KAF3765383.1 hypothetical protein M406DRAFT_321921 [Cryphonectria parasitica EP155]	-	-	-	-	-	-	-
gw1.5.1533.1	158	93	138	1	4	7	9.269	4.912	8.427	0.057	0.23	0.367	7.536	0.218	-5.1114	6.80501e-20	1.36366e-18	MAL11	KAF3764151.1 MFS general substrate transporter, partial [Cryphonectria parasitica EP155]	-	-	-	-	GO:0005887//integral component of plasma membrane;GO:0016021//integral component of membrane	GO:0008028//monocarboxylic acid transmembrane transporter activity;GO:0015114//phosphate ion transmembrane transporter activity;GO:0015238//drug transmembrane transporter activity;GO:0015295//solute:proton symporter activity;GO:0016409//palmitoyltransferase activity;GO:0022857//transmembrane transporter activity;GO:0042910//xenobiotic transporter activity;GO:0051119//sugar transmembrane transport…	GO:0006810//transport;GO:0006817//phosphate ion transport;GO:0008643//carbohydrate transport;GO:0015718//monocarboxylic acid transport;GO:0015893//drug transport;GO:0042908//xenobiotic transport;GO:0055085//transmembrane transport
estExt_fgenesh1_kg.C_10763	1434	2050	838	10897	8824	10894	136.199	175.305	82.847	1009.07	822.184	924.61	131.45	918.622	2.80495	7.41942e-20	1.48426e-18	--	KAF3771216.1 hypothetical protein M406DRAFT_354736 [Cryphonectria parasitica EP155]	-	-	-	-	-	-	-
estExt_Genewise1.C_11468	2248	2091	2091	748	839	840	103.002	86.262	99.727	33.415	37.713	34.393	96.3303	35.1737	-1.45349	7.9473e-20	1.58717e-18	SPAC12G12.12	KAF3770058.1 hypothetical protein M406DRAFT_271104 [Cryphonectria parasitica EP155]	-	-	-	-	GO:0000139//Golgi membrane;GO:0000323//lytic vacuole;GO:0005575//cellular_component;GO:0005622//intracellular;GO:0005623//cell;GO:0005634//nucleus;GO:0005654//nucleoplasm;GO:0005737//cytoplasm;GO:0005739//mitochondrion;GO:0005764//lysosome;GO:0005765//lysosomal membrane;GO:0005773//vacuole;GO:0005774//vacuolar membrane;GO:0005794//Golgi apparatus;GO:0005829//cytosol;GO:0012505//endomembrane syste…	GO:0003674//molecular_function;GO:0005215//transporter activity;GO:0005338//nucleotide-sugar transmembrane transporter activity;GO:0005459//UDP-galactose transmembrane transporter activity;GO:0015165//pyrimidine nucleotide-sugar transmembrane transporter activity;GO:0015932//nucleobase-containing compound transmembrane transporter activity;GO:0022857//transmembrane transporter activity;GO:1901505…	GO:0002790//peptide secretion;GO:0006810//transport;GO:0006811//ion transport;GO:0006820//anion transport;GO:0006839//mitochondrial transport;GO:0006996//organelle organization;GO:0007005//mitochondrion organization;GO:0007006//mitochondrial membrane organization;GO:0008104//protein localization;GO:0008150//biological_process;GO:0008284//positive regulation of cell proliferation;GO:0009306//prote…
Crypa1.estExt_Genewise1Plus.C_13417	24994	43949	28083	144237	150271	160788	736.659	1166.26	861.558	4144.75	4344.95	4234.78	921.493	4241.49	2.20253	8.31483e-20	1.65776e-18	MOD-E	KAF3771211.1 regulated by circadian rhythms/ telomer maintenance [Cryphonectria parasitica EP155]	Genetic Information Processing	Folding, sorting and degradation	ko04141//Protein processing in endoplasmic reticulum	K04079	GO:0005575//cellular_component;GO:0005618//cell wall;GO:0005622//intracellular;GO:0005623//cell;GO:0005737//cytoplasm;GO:0005739//mitochondrion;GO:0005829//cytosol;GO:0005886//plasma membrane;GO:0009277//fungal-type cell wall;GO:0009331//glycerol-3-phosphate dehydrogenase complex;GO:0009986//cell surface;GO:0016020//membrane;GO:0030312//external encapsulating structure;GO:0030428//cell septum;GO:…	GO:0000166//nucleotide binding;GO:0003674//molecular_function;GO:0003824//catalytic activity;GO:0004368//glycerol-3-phosphate dehydrogenase activity;GO:0005488//binding;GO:0005515//protein binding;GO:0005524//ATP binding;GO:0008144//drug binding;GO:0016462//pyrophosphatase activity;GO:0016787//hydrolase activity;GO:0016817//hydrolase activity, acting on acid anhydrides;GO:0016818//hydrolase activ…	GO:0006071//glycerol metabolic process;GO:0006457//protein folding;GO:0006458//'de novo' protein folding;GO:0006950//response to stress;GO:0007154//cell communication;GO:0007165//signal transduction;GO:0008150//biological_process;GO:0009266//response to temperature stimulus;GO:0009405//pathogenesis;GO:0009408//response to heat;GO:0009628//response to abiotic stimulus;GO:0009719//response to endog…
fgenesh1_pm.4_286	496	525	542	175	155	157	30.776	29.33	35.006	10.587	9.435	8.705	31.704	9.57567	-1.72722	8.40436e-20	1.67278e-18	KLLA0B14839g	KAF3765655.1 putative acid phosphatase Pho610 [Cryphonectria parasitica EP155]	-	-	-	-	-	GO:0004629//phospholipase C activity;GO:0016788//hydrolase activity, acting on ester bonds	-
gw1.3.2877.1	2971	2120	2177	332	303	565	125.735	80.781	95.901	13.699	12.58	21.367	100.806	15.882	-2.66611	8.7107e-20	1.73083e-18	xptC	KAF3767359.1 hypothetical protein M406DRAFT_237359, partial [Cryphonectria parasitica EP155]	-	-	-	-	-	GO:0003824//catalytic activity;GO:0008734//L-aspartate oxidase activity;GO:0008767//UDP-galactopyranose mutase activity;GO:0008812//choline dehydrogenase activity;GO:0015036//disulfide oxidoreductase activity;GO:0016491//oxidoreductase activity;GO:0016614//oxidoreductase activity, acting on CH-OH group of donors;GO:0016701//oxidoreductase activity, acting on single donors with incorporation of mo…	GO:0006744//ubiquinone biosynthetic process;GO:0006790//sulfur compound metabolic process;GO:0009228//thiamine biosynthetic process;GO:0009273//peptidoglycan-based cell wall biogenesis;GO:0015995//chlorophyll biosynthetic process;GO:0019285//glycine betaine biosynthetic process from choline;GO:0019363//pyridine nucleotide biosynthetic process;GO:0030494//bacteriochlorophyll biosynthetic process;G…
Crypa1.estExt_fgenesh1_pg.C_41040	221	431	237	1816	1581	1989	6.825	11.984	7.619	54.679	47.899	54.891	8.80933	52.4897	2.57493	8.88113e-20	1.76172e-18	--	KAF3764126.1 hypothetical protein M406DRAFT_107394 [Cryphonectria parasitica EP155]	-	-	-	-	GO:0005634//nucleus;GO:0070449//elongin complex	GO:0005198//structural molecule activity	GO:0006368//transcription elongation from RNA polymerase II promoter;GO:0016032//viral process
e_gw1.1.2163.1	1399	1230	1436	429	284	344	48.106	38.08	51.398	14.382	9.58	10.57	45.8613	11.5107	-1.99431	9.20122e-20	1.82215e-18	mcm5	KAF3770683.1 MCM-domain-containing protein [Cryphonectria parasitica EP155]	Cellular Processes;Cellular Processes;Genetic Information Processing	Cell growth and death;Cell growth and death;Replication and repair	ko04111//Cell cycle - yeast;ko04113//Meiosis - yeast;ko03030//DNA replication	K02209;K02209;K02209	GO:0000228//nuclear chromosome;GO:0000347//THO complex;GO:0000781//chromosome, telomeric region;GO:0000784//nuclear chromosome, telomeric region;GO:0000785//chromatin;GO:0005575//cellular_component;GO:0005622//intracellular;GO:0005623//cell;GO:0005634//nucleus;GO:0005654//nucleoplasm;GO:0005656//nuclear pre-replicative complex;GO:0005657//replication fork;GO:0005694//chromosome;GO:0005737//cytopl…	GO:0000166//nucleotide binding;GO:0003674//molecular_function;GO:0003676//nucleic acid binding;GO:0003677//DNA binding;GO:0003678//DNA helicase activity;GO:0003682//chromatin binding;GO:0003688//DNA replication origin binding;GO:0003690//double-stranded DNA binding;GO:0003824//catalytic activity;GO:0004386//helicase activity;GO:0005488//binding;GO:0005524//ATP binding;GO:0008134//transcription fa…	GO:0000003//reproduction;GO:0000082//G1/S transition of mitotic cell cycle;GO:0000278//mitotic cell cycle;GO:0000280//nuclear division;GO:0000712//resolution of meiotic recombination intermediates;GO:0000724//double-strand break repair via homologous recombination;GO:0000725//recombinational repair;GO:0000727//double-strand break repair via break-induced replication;GO:0006139//nucleobase-contain…
estExt_fgenesh1_kg.C_60405	943	684	705	132	137	201	93.636	61.151	72.867	12.779	13.345	17.835	75.8847	14.653	-2.37261	9.83114e-20	1.94363e-18	cut3	KAF3763888.1 P-loop containing nucleoside triphosphate hydrolase protein [Cryphonectria parasitica EP155]	-	-	-	-	GO:0000228//nuclear chromosome;GO:0000775//chromosome, centromeric region;GO:0000785//chromatin;GO:0000790//nuclear chromatin;GO:0000793//condensed chromosome;GO:0000794//condensed nuclear chromosome;GO:0000796//condensin complex;GO:0000798//nuclear cohesin complex;GO:0000799//nuclear condensin complex;GO:0005575//cellular_component;GO:0005622//intracellular;GO:0005623//cell;GO:0005634//nucleus;G…	GO:0000166//nucleotide binding;GO:0000217//DNA secondary structure binding;GO:0003674//molecular_function;GO:0003676//nucleic acid binding;GO:0003677//DNA binding;GO:0003680//AT DNA binding;GO:0003682//chromatin binding;GO:0003690//double-stranded DNA binding;GO:0003697//single-stranded DNA binding;GO:0003824//catalytic activity;GO:0005319//lipid transporter activity;GO:0005488//binding;GO:000551…	GO:0000003//reproduction;GO:0000012//single strand break repair;GO:0000070//mitotic sister chromatid segregation;GO:0000278//mitotic cell cycle;GO:0000280//nuclear division;GO:0000819//sister chromatid segregation;GO:0003006//developmental process involved in reproduction;GO:0006139//nucleobase-containing compound metabolic process;GO:0006259//DNA metabolic process;GO:0006281//DNA repair;GO:00063…
estExt_Genewise1Plus.C_50384	1264	810	1063	153	163	248	57.916	33.416	50.698	6.835	7.327	10.154	47.3433	8.10533	-2.54622	9.88431e-20	1.95087e-18	--	KAF3764231.1 hypothetical protein M406DRAFT_291283 [Cryphonectria parasitica EP155]	-	-	-	-	-	-	-
estExt_fgenesh1_kg.C_20319	709	439	436	49	65	95	65.335	36.423	41.821	4.402	5.876	7.823	47.8597	6.03367	-2.9877	1.10548e-19	2.17824e-18	--	KAF3769063.1 hypothetical protein M406DRAFT_355143 [Cryphonectria parasitica EP155]	-	-	-	-	-	-	-
estExt_fgenesh1_kg.C_70023	9529	5097	6253	1298	1166	1503	1125.2	541.891	768.563	149.433	135.07	158.594	811.883	147.699	-2.45861	1.21464e-19	2.38934e-18	--	-	-	-	-	-	-	-	-
e_gw1.3.3219.1	303	492	425	75	75	50	19.689	28.785	28.746	4.752	4.781	2.903	25.74	4.14533	-2.63445	1.25822e-19	2.47093e-18	JLP1	KAF3767342.1 TauD-domain-containing protein [Cryphonectria parasitica EP155]	-	-	-	-	GO:0005575//cellular_component;GO:0005622//intracellular;GO:0005623//cell;GO:0005737//cytoplasm;GO:0044424//intracellular part;GO:0044464//cell part	GO:0000907//sulfonate dioxygenase activity;GO:0000908//taurine dioxygenase activity;GO:0003674//molecular_function;GO:0003824//catalytic activity;GO:0005488//binding;GO:0008336//gamma-butyrobetaine dioxygenase activity;GO:0016491//oxidoreductase activity;GO:0016705//oxidoreductase activity, acting on paired donors, with incorporation or reduction of molecular oxygen;GO:0016706//oxidoreductase act…	GO:0006082//organic acid metabolic process;GO:0006790//sulfur compound metabolic process;GO:0008150//biological_process;GO:0008152//metabolic process;GO:0009056//catabolic process;GO:0009987//cellular process;GO:0016054//organic acid catabolic process;GO:0019694//alkanesulfonate metabolic process;GO:0044237//cellular metabolic process;GO:0044248//cellular catabolic process;GO:0044273//sulfur comp…
estExt_fgenesh1_kg.C_20150	440	405	455	134	127	131	27.601	22.874	29.71	8.195	7.816	7.343	26.7283	7.78467	-1.77966	1.35241e-19	2.65148e-18	--	KAF3768700.1 hypothetical protein M406DRAFT_354979 [Cryphonectria parasitica EP155]	-	-	-	-	GO:0031012//extracellular matrix	GO:0004222//metalloendopeptidase activity;GO:0008270//zinc ion binding	GO:0006508//proteolysis
MSTRG.11070	357	231	304	56	30	36	15.887	9.256	14.082	2.43	1.31	1.432	13.075	1.724	-2.92298	1.42068e-19	2.78072e-18	--	-	-	-	-	-	-	-	-
Crypa1.estExt_fgenesh1_pg.C_11488	235	285	239	46	55	59	10.452	11.412	11.064	1.995	2.4	2.345	10.976	2.24667	-2.28849	1.42359e-19	2.78179e-18	MEL	KAF3771073.1 family 27 glycoside hydrolase [Cryphonectria parasitica EP155]	Metabolism;Metabolism;Metabolism;Metabolism;Metabolism	Global and overview maps;Lipid metabolism;Lipid metabolism;Carbohydrate metabolism;Glycan biosynthesis and metabolism	ko01100//Metabolic pathways;ko00561//Glycerolipid metabolism;ko00600//Sphingolipid metabolism;ko00052//Galactose metabolism;ko00603//Glycosphingolipid biosynthesis - globo and isoglobo series	K07407;K07407;K07407;K07407;K07407	GO:0005575//cellular_component;GO:0005576//extracellular region;GO:0005622//intracellular;GO:0005623//cell;GO:0005737//cytoplasm;GO:0005783//endoplasmic reticulum;GO:0005788//endoplasmic reticulum lumen;GO:0012505//endomembrane system;GO:0031974//membrane-enclosed lumen;GO:0043226//organelle;GO:0043227//membrane-bounded organelle;GO:0043229//intracellular organelle;GO:0043231//intracellular membr…	GO:0003674//molecular_function;GO:0003824//catalytic activity;GO:0004553//hydrolase activity, hydrolyzing O-glycosyl compounds;GO:0004557//alpha-galactosidase activity;GO:0015925//galactosidase activity;GO:0016787//hydrolase activity;GO:0016798//hydrolase activity, acting on glycosyl bonds;GO:0030248//cellulose binding;GO:0052692//raffinose alpha-galactosidase activity	GO:0005975//carbohydrate metabolic process;GO:0005984//disaccharide metabolic process;GO:0005994//melibiose metabolic process;GO:0005995//melibiose catabolic process;GO:0006629//lipid metabolic process;GO:0006643//membrane lipid metabolic process;GO:0006664//glycolipid metabolic process;GO:0006665//sphingolipid metabolic process;GO:0006672//ceramide metabolic process;GO:0006677//glycosylceramide …
estExt_Genewise1.C_42198	1206	1073	958	3856	3115	4277	71.831	57.542	59.394	223.92	182.013	227.641	62.9223	211.191	1.74691	1.52935e-19	2.98349e-18	hem13	KAF3766247.1 Coproporphyrinogen oxidase [Cryphonectria parasitica EP155]	Metabolism;Metabolism;Metabolism	Global and overview maps;Global and overview maps;Metabolism of cofactors and vitamins	ko01100//Metabolic pathways;ko01110//Biosynthesis of secondary metabolites;ko00860//Porphyrin metabolism	K00228;K00228;K00228	GO:0005575//cellular_component;GO:0005622//intracellular;GO:0005623//cell;GO:0005737//cytoplasm;GO:0005739//mitochondrion;GO:0005740//mitochondrial envelope;GO:0005743//mitochondrial inner membrane;GO:0005758//mitochondrial intermembrane space;GO:0005829//cytosol;GO:0016020//membrane;GO:0019866//organelle inner membrane;GO:0031090//organelle membrane;GO:0031966//mitochondrial membrane;GO:0031967/…	GO:0003674//molecular_function;GO:0003824//catalytic activity;GO:0004109//coproporphyrinogen oxidase activity;GO:0005198//structural molecule activity;GO:0005212//structural constituent of eye lens;GO:0005215//transporter activity;GO:0005391//sodium:potassium-exchanging ATPase activity;GO:0005488//binding;GO:0005515//protein binding;GO:0008324//cation transmembrane transporter activity;GO:0008556…	GO:0006725//cellular aromatic compound metabolic process;GO:0006778//porphyrin-containing compound metabolic process;GO:0006779//porphyrin-containing compound biosynthetic process;GO:0006782//protoporphyrinogen IX biosynthetic process;GO:0006783//heme biosynthetic process;GO:0006807//nitrogen compound metabolic process;GO:0006810//transport;GO:0006811//ion transport;GO:0006812//cation transport;G…
estExt_Genewise1Plus.C_60214	359	480	356	1485	1299	1359	15.176	18.269	15.665	61.204	53.87	51.336	16.37	55.47	1.76065	1.53274e-19	2.98518e-18	fmo1	KAF3763086.1 FAD/NAD(P)-binding domain-containing protein [Cryphonectria parasitica EP155]	-	-	-	-	GO:0009342//glutamate synthase complex (NADPH)	GO:0003824//catalytic activity;GO:0004355//glutamate synthase (NADPH) activity;GO:0004499//N,N-dimethylaniline monooxygenase activity;GO:0004729//oxygen-dependent protoporphyrinogen oxidase activity;GO:0015036//disulfide oxidoreductase activity;GO:0016491//oxidoreductase activity;GO:0045181//glutamate synthase activity, NAD(P)H as acceptor;GO:0045550//geranylgeranyl reductase activity;GO:0050660/…	GO:0006537//glutamate biosynthetic process;GO:0006779//porphyrin-containing compound biosynthetic process;GO:0006790//sulfur compound metabolic process;GO:0009228//thiamine biosynthetic process;GO:0015995//chlorophyll biosynthetic process;GO:0030494//bacteriochlorophyll biosynthetic process;GO:0055114//oxidation-reduction process
MSTRG.582	425	809	764	118	104	87	11.73	20.104	21.949	3.175	2.816	2.146	17.9277	2.71233	-2.72458	1.59228e-19	3.09602e-18	--	-	-	-	-	-	-	GO:0003746//translation elongation factor activity	GO:0001514//selenocysteine incorporation;GO:0006414//translational elongation
fgenesh1_kg.8_526_687_1_CCBH_CCBI_EXTA	2292	1930	1759	585	528	665	151.859	115.133	121.312	37.79	34.319	39.373	129.435	37.1607	-1.80038	1.60306e-19	3.11184e-18	--	KAF3761939.1 hypothetical protein M406DRAFT_324291 [Cryphonectria parasitica EP155]	-	-	-	-	-	-	-
Crypa1.fgenesh1_pg.C_scaffold_6000475	480	547	375	118	93	96	17.298	17.748	14.067	4.146	3.288	3.092	16.371	3.50867	-2.22215	1.67211e-19	3.24054e-18	--	KAF3762641.1 hypothetical protein M406DRAFT_72625 [Cryphonectria parasitica EP155]	-	-	-	-	-	-	-
fgenesh1_pm.4_227	530	268	402	65	56	51	41.788	19.025	32.993	4.997	4.332	3.593	31.2687	4.30733	-2.85985	1.68077e-19	3.25197e-18	--	KAF3765561.1 hypothetical protein M406DRAFT_338995 [Cryphonectria parasitica EP155]	-	-	-	-	-	-	-
estExt_fgenesh1_kg.C_30519	1535	1144	1334	294	398	371	130.595	87.631	118.136	24.387	33.218	28.206	112.121	28.6037	-1.97078	1.73663e-19	3.35454e-18	--	KAF3767931.1 hypothetical protein M406DRAFT_355768 [Cryphonectria parasitica EP155]	-	-	-	-	-	-	-
estExt_fgenesh1_pg.C_11526	419	397	331	1228	1279	1624	17.824	15.205	14.656	50.93	53.375	61.733	15.895	55.346	1.79991	1.76682e-19	3.40727e-18	--	KAF3771068.1 hypothetical protein M406DRAFT_349534 [Cryphonectria parasitica EP155]	-	-	-	-	-	-	-
estExt_fgenesh1_kg.C_50310	5287	4392	4695	1440	1549	1797	210.666	157.567	194.729	55.942	60.55	63.985	187.654	60.159	-1.64122	1.92781e-19	3.71167e-18	SPAC17A2.02c	KAF3764864.1 DUF887-domain-containing protein [Cryphonectria parasitica EP155]	-	-	-	-	GO:0005575//cellular_component;GO:0005622//intracellular;GO:0005623//cell;GO:0005737//cytoplasm;GO:0005783//endoplasmic reticulum;GO:0005789//endoplasmic reticulum membrane;GO:0012505//endomembrane system;GO:0016020//membrane;GO:0016021//integral component of membrane;GO:0031224//intrinsic component of membrane;GO:0031984//organelle subcompartment;GO:0042175//nuclear outer membrane-endoplasmic re…	GO:0003674//molecular_function	GO:0008150//biological_process
estExt_fgenesh1_kg.C_60359	3585	1447	3180	338	366	389	164.872	59.916	152.229	15.155	16.513	15.987	125.672	15.885	-2.98393	2.05957e-19	3.95887e-18	AFUA_3G01220	KAF3763818.1 acid protease [Cryphonectria parasitica EP155]	-	-	-	-	-	-	-
[truncated: 4,370 more rows]
