# Supplementary material for: N6-methyladenosine RNA methyltransferase CpMTA1 mediates CpAphA mRNA stability through a YTHDF1-dependent m6A modification in the chestnut blight fungus
Source: PLoS Pathog. 2024 Aug 19;20(8):e1012476. doi: 10.1371/journal.ppat.1012476 (PMC11361730; doi:10.1371/journal.ppat.1012476)
Supplement: S10 Table — (XLSX) [file ppat.1012476.s024.xlsx]

## Sheet: S10 Table
S10 Table. Primers used in this study
Primer	Sequence (5'-3')	Description
CpMTA1 left-F	TGAACTGTGGGTTTCTCGC	Construction of CpMTA1 deletion mutants
CpMTA1 left-R	ATATCATCTTCTGTCGACCTGCAGGACACCTTCCTCCCGTTTG
CpMTA1 right-F	TCTTTCTAGAGGATCCCCGGGTACCGCTATGTGCACCGTTCTAAAG
CpMTA1 right-R	AAAATGGCAACGAAAGCAG
CpMTA1-all-F	TGGCCAAGACACAGTCAGTA
CpMTA1-all-R	GCGGTCCTAAAGATCGTCCA
hph-F	CGGTACCCGGGGATCCTCTAG
hph-R	GCCTGCAGGTCGACAGAAGATG
CpMTA1-com F	tcagcatgcgttaacaagcttCGGCAGCGTTGTCCATTCAGCGA	Construction of CpMTA1complemention vector
CpMTA1-com R	tcatcttctgtcgacgaattcTCAATACGCTTGCCTGCTAACTGC
CpMTA1-com (D158/W161A)-F	CGTCCTCGcTCCTCCCgcGCCCAACCGCTCCGCACGCCGGAAGCAGCGCA	Construction of CpMTA1 point mutation vector
CpMTA1-com (D158/W161A)-R	GTTGGGCgcGGGAGGAgCGAGGACGATGAGATCAAACACGGGGGCTTCA
CpMTA1-GFP-F	tcatcttctgtcgacgaattcCGGCAGCGTTGTCCATT	Construction of CpMTA1 subcellular localization vector
CpMTA1-GFP-R	ctcgcccttgctcacaagcttCGATTCTACCCAGTACTCGGGCT
Flag-CpMTA1-F	gaggtacgcggccgcaagcttATGGACTACAAAGACCATGACGGTGATTATAAAGATCATGACATCGACTACAAGGATGACGATGACAAGAATGGCAGGGAACACAGACG	Construction of pCPXG418-3flag-CpMTA1 and pCPXG418-3flag-CpYTHDF1 vector
Flag-CpMTA1-R	agatcaggtcagcatgcgttaacCTACGATTCTACCCAGTACTCGGG
Flag-CpYTHDF1-F	gaggtacgcggccgcaagcttATGGACTACAAAGACCATGACGGTGATTATAAAGATCATGACATCGACTACAAGGATGACGATGACAAGTCGCAATCACAGGTCCCTTCT
Flag-CpYTHDF1-R	agatcaggtcagcatgcgttaacCTAGGAATATGGAGGAGGATATCCCATCG
RT-CpMTA1-F	AGCCTAACTTGCGTGGTCTTT	qPT-PCR for CpMTA1 expression
RT-CpMTA1-R	CTCCCCAACTCCACCATCC
RT-18S-F	TCTCGAATCGCATGGCCT
RT-18S-R	TTACCCGTTGTAACCACGGC
RT-CpAphA-F	GACGGCGTGAATGCCTATG	qPT-PCR for CpAphA expression
RT-CpAphA-R	ACAGTCTGCTTCGTGGTTGC
CpAphA left-F	AAGGAGCAGTCGTGAGGAAGG	Construction of CpAphA deletion mutants
CpAphA left-R	ATATCATCTTCTGTCGACCTGCAGGGCACAGGCGTGGTTAGGTC
CpAphA right-F	TCTTTCTAGAGGATCCCCGGGTACCGAAATCTGAATCATTGCCGTGTC
CpAphA right-R	CCTTGGTCATCTCCGTCCTC
CpAphA-all-F	CCGTTGCTCTTACGCCATT
CpAphA-all-R	CTCGCCCGTCTTGCTGATA
CpAphA-com F	tcatcttctgtcgacgaattcGGCTGTATGGGAATCTGTTGTTGAAGA	Construction of CpAphAcomplemention vector
CpAphA-com R	tcagcatgcgttaacaagcttACCTTTCGTATGGATGTTTCGTAATCCT
CpAphA-com A1306C-F	GTGTTTGGcCATGTGCACAACTCGCAGCGCTT	Construction of CpAphA point mutation vector
CpAphA-com A1306C-R	TGCACATGgCCAAACACACCCAGGTCAACCCC
CpAphA-com A1343C-F	GCCTGTAAcCAATAGCGTTGTTGATCCTGCCG
CpAphA-com A1343C-R	CGCTATTGgTTACAGGCGCAAAGCGCTGCGAG
CpAphA-com A1666C-F	AAGAGTGGcCAGGAGAAAAAAGGGGTGTGCTG
CpAphA-com A1666C-R	TTCTCCTGgCCACTCTTCTTTTTTTGCCCCTT
MeRIP-CpAphA-peak1-F	CACCGATCTGTCGCAAGAGAC	MeRIP-qRT-PCR
MeRIP-CpAphA-peak1-R	GATCCGTGAGAATGACGGTG
MeRIP-CpAphA-peak2-F	GCGGTCCATTTGGATACACTG
MeRIP-CpAphA-peak2-R	TGTCCAGCCACGAGGAGC
MeRIP-CpAphA-peak3-F	TTTGGACATGTGCACAACTCGCA
MeRIP-CpAphA-peak3-R	GGATCAACAACGCTATTGTTTACAGG
MeRIP-CpAphA-peak4-F	CCAGTAGCTGCTGAATTGTAGAGA
MeRIP-CpAphA-peak4-R	CAAAATCTCTTCAGCACACCCC
P1	CTTCGAGAACTTGGTCAA	MazF assay
P2	CGAGACAATCTGATAGTAGT
P3	CTGCTCGGCCTGCAAGACC
P4	GCACATGTCCAAACACACCCA
P5	ACTCGCAGCGCTTTGCGCCTG
P6	ACATGGGCGCCGTGGGGTTAT
P7	CCAGTAGCTGCTGAATTGTAGAGA
P8	CAAAATCTCTTCAGCACACCCC
P9	TGGGATGACTACGAATGGGTT
P10	CGTTGGTCGGCGTCAGATAC
RIP-CpAphA-F	GACGGCGTGAATGCCTATG	RIP-qPCR
RIP-CpAphA-R	ACAGTCTGCTTCGTGGTTGC
β-actin-F	CGTGGTATCCTGACTCTGCG
β-actin-R	CGGTTGGACTTGGGGTTGA
CpMTA1-probe-F	CTATGTGCACCGTTCTAAAG	Southern blot probe
CpMTA1-probe-R	AAAATGGCAACGAAAGCAG
CpAphA-probe-F	GAATCATTGCCGTGTCCGT
CpAphA-probe-R	GGTCACCTCTTCGTCCCAGTT
hph-proe-F	CTCCATACAAGCCAACCACG
hph-proe-F	CCCTTCCTCCCTTTATTTCAGA
RIP-curS2-F	GGGACATCAACGAGTTCTTCAG	RIP-qPCR
RIP-curS2-R	CGTAGACGCACATCAGCCAC
RIP-AN1503-F	TTCTGCCTCCTGCCTACTATTC
RIP-AN1503-R	CGATGTTGGGGTGTTCTGC
RIP-casA-F	TTTCCTGGTGACTGAGCGTG
RIP-casA-R	GCCGTGTCCCGAGTATGAC
RIP-rlf2-F	CGTACTGGTCGCCCTTTCA
RIP-rlf2-R	TGGTGTTGTTGCTGGGTGTT
RIP-Cyp12b1-F	ATCCCTTTGCCCTGACTATCTT
RIP-Cyp12b1-R	TTTCCTCGCTGCTTCCGT
RT-103236-F	ATTGGAGGTGCCTCCGGCTCATACT	qRT-PCR for Verification RNA-seq
RT-103236-F	TCGAACCCATTGACGAAGAC
RT-107002-F	GCAACACGGCGGAGGAGT
RT-107002-R	CGGAGGTAGAGGAGCAGAACG
RT-245238-F	CAGCAACCAGGCCGTCAA
RT-245238-R	GCTCAGCGGGCGTCTTCT
RT-296357-F	GCTTGGGCATACTACAAACGA
RT-296357-R	CCTGCTTGGTAATGGTCGG
RT-347966-F	GAAGTGGCTCACGGAAAGGT
RT-347966-R	GCGACGTACTGTGGGTTGC
RT-351786-F	GGGAGACCCAGTGCTTACGG
RT-351786-R	AGAGGAGGGCTGGTCGCGCAGCGAC
RT-351932-F	ACGGACCGCAAACAACCT
RT-351932-R	GCTGGCACCGCATACCTT
RT-357066-F	CCTCCCTCAACCTCTACAGCA
RT-357066-R	GGCAAGCAATGAAGGACAAAT
RT-358133-F	ATGCTGGTCGTGGTGGAGTC
RT-358133-R	CTGCTGGCTGATGCGGTC
RT-39908-F	CAGAACCGCAAGAAGTGGG
RT-39908-R	GATGAGGTCGTCAATGATGGG
RT-266098-F	CGACGAGGACGCCGATAC
RT-266098-R	GGCAGGAGGCTAAGGAAGG
RT-276166-F	ACCATCGTCCAGCACTTACTCT
RT-276166-R	CATCCCTCGGTGGTGTCC
RT-357090-F	TGGTATCCCCTACGAGACGG
RT-357090-R	TGGCTCCAGATTCCCACAGA
RT-355921-F	TGACCTGAAGAAGGCTACCGA
RT-355921-R	CAAAGTCCTGAATGTGGCTGAG
RT-323039-F	AACAGCCAGCAGACAGGGAC
RT-323039-R	GGACCAATGTATCAGGCGAGAA
RT-279251-F	GAGGCGATCCGTCTGTGG
RT-279251-R	AACTTCTTGGGGTTGGGGTA
RT-76528-F	TTTCCTGGTGACTGAGCGTG
RT-76528-R	GTCCCGAGTATGACAACCAAAG
RT-89402-F	CACCTGGGACGACTACGACA
RT-89402-R	CCGAGCCACTCCTTCACCT
RT-99199-F	GACGACACGATGGAGACCCT
RT-99199-R	TGATGGAGCCCGAGCCTAT
RT-280714-F	CGAAACTTCAAGACGCAATACC
RT-280714-R	CATCTTTTGAGTAGGCGGGTAG
RT-287419-F	ACCCTTGTCCCATCACTACTCC
RT-287419-R	GACAGGCGGCTCATTTGG
RT-18S-F	TCTCGAATCGCATGGCCT
RT-18S-R	TTACCCGTTGTAACCACGGC
